# Supplementary material for: Using solar radiation data in soil moisture diagnostic equation for estimating root-zone soil moisture
Source: PeerJ. 2022 Dec 12;10:e14561. doi: 10.7717/peerj.14561 (PMC9753742; doi:10.7717/peerj.14561)
Supplement: Supplemental Information 1 — These data were applied in simulation using the soil moisture diagnostic equation. [file peerj-10-14561-s001.zip]

Archive with 112 entries (103 files):
- code_data/code_data/
- code_data/code_data/AL2053/
- code_data/code_data/AL2053/.fig
- code_data/code_data/AL2053/AL2014.csv
- code_data/code_data/AL2053/AL2015.csv
- code_data/code_data/AL2053/AL2017.csv
- code_data/code_data/AL2053/Alawa2014.csv
- code_data/code_data/AL2053/Alawa2015.csv
- code_data/code_data/AL2053/Alawa2016.csv
- code_data/code_data/AL2053/Alawa2017.csv
- code_data/code_data/AL2053/fig_10.fig
- code_data/code_data/AL2053/fig_100.fig
- code_data/code_data/AL2053/fig_20.fig
- code_data/code_data/AL2053/fig_5.fig
- code_data/code_data/AL2053/Model_4.m
- code_data/code_data/AL2053/radiation.m
- code_data/code_data/AL2053/Radiation_data/
- code_data/code_data/AL2053/Radiation_data/radea2013.csv
- code_data/code_data/AL2053/Radiation_data/radea2014.csv
- code_data/code_data/AL2053/Radiation_data/radea2015.csv
- code_data/code_data/AL2053/Radiation_data/radea2016.csv
- code_data/code_data/AL2053/Radiation_data/radea2017.csv
- code_data/code_data/AL2053/Radiation_data/Radii.m
- code_data/code_data/AL2053/Soil_colum__withSolar_10.m
- code_data/code_data/AL2053/Soil_colum__withSolar_100.m
- code_data/code_data/AL2053/Soil_colum__withSolar_20.m
- code_data/code_data/AL2053/Soil_colum__withSolar_5.m
- code_data/code_data/AL2053/Soil_colum_10.m
- code_data/code_data/AL2053/Soil_colum_100.m
- code_data/code_data/AL2053/Soil_colum_20.m
- code_data/code_data/AL2053/Soil_colum_5.m
- code_data/code_data/GA2027/
- code_data/code_data/GA2027/fig_10.fig
- code_data/code_data/GA2027/fig_100.fig
- code_data/code_data/GA2027/fig_20.fig
- code_data/code_data/GA2027/fig_5.fig
- code_data/code_data/GA2027/fig_50.fig
- code_data/code_data/GA2027/Gem2014.csv
- code_data/code_data/GA2027/Gem2015.csv
- code_data/code_data/GA2027/Gem2016.csv
- code_data/code_data/GA2027/Ger2014.csv
- code_data/code_data/GA2027/Ger2015.csv
- code_data/code_data/GA2027/Radaition_data/
- code_data/code_data/GA2027/Radaition_data/Ger2012.csv
- code_data/code_data/GA2027/Radaition_data/Ger2013.csv
- code_data/code_data/GA2027/Radaition_data/Ger2014.csv
- code_data/code_data/GA2027/Radaition_data/Ger2015.csv
- code_data/code_data/GA2027/Radaition_data/Ger2016.csv
- code_data/code_data/GA2027/Radaition_data/Radii.asv
- code_data/code_data/GA2027/Radaition_data/Radii.m
- code_data/code_data/GA2027/radiation.m
- code_data/code_data/GA2027/Soil_colum__withSolar_10.m
- code_data/code_data/GA2027/Soil_colum__withSolar_20.m
- code_data/code_data/GA2027/Soil_colum__withSolar_5.m
- code_data/code_data/GA2027/Soil_colum__withSolar_50.m
- code_data/code_data/GA2027/Soil_colum_10.m
- code_data/code_data/GA2027/Soil_colum_20.m
- code_data/code_data/GA2027/Soil_colum_5.m
- code_data/code_data/GA2027/Soil_colum_50.m
- code_data/code_data/MS2025/
- code_data/code_data/MS2025/fig_10.fig
- code_data/code_data/MS2025/fig_20.fig
- code_data/code_data/MS2025/fig_50.fig
- code_data/code_data/MS2025/MS2015.csv
- code_data/code_data/MS2025/MS2016.csv
- code_data/code_data/MS2025/MS2017.csv
- code_data/code_data/MS2025/radiation.m
- code_data/code_data/MS2025/Radiation_data/
- code_data/code_data/MS2025/Radiation_data/radea2012.csv
- code_data/code_data/MS2025/Radiation_data/radea2013.csv
- code_data/code_data/MS2025/Radiation_data/radea2014.csv
- code_data/code_data/MS2025/Radiation_data/radea2015.csv
- code_data/code_data/MS2025/Radiation_data/radea2016.csv
- code_data/code_data/MS2025/Radiation_data/Radii.m
- code_data/code_data/MS2025/rm2015.csv
- code_data/code_data/MS2025/rm2016.csv
- code_data/code_data/MS2025/rmse.m
- code_data/code_data/MS2025/Soil_colum__withSolar_10.m
- code_data/code_data/MS2025/Soil_colum__withSolar_20.m
- code_data/code_data/MS2025/Soil_colum__withSolar_5.m
- code_data/code_data/MS2025/Soil_colum__withSolar_50.m
- code_data/code_data/MS2025/Soil_colum_10.m
- code_data/code_data/MS2025/Soil_colum_20.m
- code_data/code_data/MS2025/Soil_colum_5.m
- code_data/code_data/MS2025/Soil_colum_50.m
- code_data/code_data/TN2076/
- code_data/code_data/TN2076/fig_100.fig
- code_data/code_data/TN2076/fig_20.fig
- code_data/code_data/TN2076/fig_5.fig
- code_data/code_data/TN2076/fig_50.fig
- code_data/code_data/TN2076/radea2013.csv
- code_data/code_data/TN2076/radea2014.csv
- code_data/code_data/TN2076/radiation.m
- code_data/code_data/TN2076/Radiation_data/
- code_data/code_data/TN2076/Radiation_data/radea2012.csv
- code_data/code_data/TN2076/Radiation_data/radea2013.csv
- code_data/code_data/TN2076/Radiation_data/radea2014.csv
- code_data/code_data/TN2076/Radiation_data/radea2015.csv
- code_data/code_data/TN2076/Radiation_data/radea2017.csv
- code_data/code_data/TN2076/Radiation_data/Radii.asv
- code_data/code_data/TN2076/Radiation_data/Radii.m
- code_data/code_data/TN2076/Soil_colum__withSolar_10.m
- code_data/code_data/TN2076/Soil_colum__withSolar_20.m
- code_data/code_data/TN2076/Soil_colum__withSolar_5.m
- code_data/code_data/TN2076/Soil_colum__withSolar_50.m
- code_data/code_data/TN2076/Soil_colum_10.m
- code_data/code_data/TN2076/Soil_colum_20.m
- code_data/code_data/TN2076/Soil_colum_5.m
- code_data/code_data/TN2076/Soil_colum_50.m
- code_data/code_data/TN2076/TN2013.csv
- code_data/code_data/TN2076/TN2014.csv
- code_data/code_data/TN2076/TN2018.csv
