# Supplementary material for: Using solar radiation data in soil moisture diagnostic equation for estimating root-zone soil moisture
Source: PeerJ. 2022 Dec 12;10:e14561. doi: 10.7717/peerj.14561 (PMC9753742; doi:10.7717/peerj.14561)
Supplement: Supplemental Information 1 — These data were applied in simulation using the soil moisture diagnostic equation. [file peerj-10-14561-s001.zip › code_data/code_data/AL2053/AL2014.csv]

2053	1/1/2014	12.91	-2.8	4.9	-3.7	-0.5	0	34.7	38.5	36.1	45.4	40.7	3.7	4.1	5.8	5.3	11.7	0.2	0.2	0.2	0.1	0.2	22.45	28.54	24.14	59.78	40.31	12.93	0.57	14	1.6	100	30.28	92	184.1
2053	1/2/2014	12.92	7.3	9.7	-5.7	2.9	0.01	34.3	38.3	34.1	45.4	40.7	5	4.9	5.6	4.9	11.5	0.2	0.2	0.2	0.1	0.2	21.85	28.04	21.63	59.77	40.29	12.96	0.64	135	3.9	82	29.99	90	225.5
2053	1/3/2014	13.28	-5.9	9.3	-5.9	2.6	0.36	35.6	38.4	34.8	45.4	40.7	3.6	3.9	5.7	5.1	10.9	0.2	0.2	0.2	0.1	0.2	23.54	28.19	22.44	59.86	40.36	12.9	0.64	300	8.5	67	30.26	100	34.97
2053	1/4/2014	13.28	-4.3	-0.5	-9.1	-5.3	0	34.3	37.9	32.6	40.8	40.7	1.9	2.4	4.3	4.3	11.1	0.2	0.2	0.2	0.1	0.2	21.99	27.31	20.16	43.63	40.56	12.95	0.46	22	5.3	65	30.23	87	268.7
2053	1/5/2014	13.28	2.8	7.4	-5	1.3	0	33.9	37.9	31.3	40.3	40.7	2.9	2.9	4.1	3.8	11	0.2	0.2	0.2	0.1	0.1	21.54	27.19	18.98	35.85	40.71	12.95	0.46	163	6.8	85	30.05	88	273.9
2053	1/6/2014	13.71	-4.1	11.7	-4.2	5.5	0.43	38.1	39	35.5	45.7	40.7	4.7	4.8	5.5	4.1	10	0.2	0.2	0.2	0.1	0.2	27.64	29.66	23.3	60.4	40.4	12.87	0.51	170	9.4	91	30	92	62.57
2053	1/7/2014	13.71	-14.3	-4.1	-14.3	-10	0	34.5	37.9	31.3	39.6	40.7	1.4	1.8	3.7	3.7	10.4	0.2	0.2	0.2	0.1	0.2	22.27	27.44	19	31.69	40.7	13.05	0.51	316	8.8	72	30.45	92	206.3
2053	1/8/2014	13.71	-8.5	-5.4	-16.1	-10.8	0	33.1	37.5	30.4	28.7	40.7	0.7	1	2.7	3	10.5	0.2	0.2	0.2	0.2	0.2	20.78	26.61	18.31	16.93	40.59	12.99	0.43	261	2.9	67	30.4	82	275.2
2053	1/9/2014	13.71	-0.6	4.1	-11.2	-3.1	0	31.7	37.1	29.5	23.6	40.7	0.8	1	2.4	2.5	10.5	0.2	0.2	0.2	0.2	0.1	19.48	26	17.6	13.7	40.66	12.93	0.43	124	2	78	30.36	88	219.4
2053	1/10/2014	13.71	7.7	9.9	-3.4	4.6	0	33.6	37.2	28.4	23	40.7	2.4	1.2	2.6	2.3	10.1	0.2	0.2	0.2	0.2	0.1	21.22	26.04	16.8	13.34	40.65	12.93	0.6	129	3.9	88	30.23	91	178.4
2053	1/11/2014	13.75	11.9	11.9	6.3	9	0.04	34.6	37.6	29	23.3	40.7	5.9	5.3	4.8	3.1	9.8	0.2	0.2	0.2	0.2	0.2	22.2	26.56	17.12	13.46	40.52	12.95	0.63	155	6.8	99	29.78	92	74.5
2053	1/12/2014	15.27	0.9	15.1	0.9	11.1	1.52	39.9	39.6	40.5	44	40.7	5.9	6.4	7.1	4.9	9.5	0.2	0.2	0.1	0.1	0.2	33.09	31.65	38.13	57.57	40.49	12.93	0.63	248	7.4	98	29.95	93	235.1
2053	1/13/2014	15.27	8.6	14.2	-2.5	5.8	0	38.3	39.6	40.6	44	40.7	5.3	5.5	6.2	4.7	9.9	0.2	0.2	0.1	0.1	0.2	28.02	31.79	38.55	57.7	40.62	12.94	0.57	157	3.2	58	30.02	85	280.3
2053	1/14/2014	16.16	9.3	10.4	8.1	9.3	0.89	40.4	39.8	40.6	44.4	40.7	7.6	7	7	4.8	8.5	0.2	0.2	0.1	0.1	0.1	36.59	32.39	39.17	58.28	40.55	12.89	0.57	162	7.2	100	29.8	98	45.21
2053	1/15/2014	16.17	6.3	13.6	1.8	8.3	0.02	39.9	39.8	40.6	44.3	40.7	5.9	6.3	7	5.3	9.6	0.2	0.2	0.1	0.1	0.2	33.09	32.5	39.46	58.14	40.69	12.95	0.55	266	3.4	81	29.98	89	279
2053	1/16/2014	16.17	-6.6	6.3	-6.6	2.2	0	38.4	39.8	40.6	44.6	40.7	3.8	4.5	6.4	5.2	10.4	0.2	0.2	0.1	0.1	0.2	28.33	32.55	39.69	58.62	40.64	12.91	0.42	330	4.9	94	30.06	94	223.1
2053	1/17/2014	16.17	1.2	8.6	-8.3	0.4	0	37.5	39.3	40.4	44.6	40.7	4.1	4.2	5.4	4.4	10.6	0.2	0.2	0.2	0.1	0.2	26.49	30.74	36.94	58.66	40.68	12.96	0.52	174	5.5	73	29.87	85	266.9
2053	1/18/2014	16.17	-3.4	5.4	-3.4	0.8	0	35.9	38.7	37.1	44.6	40.7	3.2	3.5	4.8	4.1	10.6	0.2	0.2	0.2	0.1	0.2	24	28.99	25.68	58.78	40.63	12.93	0.44	275	6.9	67	30.09	81	235.4
2053	1/19/2014	16.17	6.8	7.4	-8.9	0.6	0	35.2	38.4	34.9	44.7	40.7	3.6	3.7	4.4	3.8	10.4	0.2	0.2	0.2	0.1	0.1	23	28.27	22.63	58.92	40.79	12.96	0.53	191	6	41	29.85	71	259.6
2053	1/20/2014	16.17	1.7	9.4	-2.7	3.4	0	34.5	38	32.2	40.3	40.7	3	3.5	4.8	3.9	10.2	0.2	0.2	0.2	0.1	0.2	22.21	27.44	19.76	35.94	40.66	12.91	0.44	264	3.7	72	29.98	69	291.8
2053	1/21/2014	16.17	4.9	16.8	-2.8	6.7	0	34.2	38	31	38.9	40.7	3.9	4.3	5	3.9	10	0.2	0.2	0.2	0.1	0.2	21.85	27.48	18.7	29.51	40.77	12.91	0.49	183	3.8	69	29.79	67	291.7
2053	1/22/2014	16.17	-8.3	7.4	-8.3	-0.2	0	33.6	37.5	29.7	23.7	40.7	2.3	2.7	4.3	3.9	9.9	0.2	0.2	0.2	0.2	0.1	21.26	26.57	17.69	13.71	40.72	12.96	0.39	334	7.7	72	30.1	75	108.8
2053	1/23/2014	16.17	-8.3	0.4	-10.9	-6.3	0	33.2	37.4	29.5	21.7	40.7	1.4	1.8	3.4	3.2	9.8	0.2	0.2	0.2	0.2	0.1	20.93	26.46	17.53	12.59	40.92	12.96	0.37	333	3.5	86	30.14	73	305.7
2053	1/24/2014	16.17	-9.8	-2.6	-9.8	-6.8	0	32.7	37.1	28.9	19.2	40.7	1	1.3	2.7	2.7	9.7	0.2	0.2	0.2	0.2	0.2	20.42	25.83	17.14	11.34	40.56	12.97	0.37	3	5.9	51	30.59	75	237.6
2053	1/25/2014	16.17	-6.5	-1.9	-15.4	-8.5	0	31.3	36.9	27.6	18.5	40.7	0.5	0.8	2.2	2.3	9.5	0.2	0.2	0.2	0.2	0.1	19.17	25.65	16.21	11.01	41.03	12.98	0.37	151	3.7	47	30.1	71	318.5
2053	1/26/2014	16.17	-0.8	6.3	-6.5	0.1	0	30.1	36.7	27.9	17.3	40.7	0.7	0.9	2.1	2	9.3	0.2	0.2	0.2	0.2	0.2	18.09	25.3	16.4	10.45	40.66	12.92	0.42	226	7.7	69	29.92	62	180.7
2053	1/27/2014	16.17	10.1	14.4	-7.8	5.1	0	30.6	36.7	27.5	17.4	40.7	2	1	2.3	1.9	9.1	0.2	0.2	0.2	0.2	0.1	18.44	25.26	16.13	10.49	40.84	12.94	0.42	184	6.4	45	29.79	56	289
2053	1/28/2014	16.17	-7.7	10.1	-7.7	0.6	0	30.9	36.7	27.7	14.5	40.7	1.5	1.7	2.9	2.2	8.7	0.2	0.2	0.2	0.2	0.2	18.76	25.27	16.26	9.15	40.59	12.96	0.39	6	9	45	30.23	64	285.5
2053	1/29/2014	16.17	-14	-7.4	-14	-8.9	0	30.6	36.5	27.3	15.9	40.7	0.7	0.9	2.2	1.9	8.5	0.2	0.2	0.2	0.2	0.2	18.53	24.96	16.01	9.81	40.76	12.89	0.39	3	7.3	86	30.29	78	62.68
2053	1/30/2014	16.17	-13.5	-1.9	-15.7	-9.8	0	17.6	36	26.9	14.2	40.7	0	0.4	1.7	1.6	8.4	0.2	0.2	0.2	0.2	0.1	10.6	24.21	15.78	9.07	40.69	12.96	0.31	9	2.7	85	30.26	71	336.3
2053	1/31/2014	16.17	0.3	5.7	-16	-4	0	16.7	34.1	27	15	40.7	0.3	0.3	1.4	1.3	8.4	0.2	0.2	0.2	0.2	0.1	10.2	21.87	15.8	9.39	40.77	12.95	0.43	159	5	42	30.08	64	313.1
2053	2/1/2014	16.17	6.1	13.2	-4.3	4.6	0	23.4	34.8	26.1	14.7	40.7	0.4	0.4	1.5	1.2	8.2	0.2	0.2	0.2	0.2	0.2	13.63	22.66	15.25	9.27	40.32	12.92	0.43	152	4.3	33	30.04	55	265.8
2053	2/2/2014	16.17	10.7	17.2	4.6	10.1	0	27.3	35.9	25.4	13.9	40.6	2.6	1.7	2.3	1.3	8.1	0.2	0.2	0.2	0.2	0.2	15.99	24.09	14.77	8.95	39.87	12.95	0.52	163	6.2	80	29.97	54	220.1
2053	2/3/2014	17.39	2.6	14.4	2.3	9.4	1.21	40.4	39	38.1	24.4	40.6	4.2	4.2	4.2	2.3	8.5	0.2	0.2	0.2	0.2	0.2	36.95	29.69	27.68	14.17	40.08	12.82	0.52	106	6.5	97	29.88	72	35.34
2053	2/4/2014	17.68	1.4	3.1	0.6	1.9	0.29	35.5	38.3	32.9	39.9	40.6	3.9	3.6	4.2	2.8	7.7	0.2	0.2	0.2	0.1	0.1	23.43	28.17	20.5	33.13	40.03	12.9	0.45	5	6.6	99	30.14	91	93.6
2053	2/5/2014	18.19	10.6	12.6	1.3	7.2	0.51	40.3	39.1	39.2	43.4	40.6	7.4	6	5.7	3.2	7.8	0.2	0.2	0.2	0.1	0.2	35.25	29.89	30.19	56.69	39.61	12.94	0.45	110	6.9	97	29.81	87	88.7
2053	2/6/2014	18.47	-2.4	10.8	-2.4	2.3	0.28	38.7	39.1	40.5	43.7	40.6	4	3.9	5.2	3.8	8	0.2	0.2	0.1	0.1	0.2	29.08	30.06	38.08	57.29	40.07	12.88	0.41	305	8.8	78	30.31	98	63.64
2053	2/7/2014	18.47	-3.1	0	-3.2	-2.1	0	37.1	38.8	40.2	43.8	40.6	2.9	2.7	4.1	3.3	8.4	0.2	0.2	0.1	0.1	0.2	25.88	29.43	34.6	57.51	40.11	12.94	0.4	3	6.9	82	30.3	97	113
2053	2/8/2014	18.47	-0.6	1.2	-4.6	-1.7	0	35.8	38.6	37.5	43.9	40.7	3.2	2.9	3.9	3	8.6	0.2	0.2	0.2	0.1	0.2	23.82	28.88	26.4	57.79	40.31	12.95	0.42	8	5.1	77	30.21	92	179.7
2053	2/9/2014	18.47	3.8	7.9	-1.5	2.7	0	35	38.4	34.9	44.1	40.6	4.3	4.2	4.6	3.1	8.5	0.2	0.2	0.2	0.1	0.2	22.8	28.38	22.61	58.01	40.18	12.95	0.44	296	2	91	30.1	87	161.3
2053	2/10/2014	18.47	2.6	9.9	2.2	5.5	0	34.4	38.3	32.5	40.6	40.7	5.2	5.1	5.3	3.6	8.6	0.2	0.2	0.2	0.1	0.2	21.94	28.03	20.05	38.66	40.33	12.96	0.44	331	4.1	95	30.11	84	128.7
2053	2/11/2014	18.47	-2.1	2.6	-2.1	0.2	0	33.5	38	30.8	35.9	40.7	3.5	3.5	4.7	3.7	8.6	0.2	0.2	0.2	0.2	0.2	21.08	27.46	18.57	23.93	40.65	12.96	0.4	11	7.4	65	30.18	89	119.8
2053	2/12/2014	18.47	1.4	4.7	-3.9	-0.1	0	33	37.6	30.2	26.6	40.7	3.4	3.3	4.2	3.3	8.7	0.2	0.2	0.2	0.2	0.2	20.63	26.71	18.04	15.51	40.57	12.94	0.4	25	6.3	48	30.12	87	102.3
2053	2/13/2014	18.94	0.4	2.8	-0.4	0.9	0.47	38.4	39.1	34.7	43.5	40.7	3.8	3.6	4.3	3.3	8.3	0.2	0.2	0.2	0.1	0.2	28.33	30.05	22.38	56.82	40.3	12.89	0.41	19	3.4	100	29.82	87	49.23
2053	2/14/2014	19.42	0.4	6.2	-3	1	0.48	38.3	39.2	37.3	43.7	40.7	3.2	3.4	4.4	3.2	8.1	0.2	0.2	0.2	0.1	0.1	28.21	30.51	26.14	57.26	40.47	12.94	0.38	286	3	83	29.85	84	301.1
2053	2/15/2014	19.72	2	9.5	-3	4.6	0.3	39.8	39.3	39.3	43.7	40.6	4.8	4.5	4.7	3.2	8	0.2	0.2	0.2	0.1	0.2	32.49	30.72	30.85	57.38	40.25	12.93	0.38	178	5.3	95	29.8	92	194.4
2053	2/16/2014	19.72	2	4.8	-3.3	0.6	0	37.1	39	38.6	43.9	40.7	4.2	3.9	4.7	3.3	8.4	0.2	0.2	0.2	0.1	0.2	25.66	29.72	28.7	57.7	40.3	12.95	0.41	349	5.2	70	30.03	89	374.9
2053	2/17/2014	19.72	4.2	15.5	-1.3	6.5	0	35.9	38.7	36	43.9	40.7	4.6	4.8	5.3	3.6	8.5	0.2	0.2	0.2	0.1	0.2	23.86	29.04	24.03	57.7	40.37	12.92	0.41	263	3.1	73	30.1	83	372.9
2053	2/18/2014	19.73	3.4	16.8	0.2	9.2	0.01	35.4	38.5	33.9	44.1	40.7	6.3	6.3	6.1	3.9	8.6	0.2	0.2	0.2	0.1	0.2	23.19	28.44	21.37	57.86	40.38	12.91	0.44	153	6	97	30.11	85	132.6
2053	2/19/2014	19.74	16.3	19.6	-2.6	10.7	0.01	35.1	38.4	32.9	40.8	40.7	8.5	7.8	6.9	4.5	8.7	0.2	0.2	0.2	0.1	0.2	22.63	27.99	20.32	44.79	40.48	12.97	0.44	150	4.6	92	29.95	80	377.9
2053	2/20/2014	19.76	15.1	21.7	15.1	17.6	0.02	35	38.4	31.9	39.9	40.6	10.1	9.8	9	5.9	8.8	0.2	0.2	0.2	0.1	0.2	22.46	28	19.35	32.99	40.13	12.95	0.54	208	7.3	91	29.93	81	222.4
2053	2/21/2014	21.29	14.8	21.9	14.6	18.3	1.53	40.5	39.7	40.5	44.1	40.7	-99.9	-99.9	-99.9	-99.9	-99.9	0.2	0.2	0.1	0.1	0.1	37.69	31.85	36.74	57.47	40.77	12.97	0.56	179	11.1	97	29.83	81	141.7
2053	2/22/2014	21.58	2	14.8	1.9	7.6	0.29	40.6	39.8	40.6	44.4	40.7	8	8.5	9.4	7.4	10	0.2	0.2	0.2	0.1	0.2	39.3	32.3	38.83	57.97	40.43	12.91	0.56	301	4.5	90	30.07	84	415.5
2053	2/23/2014	21.58	7.3	18.9	-0.7	8.9	0	39.8	39.8	40.6	44.4	40.7	7.8	8.2	9	7	9.9	0.2	0.2	0.1	0.1	0.2	32.21	32.52	39.15	58.11	40.64	12.92	0.45	133	3.3	48	29.98	79	417.5
2053	2/24/2014	21.58	6.9	20.5	3.7	12.4	0	38.4	39.6	40.4	44.5	40.7	9.2	9.2	9.4	7.1	10.1	0.2	0.2	0.2	0.1	0.1	27.99	31.35	36.64	58.27	40.78	12.91	0.45	324	4.3	71	30.06	69	393.5
2053	2/25/2014	21.58	3.6	11.7	-0.1	5.5	0	36.7	38.9	38.1	44.6	40.7	7.1	7.3	8.6	7	10.3	0.2	0.2	0.2	0.1	0.1	24.9	29.45	27.29	58.41	40.84	12.91	0.43	16	6.5	50	30.06	73	409.2
2053	2/26/2014	21.64	4.3	12.9	2	6.4	0.06	36	38.8	35.5	44.7	40.7	7.7	7.6	8.6	6.8	10.3	0.2	0.2	0.2	0.1	0.2	23.92	29.15	23.17	58.5	40.53	12.92	0.43	5	4.5	48	29.99	67	373
2053	2/27/2014	21.64	-5.5	4.3	-6.3	-0.4	0	34.9	38.4	32.9	40.8	40.7	4.2	4.8	7	6.2	10.4	0.2	0.2	0.2	0.1	0.1	22.59	28.25	20.33	44.08	40.94	12.96	0.35	4	8	58	29.97	77	322.2
2053	2/28/2014	21.64	-3.1	7.6	-10.4	-1.4	0	34.4	38.1	31.3	38.5	40.7	3.8	4.3	6	5.3	10.3	0.2	0.2	0.2	0.2	0.1	22.08	27.63	18.89	28.45	40.96	12.93	0.37	345	2.8	64	30	68	446.1
2053	3/1/2014	21.67	6.8	12.3	-6.7	4.2	0.03	34.2	38	30.6	27.8	40.7	6.1	6	6.3	5	10.2	0.2	0.2	0.2	0.2	0.1	21.68	27.41	18.33	16.26	41.06	12.93	0.37	121	3.9	67	30.08	60	362.2
2053	3/2/2014	21.67	12.1	15.3	6.8	10.9	0	34.1	37.9	30	23.3	40.7	7.6	7.4	7.4	5.5	10	0.2	0.2	0.2	0.2	0.2	21.51	27.03	17.76	13.4	40.52	12.95	0.5	149	5.2	65	30.09	59	189.7
2053	3/3/2014	21.67	3.6	22	3.6	14.1	0	33.9	37.9	30	22	40.7	9.3	9.2	9.1	6.4	9.9	0.2	0.2	0.2	0.2	0.1	21.23	26.85	17.69	12.69	40.77	12.91	0.45	173	8.1	91	29.9	61	216.4
2053	3/4/2014	22.3	-4.7	3.6	-4.8	-1.9	0.63	36.5	38.6	32.8	39.9	40.7	4.7	4.5	6.7	6	9.7	0.2	0.2	0.2	0.1	0.2	24.78	28.68	20.26	33.02	40.8	12.9	0.45	5	9.8	93	30.17	91	100.1
2053	3/5/2014	22.3	0.9	6.7	-4.8	0.9	0	35.5	38.3	31.7	34.6	40.7	5.7	5.7	6.7	5.4	9.8	0.2	0.2	0.2	0.2	0.1	23.34	28.06	19.22	22.18	40.8	12.92	0.4	5	3.8	98	30.11	88	241.4
2053	3/6/2014	22.3	2.7	14	-1.2	4.5	0	35.1	38.1	31.1	26.9	40.7	7	6.9	7.5	5.6	9.8	0.2	0.2	0.2	0.2	0.1	22.68	27.49	18.67	15.59	40.73	12.94	0.4	10	4.2	95	30.07	85	414.4
2053	3/7/2014	22.32	4.7	13.2	-1.6	6.1	0.02	34.5	38	30.1	24.1	40.7	7.4	7.3	7.5	5.7	9.8	0.2	0.2	0.2	0.2	0.1	22.05	27.22	17.86	13.85	40.91	12.91	0.43	101	3.1	97	29.96	88	217.1
2053	3/8/2014	22.33	2.8	17.4	2.8	8.7	0.01	34.1	37.8	29.3	20.8	40.7	7.5	7.8	8.3	6.2	9.8	0.2	0.2	0.2	0.2	0.1	21.54	26.82	17.21	12.05	41.06	12.91	0.43	337	2.3	90	29.99	79	461
2053	3/9/2014	22.33	7.1	19.3	-0.5	9.4	0	33.5	37.8	29.6	20.1	40.7	8.2	8.4	8.7	6.4	9.9	0.2	0.2	0.2	0.2	0.1	20.93	26.76	17.41	11.69	40.91	12.91	0.45	282	3.1	85	30.11	79	446.8
2053	3/10/2014	-99.9	4.7	-99.9	-99.9	-99.9	0	33	37.5	29.2	19	40.7	8.3	8.6	9.1	6.8	9.9	0.2	0.2	0.2	0.2	0.2	20.42	26.14	17.12	11.14	40.78	12.9	-99.9	-99.9	-99.9	94	30.1	-99.9	-99.9
2053	3/11/2014	22.33	6.1	20.1	3.9	11.7	0	32.5	37.3	28.4	16.9	40.7	9.1	9.4	9.8	7.3	10	0.2	0.2	0.2	0.2	0.1	19.83	25.8	16.51	10.15	40.98	12.91	0.44	246	3.7	91	29.86	72	462.1
2053	3/12/2014	22.33	16.8	23.5	4.5	15.6	0	32	37.5	28.7	17.5	40.7	11.9	11.4	10.6	7.7	10.2	0.2	0.2	0.2	0.2	0.1	19.31	26.02	16.67	10.4	40.68	12.94	0.57	198	4.7	88	29.62	68	369.4
2053	3/13/2014	22.35	-1.3	17	-1.3	10.1	0.02	31.2	37.1	28.3	15.9	40.7	8.1	8.7	10	8.1	10.3	0.2	0.2	0.2	0.2	0.1	18.76	25.51	16.44	9.65	40.78	12.9	0.4	285	9.4	84	30.05	84	114.3
2053	3/14/2014	22.35	4.9	11.9	-3.5	4	0	30.5	36.7	27.8	16	40.7	7.4	7.7	8.9	7.4	10.4	0.2	0.2	0.2	0.2	0.1	18.19	24.95	16.09	9.71	40.82	12.92	0.42	359	3.8	58	30.15	77	492.2
2053	3/15/2014	22.35	7.3	19.1	1.2	11.3	0	29.9	36.7	27.4	16.8	40.7	9.2	9.4	9.5	7.3	10.5	0.2	0.2	0.2	0.2	0.1	17.66	24.87	15.83	10.08	40.92	12.92	0.42	194	7.5	75	30.04	61	477.3
2053	3/16/2014	22.35	14	19.8	2.3	12.3	0	29.2	36.8	27.6	14.7	40.7	10.5	10.3	10.2	7.7	10.5	0.2	0.2	0.2	0.2	0.2	17.04	24.89	15.93	9.13	40.98	12.93	0.51	106	2	64	29.89	59	337.7
2053	3/17/2014	23.3	4.3	16.3	4.2	12.4	0.95	37.6	39	32.5	18.6	40.7	10.5	10.4	10.7	8.2	10.4	0.2	0.2	0.2	0.2	0.2	26.24	29.42	19.77	10.88	40.73	12.91	0.45	101	6.4	98	29.7	77	176.4
2053	3/18/2014	23.3	3.4	4.3	1	2.5	0	35.9	38.3	30.4	18.5	40.7	8.3	8	9.1	7.7	10.5	0.2	0.2	0.2	0.2	0.1	23.66	27.79	18.01	10.87	40.95	12.92	0.45	8	6.4	100	29.82	92	81
2053	3/19/2014	23.31	10.1	11.4	3.3	8.1	0.01	35.5	38.3	29	16.9	40.7	9.5	9.4	9.5	7.6	10.6	0.2	0.2	0.2	0.2	0.2	23.11	27.66	16.98	10.1	40.83	12.95	0.48	152	5.8	84	29.97	84	194
2053	3/20/2014	23.31	9	15.4	6.9	11.2	0	35	38.1	29	16.1	40.7	9.2	9.4	9.9	7.9	10.7	0.2	0.2	0.2	0.2	0.1	22.47	27.28	16.9	9.74	40.73	12.93	0.48	194	7.5	83	30.07	81	146.5
2053	3/21/2014	23.31	1.4	16.6	0.9	9	0	34.3	37.7	28.7	16.9	40.7	8.5	8.9	10	7.9	10.7	0.2	0.2	0.2	0.2	0.2	21.69	26.56	16.68	10.11	40.74	12.89	0.39	14	3.8	91	30.06	73	525.7
2053	3/22/2014	23.31	8.9	19.9	-1.2	10.5	0	33.6	37.5	28.1	15	40.7	9.6	9.6	9.9	7.8	10.7	0.2	0.2	0.2	0.2	0.2	20.93	26.07	16.26	9.26	40.76	12.92	0.46	141	3.6	64	29.97	64	414.4
2053	3/23/2014	23.31	12	18.4	6.1	13.1	0	32.8	37.3	27.5	15.3	40.7	10.2	10.1	10.3	8	10.7	0.2	0.2	0.2	0.2	0.1	20.1	25.8	15.84	9.39	40.71	12.93	0.46	9	2.7	48	29.98	62	222
2053	3/24/2014	23.42	2.6	13.2	2.6	8.1	0.11	35.6	37.3	28	16.3	40.7	8.9	9	10	8.1	10.8	0.2	0.2	0.2	0.2	0.2	23.31	25.73	16.24	9.86	40.65	12.93	0.4	6	8.1	66	30.2	74	396.6
2053	3/25/2014	23.42	6.9	14.2	-1.8	6.8	0	34.5	37	27.8	15.8	40.7	9.3	9.1	9.8	7.9	10.8	0.2	0.2	0.2	0.2	0.1	21.87	25.24	16.09	9.64	40.9	12.92	0.4	11	4.4	37	29.99	63	509.9
2053	3/26/2014	23.42	-4.7	6.9	-4.7	3.3	0	32.9	36.7	27.2	15.9	40.7	6.1	6.8	8.6	7.4	10.8	0.2	0.2	0.2	0.2	0.1	20.38	24.97	15.71	9.69	41.07	12.95	0.34	339	6.8	86	30.21	68	295.3
2053	3/27/2014	23.42	3.3	10.3	-6.3	1.9	0	31.7	36.7	26.7	13.8	40.7	6.5	6.8	8.1	6.8	10.7	0.2	0.2	0.2	0.2	0.1	19.22	24.93	15.43	8.78	41.09	12.9	0.34	19	2.7	55	30.17	64	546.7
2053	3/28/2014	23.7	11.9	19.6	1.4	12.4	0.28	38.4	36.6	33.8	14.2	40.7	9.7	9.3	9.1	7	10.6	0.2	0.2	0.2	0.2	0.2	27.94	24.71	21.17	8.96	40.72	12.94	0.47	158	9.5	87	29.98	50	362.8
2053	3/29/2014	23.72	14.6	18.9	11.8	15.4	0.02	36.2	37.3	29.7	15.5	40.7	11.1	10.9	10.6	7.9	10.5	0.2	0.2	0.2	0.2	0.1	24	25.68	17.4	9.5	40.96	12.95	0.47	146	6.1	86	29.9	66	240.2
2053	3/30/2014	24.02	6	15.2	6	11	0.3	37.2	38.8	32.3	15.1	40.5	9.9	9.8	10.4	8.3	10.5	0.2	0.2	0.2	0.2	0.2	25.54	28.91	19.65	9.32	38.03	12.92	0.43	340	6.9	76	30.14	79	116.8
2053	3/31/2014	24.02	2	17	2	8.9	0	35.8	38.3	29.6	14	40.5	9.3	9.6	10.6	8.3	10.6	0.2	0.2	0.2	0.2	0.2	23.57	27.63	17.39	8.84	36.82	12.91	0.38	357	5.3	91	30.11	73	553.5
2053	4/1/2014	24.02	15.7	23.8	-1	11.7	0	35.2	37.9	28.9	15	40.4	10.8	10.7	10.9	8.4	10.7	0.2	0.2	0.2	0.2	0.2	22.64	26.81	16.79	9.24	36.07	12.93	0.38	149	2.6	35	30.01	62	542.6
2053	4/2/2014	24.02	14.4	27.1	12.2	18.9	0	34.2	37.5	28.4	15.6	39.6	12.3	12.4	12.4	9.2	10.8	0.2	0.2	0.2	0.2	0.2	21.46	25.99	16.42	9.5	31.56	12.92	0.49	190	4	64	30.02	50	540.9
2053	4/3/2014	24.02	19.7	26.3	10.4	18.7	0	32.6	37.3	27.8	15.7	38.7	14.3	14	13.3	9.9	10.9	0.2	0.2	0.2	0.2	0.2	19.69	25.55	15.97	9.55	28.54	12.93	0.49	174	4.9	74	29.99	48	499.5
2053	4/4/2014	24.02	20.2	25.9	17.6	21.5	0	30.3	37.1	27.4	15.6	38	15.4	15.2	14.4	10.7	11.1	0.2	0.2	0.2	0.2	0.2	17.74	25.05	15.66	9.48	27.02	12.96	0.58	179	8.2	67	29.84	51	380.3
2053	4/5/2014	24.2	9.8	20.2	9.8	16.8	0.18	36.3	36.7	27	15.3	37.6	13.6	13.7	14.1	11.2	11.3	0.2	0.2	0.2	0.2	0.2	24.05	24.55	15.39	9.34	26.26	12.94	0.47	240	8.8	69	30.03	74	167.9
2053	4/6/2014	24.2	7.7	14.3	3.9	9.7	0	34.8	36.5	26.7	14.5	37.1	12.2	12.3	13	10.7	11.5	0.2	0.2	0.2	0.2	0.2	22.16	24.36	15.21	9.02	25.37	12.93	0.47	12	4.8	73	30.02	68	484.7
2053	4/7/2014	25.84	11.3	18.4	5.6	12	1.64	40.5	39.8	38.1	25	40.4	12.5	12.5	12.7	10.5	11.7	0.2	0.2	0.2	0.2	0.2	36.92	32.14	27.21	14.24	35.72	12.91	0.48	83	3.9	99	29.72	62	287.2
2053	4/8/2014	26.46	8.3	17.5	8.3	12.6	0.62	38.3	39.2	36.4	43.5	40.5	12.4	12.3	12.7	10.4	11.9	0.2	0.2	0.2	0.1	0.2	27.51	29.81	24.14	56.05	36.81	12.92	0.48	204	9.5	90	29.83	82	123.6
2053	4/9/2014	26.48	9.8	17	2.9	10.8	0.03	37.2	38.9	34.4	43.7	40.5	12.6	12.5	12.8	10.3	12	0.2	0.2	0.2	0.1	0.2	25.36	28.87	21.61	56.48	37.12	12.93	0.45	293	3.2	90	29.91	71	449.2
2053	4/10/2014	26.49	5.5	19.1	3.3	11.7	0.01	36.1	38.4	32.6	39.8	40.5	11.7	12	12.9	10.4	12.1	0.2	0.2	0.2	0.1	0.2	23.84	27.77	19.74	32.45	37.36	12.9	0.41	319	3.6	90	30.11	68	583.4
2053	4/11/2014	26.49	11.9	23.2	3.5	14.7	0	35.6	38.2	31.6	27.9	40.6	12.8	12.9	13.2	10.5	12.2	0.2	0.2	0.2	0.2	0.2	23.05	27.21	18.84	16.1	38.04	12.93	0.41	181	5.8	64	30.1	54	579.8
2053	4/12/2014	26.49	11.4	23.3	11.4	17	0	34.8	38	30.6	22.4	40.6	14.5	14.4	14.2	10.9	12.2	0.2	0.2	0.2	0.2	0.2	22.05	26.81	18.03	12.75	38.04	12.94	0.48	201	6	98	30.11	50	540.4
2053	4/13/2014	26.51	13.9	25.9	7.5	18	0.01	33.8	37.7	30.1	20.5	40.6	14.9	14.9	14.9	11.5	12.3	0.2	0.2	0.2	0.2	0.2	20.91	26.26	17.55	11.77	38.21	12.93	0.49	178	4.6	82	30.02	53	526.9
2053	4/14/2014	26.51	21.7	26.7	12.5	21.1	0	32.6	37.6	30.1	20	40.6	16.3	15.9	15.5	12	12.5	0.2	0.2	0.2	0.2	0.2	19.65	26.03	17.52	11.48	38.53	12.94	0.49	178	8.5	57	29.86	45	508.9
2053	4/15/2014	27.2	9	21.7	9	17.1	0.69	40	39.4	35	20.9	40.6	15.6	15.4	15.3	12.2	12.7	0.2	0.2	0.2	0.2	0.2	32.94	30.2	22.21	11.96	38.33	12.94	0.49	187	7.4	93	29.82	70	142.6
2053	4/16/2014	27.56	1.6	9	1	5.5	0.36	37.7	38.9	33.5	26.9	40.6	10.8	11.1	13	11.5	12.9	0.2	0.2	0.2	0.2	0.2	26.34	29.01	20.7	15.41	38.86	12.95	0.49	352	8.7	69	30.2	85	412.5
2053	4/17/2014	27.56	10.5	17.4	-2.8	8.2	0	36.8	38.5	31.2	23.1	40.6	11.7	11.8	12.9	10.8	12.9	0.2	0.2	0.2	0.2	0.2	24.86	28.13	18.56	13.16	38.96	12.93	0.45	91	3.8	48	30.23	68	627.1
2053	4/18/2014	27.56	15.2	19.5	7.4	13.8	0	36.4	38.4	30.8	20.5	40.6	13.5	13.3	13.6	11	12.9	0.2	0.2	0.2	0.2	0.2	24.14	27.66	18.2	11.79	39.24	12.94	0.49	139	4.9	53	30.26	55	579.3
2053	4/19/2014	27.56	8.4	18.2	8.1	14.8	0	35.8	38.2	30.1	18.1	40.6	13	13.2	13.7	11.2	12.9	0.2	0.2	0.2	0.2	0.1	23.35	27.27	17.59	10.62	39.5	12.93	0.49	80	2.8	97	30.11	54	212.1
2053	4/20/2014	27.56	8.7	23.8	7.7	15.3	0	35.4	38.1	29.7	17.1	40.6	13.2	13.4	14	11.3	12.9	0.2	0.2	0.2	0.2	0.1	22.86	27.06	17.3	10.15	39.54	12.92	0.43	25	4.4	87	30.13	53	449.6
2053	4/21/2014	27.56	9.9	25.6	5	15.3	0	35	38	29.8	17.7	40.6	14.4	14.5	14.9	11.7	13	0.2	0.2	0.2	0.2	0.1	22.2	26.79	17.32	10.4	39.41	12.92	0.43	329	1.9	94	30.1	50	608.7
2053	4/22/2014	27.56	17.2	25.6	8.1	18.1	0	34.6	38	28.9	16.8	40.6	16.3	15.9	15.7	12.2	13	0.2	0.2	0.2	0.2	0.1	21.66	26.65	16.68	9.96	39.55	12.94	0.52	204	3.3	79	29.92	48	519.3
2053	4/23/2014	27.79	15.1	23.5	15.1	18.7	0.23	37.6	38.2	29.7	16.3	40.6	16.7	16.5	16.4	12.9	13.2	0.2	0.2	0.2	0.2	0.1	25.92	27.13	17.21	9.73	39.47	12.94	0.5	284	3.3	59	29.91	59	351.7
2053	4/24/2014	27.79	6.4	21.9	6.1	14.5	0	36.7	38.1	29.3	16.9	40.6	14.7	14.9	16	13	13.3	0.2	0.2	0.2	0.2	0.2	24.49	26.94	16.89	10.02	39.45	12.88	0.5	17	3.7	93	29.94	56	638.1
2053	4/25/2014	27.79	19.7	26.4	4.4	17.8	0	36.2	38	28.9	16.8	40.6	17	16.6	16.4	13	13.5	0.2	0.2	0.2	0.2	0.1	23.65	26.6	16.6	9.97	39.42	12.94	0.54	167	5.4	78	29.8	47	589.1
2053	4/26/2014	27.79	9	21.9	9	18.1	0	35.8	37.9	28.9	16.1	40.6	16	16.3	16.9	13.6	13.6	0.2	0.2	0.2	0.2	0.1	23.18	26.56	16.57	9.63	39.37	12.92	0.45	292	6.9	97	29.96	57	523.8
2053	4/27/2014	27.79	17.3	27.4	4.4	17.3	0	35.1	37.7	28.9	16.5	40.6	16.7	16.7	17.2	13.7	13.7	0.2	0.2	0.2	0.2	0.1	22.25	26.02	16.6	9.79	39.41	12.93	0.45	143	2.9	62	29.92	51	636.2
2053	4/28/2014	28.24	19	26.2	11.8	18.7	0.45	39	39.2	34.4	15.9	40.4	17.4	17.1	17	13.9	13.9	0.2	0.2	0.2	0.2	0.2	29.05	29.66	21.46	9.53	35.49	12.93	0.52	158	5	87	29.81	61	286.1
2053	4/29/2014	29.5	18.9	26.7	17.4	21.8	1.26	40.5	40	38.1	26.1	40.7	18.8	18.5	18	14.6	14	0.2	0.2	0.2	0.2	0.1	36.39	32.76	26.79	14.82	39.87	12.93	0.52	177	10	96	29.66	75	315.8
2053	4/30/2014	30.02	15.9	26.8	14.8	19.8	0.52	40.3	40	38.2	18.8	40.7	19.1	19.1	19	15.2	14.2	0.2	0.2	0.2	0.2	0.1	34.95	32.54	27.01	10.85	40.11	12.93	0.5	187	5	98	29.75	79	500.9
2053	5/1/2014	30.67	11.8	20.9	11.8	16.7	0.65	38.6	39.4	35.3	44	40.7	17.5	17.6	18.2	15.2	14.4	0.2	0.2	0.2	0.1	0.1	27.96	30.1	22.46	56.41	40.37	12.94	0.47	269	5.6	71	29.99	76	411.7
2053	5/2/2014	30.67	7.6	17.9	6.4	12.4	0	37.9	38.9	32.7	39.3	40.7	15.9	16.3	17.4	14.7	14.6	0.2	0.2	0.2	0.2	0.1	26.5	28.64	19.71	30.19	40.45	12.93	0.47	277	4.7	91	29.96	60	651
2053	5/3/2014	30.67	6.7	19.8	6.1	12.9	0	37.4	38.7	31.4	-99.9	40.7	15.3	15.8	16.9	-99.9	14.7	0.2	0.2	0.2	-99.9	0.1	25.58	28.28	18.57	-99.9	40.4	12.91	0.42	278	3.5	96	29.95	52	554.6
2053	5/4/2014	30.67	10.6	24.1	5.5	15.3	0	36.9	38.5	30.7	-99.9	40.7	16.4	16.5	17.3	17.4	14.7	0.2	0.2	0.2	0.2	0.1	24.68	27.71	17.95	12.51	40.39	12.92	0.44	270	3.4	94	30.03	49	639.5
2053	5/5/2014	30.67	14.2	28.4	8.7	19.3	0	36.3	38.4	30.1	-99.9	40.7	17.7	17.7	18.1	17.6	14.8	0.2	0.2	0.2	0.2	0.1	23.76	27.4	17.46	11.22	40.58	12.91	0.44	279	3.8	87	30	46	636.7
2053	5/6/2014	30.67	15.3	29	12.3	21.1	0	35.7	38.3	30	-99.9	40.7	18.3	18.3	18.7	17.8	14.9	0.2	0.2	0.2	0.2	0.2	22.88	27.15	17.31	10.58	40.41	12.93	0.49	222	4.5	82	29.92	44	638.1
2053	5/7/2014	30.67	13.9	28.5	11.1	20.4	0	34.6	38.1	29.2	-99.9	40.7	18.7	18.8	19.3	17.5	15	0.2	0.2	0.2	0.2	0.1	21.53	26.67	16.74	10.13	40.81	12.93	0.49	205	3.9	91	29.97	43	645.3
2053	5/8/2014	30.67	19.1	27.8	12.8	20.7	0	33.6	37.8	29.2	-99.9	40.7	19.4	19.4	19.7	-99.9	15.2	0.2	0.2	0.2	-0.4	0.1	20.44	26.21	16.7	13.83	40.63	12.93	0.51	187	4.7	73	30.06	44	644.2
2053	5/9/2014	30.67	22	28.8	12.6	22.4	0	32.8	37.6	28.9	17.2	40.7	20.7	20.4	20.2	17.6	15.3	0.2	0.2	0.2	0.2	0.1	19.61	25.71	16.45	10.04	40.64	12.95	0.51	171	5.2	69	30.04	42	626.6
2053	5/10/2014	30.71	18.3	22.8	18.3	20.9	0.04	33	37.4	28.3	16.6	40.7	19.3	19.3	19.4	-99.9	15.5	0.2	0.2	0.2	9.3	0.1	19.93	25.45	16.05	0.29	40.81	12.95	0.52	179	6	89	30.03	60	174.2
2053	5/11/2014	30.71	19.3	27	17.1	22.1	0	32.6	37.6	28.1	18.6	40.7	20.7	20.7	20.5	-99.9	15.7	0.2	0.2	0.2	-0.5	0.1	19.45	25.61	15.87	9.76	40.67	12.94	0.53	166	5	93	30.05	57	548.7
2053	5/12/2014	30.71	22.2	28.1	17.3	22.7	0	31.4	37.4	27.9	16.8	40.5	21.2	21.1	20.8	17.6	15.8	0.2	0.2	0.2	0.2	0.1	17.49	25.35	15.77	9.85	36.8	12.96	0.53	150	4.2	83	30.06	59	350.3
2053	5/13/2014	30.71	20.4	29.4	19.6	24.3	0	30.7	37.1	27.5	16.8	39.7	21.9	21.9	21.7	18	16	0.2	0.2	0.2	0.2	0.2	17.77	24.69	15.48	9.84	31.51	12.96	0.55	164	5.2	82	30.09	53	608.2
2053	5/14/2014	30.71	21.6	29.5	18.2	24.2	0	30	36.7	27.5	16.6	38.2	22.5	22.4	22.3	18.6	16.1	0.2	0.2	0.2	0.2	0.2	17.23	24.13	15.46	9.74	27.16	12.94	0.55	175	5.1	85	30.05	48	643.1
2053	5/15/2014	32.06	12.7	25.4	12.7	20.1	1.35	39	39.3	35.8	22.3	38.4	19.8	20.5	20.9	18.5	16.4	0.2	0.2	0.2	0.2	0.2	28.75	29.58	22.89	12.5	27.49	12.93	0.49	169	5.5	97	29.95	69	241.6
2053	5/16/2014	32.09	7.7	17.1	7.1	12.3	0.03	36	38.3	31.3	17.7	38.6	16.8	17.3	19.1	17.2	16.7	0.2	0.2	0.2	0.2	0.2	23.46	27.16	18.35	10.26	27.87	12.92	0.42	306	5.2	98	30.06	82	441.3
2053	5/17/2014	32.1	6.9	18.1	6.9	12	0.01	34.4	37.9	29.3	17.4	38.3	16	16.5	18.1	16.3	16.7	0.2	0.2	0.2	0.2	0.2	21.47	26.4	16.84	10.18	27.3	12.91	0.42	295	4	95	30.09	68	513.9
2053	5/18/2014	32.97	12.6	16.1	6.9	12	0.87	40.2	39.5	37	23.4	38.5	15.9	16.1	17	16	16.6	0.2	0.2	0.2	0.2	0.2	33.98	30.67	24.86	13.16	27.66	12.93	0.46	103	2.6	99	30.16	72	175.6
2053	5/19/2014	33.51	8.5	19.1	8.3	13.9	0.54	36.7	38.6	31.9	18.3	40.5	15.5	15.8	16.9	15	16.5	0.2	0.2	0.2	0.2	0.2	24.51	28.13	19	10.62	37.48	12.93	0.42	44	1.7	99	30.16	84	192
2053	5/20/2014	33.51	17.8	24.5	8.3	17.3	0	35.8	38.2	30.4	18.5	40.6	18.7	18.5	18.6	-99.9	16.4	0.2	0.2	0.2	0.2	0.2	23.09	26.9	17.66	10.33	37.73	12.94	0.42	139	2.9	85	30.12	79	566.3
2053	5/21/2014	33.51	19.4	28	17.1	22	0	34.7	37.8	29.3	18	40.6	19.5	19.5	19.7	-99.9	16.2	0.2	0.2	0.2	0.1	0.2	21.7	26.19	16.79	10.4	38.15	12.94	0.51	188	6.3	70	30.07	65	665
2053	5/22/2014	33.51	16.5	28.6	15.6	22.5	0	33.4	37.4	29.2	16.9	40.6	20.3	20.3	20.5	17	16.2	0.2	0.2	0.2	0.2	0.2	20.22	25.35	16.72	9.93	38.29	12.94	0.51	227	5.4	97	30.08	55	640.1
2053	5/23/2014	33.51	17.7	29	14.1	22.6	0	31.8	37.2	28.5	16.6	40.6	21.3	21.2	21.2	17.5	16.4	0.2	0.2	0.2	0.2	0.2	18.73	24.87	16.18	9.77	38.63	12.95	0.51	274	3.5	96	30.07	53	599.9
2053	5/24/2014	33.51	17.4	29.6	15.8	22.9	0	30.1	36.7	28.5	17.5	40.3	21.7	21.6	21.9	-99.9	16.5	0.2	0.2	0.2	0.1	0.2	17.34	24.16	16.14	11.28	35.06	12.95	0.51	278	2.7	95	30.05	54	592.9
2053	5/25/2014	33.51	18.6	29.1	14.9	22.7	0	28.9	36.6	28.2	16.4	39.7	22.2	22.1	22.3	18.4	16.7	0.2	0.2	0.2	0.2	0.2	16.38	24.01	15.91	9.68	31.43	12.94	0.52	294	2	97	30.08	53	568.9
2053	5/26/2014	33.51	17.2	30	16.5	23	0	26.6	36.4	27.6	16.5	38.2	21.9	22	22.4	19	16.9	0.2	0.2	0.2	0.2	0.2	14.88	23.73	15.47	9.69	27.16	12.94	0.52	212	2.8	95	30.09	53	565.8
2053	5/27/2014	33.53	19.1	30	16.7	22.9	0.02	25.8	35.9	27.3	16.6	37.9	22.7	22.6	22.7	19.4	17.1	0.2	0.2	0.2	0.2	0.2	14.33	22.91	15.3	9.71	26.41	12.94	0.53	137	3.2	97	30.11	54	524
2053	5/28/2014	33.54	20.1	28.6	17.8	23.3	0.01	25.2	35.5	27	16.3	37.3	22.5	22.5	22.6	-99.9	17.3	0.2	0.2	0.2	0.1	0.2	14.02	22.47	15.12	10.97	25.36	12.94	0.54	170	3.1	81	30.03	63	433.6
2053	5/29/2014	33.74	17.8	29.4	17.3	22	0.2	28.9	35.7	26.3	17.4	37	22.2	22.3	22.6	-99.9	17.5	0.2	0.2	0.3	0.2	0.2	16.42	22.68	14.69	9.71	24.88	12.95	0.54	138	3.8	97	30	67	484.5
2053	5/30/2014	34.62	19.8	26.6	17.1	21.2	0.88	34.5	38	31.9	-99.9	37.2	22.2	22.1	22.3	-99.9	17.7	0.2	0.2	0.2	0.2	0.2	21.3	26.27	18.72	11.17	25.14	12.96	0.53	126	2.2	98	30.04	79	349.4
2053	5/31/2014	34.68	19.2	30.7	18.4	22.6	0.06	32.6	37.6	29.6	-99.9	37.2	22.9	22.7	23	-99.9	17.9	0.2	0.2	0.2	0.1	0.2	19.35	25.58	16.9	14.75	25.15	12.94	0.52	104	2.4	98	30.07	80	511.1
2053	6/1/2014	34.79	21.9	30.4	16.9	23.4	0.11	34.8	37.2	29.1	16.5	36.9	23.6	23.3	23.5	19.9	18	0.2	0.3	0.2	0.2	0.2	21.57	24.89	16.47	9.68	24.64	12.96	0.52	71	2.5	80	30.09	77	548.3
2053	6/2/2014	34.79	22.6	28.4	20.4	24.2	0	31.3	36.9	28.6	16.5	37.1	23	23.2	23.2	-99.9	18.2	0.2	0.3	0.2	0.3	0.2	18.25	24.39	16.16	7.54	24.88	12.97	0.55	147	6	71	30.14	73	430.8
2053	6/3/2014	34.79	19.5	27.4	19.5	23.4	0	27.5	36.5	27.7	-99.9	37	23	23	23.2	-99.9	18.3	0.2	0.2	0.2	0.1	0.2	15.39	23.8	15.56	12.98	24.77	12.96	0.55	168	5.9	92	30.12	61	480.3
2053	6/4/2014	34.8	20.5	28.8	17.5	23	0.01	25.9	36.2	27.1	16.2	36.8	22.9	23	23.2	20	18.5	0.2	0.2	0.3	0.2	0.2	14.41	23.39	15.15	9.55	24.51	12.96	0.52	170	2.3	95	29.98	62	377
2053	6/5/2014	34.8	22.8	30	18	24.7	0	22.5	35.8	26.9	16.3	36.7	23.9	23.7	23.5	20.3	18.6	0.2	0.2	0.3	0.2	0.2	12.45	22.74	14.99	9.57	24.34	12.96	0.52	221	4.5	92	29.9	60	492.7
2053	6/6/2014	36.67	18.6	29.2	17.5	21.5	1.87	36.7	38.6	34.2	20.7	40.5	21.9	22	22.5	19.7	18.7	0.2	0.2	0.2	0.2	0.2	24.13	27.6	20.91	11.64	36.2	12.93	0.5	234	5.2	99	29.94	79	255.3
2053	6/7/2014	36.84	19.5	25.2	17.9	21	0.17	37	38.3	31.1	18	40.5	22.4	22.3	22.5	19.5	18.7	0.2	0.2	0.2	0.2	0.2	24.6	26.95	18.1	10.35	36.96	12.97	0.52	176	2.9	97	29.94	84	298
2053	6/8/2014	37.94	19.4	29.8	18.4	23.3	1.1	38.8	39.3	37.9	44.1	40.6	23.3	23.4	23.7	19.6	18.5	0.2	0.2	0.2	0.1	0.2	28.06	29.47	26.02	55.95	37.87	12.94	0.52	200	3.6	97	29.9	81	552.8
2053	6/9/2014	37.94	19.4	27.6	18.2	22.2	0	37.6	39.3	40.7	44.7	40.6	23.2	23.1	23.3	19.8	17.9	0.2	0.2	0.2	0.1	0.2	25.51	29.45	40.05	56.87	38.05	12.95	0.51	271	4.4	91	29.91	84	434.4
2053	6/10/2014	38.88	18.9	27.8	18.1	21.9	0.94	40.7	40.3	40.8	44.7	40.6	22.6	23	23.2	-99.9	20	0.2	0.2	0.1	0.1	0.2	41.29	34.57	43.29	56.79	39.18	12.95	0.51	162	4.6	98	29.89	79	467.1
2053	6/11/2014	39.05	20.5	26	18.8	21.3	0.17	40.4	40.3	40.8	44.8	40.7	22.4	22.4	22.5	19.6	18.6	0.2	0.2	0.2	0.1	0.2	34.98	34.2	43.07	57.17	39.51	12.96	0.51	159	5.7	89	29.83	86	246.9
2053	6/12/2014	39.32	18.7	25.8	18.7	21.5	0.27	40.2	40.3	40.8	45.1	40.7	22.7	22.6	22.7	19.4	18.4	0.2	0.2	0.2	0.1	0.2	33.62	34.32	43.36	57.54	39.83	12.94	0.51	172	5.3	97	29.84	87	385.6
2053	6/13/2014	39.32	19.7	28.6	17.9	22.6	0	39.6	39.7	40.8	45.1	40.7	23.3	23.1	23.2	19.5	18	0.2	0.2	0.2	0.1	0.2	30.37	30.82	43.05	57.49	39.75	12.95	0.51	253	3.2	96	29.87	79	580.6
2053	6/14/2014	39.32	17.7	26.6	17.3	22.2	0	38.3	39	39.2	45	40.7	22.9	22.8	23.1	19.3	17.9	0.2	0.2	0.2	0.1	0.2	26.91	28.5	29.28	57.46	39.82	12.95	0.49	348	3.7	96	29.98	74	480.1
2053	6/15/2014	39.32	19.5	28.8	16.1	22.4	0	36.4	38.4	35.3	45	40.7	23.2	23.1	23.3	19.6	18	0.2	0.2	0.2	0.1	0.1	23.61	27.21	22.12	57.4	39.99	12.94	0.5	27	2.3	98	30.01	68	592.6
2053	6/16/2014	39.32	19.8	30.8	17.6	24.5	0	30.2	37.9	32.8	34	40.7	23.6	23.5	23.7	-99.9	18.2	0.2	0.2	0.2	0.2	0.1	17.31	26.13	19.52	20.84	40.03	12.95	0.5	166	3.4	94	30.12	66	575.9
2053	6/17/2014	39.32	22.3	31.5	17.1	24.7	0	23.5	37.5	31.7	-99.9	40.7	23.9	23.8	24	-99.9	18.4	0.2	0.2	0.2	-0.5	0.1	12.99	25.4	18.54	13.31	40.22	12.94	0.52	181	2.2	83	30.11	63	605.2
2053	6/18/2014	39.32	21.9	32	19.3	25.9	0	19.9	37.1	30.3	-99.9	40.7	24.7	24.4	24.5	-99.9	18.6	0.2	0.2	0.2	-0.5	0.1	11.13	24.57	17.34	13.36	40.42	12.95	0.52	197	3	97	30.11	60	624.6
2053	6/19/2014	39.32	22.2	33.1	19.9	26.8	0	17.6	36.2	29.2	-99.9	40.7	25.3	24.9	25	-99.9	18.9	0.2	0.2	0.2	-0.4	0.1	10.04	23.31	16.5	13.39	40.39	12.95	0.56	202	2.5	89	30.09	57	656.6
2053	6/20/2014	39.32	22.8	32.1	19.9	25.9	0	16.7	35.2	28.1	-99.9	40.7	25.3	25	25.1	-99.9	19.2	0.2	0.2	0.2	0.1	0.1	9.64	21.98	15.77	13.27	40.44	12.95	0.56	136	2.6	96	30.08	57	591.7
2053	6/21/2014	39.34	21.5	31.9	19.9	25.3	0.02	16.3	34.2	27.5	-99.9	40.7	25	24.8	25.1	-99.9	19.4	0.2	0.2	0.2	0.2	0.1	9.46	20.8	15.36	10.5	40.21	12.95	0.54	18	2.2	97	29.99	60	528.1
2053	6/22/2014	39.34	21.6	32	20.4	26.1	0	15.7	32.6	26.7	-99.9	40.7	25.2	24.9	25.3	-99.9	19.6	0.2	0.2	0.2	0.1	0.1	9.19	19.3	14.85	11.2	40.45	12.96	0.54	301	3.2	93	29.93	59	538.9
2053	6/23/2014	39.34	22.6	32	19.5	25.8	0	14.7	30.7	24.8	-99.9	40.7	25.4	25.1	25.5	-99.9	19.8	0.2	0.2	0.2	0	0.1	8.79	17.64	13.68	15.59	40.51	12.96	0.55	112	2.2	91	29.92	55	641.5
2053	6/24/2014	39.36	22.2	31.3	19.9	25	0.02	14.3	29	23.9	-99.9	40.7	25.2	24.9	25.4	-99.9	20	0.2	0.2	0.2	-0.1	0.1	8.64	16.34	13.16	14.61	40.53	12.96	0.55	189	3.3	90	30.01	57	542.3
2053	6/25/2014	39.49	21.7	29	21.6	23.7	0.13	14.4	28.7	23.6	-99.9	40.4	24.6	24.3	24.7	-99.9	20.1	0.2	0.2	0.2	-1.4	0.2	8.69	16.17	13.01	3.35	35.43	12.95	0.54	186	6.5	95	30.02	66	347.2
2053	6/26/2014	39.49	20.6	30.2	19.9	24.4	0	14.2	27.7	23.8	-99.9	38.8	24.3	24.3	24.8	-99.9	20.2	0.2	0.2	0.2	0.1	0.2	8.61	15.53	13.15	10.9	28.21	12.96	0.54	251	3.3	97	30.07	72	488.1
2053	6/27/2014	39.5	20.7	26.7	19.5	23.3	0.01	14.4	27.4	23.2	-99.9	38.3	24	24	24.3	-99.9	20.3	0.2	0.2	0.2	0	0.2	8.71	15.29	12.79	15.23	27.05	12.96	0.52	151	1.9	97	30.04	71	258.6
2053	6/28/2014	39.67	21.8	28.2	18.4	23.3	0.17	14.5	27.2	22.4	-99.9	37.8	24.4	24.1	24.3	-99.9	20.3	0.2	0.2	0.2	0	0.2	8.75	15.17	12.38	13.72	26.04	12.96	0.52	201	2.6	94	30.12	70	429.8
2053	6/29/2014	39.69	22	29.6	20.7	24.5	0.03	14.9	27.4	23	-99.9	37.5	24.8	24.5	24.6	-99.9	20.4	0.2	0.2	0.2	0.1	0.2	8.87	15.32	12.69	-99.9	25.45	12.95	0.54	173	3.4	94	30.18	75	453.2
2053	6/30/2014	40.28	21.6	29.4	20.7	23	0.58	26.5	28.3	25.9	-99.9	37.3	24	23.8	24.1	-99.9	20.5	0.2	0.2	0.2	0.2	0.2	14.76	15.93	14.36	-99.9	25.15	12.94	0.54	162	3.3	97	30.07	77	276.7
2053	7/1/2014	40.34	24.2	30.6	21.5	25.4	0.06	23.1	29.3	24.8	-99.9	37	24.9	24.7	24.8	-99.9	20.5	0.2	0.2	0.2	0.1	0.2	12.72	16.62	13.69	-99.9	24.68	12.96	0.53	165	3.5	89	29.94	79	423.1
2053	7/2/2014	40.34	22.9	32.3	20.8	26.7	0	18.5	29	23.9	-99.9	36.9	25.4	25.1	25.3	-99.9	20.6	0.2	0.2	0.2	-0.1	0.2	10.46	16.34	13.19	-99.9	24.47	12.96	0.54	218	3.7	81	29.98	71	615.3
2053	7/3/2014	40.34	22	31.3	19	25.4	0	16.6	28.6	23.5	-99.9	36.5	25.3	25.1	25.2	-99.9	20.6	0.2	0.2	0.2	0.2	0.2	9.58	16.11	12.93	-99.9	23.95	12.95	0.54	278	2.6	90	30.02	66	633.3
2053	7/4/2014	40.34	18.3	27	18.3	23	0	14.8	27.5	22.3	-99.9	36.5	23.8	23.8	24.7	-99.9	20.7	0.2	0.2	0.2	0.2	0.2	8.88	15.42	12.31	-99.9	23.85	12.94	0.49	358	4.7	83	30.14	62	653.4
2053	7/5/2014	40.34	13.6	26.3	13.6	20.4	0	13.8	25.3	21.2	-99.9	36.5	22.5	22.7	24	-99.9	20.8	0.2	0.2	0.2	0.1	0.2	8.49	14.03	11.76	-99.9	23.93	12.94	0.49	16	4.1	95	30.2	57	657.1
2053	7/6/2014	40.34	18.7	29.2	12	21.7	0	13	24.9	19.1	-99.9	36.3	22.9	22.9	23.7	-99.9	20.8	0.2	0.2	0.2	0.2	0.2	8.16	13.78	10.75	-99.9	23.65	12.94	0.48	102	3.2	95	30.12	55	659.3
2053	7/7/2014	40.34	19.3	29.8	16	23.9	0	13.1	23.5	18.7	-99.9	36.2	23.5	23.4	23.9	-99.9	20.8	0.2	0.2	0.2	0.1	0.2	8.18	13	10.56	-99.9	23.44	12.95	0.51	137	3.3	94	30.02	55	603.5
2053	7/8/2014	40.34	21.1	30.4	17.6	24.6	0	12.5	22.6	17.6	-99.9	35.6	24	23.8	24.1	-99.9	20.8	0.2	0.2	0.2	-0.5	0.2	7.95	12.52	10.09	-99.9	22.63	12.94	0.51	205	4	94	29.99	53	611.5
2053	7/9/2014	41	21.3	31	21.1	24.7	0.66	30.1	22	28.4	-99.9	35.6	23.9	23.7	24	-99.9	20.8	0.2	0.2	0.2	0.1	0.2	17.25	12.21	15.97	-99.9	22.69	12.95	0.52	215	5.9	96	30.02	56	439.2
2053	7/10/2014	41.5	20.3	28	20.3	23.1	0.5	30	24	27.5	-99.9	35.9	23.9	23.8	24.1	-99.9	20.8	0.2	0.2	0.2	-0.4	0.2	17.17	13.27	15.36	-99.9	23.01	12.95	0.51	216	4.1	97	30.03	74	427
2053	7/11/2014	41.5	19.7	30	19.7	24.2	0	22.3	24.4	23	-99.9	35.6	24.3	24.3	24.6	-99.9	20.8	0.2	0.2	0.2	0.4	0.2	12.33	13.49	12.69	-99.9	22.63	12.95	0.5	17	2.1	97	30.11	75	595.2
2053	7/12/2014	41.5	19	31.4	17	24.5	0	18.3	24.6	20.2	-99.9	35.6	24	24	24.5	-99.9	20.8	0.2	0.2	0.3	0	0.2	10.4	13.61	11.27	-99.9	22.6	12.95	0.5	23	1.7	97	30.15	68	658.8
2053	7/13/2014	41.5	23.4	32	17.3	25.3	0	16.9	24.2	20.8	-99.9	35.3	24.8	24.6	24.7	-99.9	20.9	0.2	0.2	0.2	0.2	0.2	9.74	13.34	11.56	-99.9	22.31	12.95	0.54	119	2.1	93	30.11	64	578.7
2053	7/14/2014	41.51	23.8	31.1	20.7	26.1	0.01	16.4	23.6	19.5	-99.9	35	24.8	24.8	24.8	-99.9	20.9	0.2	0.2	0.2	-0.5	0.2	9.52	13.02	10.91	-99.9	21.91	12.95	0.54	177	2.9	91	30.03	62	499.9
2053	7/15/2014	41.51	21	32.6	20.7	26.6	0	14.6	23.1	17.8	-99.9	35.3	24.6	24.8	24.8	-99.9	21	0.2	0.2	0.3	-0.5	0.2	8.78	12.76	10.14	-99.9	22.28	12.95	0.51	220	4.6	92	29.95	59	577.6
2053	7/16/2014	41.53	17.1	27.4	17.1	23	0.02	13.8	22.7	17.2	-99.9	35.1	22.9	23.5	24.3	-99.9	21.1	0.2	0.2	0.2	-0.5	0.2	8.49	12.56	9.9	-99.9	22.02	12.93	0.51	325	4.1	78	29.95	63	475.9
2053	7/17/2014	41.53	13.4	25.7	11.2	19.1	0	12.6	22.2	17.4	-99.9	35.1	21.6	22.2	23.3	-99.9	21.1	0.2	0.2	0.2	0	0.2	8.03	12.32	9.99	-99.9	21.98	12.92	0.44	11	3.7	97	30.01	59	678.8
2053	7/18/2014	41.53	19	25.9	11.6	19.6	0	12.4	22.3	16	-99.9	34.8	22.2	22.2	22.8	-99.9	21.1	0.2	0.2	0.2	0.1	0.2	7.94	12.39	9.37	-99.9	21.74	12.94	0.44	14	2.1	91	30.05	56	489.7
2053	7/19/2014	43.12	19.3	20.7	17.9	19.1	1.6	33.2	36.6	33.2	-99.9	34.8	21.4	21.3	22	-99.9	21	0.2	0.2	0.2	0.2	0.2	19.98	24.03	19.94	-99.9	21.71	12.95	0.48	88	2.5	97	30.01	73	108.7
2053	7/20/2014	43.6	21.1	27.7	19.3	22.8	0.47	30.8	36.4	29.4	-99.9	34.6	22.9	22.8	22.8	-99.9	20.9	0.2	0.2	0.2	0	0.2	17.82	23.59	16.72	-99.9	21.51	12.95	0.5	204	4.5	95	30	83	371.7
2053	7/21/2014	43.6	19.5	28.6	19.5	23.4	0	27.4	35.2	27.1	-99.9	34.8	22.9	23	23.2	-99.9	20.8	0.2	0.2	0.2	0.1	0.2	15.32	22.08	15.12	-99.9	21.68	12.95	0.5	333	1.6	98	30.01	76	404.3
2053	7/22/2014	43.61	22.9	28.1	19	23.1	0.01	26.1	34.5	25.1	-99.9	34.4	23.5	23.4	23.3	-99.9	20.8	0.2	0.2	0.2	0.1	0.2	14.51	21.2	13.94	-99.9	21.3	12.96	0.5	50	2.6	96	30.06	75	322.5
2053	7/23/2014	43.61	22	30.2	20.9	25.5	0	23.3	33.9	24.6	-99.9	34.7	24.2	24.2	24	-99.9	20.8	0.2	0.2	0.2	0.1	0.2	12.85	20.56	13.58	-99.9	21.55	12.95	0.5	132	2.8	98	30.09	69	512.6
2053	7/24/2014	43.62	19.9	29.6	19.9	24.2	0.01	21.8	32.9	23.8	-99.9	34.5	23.7	23.8	23.9	-99.9	-99.9	0.2	0.2	0.2	0.1	-99.9	12.1	19.59	13.15	-99.9	-99.9	12.94	0.5	162	2.3	98	29.98	70	383
2053	7/25/2014	43.62	17.6	29	17.4	23.4	0	20.3	31.8	23	-99.9	34.6	23	23.4	23.8	-99.9	20.9	0.2	0.2	0.2	0.1	0.2	11.35	18.64	12.73	-99.9	21.47	12.94	0.5	314	2.8	98	30	69	435.8
2053	7/26/2014	43.62	18.9	29.8	14.7	22.6	0	18.7	30.3	21.4	-99.9	34.7	23	23.2	23.5	-99.9	20.9	0.2	0.2	0.2	0.1	0.2	10.61	17.37	11.92	-99.9	21.61	12.95	0.48	18	2.1	97	30.02	65	606.4
2053	7/27/2014	43.62	23.1	30.8	15.5	23.9	0	17.5	29	20.2	-99.9	34.3	23.6	23.6	23.7	-99.9	20.9	0.2	0.2	0.2	0	0.2	10.02	16.41	11.27	-99.9	21.08	12.95	0.48	228	2.3	90	30.01	63	622.4
2053	7/28/2014	43.62	26.4	32.5	20.9	27.2	0	16.5	27.4	19.4	-99.9	33.9	24.8	24.6	24.2	-99.9	21	0.2	0.2	0.2	0.1	0.2	9.55	15.31	10.91	-99.9	20.73	12.96	0.55	227	5.9	87	29.94	60	511
2053	7/29/2014	43.68	17.1	28	17	24	0.06	15.6	26.1	19.4	-99.9	34.4	23	23.6	24.1	-99.9	21	0.2	0.2	0.2	0	0.2	9.2	14.51	10.9	-99.9	21.19	12.92	0.55	341	4	95	30.02	64	649.1
2053	7/30/2014	43.68	13.6	24.9	12.9	19.2	0	14.6	24.9	18.9	-99.9	34.2	21.2	22	23	-99.9	21.1	0.2	0.2	0.2	-0.5	0.2	8.82	13.83	10.71	-99.9	21.05	12.92	0.43	3	3.7	98	30.08	62	633.1
2053	7/31/2014	43.68	18.2	27.4	12.1	19.9	0	14.1	24.2	17.3	-99.9	33.9	21.9	22.2	22.7	-99.9	21	0.2	0.2	0.2	0.1	0.2	8.62	13.45	9.95	-99.9	20.68	12.94	0.46	24	3	92	30.07	58	588.6
2053	8/1/2014	43.68	16.5	27.5	16.4	21.2	0	13.8	23.7	17.4	-99.9	33.6	21.5	21.9	22.5	-99.9	21	0.2	0.2	0.2	-0.4	0.2	8.5	13.18	10.02	-99.9	20.38	12.94	0.45	32	2.1	97	30.05	59	374.8
2053	8/2/2014	43.68	18.7	28.4	15.1	22.2	0	13.7	23.5	17.3	-99.9	33.7	22.4	22.5	22.7	-99.9	20.9	0.2	0.2	0.2	0	0.2	8.44	13.01	9.97	-99.9	20.49	12.95	0.48	71	2	97	30.04	57	470.1
2053	8/3/2014	43.69	17.7	29.1	17.7	22.4	0.01	13.5	22.6	17.2	-99.9	33.4	22.2	22.5	22.9	-99.9	20.9	0.2	0.2	0.2	0.1	0.2	8.36	12.56	9.9	-99.9	20.19	12.94	0.48	105	2.5	98	30.07	61	402.6
2053	8/4/2014	43.69	18.5	31.3	15	23.2	0	13	22	15.5	-99.9	33.4	22.7	22.8	23.2	-99.9	20.8	0.2	0.2	0.2	-0.5	0.2	8.16	12.22	9.17	-99.9	20.24	12.95	0.47	40	2.2	97	30.06	58	566
2053	8/5/2014	43.69	15.5	31.1	15.4	23.2	0	12.6	21	16.5	-99.9	33.5	22.2	22.6	23.1	-99.9	20.8	0.2	0.2	0.2	-0.5	0.2	7.99	11.72	9.61	-99.9	20.27	12.93	0.45	36	2.2	96	30.04	57	587.2
2053	8/6/2014	43.69	19	32	13.2	23	0	12.2	21.1	14.4	-99.9	32.7	22.5	22.6	23	-99.9	20.8	0.2	0.2	0.2	0	0.2	7.84	11.77	8.72	-99.9	19.51	12.93	0.45	347	1.7	94	30.04	55	600.4
2053	8/7/2014	43.69	21	32.3	17.1	25.1	0	12.3	20.6	15.2	-99.9	32.6	23.4	23.4	23.4	-99.9	20.8	0.2	0.2	0.2	0.1	0.2	7.85	11.48	9.03	-99.9	19.43	12.95	0.5	252	2.6	94	30.02	53	479.9
2053	8/8/2014	43.69	23.2	34.3	18.3	26.6	0	12.6	20.1	14.4	-99.9	32.3	24.4	24.2	24	-99.9	20.8	0.2	0.2	0.2	0.1	0.2	7.96	11.25	8.7	-99.9	19.12	12.95	0.5	240	2.5	86	29.98	52	545.7
2053	8/9/2014	43.9	21.3	32.5	20.5	25	0.21	12.7	19.7	16	-99.9	31.1	24	24	24.1	-99.9	20.9	0.2	0.2	0.2	0.1	0.2	8.02	11.02	9.37	-99.9	18.15	12.95	0.49	168	3.5	98	30	63	385.7
2053	8/10/2014	43.9	22.6	28.3	21.3	24.3	0	13.1	20	15	-99.9	31.1	24	23.9	24	-99.9	20.9	0.2	0.2	0.2	-0.5	0.2	8.15	11.18	8.96	-99.9	18.09	12.96	0.49	186	3.9	96	29.98	75	325.1
2053	8/11/2014	43.91	21.9	31.1	21.8	24.9	0.01	13	20.7	16.2	-99.9	31.5	24.1	24.2	24.2	-99.9	21	0.2	0.2	0.2	-0.5	0.2	8.12	11.54	9.45	-99.9	18.47	12.95	0.5	182	3.1	96	29.99	70	325.5
2053	8/12/2014	44.35	22.1	30.7	21.5	25.1	0.44	20.8	20.5	27	-99.9	30.9	24.1	24.3	24.3	-99.9	21.1	0.2	0.2	0.2	0.3	0.2	11.56	11.43	15.04	-99.9	17.93	12.95	0.5	188	4.3	98	29.93	68	359.9
2053	8/13/2014	44.35	16.4	30.1	16.4	24.1	0	16	21.2	19.7	-99.9	31.4	23	23.6	24.1	-99.9	21.2	0.2	0.2	0.2	0.1	0.2	9.39	11.77	11.02	-99.9	18.4	12.93	0.44	310	2.8	96	29.98	74	419.4
2053	8/14/2014	44.35	14.3	27	13.3	19.8	0	14.3	21	17	-99.9	30.7	21.4	22.1	23	-99.9	21.2	0.2	0.2	0.2	0.1	0.2	8.69	11.75	9.84	-99.9	17.77	12.92	0.43	5	3	98	30.04	71	555
2053	8/15/2014	44.35	16.2	28.3	10.7	20.3	0	13.1	20.8	16.8	-99.9	30.3	21.5	22	22.6	-99.9	21.2	0.2	0.2	0.2	-0.5	0.2	8.21	11.62	9.73	-99.9	17.51	12.94	0.43	16	2.2	98	30.02	65	578.5
2053	8/16/2014	44.35	17.1	29.8	12.6	21.7	0	12.7	20.4	16.2	-99.9	30.2	21.8	22.2	22.6	-99.9	21.1	0.2	0.2	0.2	-0.5	0.2	8.07	11.43	9.49	-99.9	17.44	12.93	0.45	18	1.5	98	30	62	558.5
2053	8/17/2014	44.35	18.7	31.9	15.4	23.4	0	12.2	20.3	14.4	-99.9	29.7	22.4	22.7	22.9	-99.9	21.1	0.2	0.2	0.2	-0.5	0.2	7.84	11.36	8.74	-99.9	16.99	12.94	0.45	190	2.6	96	30	59	583.9
2053	8/18/2014	44.87	22	31.1	18.7	23.8	0.53	17.7	25.1	22	-99.9	29.1	23.2	23.1	23	-99.9	21	0.2	0.2	0.2	-0.5	0.2	10.13	13.9	12.2	-99.9	16.59	12.95	0.5	167	3.6	96	29.94	66	320.8
2053	8/19/2014	46.46	21.7	27.6	21.3	23.1	1.59	24.9	30.4	27.7	-99.9	29.1	23.1	23	23	-99.9	21	0.2	0.2	0.2	-0.5	0.2	13.82	17.46	15.57	-99.9	16.61	12.95	0.5	176	4	98	29.89	83	184
2053	8/20/2014	46.46	22.4	30.8	21.7	25.4	0	21.3	28.5	24.4	-99.9	29.5	23.9	24	23.9	-99.9	21	0.2	0.2	0.2	-0.5	0.2	11.81	16.08	13.52	-99.9	16.87	12.95	0.49	226	2.7	96	29.95	83	437.1
2053	8/21/2014	46.46	22.8	33.6	21.5	26.8	0	19	28	23.7	-99.9	29	24.7	24.7	24.6	-99.9	21.1	0.2	0.2	0.2	-99.9	0.2	10.68	15.7	13.09	-99.9	16.55	12.96	0.5	221	4.4	90	30.1	74	530.8
2053	8/22/2014	46.46	22.8	33.6	20.8	26.6	0	17.5	26.6	22.6	-99.9	28.7	24.7	24.7	24.7	-99.9	21.2	0.2	0.2	0.2	-99.9	0.2	10.03	14.76	12.46	-99.9	16.3	12.95	0.5	231	2.7	97	30.09	68	507.3
2053	8/23/2014	46.46	21.8	33.7	19.9	26.6	0	16.3	26	21.4	-99.9	29.5	24.7	24.9	24.9	-99.9	21.3	0.2	0.2	0.2	-99.9	0.2	9.48	14.38	11.84	-99.9	16.9	12.95	0.49	299	2.4	97	30.02	65	541.7
2053	8/24/2014	46.98	22.4	33	20.1	25.9	0.51	23.3	25.7	27.5	-99.9	29.4	24.8	24.8	24.8	-99.9	21.4	0.2	0.2	0.2	-99.9	0.2	12.85	14.25	15.34	-99.9	16.8	12.95	0.49	354	2.8	97	29.99	66	399.4
2053	8/25/2014	47.05	24.4	31.8	22	26.1	0.07	20.9	26.4	24.3	-99.9	29.5	25.4	25.4	25.2	-99.9	21.5	0.2	0.2	0.2	-99.9	0.2	11.59	14.64	13.42	-99.9	16.83	12.96	0.5	35	3.7	86	30.02	75	524
2053	8/26/2014	47.05	22.5	29.8	22.3	25.5	0	18.6	26.3	22.7	-99.9	29.4	25.2	25.1	25.1	-99.9	21.6	0.2	0.2	0.2	-99.9	0.2	10.52	14.56	12.52	-99.9	16.81	12.95	0.5	139	2.8	97	30.06	70	449
2053	8/27/2014	47.05	19.4	29.7	19	24.3	0	17	25.7	20.6	-99.9	28.9	24	24.4	24.8	-99.9	21.7	0.2	0.2	0.2	-99.9	0.2	9.82	14.23	11.47	-99.9	16.41	12.95	0.47	106	2.7	98	30.07	67	501.3
2053	8/28/2014	47.05	20.1	31.7	16.2	23.9	0	15.6	25.2	20.2	-99.9	29.1	23.9	24.2	24.5	-99.9	21.7	0.2	0.2	0.2	-99.9	0.2	9.19	13.95	11.28	-99.9	16.54	12.95	0.47	53	1.7	98	30.04	66	551.5
2053	8/29/2014	47.05	19.8	32.4	17.5	24.8	0	14.8	24.6	19.9	-99.9	29.2	23.8	24.1	24.4	-99.9	21.8	0.2	0.2	0.2	-99.9	0.2	8.87	13.58	11.13	-99.9	16.63	12.95	0.47	101	1.9	95	30.01	64	545.1
2053	8/30/2014	47.05	22.2	31.7	17	24.6	0	14.2	23.6	19.1	-99.9	28.8	23.7	23.9	24.1	-99.9	21.8	0.2	0.2	0.2	-99.9	0.2	8.63	13.04	10.74	-99.9	16.37	12.95	0.47	124	2.8	81	30.07	63	454
2053	8/31/2014	47.51	21.2	30.8	19.5	23.7	0.46	22.7	27.4	20.4	-99.9	28.6	24	24.1	24.2	-99.9	21.8	0.2	0.2	0.2	-99.9	0.2	12.55	15.32	11.4	-99.9	16.19	12.94	0.47	138	3.9	98	30.1	67	362
2053	9/1/2014	47.76	22.4	26.8	21.1	23.2	0.25	23.3	27.4	19.5	-99.9	29.3	23.8	23.9	24	-99.9	21.7	0.2	0.2	0.2	-99.9	0.2	12.87	15.3	10.93	-99.9	16.71	12.94	0.48	165	4.3	93	30.06	86	175.3
2053	9/2/2014	47.76	23.8	32.5	21.1	26.3	0	20.2	26.7	19.9	-99.9	29	24.6	24.7	24.6	-99.9	21.7	0.2	0.2	0.2	-99.9	0.2	11.27	14.87	11.11	-99.9	16.48	12.96	0.48	169	3.8	88	30.05	81	519.5
2053	9/3/2014	47.76	22.2	32.1	21.7	26.3	0	18.4	26.4	19.8	-99.9	29.1	24.8	24.9	24.8	-99.9	21.8	0.2	0.2	0.2	-99.9	0.2	10.4	14.64	11.09	-99.9	16.56	12.95	0.49	200	4.4	96	30.02	74	456.7
2053	9/4/2014	47.93	22.1	30.2	21.4	24.3	0.17	19.3	25.8	20.5	-99.9	28.8	24.3	24.5	24.6	-99.9	21.8	0.2	0.2	0.2	-99.9	0.2	10.83	14.28	11.43	-99.9	16.37	12.95	0.49	137	2.6	96	30.07	73	297.1
2053	9/5/2014	47.94	22.3	30.3	20.3	24.9	0.01	18.1	25.3	20	-99.9	28.9	24.6	24.8	24.7	-99.9	21.8	0.2	0.2	0.2	-99.9	0.2	10.28	14	11.16	-99.9	16.42	12.94	0.48	137	2.9	98	30.11	75	428.6
2053	9/6/2014	47.94	20.3	29.9	20.3	24.4	0	17.4	25.3	20	-99.9	28.7	24.3	24.5	24.6	-99.9	21.9	0.2	0.2	0.2	-99.9	0.2	9.96	14.01	11.17	-99.9	16.29	12.95	0.46	119	2.5	97	30.07	74	357.7
2053	9/7/2014	47.94	22.2	32.3	19.3	25	0	16.3	24.4	18.5	-99.9	29.4	24.4	24.6	24.6	-99.9	21.9	0.2	0.2	0.2	-99.9	0.2	9.5	13.46	10.48	-99.9	16.8	12.94	0.47	18	2.1	95	30.02	71	424.3
2053	9/8/2014	47.94	19.9	29.2	19.9	24.2	0	15.3	24	18.7	-99.9	29	23.9	24.2	24.4	-99.9	22	0.2	0.2	0.2	-99.9	0.2	9.07	13.27	10.55	-99.9	16.5	12.95	0.45	13	5	96	30.02	69	442.6
2053	9/9/2014	47.94	20.6	29.4	19.1	23.4	0	15.1	23.5	18.9	-99.9	29.2	23.8	24	24.2	-99.9	22	0.2	0.2	0.2	-99.9	0.2	9	12.98	10.68	-99.9	16.59	12.94	0.47	14	2.4	97	30.05	69	289.2
2053	9/10/2014	48.22	23.3	30.2	20.6	24.7	0.28	16.2	23.1	19.3	-99.9	29.5	24.3	24.4	24.4	-99.9	22	0.2	0.2	0.2	-99.9	0.2	9.43	12.78	10.84	-99.9	16.81	12.97	0.47	142	3.2	89	30.01	72	296.9
2053	9/11/2014	48.22	24.9	30.7	21.9	25.7	0	16.3	23.9	19.1	-99.9	28.8	24.7	24.8	24.7	-99.9	21.9	0.2	0.2	0.2	-99.9	0.2	9.46	13.19	10.75	-99.9	16.33	12.96	0.49	157	5.4	81	29.98	74	362.9
2053	9/12/2014	48.22	22.4	30.5	21.5	25.4	0	15.7	23.2	19	-99.9	28.9	24.4	24.6	24.6	-99.9	22	0.2	0.2	0.2	-99.9	0.2	9.22	12.79	10.7	-99.9	16.44	12.96	0.49	181	4.2	98	30.05	72	252.5
2053	9/13/2014	48.22	20.3	27.4	20.3	23	0	15.5	22.4	18.6	-99.9	28.8	23.7	23.8	24.1	-99.9	22	0.2	0.2	0.2	-99.9	0.2	9.16	12.42	10.5	-99.9	16.33	12.96	0.46	8	4.3	90	30.08	73	250.9
2053	9/14/2014	48.22	14.8	22.1	14.8	18.7	0	14.7	22.6	17.4	-99.9	28.7	21.2	21.8	22.6	-99.9	22	0.2	0.2	0.2	-99.9	0.2	8.87	12.54	10	-99.9	16.28	12.95	0.46	13	5.8	96	30.16	75	227.9
2053	9/15/2014	48.22	15.8	28	13.8	19.6	0	14.1	22.5	16.4	-99.9	28.9	21.3	21.9	22.4	-99.9	21.9	0.2	0.2	0.2	-99.9	0.2	8.62	12.49	9.56	-99.9	16.44	12.94	0.42	15	2.8	97	30.16	70	461.6
2053	9/16/2014	48.22	19.9	28.2	14.6	21.3	0	14.1	21.2	17	-99.9	29.2	22.4	22.4	22.5	-99.9	21.8	0.2	0.2	0.2	-99.9	0.2	8.61	11.8	9.82	-99.9	16.66	12.95	0.42	68	1.9	98	30.1	70	246.7
2053	9/17/2014	48.22	17.7	28.3	16.9	22.3	0	13.7	21.9	16.8	-99.9	28.8	22	22.4	22.7	-99.9	21.7	0.2	0.2	0.2	-99.9	0.2	8.44	12.19	9.75	-99.9	16.35	12.94	0.43	2	3	98	30.03	68	396.1
2053	9/18/2014	48.22	15.9	25.4	15.6	19.8	0	12.9	21.4	15.6	-99.9	29.1	21	21.5	22.1	-99.9	21.6	0.2	0.2	0.2	-99.9	0.2	8.14	11.95	9.24	-99.9	16.53	12.93	0.41	0	2.8	97	29.96	67	462.5
2053	9/19/2014	48.22	16.8	26.6	15.4	20.5	0	12.8	20.8	16.2	-99.9	28.4	21.3	21.6	22	-99.9	21.5	0.2	0.2	0.2	-99.9	0.2	8.12	11.63	9.48	-99.9	16.05	12.94	0.41	23	2.1	93	30.01	65	319.7
2053	9/20/2014	48.22	22	29.7	14.2	22.5	0	12.6	20.9	16.2	-99.9	28.4	22	22.2	22.3	-99.9	21.4	0.2	0.2	0.2	-99.9	0.2	8	11.66	9.5	-99.9	16.07	12.95	0.46	134	3	76	30.08	63	452.1
2053	9/21/2014	48.22	16.7	29.3	16.4	23.2	0	12.5	20.4	16	-99.9	28.2	21.6	22.3	22.5	-99.9	21.3	0.2	0.2	0.2	-99.9	0.2	7.98	11.45	9.4	-99.9	15.94	12.94	0.46	150	4	98	30.03	61	475.5
2053	9/22/2014	48.23	15.9	31.1	14.2	22.7	0.01	12.1	19.9	15.8	-99.9	27.3	22	22.5	22.7	-99.9	21.3	0.2	0.2	0.2	-99.9	0.2	7.82	11.2	9.3	-99.9	15.35	12.93	0.42	291	4.8	91	30.03	60	405.9
2053	9/23/2014	48.23	10.4	24.6	8.5	17.3	0	11.3	18.2	13.9	-99.9	27.5	18.9	19.9	21	-99.9	21.3	0.2	0.2	0.2	-99.9	0.2	7.57	10.42	8.56	-99.9	15.48	12.92	0.42	20	4.8	86	30.15	61	489.4
2053	9/24/2014	48.23	11.9	27	8.7	17.2	0	11.4	18.1	15.3	-99.9	27.5	19	19.8	20.5	-99.9	21.2	0.2	0.2	0.2	-99.9	0.2	7.58	10.38	9.15	-99.9	15.44	12.93	0.38	38	3	98	30.22	58	486.2
2053	9/25/2014	48.23	13	27.7	9.9	18.6	0	11.1	18.8	14.5	-99.9	27.1	19.3	19.9	20.5	-99.9	21.1	0.2	0.2	0.2	-99.9	0.2	7.49	10.7	8.8	-99.9	15.21	12.93	0.4	67	2.6	97	30.21	58	468.9
2053	9/26/2014	48.23	14.6	28.7	9.7	19.5	0	11.1	18.4	13.3	-99.9	26.4	19.8	20.1	20.5	-99.9	20.9	0.2	0.2	0.2	-99.9	0.2	7.46	10.51	8.33	-99.9	14.77	12.94	0.41	27	2.7	94	30.14	57	451
2053	9/27/2014	48.23	16.8	28	13.2	20.4	0	11.2	18.8	13.8	-99.9	26.2	20.1	20.4	20.8	-99.9	20.8	0.2	0.2	0.2	-99.9	0.2	7.51	10.72	8.52	-99.9	14.69	12.93	0.42	70	2.3	95	30.14	56	334.7
2053	9/28/2014	48.23	14.2	24.8	13.4	19.7	0	11.2	18.3	13.5	-99.9	27.3	19.8	20.2	20.8	-99.9	20.7	0.2	0.2	0.2	-99.9	0.2	7.51	10.49	8.38	-99.9	15.35	12.95	0.42	82	2.9	98	30.11	57	302.9
2053	9/29/2014	48.23	19.2	28	13.9	20.6	0	11.3	18.3	15.1	-99.9	27.1	20.9	20.9	21	-99.9	20.6	0.2	0.2	0.2	-99.9	0.2	7.53	10.48	9.07	-99.9	15.23	12.95	0.44	105	2.8	94	30.04	58	319.8
2053	9/30/2014	48.23	15	29.8	14.8	21.7	0	11.1	18.5	13.7	-99.9	26.3	20.3	20.8	21.2	-99.9	20.5	0.2	0.2	0.2	-99.9	0.2	7.44	10.54	8.46	-99.9	14.42	12.93	0.44	28	2.4	98	29.94	58	405.8
2053	10/1/2014	0	15.3	29.5	12.6	20	0	11.1	18.8	13.2	-99.9	26.1	20.4	20.9	21.2	-99.9	20.5	0.2	0.2	0.2	-99.9	0.2	7.45	10.67	8.26	-99.9	14.38	12.94	0.41	7	2	98	29.93	59	377.5
2053	10/2/2014	0	19.5	30.1	12.8	21	0	11.1	17.7	14.2	-99.9	26.2	20.1	20.6	21.1	-99.9	20.5	0.2	0.2	0.2	-99.9	0.2	7.45	10.17	8.67	-99.9	14.68	12.94	0.41	74	2.1	79	29.99	58	361.9
2053	10/3/2014	0	24.7	30.2	15.8	24	0	11.2	18.4	14.3	-99.9	26.1	21.8	21.8	21.6	-99.9	20.5	0.2	0.2	0.2	-99.9	0.2	7.49	10.49	8.72	-99.9	14.62	12.95	0.48	154	5.3	72	29.89	53	372.5
2053	10/4/2014	0.47	12.2	25.6	12.2	19.9	0.47	14.3	18.3	15.5	-99.9	26.3	19.8	20.3	21.2	-99.9	20.5	0.2	0.2	0.2	-99.9	0.2	8.76	10.47	9.2	-99.9	13.99	12.95	0.4	239	6.8	72	30.01	75	229.3
2053	10/5/2014	0.47	2.5	17.8	2.5	10.6	0	12.6	17.8	13.9	-99.9	26.3	15.7	16.8	18.8	-99.9	20.5	0.2	0.2	0.2	-99.9	0.2	8.11	10.35	8.58	-99.9	14.75	12.9	0.4	309	6	96	29.98	65	448.1
2053	10/6/2014	0.47	14.7	22.6	0.9	12.6	0	12	17.3	14.8	-99.9	26	16.2	16.7	17.9	-99.9	20.4	0.2	0.2	0.2	-99.9	0.2	7.86	10.1	8.99	-99.9	14.56	12.94	0.39	183	5.1	65	29.94	54	389.1
2053	10/7/2014	1.18	16.4	21.9	13.6	17.2	0.71	22.3	24.5	15.2	-99.9	25.8	17.7	17.7	18.2	-99.9	20.2	0.2	0.2	0.2	-99.9	0.2	12.5	13.77	9.14	-99.9	14.41	12.92	0.39	190	6.2	92	29.96	63	163
2053	10/8/2014	1.67	19.9	26.6	16.1	20.6	0.49	20.3	26.5	20.9	-99.9	26.2	18.8	19	19.1	-99.9	19.9	0.2	0.2	0.2	-99.9	0.2	11.49	14.88	11.75	-99.9	14.44	12.96	0.43	192	5.9	85	30.01	84	195.3
2053	10/9/2014	2.08	16.2	28	16.2	22.1	0.41	26.6	30.1	25.6	-99.9	26.2	20	20.2	20.2	-99.9	19.8	0.2	0.2	0.2	-99.9	0.2	14.94	17.34	14.29	-99.9	14.71	12.94	0.41	313	2.5	99	30.08	79	307
2053	10/10/2014	2.08	20.3	29.2	13.9	21.5	0	22.7	27.6	23.1	-99.9	26	20.4	20.5	20.5	-99.9	19.7	0.2	0.2	0.2	-99.9	0.2	12.63	15.57	12.88	-99.9	14.6	12.95	0.45	176	2.6	88	30.02	82	325.4
2053	10/11/2014	2.08	19.2	28	18.1	22.8	0	20.8	27.8	23.1	-99.9	26.1	20.6	20.9	20.9	-99.9	19.8	0.2	0.2	0.2	-99.9	0.2	11.67	15.68	12.86	-99.9	14.63	12.94	0.45	184	5.5	96	29.97	77	227.3
2053	10/12/2014	2.65	17.7	24.3	17.7	20.2	0.57	30.5	34.8	25.9	-99.9	25.9	20.7	20.7	20.9	-99.9	19.8	0.2	0.2	0.2	-99.9	0.2	17.65	21.75	14.5	-99.9	14.5	12.95	0.43	221	3.3	98	30	84	182.6
2053	10/13/2014	4.71	19.4	22.9	17.4	19.3	2.06	32.6	38.2	29.9	-99.9	36.9	20.3	20.2	20.6	-99.9	19.9	0.2	0.2	0.2	-99.9	0.2	19.44	26.8	17.21	-99.9	24.56	12.96	0.43	132	3.9	93	30.01	94	128.8
2053	10/14/2014	6.81	18.3	27.4	18	21.5	2.1	36.4	39.9	36.1	-99.9	38.1	20.5	20.6	20.9	-99.9	20.1	0.2	0.2	0.2	-99.9	0.2	23.75	31.98	23.33	-99.9	26.71	12.96	0.43	150	7.9	98	29.77	94	269.2
2053	10/15/2014	7.77	12	20.1	12	16.9	0.96	35.6	39.9	40.9	-99.9	40.4	18.6	18.7	19.9	-99.9	20.1	0.2	0.2	0.1	-99.9	0.2	22.81	32.19	44.32	-99.9	35.78	12.96	0.38	215	9	91	29.86	97	177.3
2053	10/16/2014	7.77	13	17	11.4	14.1	0	31.9	37.7	36.2	-99.9	40.5	17.8	18	19	-99.9	20.1	0.2	0.2	0.2	-99.9	0.2	18.98	26.07	23.49	-99.9	36.18	12.94	0.38	232	6.4	91	29.87	94	142.6
2053	10/17/2014	7.77	10.9	20.6	9.6	14.2	0	30.9	36.5	30.5	-99.9	40.5	16.9	17.5	18.6	-99.9	20	0.2	0.2	0.2	-99.9	0.2	18.11	24.06	17.73	-99.9	36.29	12.94	0.36	311	2.8	99	29.92	86	287.5
2053	10/18/2014	7.77	14.3	26.5	10.2	17.5	0	29.6	35.5	28.5	-99.9	40.5	17.6	18.2	18.6	-99.9	19.9	0.2	0.2	0.2	-99.9	0.2	17.1	22.72	16.26	-99.9	36.62	12.93	0.39	197	4.7	97	29.9	82	382.5
2053	10/19/2014	7.77	6	21.1	6	14.2	0	27.9	35	27.4	-99.9	40.5	15.9	16.9	18	-99.9	19.7	0.2	0.2	0.2	-99.9	0.2	15.96	22.12	15.5	-99.9	36.53	12.91	0.39	356	3.9	96	30.08	81	382.9
2053	10/20/2014	7.77	6.7	19.8	4.1	11.1	0	27.4	34.1	25.7	-99.9	40.5	15.1	16.1	17.1	-99.9	19.6	0.2	0.2	0.2	-99.9	0.2	15.63	21.16	14.45	-99.9	36.67	12.91	0.34	14	2.4	99	30.05	78	387.4
2053	10/21/2014	7.77	7.4	20.3	3.9	11.8	0	27.6	33.6	25.6	-99.9	40.5	15.1	15.8	16.8	-99.9	19.3	0.2	0.2	0.2	-99.9	0.2	15.77	20.6	14.44	-99.9	36.41	12.92	0.34	329	2.1	99	30	79	299.9
2053	10/22/2014	7.78	10.1	22.1	6.4	13.8	0.01	26.4	33	24.8	-99.9	40.5	15.2	15.8	16.6	-99.9	19.1	0.2	0.2	0.2	-99.9	0.2	14.95	20.04	13.93	-99.9	36.41	12.92	0.34	7	2.8	84	30.07	75	377.1
2053	10/23/2014	7.78	5.7	18.8	3.6	10.7	0	25.3	32.7	24.2	-99.9	40.5	13.8	14.7	15.8	-99.9	18.9	0.2	0.2	0.2	-99.9	0.2	14.35	19.8	13.62	-99.9	36.1	12.91	0.33	18	3.7	95	30.13	75	383.8
2053	10/24/2014	7.78	8.3	20.4	4.1	11.2	0	25.8	32.4	24.2	-99.9	40.5	14.2	14.8	15.5	-99.9	18.8	0.2	0.2	0.2	-99.9	0.2	14.64	19.48	13.63	-99.9	36.05	12.92	0.33	19	2.9	90	30.07	73	347.6
2053	10/25/2014	7.78	6.3	21.5	5.9	12.3	0	25.2	31.8	23.6	-99.9	39.8	13.7	14.6	15.4	-99.9	18.6	0.2	0.2	0.2	-99.9	0.2	14.3	18.97	13.29	-99.9	31.71	12.9	0.34	7	2.6	97	30.06	71	361.7
2053	10/26/2014	7.78	11.8	24.4	3.1	14.1	0	25.8	31.2	23.1	-99.9	39.1	15.1	15.5	15.7	-99.9	18.4	0.2	0.2	0.2	-99.9	0.2	14.63	18.47	13.02	-99.9	29.09	12.93	0.34	308	1.6	99	30.01	69	331
2053	10/27/2014	7.78	15.3	27.6	10.3	18	0	25.5	31	22.9	-99.9	38.6	16.2	16.7	16.7	-99.9	18.2	0.2	0.2	0.2	-99.9	0.2	14.37	18.2	12.85	-99.9	27.78	12.92	0.4	290	1.4	98	29.98	71	306.2
2053	10/28/2014	7.79	16.6	28.6	12.4	20.2	0.01	24.7	30.5	23.1	-99.9	38.1	16.7	17.3	17.3	-99.9	18.1	0.2	0.2	0.2	-99.9	0.2	13.92	17.8	12.98	-99.9	26.8	12.92	0.4	168	3.7	87	30.03	72	348.6
2053	10/29/2014	7.79	17.4	24.3	16.3	19.7	0	25.2	30.2	22.1	-99.9	37.8	17.6	17.7	17.7	-99.9	18	0.2	0.2	0.2	-99.9	0.2	14.16	17.56	12.42	-99.9	26.1	12.94	0.4	191	5.1	92	30.04	70	215.9
2053	10/30/2014	8.2	4.8	19	4.5	12.9	0.41	30.5	34.5	25.4	-99.9	37.5	14.6	15.7	16.7	-99.9	18	0.2	0.2	0.2	-99.9	0.2	17.92	21.61	14.3	-99.9	25.65	12.89	0.32	14	4.8	99	30.09	76	301.2
2053	10/31/2014	8.2	6.6	17.5	2.1	8.9	0	30	33.3	24.3	-99.9	37.2	13.4	14.2	15.3	-99.9	18	0.2	0.2	0.2	-99.9	0.2	17.52	20.41	13.69	-99.9	25.21	12.91	0.33	8	2.5	99	29.99	77	355.3
2053	11/1/2014	8.22	4.6	12.2	3.3	7.1	0.02	30	32.9	23.4	-99.9	37.3	12	12.4	14.3	-99.9	17.9	0.2	0.2	0.2	-99.9	0.2	17.59	20.13	13.19	-99.9	25.28	12.91	0.33	350	5	57	30.07	80	73.5
2053	11/2/2014	8.22	-1.8	7.9	-1.8	3.9	0	29.1	32.1	22.3	-99.9	37	10.1	11	12.9	-99.9	17.7	0.2	0.2	0.2	-99.9	0.2	16.98	19.43	12.63	-99.9	24.85	12.89	0.29	353	6.7	94	30.3	74	225.2
2053	11/3/2014	8.22	-0.5	13.6	-3.4	3.8	0	28.8	31.5	21.7	-99.9	37	9.6	10.6	12	-99.9	17.4	0.2	0.2	0.2	-99.9	0.2	16.79	18.86	12.34	-99.9	24.84	12.9	0.29	22	2.8	95	30.32	71	348.7
2053	11/4/2014	8.22	6.1	19	-0.8	9.3	0	28.4	31.8	22.9	-99.9	37	10.8	11.6	12.3	-99.9	17.1	0.2	0.2	0.2	-99.9	0.2	16.45	19.1	12.99	-99.9	24.8	12.91	0.33	127	2.5	82	30.28	66	328.1
2053	11/5/2014	8.22	14.5	21.1	5.7	14.2	0	27.8	31.2	22.4	-99.9	36.8	12.5	12.8	13.1	-99.9	16.8	0.2	0.2	0.2	-99.9	0.2	15.97	18.51	12.71	-99.9	24.62	12.94	0.33	161	5.2	51	30.19	57	301.8
2053	11/6/2014	9.12	15.8	19.6	13.9	16.3	0.9	36.4	38.7	35.5	-99.9	36.5	14.4	14.2	14.1	-99.9	16.6	0.2	0.2	0.2	-99.9	0.2	24.06	28.41	22.89	-99.9	24.18	12.94	0.4	169	4.8	99	30.09	60	60.11
2053	11/7/2014	9.38	6.7	18.3	6.7	14.1	0.26	33.7	35.2	26.9	-99.9	37.2	13.1	13.4	14.3	-99.9	16.4	0.2	0.2	0.2	-99.9	0.2	20.9	22.55	15.33	-99.9	25.27	12.93	0.35	300	7.2	68	30.14	74	313.2
2053	11/8/2014	9.38	0.6	13.1	0.3	6.8	0	32.3	34	25.7	-99.9	37.3	10.7	11.7	12.9	-99.9	16.3	0.2	0.2	0.2	-99.9	0.2	19.62	21.24	14.6	-99.9	25.45	12.9	0.35	15	4.9	99	30	69	322.6
2053	11/9/2014	9.38	3.5	16.7	-1.4	7.7	0	31.6	33.4	25	-99.9	37	11	11.8	12.6	-99.9	16.2	0.2	0.2	0.2	-99.9	0.2	18.93	20.57	14.19	-99.9	24.97	12.91	0.29	281	2.8	97	30.01	67	297
2053	11/10/2014	9.38	1.6	16.6	-0.5	6.7	0	30.7	32.9	23.3	-99.9	36.9	10.1	11	12.1	-99.9	16.1	0.2	0.2	0.2	-99.9	0.2	18.27	20.16	13.2	-99.9	24.73	12.88	0.29	358	2	100	29.97	67	314.5
2053	11/11/2014	9.38	13.1	19.4	-1.6	10.3	0	30.3	32.6	23.3	-99.9	37.2	11	11.6	12	-99.9	15.9	0.2	0.2	0.2	-99.9	0.2	17.85	19.81	13.23	-99.9	25.25	12.94	0.29	154	4.3	56	29.93	64	315.9
2053	11/12/2014	9.43	8.1	22.5	5.6	14.7	0.05	29.8	32.8	23.8	-99.9	37	13.1	13.3	13.1	-99.9	15.7	0.2	0.2	0.2	-99.9	0.2	17.38	19.95	13.46	-99.9	24.95	12.93	0.35	151	4.9	96	30.04	60	212.3
2053	11/13/2014	9.43	2.4	8.1	2.4	3.8	0	29.1	31.7	23.4	-99.9	37	10.2	10.5	11.8	-99.9	15.6	0.2	0.2	0.2	-99.9	0.2	17.01	19.09	13.27	-99.9	24.97	12.93	0.31	11	7.7	79	30.19	81	90.6
2053	11/14/2014	9.43	-3.9	3.2	-3.9	0.7	0	28.6	31.4	21.8	-99.9	37	7.9	8.4	10.4	-99.9	15.5	0.2	0.2	0.2	-99.9	0.2	16.69	18.86	12.45	-99.9	24.9	12.9	0.31	358	7.3	65	30.26	77	160.4
2053	11/15/2014	9.43	-4.1	2.7	-5.7	-2	0	28.1	30.8	22.9	-99.9	36.9	6.1	7.1	8.9	-99.9	15.3	0.2	0.2	0.2	-99.9	0.2	16.39	18.48	13.11	-99.9	24.88	12.9	0.26	11	5.5	75	30.29	72	298.7
2053	11/16/2014	9.43	8.3	9.4	-5.1	3.2	0	28.6	31.2	22.9	-99.9	36.7	8.2	8.4	9	-99.9	15	0.2	0.2	0.2	-99.9	0.2	16.67	18.77	13.08	-99.9	24.5	12.95	0.26	118	4.4	50	30.17	65	273.2
2053	11/17/2014	10.71	10.1	12.4	4.1	7.4	1.28	35.4	37.8	30.9	-99.9	36.7	9.2	9	9.4	-99.9	14.6	0.2	0.2	0.2	-99.9	0.2	22.94	26.82	18.41	-99.9	24.59	12.83	0.38	151	5.9	98	29.75	73	27.12
2053	11/18/2014	11.7	-6.3	10.1	-6.3	1.8	0.99	33.9	35.7	27.4	-99.9	40.2	6.1	6.7	8.7	-99.9	14.6	0.2	0.2	0.2	-99.9	0.2	21.37	23.52	15.83	-99.9	34.08	12.93	0.38	328	6.9	86	30.17	87	137.6
2053	11/19/2014	11.7	-6.1	0.2	-8.5	-4.6	0	33.1	34.6	25.9	-99.9	40.3	4	4.9	7	-99.9	14.5	0.2	0.2	0.2	-99.9	0.2	20.67	22.22	14.95	-99.9	35.09	12.92	0.24	287	4	81	30.32	81	296.1
2053	11/20/2014	11.7	6.2	10.5	-6.6	2.6	0	32.9	34.3	25.3	-99.9	40.3	6	6.2	7.1	-99.9	14.2	0.2	0.2	0.2	-99.9	0.2	20.42	21.89	14.55	-99.9	35.23	12.93	0.24	182	6.4	48	30.17	72	256.6
2053	11/21/2014	11.7	1.1	12.8	-2	5.7	0	32.6	33.8	25	-99.9	40.3	6.1	6.9	7.8	-99.9	13.9	0.2	0.2	0.2	-99.9	0.2	20.04	21.24	14.36	-99.9	35.18	12.89	0.29	263	3.7	94	30.25	65	284.7
2053	11/22/2014	11.7	9.6	16.9	1.1	8.4	0	32.5	33.6	24.7	-99.9	40.3	7.6	8	8.3	-99.9	13.6	0.2	0.2	0.2	-99.9	0.2	19.91	20.98	14.17	-99.9	35.34	12.93	0.35	84	3.1	52	30.33	63	277.7
2053	11/23/2014	11.7	13.6	17.2	3.1	11.9	0	32.4	33.5	24.2	-99.9	40.4	9.2	9.3	9.2	-99.9	13.5	0.2	0.2	0.2	-99.9	0.2	19.75	20.83	13.8	-99.9	35.59	12.95	0.35	153	5.8	47	30.06	59	258.6
2053	11/24/2014	12.27	16.7	17.6	12.2	14.3	0.57	35.4	36.6	29.4	-99.9	40.4	11.3	11.2	10.5	-99.9	13.5	0.2	0.2	0.2	-99.9	0.2	22.9	24.59	17.2	-99.9	35.65	12.93	0.41	157	9.9	83	29.6	70	36.37
2053	11/25/2014	12.27	2.7	17.7	2.5	13	0	34.7	35.1	26.1	-99.9	40.4	9.5	10.3	11	-99.9	13.4	0.2	0.2	0.2	-99.9	0.2	22.17	22.59	14.93	-99.9	36.15	12.9	0.3	227	8.6	97	30.05	75	251.6
2053	11/26/2014	12.27	5.5	13.4	-2.2	6.5	0	34.5	34.6	25.2	-99.9	40.4	9.2	9.5	10.1	-99.9	13.5	0.2	0.2	0.2	-99.9	0.2	21.97	22.03	14.4	-99.9	36.22	12.94	0.3	338	2.6	62	30.07	71	250.1
2053	11/27/2014	12.27	3	11.5	-3.4	5.4	0	34.3	34.2	24.6	-99.9	40.4	8.3	8.8	9.6	-99.9	13.6	0.2	0.2	0.2	-99.9	0.2	21.72	21.59	14.08	-99.9	36.23	12.92	0.32	256	3.9	83	30.09	68	240.9
2053	11/28/2014	12.27	-2.9	5.6	-2.9	2.9	0	33.7	34	24.2	-99.9	40.4	6.8	7.5	8.8	-99.9	13.6	0.2	0.2	0.2	-99.9	0.2	21.2	21.42	13.82	-99.9	36.16	12.9	0.32	331	5.3	88	30.38	70	81.9
2053	11/29/2014	12.27	4.5	9.4	-6.2	2.2	0	33.3	33.4	24.1	-99.9	40.5	6.6	7	8.1	-99.9	13.5	0.2	0.2	0.2	-99.9	0.2	20.79	20.85	13.79	-99.9	36.51	12.92	0.32	137	3.3	48	30.15	66	269.2
2053	11/30/2014	12.27	14.5	15.1	3.6	10	0	33.2	33.3	24	-99.9	40.4	8.9	8.8	8.9	-99.9	13.3	0.2	0.2	0.2	-99.9	0.2	20.58	20.7	13.72	-99.9	36.3	12.97	0.32	164	7.8	74	30.08	60	96
2053	12/1/2014	12.27	15.1	20.9	12.2	16.2	0	33.2	33.3	23.9	-99.9	39.9	10.7	10.8	10.6	-99.9	13.2	0.2	0.2	0.2	-99.9	0.2	20.43	20.6	13.64	-99.9	32.42	12.95	0.38	185	9.3	83	30.25	63	175.5
2053	12/2/2014	12.34	7.5	20.3	7	13.9	0.07	33.1	33.2	24.4	-99.9	39.2	11.3	11.5	11.5	-99.9	13.2	0.2	0.2	0.2	-99.9	0.2	20.33	20.46	13.85	-99.9	29.73	12.89	0.34	182	6	97	30.28	68	123.5
2053	12/3/2014	13.12	11.1	12.6	7.3	10.3	0.78	35.8	36.9	29.5	-99.9	39.8	11.5	11.4	11.4	-99.9	13.2	0.2	0.2	0.2	-99.9	0.2	23.38	24.95	17.26	-99.9	32	12.85	0.34	238	2.5	100	30.2	83	29.02
2053	12/4/2014	13.14	7.3	15.3	7.3	11.3	0.02	35.3	35.7	26.9	-99.9	40.3	11.3	11.6	11.8	-99.9	13.3	0.2	0.2	0.2	-99.9	0.2	22.82	23.32	15.4	-99.9	35.26	12.96	0.34	3	2.7	98	30.23	87	148.4
2053	12/5/2014	13.14	15.2	21.8	6	13.7	0	35.2	35.4	26.2	-99.9	40.4	12.4	12.4	12.3	-99.9	13.5	0.2	0.2	0.2	-99.9	0.2	22.62	22.9	14.93	-99.9	35.7	12.97	0.34	113	2.7	89	30.19	84	176.8
2053	12/6/2014	13.4	16.1	19.6	14.6	16.8	0.26	37.2	38.4	26.9	-99.9	40.4	13.7	13.5	13.1	-99.9	13.6	0.2	0.2	0.2	-99.9	0.2	25.33	27.74	15.34	-99.9	36.03	12.96	0.39	153	7.1	94	30.08	81	114.7
2053	12/7/2014	13.53	6.3	17.8	6.3	12.4	0.13	35.8	36.4	28.1	-99.9	40.5	11.9	12.2	12.8	-99.9	13.8	0.2	0.2	0.2	-99.9	0.2	23.41	24.14	16.15	-99.9	36.64	12.94	0.39	353	8.3	84	30.35	92	49.81
2053	12/8/2014	13.53	4.7	11.2	4.3	7	0	35.2	35.4	26.5	-99.9	40.5	10.2	10.8	11.6	-99.9	13.9	0.2	0.2	0.2	-99.9	0.2	22.76	22.94	15.13	-99.9	36.4	12.93	0.31	28	6.7	89	30.27	88	230.3
2053	12/9/2014	13.53	6.4	11.1	4.4	7.7	0	35	35	25.8	-99.9	40.5	9.9	10.2	11.1	-99.9	14	0.2	0.2	0.2	-99.9	0.2	22.43	22.47	14.76	-99.9	36.6	12.95	0.31	152	4.8	75	30.16	79	188.2
2053	12/10/2014	13.53	3.5	12.5	0	4.9	0	34.6	34.5	24.6	-99.9	40.2	8.7	9.1	10.2	-99.9	14	0.2	0.2	0.2	-99.9	0.2	22.06	21.91	14.04	-99.9	33.95	12.92	0.33	356	4.9	75	30.2	75	162
2053	12/11/2014	13.53	-2	5.7	-2.5	3.5	0	34.2	34	24.5	-99.9	40.1	7.2	8.1	9.5	-99.9	13.9	0.2	0.2	0.2	-99.9	0.2	21.7	21.45	14	-99.9	33.47	12.9	0.27	4	5	97	30.14	74	74.8
2053	12/12/2014	13.53	-4.7	6.4	-4.8	0.5	0	33.7	33.7	23.8	-99.9	39.7	5.7	6.7	8.3	-99.9	13.7	0.2	0.2	0.2	-99.9	0.2	21.22	21.12	13.63	-99.9	31.75	12.88	0.27	358	3	97	30.25	74	255.9
2053	12/13/2014	13.53	-1.5	11.1	-6.4	1.2	0	33.4	33.3	23.3	-99.9	38.9	5.4	6.2	7.6	-99.9	13.5	0.2	0.2	0.2	-99.9	0.2	20.87	20.78	13.33	-99.9	28.85	12.88	0.26	13	2.3	91	30.26	72	251.4
2053	12/14/2014	13.53	-1	7.9	-4.4	1.8	0	33.3	33.2	23.6	-99.9	38.4	5.4	6.1	7.4	-99.9	13.2	0.2	0.2	0.2	-99.9	0.2	20.76	20.64	13.56	-99.9	27.66	12.88	0.26	13	3.4	100	30.17	77	96.7
2053	12/15/2014	13.53	-1.6	11.5	-2.7	4.8	0	33	32.8	23.4	-99.9	37.9	6	6.8	7.8	-99.9	12.8	0.2	0.2	0.2	-99.9	0.2	20.51	20.27	13.4	-99.9	26.66	12.87	0.27	17	3.6	100	30.04	72	192.4
2053	12/16/2014	13.81	12.2	12.8	-3.9	6.2	0.28	36.8	37.1	23.6	-99.9	37.9	8.6	8.3	8.2	-99.9	12.6	0.2	0.2	0.2	-99.9	0.2	24.95	25.59	13.5	-99.9	26.63	12.93	0.37	151	5.1	95	29.86	75	156.7
2053	12/17/2014	13.81	6.2	12.6	6.2	8.6	0	35.5	35.5	24.6	-99.9	37.4	8.3	8.4	8.8	-99.9	12.3	0.2	0.2	0.2	-99.9	0.2	23.2	23.13	14.06	-99.9	25.81	12.94	0.33	275	6.1	80	30.19	85	80.9
2053	12/18/2014	13.81	1.6	6.2	1.4	4.3	0	35	34.9	24.8	-99.9	37.2	7.1	7.5	8.5	-99.9	12.2	0.2	0.2	0.2	-99.9	0.2	22.62	22.41	14.18	-99.9	25.51	12.93	0.33	5	3.8	88	30.17	83	79.5
2053	12/19/2014	13.82	-0.1	7.1	-0.2	3.9	0.01	34.8	34.4	24.4	-99.9	37.4	7	7.5	8.3	-99.9	12.1	0.2	0.2	0.2	-99.9	0.2	22.41	21.85	13.94	-99.9	25.72	12.93	0.29	10	3	98	30.16	82	72.4
2053	12/20/2014	13.82	3.2	5.8	-2	3	0	34.6	34.2	24.2	-99.9	37.2	7	7.2	7.9	-99.9	12	0.2	0.2	0.2	-99.9	0.2	22.17	21.72	13.87	-99.9	25.46	12.93	0.29	12	4.2	81	30.15	83	94.4
2053	12/21/2014	13.82	0.4	10.9	-0.1	4.5	0	34.3	34	23.7	-99.9	37	6	6.7	7.7	-99.9	11.9	0.2	0.2	0.2	-99.9	0.2	21.86	21.49	13.61	-99.9	25.18	12.88	0.28	17	3.9	86	30.18	77	244.5
2053	12/22/2014	13.82	9.6	11.6	-4.1	5.4	0	34.3	33.7	23.4	-99.9	36.7	7.8	7.6	7.8	-99.9	11.8	0.2	0.2	0.2	-99.9	0.2	21.72	21.12	13.4	-99.9	24.71	12.94	0.28	114	2.7	89	29.99	76	136.8
2053	12/23/2014	14.06	10.6	10.6	9.1	9.8	0.24	36.5	37.4	23.2	-99.9	36.6	9	8.8	8.8	-99.9	11.6	0.2	0.2	0.2	-99.9	0.2	24.49	26.06	13.28	-99.9	24.58	12.94	0.36	148	7	95	29.74	80	50.99
2053	12/24/2014	16.15	12.4	12.8	10.4	11.6	2.09	37.4	38.9	40.7	-99.9	40.2	10.5	10.2	9.9	-99.9	12	0.2	0.2	0.2	-99.9	0.2	25.99	29.24	41.79	-99.9	34.4	12.85	0.36	144	6.9	97	29.64	92	22.66
2053	12/25/2014	16.42	5.1	13.8	5	9.6	0.27	39.3	39.9	40.8	-99.9	40.3	9.2	9.4	10	-99.9	12	0.2	0.2	0.2	-99.9	0.2	30.36	32.61	42.98	-99.9	35.45	12.84	0.32	225	7.3	90	29.94	98	32.2
2053	12/26/2014	16.42	1.6	9.4	-0.2	4.4	0	37.6	39.6	40.8	-99.9	40.4	7	7.9	9.2	-99.9	12.2	0.2	0.2	0.2	-99.9	0.2	26.53	31.44	43.18	-99.9	35.97	12.97	0.29	204	2.8	95	30.18	88	231.3
2053	12/27/2014	16.42	6.1	11	-3.1	5.3	0	36.7	38.3	40.4	-99.9	40.4	8.1	8.1	8.7	-99.9	12.3	0.2	0.2	0.2	-99.9	0.2	24.87	27.79	36.05	-99.9	36.17	12.95	0.29	139	3	82	30.2	94	138.2
2053	12/28/2014	16.57	12	12.6	4.9	10.5	0.15	37.3	38.1	36.9	-99.9	40.4	9.8	9.5	9.5	-99.9	12.3	0.2	0.2	0.2	-99.9	0.2	25.74	27.26	25.07	-99.9	36.29	12.96	0.37	153	5.5	97	30.04	94	72.9
2053	12/29/2014	17.38	5.5	12.7	5.4	9	0.81	40.5	39.7	40.5	-99.9	40.5	9.2	9.4	9.9	-99.9	11.9	0.2	0.2	0.2	-99.9	0.2	37.94	31.83	37.62	-99.9	37.11	12.94	0.37	8	4.4	99	30.09	97	48.12
2053	12/30/2014	17.48	3.9	6.8	3.9	5.2	0.1	39.1	39.8	40.6	-99.9	40.5	8.6	8.8	9.5	-99.9	12.1	0.2	0.2	0.2	-99.9	0.2	29.75	32.42	38.17	-99.9	37.54	12.93	0.32	5	5.1	99	30.17	99	71.8
2053	12/31/2014	17.48	-0.2	6	-0.2	2.9	0	37.6	39.4	40.6	-99.9	40.5	6.5	7.3	8.7	-99.9	12.4	0.2	0.2	0.2	-99.9	0.2	26.54	30.87	38.65	-99.9	37.69	12.95	0.28	8	7.2	75	30.43	93	182.4
