# Supplementary material for: Using solar radiation data in soil moisture diagnostic equation for estimating root-zone soil moisture
Source: PeerJ. 2022 Dec 12;10:e14561. doi: 10.7717/peerj.14561 (PMC9753742; doi:10.7717/peerj.14561)
Supplement: Supplemental Information 1 — These data were applied in simulation using the soil moisture diagnostic equation. [file peerj-10-14561-s001.zip › code_data/code_data/AL2053/AL2015.csv]

2053	1/1/2015	17.48	-1.1	6.4	-2.2	1.1	0	36.9	38.3	39.7	-99.9	40.6	5.7	6.3	7.5	-99.9	12.4	0.2	0.2	0.2	-99.9	0.2	25.27	27.97	32	-99.9	37.98	12.92	0.28	12	4.8	81	30.34	90	243.8
2053	1/2/2015	17.51	4.5	6.7	-2.2	2.6	0.03	36.5	37.4	36.1	-99.9	40.6	7	7	7.6	-99.9	12.3	0.2	0.2	0.2	-99.9	0.2	24.69	26.03	23.95	-99.9	38.18	12.94	0.32	130	1.4	88	30.23	96	78.69
2053	1/3/2015	17.84	10.3	10.5	4.3	6.5	0.33	37.1	38.1	38.5	-99.9	40.6	8.2	8	8.2	-99.9	11.9	0.2	0.2	0.2	-99.9	0.2	25.56	27.45	28.22	-99.9	38.42	12.95	0.35	97	2.4	97	30.1	99	35.8
2053	1/4/2015	19.4	16.9	16.9	10.3	13.6	1.56	40.6	39.9	40.4	-99.9	40.6	11.4	10.7	10.9	-99.9	13	0.2	0.2	0.2	-99.9	0.2	38.9	32.46	36.52	-99.9	38.97	12.9	0.35	152	7.9	94	29.89	99	24.9
2053	1/5/2015	19.56	2.6	16.9	2.6	9.8	0.16	40.7	40	40.5	-99.9	40.6	9.6	10.4	11.3	-99.9	13.2	0.2	0.2	0.2	-99.9	0.2	40.2	33.23	37.51	-99.9	38.95	12.98	0.31	271	8.7	76	30.42	99	96.7
2053	1/6/2015	19.56	-3.1	2.6	-3.4	-0.9	0	39.8	40	40.5	-99.9	40.6	5.9	7	8.7	-99.9	12.8	0.2	0.2	0.2	-99.9	0.2	32.39	33.51	38.12	-99.9	39.48	12.94	0.31	12	5	85	30.3	90	244
2053	1/7/2015	19.56	-1	8.5	-4.9	1.9	0	38.6	39.9	40.6	-99.9	40.6	5.5	6.4	7.8	-99.9	12.7	0.2	0.2	0.2	-99.9	0.2	28.65	32.93	38.3	-99.9	39.47	12.94	0.27	303	4.2	76	30.28	88	242.8
2053	1/8/2015	19.56	-12.8	-1	-12.8	-5	0	37	38.2	39.2	-99.9	40.6	2.5	3.9	6	-99.9	12.6	0.2	0.2	0.2	-99.9	0.2	25.69	27.76	30.2	-99.9	39.68	12.95	0.27	355	9	59	30.68	96	115.9
2053	1/9/2015	19.56	-3	-1.8	-14.7	-8	0	36.6	37.6	36.3	-99.9	40.6	1.8	2.7	4.4	-99.9	12.3	0.2	0.2	0.2	-99.9	0.2	25.12	26.64	24.46	-99.9	39.55	12.95	0.26	160	5.3	45	30.28	83	274.5
2053	1/10/2015	19.56	-6.1	3.2	-8.2	-2.7	0	36.4	36.3	32.6	-99.9	40.6	1.9	2.6	4	-99.9	11.9	0.2	0.2	0.2	-99.9	0.2	24.75	24.58	20.17	-99.9	39.48	12.9	0.26	338	3.9	54	30.46	82	240.4
2053	1/11/2015	19.56	-3.1	4.9	-11.2	-3.9	0	36	36	29.7	-99.9	40.6	1.6	2.3	3.6	-99.9	11.5	0.2	0.2	0.2	-99.9	0.2	24.26	24.19	17.7	-99.9	39.87	12.91	0.25	18	2.1	83	30.39	77	274.6
2053	1/12/2015	19.56	7.8	8.4	-3.1	5.7	0	36.5	35.8	29.4	-99.9	40.6	4.7	4.3	4.7	-99.9	11.1	0.2	0.2	0.2	-99.9	0.2	24.8	23.79	17.44	-99.9	39.82	12.94	0.25	148	5.8	79	30.23	79	81
2053	1/13/2015	20.78	3.7	9.7	3.7	7.6	1.22	39.5	39.8	40.3	-99.9	40.6	6.2	6.2	6.2	-99.9	9.8	0.2	0.2	0.2	-99.9	0.2	31.29	32.45	35.65	-99.9	40.1	12.86	0.32	98	5.1	97	30.24	90	32.88
2053	1/14/2015	20.78	-0.3	3.7	-0.3	1.3	0	38.3	39.3	40.4	-99.9	40.6	4.7	5	5.8	-99.9	10.3	0.2	0.2	0.2	-99.9	0.2	27.98	30.74	36.13	-99.9	39.91	12.88	0.32	5	7	99	30.29	98	36.22
2053	1/15/2015	20.78	-3.4	1.8	-3.4	0	0	37.8	38.6	40	-99.9	40.6	3.8	4.5	5.5	-99.9	10.5	0.2	0.2	0.2	-99.9	0.2	27	28.73	33.51	-99.9	39.99	12.95	0.26	3	3.6	97	30.18	98	72.3
2053	1/16/2015	20.79	-0.6	1.3	-4.8	-0.8	0.01	37.6	38	36.5	-99.9	40.7	4	4.2	5	-99.9	10.6	0.2	0.2	0.2	-99.9	0.2	26.63	27.41	24.68	-99.9	40.26	12.93	0.26	309	2.1	98	30.17	98	57.3
2053	1/17/2015	20.79	-3.8	9.8	-5.3	0.8	0	37.2	37.3	32.8	-99.9	40.7	3.2	4.1	5.1	-99.9	10.5	0.2	0.2	0.2	-99.9	0.2	26.04	26.01	20.32	-99.9	40.21	12.9	0.26	50	1	99	30.16	83	274
2053	1/18/2015	20.79	7.9	14.8	-4.1	5.9	0	37.2	36.9	31.2	-99.9	40.7	4.6	4.9	5.5	-99.9	10.4	0.2	0.2	0.2	-99.9	0.2	25.86	25.43	18.84	-99.9	40.26	12.93	0.26	164	4.8	60	29.99	86	284.7
2053	1/19/2015	20.79	-1	14.1	-1.4	7.2	0	36.9	36.3	29.3	-99.9	40.7	4.1	5.1	5.9	-99.9	10.3	0.2	0.2	0.2	-99.9	0.2	25.42	24.5	17.33	-99.9	40.4	12.88	0.27	268	5.1	91	30.09	80	287.9
2053	1/20/2015	20.79	5.7	17.8	-1.7	8.5	0	36.8	36.5	28.5	-99.9	40.6	5.7	6.1	6.4	-99.9	10.3	0.2	0.2	0.2	-99.9	0.2	25.22	24.74	16.71	-99.9	39.99	12.92	0.27	184	4	72	29.94	68	249.7
2053	1/21/2015	20.79	2.3	17.3	2.3	9.7	0	36.9	36.1	27.9	-99.9	40.6	6.4	6.9	7.1	-99.9	10.2	0.2	0.2	0.2	-99.9	0.2	25.23	24.1	16.21	-99.9	39.97	12.91	0.3	190	3	89	29.99	65	226.1
2053	1/22/2015	20.79	-1.6	14.2	-2	5.1	0	36.6	36.3	27.2	-99.9	40.7	5	5.9	6.8	-99.9	10.2	0.2	0.2	0.2	-99.9	0.2	24.92	24.45	15.75	-99.9	40.52	12.87	0.27	2	2.3	94	30.19	67	273.7
2053	1/23/2015	20.79	4.5	7.6	-2.4	4.3	0	36.4	36.3	26.6	-99.9	40.7	6.1	6.1	6.6	-99.9	10.2	0.2	0.2	0.2	-99.9	0.2	24.5	24.4	15.4	-99.9	40.66	12.92	0.32	18	4.2	73	30.17	67	79.8
2053	1/24/2015	21.32	1.8	4.6	1.8	3.7	0.53	38.2	38.2	29.4	-99.9	40.7	5.8	5.9	6.5	-99.9	10.1	0.2	0.2	0.2	-99.9	0.2	27.7	27.65	17.37	-99.9	40.54	12.85	0.3	16	6.4	98	29.84	80	33.54
2053	1/25/2015	21.37	0.6	7.9	-0.2	2.4	0.05	37.8	37.2	28.1	-99.9	40.7	4.3	5.2	6.2	-99.9	10.1	0.2	0.2	0.2	-99.9	0.2	26.94	25.88	16.41	-99.9	40.23	12.92	0.27	293	5	88	29.9	85	273.6
2053	1/26/2015	21.42	6.2	13.6	-1	6.5	0.05	37.9	36.9	27.5	-99.9	40.7	6.6	6.5	6.7	-99.9	10.1	0.2	0.2	0.2	-99.9	0.2	27.06	25.29	15.99	-99.9	40.29	12.93	0.33	192	6.1	96	29.74	78	237.9
2053	1/27/2015	21.43	2.2	6.5	1.3	3.4	0.01	38	36.9	26.6	-99.9	40.7	5.7	5.8	6.5	-99.9	10.1	0.2	0.2	0.2	-99.9	0.2	27.27	25.32	15.42	-99.9	40.61	12.92	0.33	310	5.9	89	29.9	88	86.4
2053	1/28/2015	21.43	2.4	9.7	0	4.6	0	37.8	36.7	26.8	-99.9	40.7	6	6.2	6.8	-99.9	10.1	0.2	0.2	0.2	-99.9	0.2	26.94	24.97	15.48	-99.9	40.64	12.91	0.3	356	5.5	76	30.16	79	278.5
2053	1/29/2015	21.43	6.5	11.8	-1.8	4.9	0	37.7	36.2	26.2	-99.9	40.7	5.7	6.1	6.8	-99.9	10.1	0.2	0.2	0.2	-99.9	0.2	26.72	24.2	15.11	-99.9	40.56	12.94	0.3	105	4.1	48	30.16	73	305.4
2053	1/30/2015	21.43	5.2	16.4	5.2	10.2	0	37.5	36.4	25.6	-99.9	40.7	7.5	7.7	7.8	-99.9	10.1	0.2	0.2	0.2	-99.9	0.2	26.21	24.47	14.73	-99.9	40.63	12.92	0.32	202	9.3	66	30.26	64	216.6
2053	1/31/2015	21.43	-3.9	7.9	-3.9	3.6	0	37	35.7	25	-99.9	40.7	4.8	5.8	7.1	-99.9	10.2	0.2	0.2	0.2	-99.9	0.2	25.6	23.53	14.38	-99.9	40.38	12.89	0.32	8	6.8	86	30.34	64	290.5
2053	2/1/2015	21.43	7.6	10.3	-5.1	3.1	0	37	35.5	24.9	-99.9	40.7	6.3	6.3	6.7	-99.9	10.2	0.2	0.2	0.2	-99.9	0.2	25.41	23.29	14.31	-99.9	40.57	12.9	0.25	97	1.8	33	30.14	63	155.1
2053	2/2/2015	22.13	9.7	14	7.1	10.2	0.7	38.8	38.5	31.5	-99.9	40.7	8.7	8.3	7.8	-99.9	10.2	0.2	0.2	0.2	-99.9	0.2	28.99	28.26	18.99	-99.9	40.7	12.89	0.35	177	9.6	91	29.74	70	41.86
2053	2/3/2015	22.13	-4.7	9.8	-4.7	0.6	0	37.9	36.8	26.7	-99.9	40.7	4.2	5	6.6	-99.9	10.1	0.2	0.2	0.2	-99.9	0.2	27.12	25.21	15.47	-99.9	40.3	12.95	0.24	337	7.6	86	30.24	91	123
2053	2/4/2015	22.13	-1.4	7.7	-7.4	-1.1	0	37.7	36.4	26.2	-99.9	40.7	3.8	4.5	5.7	-99.9	10.2	0.2	0.2	0.2	-99.9	0.2	26.79	24.59	15.19	-99.9	40.89	12.89	0.26	124	1.4	81	30.22	79	311
2053	2/5/2015	22.13	3.1	10.3	-3.6	2.8	0	37.7	36.5	25.8	-99.9	40.7	5.2	5.2	5.9	-99.9	10.1	0.2	0.2	0.2	-99.9	0.2	26.67	24.67	14.92	-99.9	40.49	12.91	0.3	156	2.8	85	30.08	83	215.1
2053	2/6/2015	22.13	-7.7	5.9	-7.7	0.4	0	37.2	36.1	25.2	-99.9	40.7	3.2	4.1	5.6	-99.9	10	0.2	0.2	0.2	-99.9	0.2	25.94	24.15	14.54	-99.9	40.77	12.9	0.23	8	7.5	86	30.32	76	313.6
2053	2/7/2015	22.13	-0.2	10.5	-9.3	0	0	37	35.8	24.9	-99.9	40.7	3.3	4.1	5.1	-99.9	9.9	0.2	0.2	0.2	-99.9	0.2	25.56	23.82	14.36	-99.9	40.31	12.89	0.26	160	2.1	57	30.2	69	326.9
2053	2/8/2015	22.13	10.3	17.8	-0.2	9.1	0	36.9	35.6	24.9	-99.9	40.7	5.2	5.6	6	-99.9	-99.9	0.2	0.2	0.2	-99.9	-99.9	25.31	23.48	14.35	-99.9	-99.9	12.94	0.34	177	6.1	43	30.02	56	339.5
2053	2/9/2015	22.16	13.3	18.3	8.8	13.5	0.03	37	35.5	24.9	-99.9	40.7	8.6	8.2	7.6	-99.9	9.7	0.2	0.2	0.2	-99.9	0.2	25.34	23.2	14.29	-99.9	40.66	12.91	0.37	197	7.8	93	29.84	56	126.7
2053	2/10/2015	22.16	2.2	14.7	2.2	9.5	0	37.1	35.3	25.1	-99.9	40.7	7.6	7.8	8.4	-99.9	9.7	0.2	0.2	0.2	-99.9	0.2	25.48	22.96	14.4	-99.9	40.31	12.88	0.37	340	6.2	78	29.99	74	180.4
2053	2/11/2015	22.16	-2.2	5.4	-2.2	1.6	0	36.7	35.3	24.7	-99.9	40.7	5.2	5.9	7.1	-99.9	9.8	0.2	0.2	0.2	-99.9	0.2	25.1	23.01	14.2	-99.9	40.3	12.92	0.26	14	7.1	94	30.01	76	186.2
2053	2/12/2015	22.16	0.1	12.8	-4.3	2.9	0	36.8	35.2	24.3	-99.9	40.7	5.6	6.1	7	-99.9	9.8	0.2	0.2	0.2	-99.9	0.2	25.16	22.92	13.97	-99.9	40.72	12.91	0.26	353	2.5	92	30.04	70	322.2
2053	2/13/2015	22.16	-5.3	3.6	-5.3	-0.3	0	36.2	34.7	23.8	-99.9	40.4	3.6	4.1	5.8	-99.9	9.8	0.2	0.2	0.2	-99.9	0.2	24.44	22.35	13.72	-99.9	36.57	12.95	0.25	357	8	63	30.3	69	221.3
2053	2/14/2015	22.16	-5.5	3.8	-6.7	-2.6	0	36	34.6	23.4	-99.9	40.3	3.2	3.9	5.3	-99.9	9.7	0.2	0.2	0.2	-99.9	0.2	24.08	22.32	13.5	-99.9	35.15	12.9	0.25	358	3.1	81	30.16	64	308.9
2053	2/15/2015	22.16	-4.9	13.5	-6.9	3.1	0	35.8	34.5	23.7	-99.9	39.3	4.3	4.9	5.7	-99.9	9.6	0.2	0.2	0.2	-99.9	0.2	23.77	22.16	13.65	-99.9	30.23	12.87	0.26	304	7.1	43	30.23	56	308.6
2053	2/16/2015	22.16	-1.6	-0.8	-9.6	-4.5	0	35.6	34.2	23.2	-99.9	38.8	3.2	3.5	4.4	-99.9	9.4	0.2	0.2	0.2	-99.9	0.2	23.53	21.89	13.42	-99.9	28.95	12.92	0.26	32	7.7	37	30.11	56	219.3
2053	2/17/2015	23.62	-5.9	2.6	-5.9	0	1.46	38.3	37.6	30.7	-99.9	40.3	2.7	3	4.1	-99.9	9.3	0.2	0.2	0.2	-99.9	0.2	28.04	26.67	18.46	-99.9	35.53	12.74	0.25	62	5.8	91	29.94	62	23.94
2053	2/18/2015	23.62	-7.2	-2.6	-7.9	-5.6	0	38.1	36.4	26.8	-99.9	40.4	1.9	2.4	3.6	-99.9	9.2	0.2	0.2	0.2	-99.9	0.2	27.67	24.75	15.63	-99.9	35.82	12.93	0.25	360	5.7	97	30	78	206.7
2053	2/19/2015	23.62	-9.4	-0.3	-9.8	-4.4	0	37.8	36.2	25.9	-99.9	40.4	1.3	1.9	3.2	-99.9	9.1	0.2	0.2	0.2	-99.9	0.2	27.08	24.42	15.03	-99.9	36.22	12.94	0.22	287	7.6	86	30.23	76	217.9
2053	2/20/2015	23.62	-7.8	-5.2	-14	-9.4	0	36.7	35.7	25.2	-99.9	40.4	0.9	1.3	2.5	-99.9	9	0.2	0.2	0.2	-99.9	0.2	25.19	23.8	14.65	-99.9	36.46	12.99	0.22	345	4.8	77	30.31	72	377.9
2053	2/21/2015	23.62	-0.4	-0.4	-8.8	-5	0	36.5	35.1	24.6	-99.9	40.4	1	1.3	2.3	-99.9	8.9	0.2	0.2	0.2	-99.9	0.2	24.95	23.04	14.29	-99.9	36.66	12.9	0.28	121	7	77	30.1	69	100.7
2053	2/22/2015	25.04	6.1	12.2	-0.4	6	1.42	39.5	38.8	39.5	-99.9	40.4	4.5	3.7	3.4	-99.9	8.2	0.2	0.2	0.2	-99.9	0.2	31.58	29.33	31.45	-99.9	36.58	12.93	0.33	153	9.3	99	30.04	81	38.54
2053	2/23/2015	25.09	1	6.1	1	2.9	0.05	38.9	38.4	40.2	-99.9	40.5	3.8	3.8	4.2	-99.9	8.2	0.2	0.2	0.2	-99.9	0.2	29.56	28.31	34.91	-99.9	37.45	12.92	0.33	15	7.1	94	30.27	95	54.83
2053	2/24/2015	25.17	-3.1	2.5	-3.1	-0.8	0.08	38.8	38.1	39.4	-99.9	40.5	3.3	3.5	4.3	-99.9	8.2	0.2	0.2	0.2	-99.9	0.2	29.41	27.66	30.96	-99.9	37.82	12.93	0.27	5	8.9	63	30.2	94	289.5
2053	2/25/2015	25.17	-3.9	3.8	-4.3	-1.5	0	38.5	37.6	35.3	-99.9	40.5	2.8	3.4	4.3	-99.9	8.3	0.2	0.2	0.2	-99.9	0.2	28.69	26.74	23.11	-99.9	37.53	12.92	0.27	313	3.5	92	29.95	89	234.6
2053	2/26/2015	25.17	-0.6	3.2	-6.1	-1.2	0	38.5	37.3	32.7	-99.9	40.5	3.3	3.2	3.9	-99.9	8.3	0.2	0.2	0.2	-99.9	0.2	28.62	26.06	20.23	-99.9	37.87	12.87	0.28	39	2.8	100	29.77	87	98.6
2053	2/27/2015	25.51	-0.7	4.9	-1.9	0.9	0.34	39.3	37.9	32.6	-99.9	40.5	3	3	3.9	-99.9	8.2	0.2	0.2	0.2	-99.9	0.2	30.79	27.38	20.15	-99.9	37.93	12.92	0.28	343	4.4	80	30.24	82	257.6
2053	2/28/2015	25.51	-1.9	2.8	-4.1	-1.3	0	39.2	37.5	31	-99.9	40.5	3.1	3.2	4.1	-99.9	8.2	0.2	0.2	0.2	-99.9	0.2	30.54	26.47	18.74	-99.9	37.97	12.95	0.27	13	7.1	58	30.45	84	386.5
2053	3/1/2015	25.51	8.4	12	-2.2	5.1	0	39	37.2	30.3	-99.9	40.5	5.7	5.5	5.4	-99.9	8.3	0.2	0.2	0.2	-99.9	0.2	29.78	25.82	18.08	-99.9	38.07	12.94	0.27	94	5.8	55	30.34	76	342.1
2053	3/2/2015	25.66	8.9	10.2	7.3	8.7	0.15	39.7	38	29.8	-99.9	40.6	7.2	6.8	6.4	-99.9	8.3	0.2	0.2	0.2	-99.9	0.2	31.93	27.27	17.68	-99.9	38.23	12.94	0.34	154	6	99	30.28	75	116.8
2053	3/3/2015	25.88	6.8	10.3	2.9	6.9	0.22	39.5	37.9	31.6	-99.9	40.6	7.8	7.6	7.3	-99.9	8.3	0.2	0.2	0.2	-99.9	0.2	31.32	26.96	19.15	-99.9	38.38	12.93	0.33	24	5.1	89	30.16	89	220.6
2053	3/4/2015	26.37	17.3	17.4	6.8	11.9	0.49	40.5	39.3	37.6	-99.9	40.6	10.4	9.4	8.3	-99.9	8.4	0.2	0.2	0.2	-99.9	0.2	37.01	30.29	26.47	-99.9	38.34	12.95	0.33	157	5.8	97	29.93	93	57.9
2053	3/5/2015	26.61	2	22.9	2	14.5	0.24	40.1	39.3	40.2	-99.9	40.6	9.7	9.9	10.1	-99.9	8.5	0.2	0.2	0.2	-99.9	0.2	33.73	30.52	34.43	-99.9	38.5	12.91	0.3	213	11.7	96	29.98	93	141.7
2053	3/6/2015	27.03	-7	2	-7	-2.9	0.42	40.5	39.4	40.3	-99.9	40.6	4.7	5.1	6.7	-99.9	8.9	0.2	0.2	0.2	-99.9	0.2	37.86	30.87	35.47	-99.9	38.88	12.94	0.3	2	7.6	86	30.42	99	87
2053	3/7/2015	27.3	-4.7	3.3	-9.8	-3.8	0.27	40.2	39.4	40.4	-99.9	40.6	3.7	4.2	5.7	-99.9	9.1	0.2	0.2	0.2	-99.9	0.2	35.03	30.96	36.15	-99.9	39.07	12.93	0.25	7	3.9	97	30.4	81	431.4
2053	3/8/2015	27.3	0	14.2	-6.4	3	0	40.1	39.5	40.4	-99.9	40.6	5.2	5.6	6.4	-99.9	9.2	0.2	0.2	0.2	-99.9	0.2	34.16	31.16	36.34	-99.9	39.42	12.91	0.25	175	2.3	86	30.25	79	458.2
2053	3/9/2015	27.31	7.2	18.1	-3.2	7.9	0.01	40	39.2	40.4	-99.9	40.6	7.7	7.5	7.2	-99.9	9.2	0.2	0.2	0.2	-99.9	0.2	33.44	30.25	36.34	-99.9	39.42	12.91	0.32	268	3.2	88	30.19	81	356
2053	3/10/2015	27.88	11.4	15	6.3	10.5	0.57	40.6	39.6	40.5	-99.9	40.6	9.7	9.3	8.7	-99.9	9	0.2	0.2	0.2	-99.9	0.2	38.58	31.42	36.92	-99.9	39.58	12.91	0.32	125	2.6	98	30.06	89	192.6
2053	3/11/2015	28.75	16.9	19.6	11.4	15.9	0.87	40.6	39.7	40.5	-99.9	40.6	10.6	10.6	9.6	-99.9	10	0.2	0.2	0.2	-99.9	0.2	39.23	31.95	37.48	-99.9	39.4	12.94	0.4	167	6.2	99	30.06	96	62.97
2053	3/12/2015	30.08	13.2	20.2	13.2	16.1	1.33	40.6	39.8	40.5	-99.9	40.6	11.2	10.1	10.2	-99.9	10	0.2	0.2	0.2	-99.9	0.2	39.2	32.2	37.86	-99.9	39.53	12.95	0.37	13	3.7	95	30.24	95	182
2053	3/13/2015	30.16	15.6	19.5	12.8	16	0.08	40.6	39.9	40.6	-99.9	40.6	12.5	12	11.6	-99.9	10.1	0.2	0.2	0.2	-99.9	0.2	39.12	32.72	38.78	-99.9	39.78	12.93	0.38	84	5.1	74	30.21	95	147.7
2053	3/14/2015	30.38	11.4	15.6	11	12.7	0.22	40.6	39.9	40.6	-99.9	40.6	11.8	11.5	11.7	-99.9	10.2	0.2	0.2	0.2	-99.9	0.2	38.81	32.56	38.92	-99.9	40.02	12.94	0.35	142	8.7	93	30.04	97	103.1
2053	3/15/2015	30.51	14.5	17	11	13.7	0.13	40.4	39.9	40.6	-99.9	40.7	13.1	12.7	12.2	-99.9	10.5	0.2	0.2	0.2	-99.9	0.2	35.78	32.73	39.67	-99.9	40.2	12.93	0.35	190	4.2	97	30.12	98	101.4
2053	3/16/2015	30.51	6.2	23.1	6.2	14.7	0	40.3	39.9	40.6	-99.9	40.7	12.5	13	13.3	-99.9	10.8	0.2	0.2	0.2	-99.9	0.2	35.27	32.65	39.77	-99.9	40.28	12.91	0.31	15	3.8	92	30.18	85	482.9
2053	3/17/2015	30.51	10.2	24.7	2.7	13.7	0	40.2	39.7	40.5	-99.9	40.7	13.4	13.4	13.5	-99.9	11.1	0.2	0.2	0.2	-99.9	0.2	34.5	31.43	37.45	-99.9	40.39	12.91	0.34	293	1.9	91	30.01	80	493.4
2053	3/18/2015	30.51	12.8	25.8	9.6	17	0	40.1	39.1	38.1	-99.9	40.7	14.5	14.4	14.4	-99.9	11.3	0.2	0.2	0.2	-99.9	0.2	33.5	29.54	27.02	-99.9	40.48	12.92	0.36	345	4.9	66	30.08	84	431.2
2053	3/19/2015	30.51	9.8	18.4	9	12.8	0	39.9	38.5	35	-99.9	40.7	13.8	13.6	14	-99.9	11.6	0.2	0.2	0.2	-99.9	0.2	32.5	28.03	22.3	-99.9	40.4	12.93	0.35	20	5.9	82	30.01	81	368
2053	3/20/2015	-99.9	12.1	-99.9	-99.9	-99.9	0	40	38.7	35.2	-99.9	40.7	13.8	13.6	13.6	-99.9	11.7	0.2	0.2	0.2	-99.9	0.2	32.77	28.43	22.54	-99.9	40.46	12.93	-99.9	-99.9	-99.9	95	30.04	-99.9	-99.9
2053	3/21/2015	30.82	11.1	14.6	10.8	12.2	0.06	39.9	38.5	33.4	-99.9	40.7	13.4	13.3	13.4	-99.9	11.9	0.2	0.2	0.2	-99.9	0.2	32.64	27.91	20.56	-99.9	40.61	12.93	0.35	63	3.7	87	30.12	91	99
2053	3/22/2015	30.83	11	18	8.7	12.8	0.01	39.8	38	31.8	-99.9	40.7	13.6	13.5	13.6	-99.9	12	0.2	0.2	0.2	-99.9	0.2	31.9	26.9	19	-99.9	40.62	12.91	0.35	7	2.8	93	30.07	86	281.1
2053	3/23/2015	31.14	11.4	15.9	10.5	12.5	0.31	40.2	39	33.1	-99.9	40.7	13.1	13	13.4	-99.9	12.1	0.2	0.2	0.2	-99.9	0.2	34.25	29.3	20.29	-99.9	40.71	12.93	0.35	54	3.1	87	29.97	90	110.7
2053	3/24/2015	31.14	10	22.3	8.7	14.7	0	39.9	37.9	31.2	-99.9	40.7	14	14.3	14.6	-99.9	12.2	0.2	0.2	0.2	-99.9	0.2	32.2	26.7	18.5	-99.9	40.87	12.91	0.33	17	3.5	91	30.04	82	490
2053	3/25/2015	31.14	14.8	23.4	6.3	15.6	0	39.5	37.9	30.3	-99.9	40.7	15	15.1	15.2	-99.9	-99.9	0.2	0.2	0.2	-99.9	-99.9	30.73	26.61	17.7	-99.9	-99.9	12.94	0.33	170	3.9	81	30.04	82	481.3
2053	3/26/2015	31.14	16.7	23.9	12.4	18.2	0	39.2	37.6	29.4	-99.9	40.7	15.7	15.8	15.8	-99.9	12.5	0.2	0.2	0.2	-99.9	0.2	29.58	26.01	16.97	-99.9	40.84	12.94	0.38	159	4.5	69	29.94	78	384.4
2053	3/27/2015	31.26	6.5	23.1	6.3	15.4	0.12	38.9	37.4	28.9	-99.9	40.7	14	14.2	15.4	-99.9	12.7	0.2	0.2	0.2	-99.9	0.2	28.96	25.61	16.68	-99.9	40.8	12.87	0.32	242	8.5	89	29.88	75	289.4
2053	3/28/2015	31.26	1.2	10.5	1.2	5.9	0	38.7	36.9	28.1	-99.9	40.7	11	11.6	13.4	-99.9	12.8	0.2	0.2	0.2	-99.9	0.2	28.68	25.02	16.15	-99.9	40.58	12.9	0.32	346	7.5	86	30.07	81	365
2053	3/29/2015	31.26	-2.4	8.9	-3.6	2.5	0	38.4	36.7	27.1	-99.9	40.7	9.2	10.2	12.3	-99.9	12.9	0.2	0.2	0.2	-99.9	0.2	27.87	24.79	15.55	-99.9	41	12.88	0.25	357	3.7	81	30.28	73	539.9
2053	3/30/2015	31.26	13.5	15.7	-5.5	7.4	0	37.9	36.7	26.8	-99.9	40.7	11.5	11.5	12	-99.9	12.8	0.2	0.2	0.2	-99.9	0.2	26.84	24.69	15.31	-99.9	40.73	12.93	0.25	163	6	56	30.04	63	443.3
2053	3/31/2015	32.2	5.5	19.8	5.5	13.3	0.94	39.2	38	31	-99.9	40.7	12.5	13	13.7	-99.9	12.7	0.2	0.2	0.2	-99.9	0.2	29.95	26.96	18.31	-99.9	40.9	12.88	0.3	335	3.9	94	30.04	69	514.5
2053	4/1/2015	32.2	15.1	23.6	4.9	15.9	0	38.8	37.5	29.6	-99.9	40.7	14.9	14.8	14.4	-99.9	12.6	0.2	0.2	0.2	-99.9	0.2	28.68	25.76	17.21	-99.9	40.73	12.92	0.38	226	4.9	82	29.94	66	372.2
2053	4/2/2015	32.2	18.2	26.2	8.5	17.9	0	37.9	37.3	28.4	-99.9	40.7	16	15.9	15.6	-99.9	12.7	0.2	0.2	0.2	-99.9	0.2	26.6	25.48	16.31	-99.9	40.84	12.92	0.38	22	2.5	65	30	63	526
2053	4/3/2015	32.21	20.4	24.5	16.9	20.4	0.01	37.2	36.8	28	-99.9	40.7	16.9	16.6	16.1	-99.9	12.8	0.2	0.2	0.2	-99.9	0.2	25.2	24.63	15.98	-99.9	40.86	12.95	0.42	178	7.4	62	30	65	280.8
2053	4/4/2015	32.52	11.2	26.7	11.1	20.1	0.31	39.1	38.4	30.7	-99.9	40.7	16.8	16.8	17	-99.9	13	0.2	0.2	0.2	-99.9	0.2	29.27	27.41	17.99	-99.9	40.67	12.9	0.42	220	10.7	72	30.09	65	321.3
2053	4/5/2015	32.52	4.1	16.4	4.1	10.5	0	37.6	37.1	27.7	-99.9	40.7	13.3	14.1	15.6	-99.9	13.3	0.2	0.2	0.2	-99.9	0.2	26.18	25.26	15.8	-99.9	40.91	12.9	0.29	13	6.8	78	30.22	71	558
2053	4/6/2015	32.52	16.1	19.6	-0.4	12.4	0	36.1	36.7	27	-99.9	40.7	14.6	14.7	14.8	-99.9	13.4	0.2	0.2	0.2	-99.9	0.2	23.66	24.52	15.34	-99.9	40.97	12.92	0.39	134	4	44	30.1	60	393.6
2053	4/7/2015	33.04	17.9	18	15.4	16.6	0.52	39.7	38.9	31	-99.9	40.7	15.6	15.2	15.1	-99.9	13.5	0.2	0.2	0.2	-99.9	0.2	31.38	28.84	18.31	-99.9	41.02	12.93	0.39	148	5.2	97	30.09	66	135.3
2053	4/8/2015	33.04	17	22.8	16	19.4	0	39	38	28.5	-99.9	40.7	16.2	16.2	16	-99.9	13.5	0.2	0.2	0.2	-99.9	0.2	29.05	26.61	16.34	-99.9	40.98	12.92	0.39	163	4.5	94	30.07	86	137.8
2053	4/9/2015	33.04	19.1	28	14.3	21.1	0	38.1	37.5	27.8	-99.9	40.7	18.1	18	17.4	-99.9	13.6	0.2	0.2	0.2	-99.9	0.1	26.88	25.69	15.84	-99.9	41.13	12.93	0.41	190	4.6	85	30.03	78	398.4
2053	4/10/2015	33.04	22.1	26.7	16.8	22.3	0	36.3	36.9	27.4	-99.9	40.7	19	18.6	18	-99.9	13.8	0.2	0.2	0.2	-99.9	0.2	23.68	24.67	15.54	-99.9	40.89	12.95	0.41	194	7.3	74	29.96	72	321.9
2053	4/11/2015	33.89	11.2	22.1	11.2	17.5	0.85	38.7	38.3	30.6	-99.9	40.7	17	17.3	17.7	-99.9	14	0.2	0.2	0.3	-99.9	0.2	28.24	27.19	17.87	-99.9	41.05	12.92	0.35	310	5.4	72	30.11	87	256.1
2053	4/12/2015	33.89	8.2	22.8	6.3	14.3	0	36.7	37.5	29.6	-99.9	40.7	15.6	16.2	17	-99.9	14.1	0.2	0.2	0.2	-99.9	0.2	24.45	25.69	17.08	-99.9	41.09	12.89	0.35	21	4.1	86	30.09	81	536.1
2053	4/13/2015	33.89	19.5	25.4	5.8	17.4	0	33.3	36.9	28	-99.9	40.7	17.8	17.7	17.2	-99.9	14.2	0.2	0.2	0.3	-99.9	0.2	20.27	24.62	15.96	-99.9	40.92	12.93	0.41	140	4.9	69	30.09	76	505.9
2053	4/14/2015	34.24	19.7	21.2	17.9	19.1	0.35	35.4	37.4	28.4	-99.9	40.7	18.6	18.2	17.7	-99.9	14.3	0.2	0.2	0.3	-99.9	0.2	22.52	25.46	16.21	-99.9	41.03	12.95	0.42	148	5.3	97	30	80	157.7
2053	4/15/2015	34.35	16.4	24.9	16.4	20.4	0.11	36	37.7	28.6	-99.9	40.7	18.9	18.7	18.4	-99.9	14.5	0.2	0.2	0.2	-99.9	0.2	23.27	26.04	16.35	-99.9	41.05	12.93	0.42	251	5.4	97	29.99	90	268.1
2053	4/16/2015	34.81	18.5	24.9	15.8	19.9	0.46	38.5	38.2	30.6	-99.9	40.7	19.4	19.2	18.8	-99.9	14.7	0.2	0.2	0.3	-99.9	0.2	27.53	26.83	17.85	-99.9	40.84	12.93	0.41	172	3.4	89	30.05	89	335.1
2053	4/17/2015	36.74	-99.9	18.5	14.5	16.1	1.93	40.5	40.1	40.8	-99.9	40.7	16	15.6	15.4	-99.9	13.8	0.2	0.2	0.2	-99.9	0.2	36.54	33.42	42.82	-99.9	40.66	-99.9	0.38	146	6.2	-99.9	-99.9	95	201
2053	4/18/2015	36.77	13.6	18.2	13.3	16.1	0.03	40.8	40.3	40.9	-99.9	40.7	-99.9	-99.9	-99.9	-99.9	14.2	-99.9	-99.9	-99.9	-99.9	0.2	-99.9	-99.9	-99.9	-99.9	40.87	12.95	0.38	140	2.7	99	29.99	95	146.1
2053	4/19/2015	36.78	19.2	24.1	11.4	18.7	0.01	40.1	39.8	40.8	-99.9	40.7	18.2	17.8	17.4	-99.9	14.3	0.2	0.2	0.2	-99.9	0.2	32.94	31.53	42.55	-99.9	41.08	12.94	0.41	160	2.4	91	29.82	90	351.6
2053	4/20/2015	37.48	17.2	23.8	16	19.3	0.7	40.3	40.2	40.8	-99.9	40.7	18.2	18.2	18	-99.9	14.7	0.2	0.2	0.2	-99.9	0.2	34.62	33.68	42.25	-99.9	41.06	12.94	0.41	173	6.7	87	29.63	95	291.7
2053	4/21/2015	37.74	7.7	18.7	7.6	14.8	0.26	40.2	39.9	40.8	-99.9	40.7	15.7	16.3	17.3	-99.9	14.7	0.2	0.2	0.2	-99.9	0.2	34.22	32.38	42.47	-99.9	41.06	12.92	0.32	231	7	96	29.9	92	370.7
2053	4/22/2015	37.74	8.2	19.7	5	12.5	0	39.9	39.7	40.7	-99.9	40.7	15.3	15.8	16.5	-99.9	14.6	0.2	0.2	0.2	-99.9	0.1	32.25	31.24	40.09	-99.9	41.16	12.91	0.33	258	3	85	29.92	84	594.2
2053	4/23/2015	37.74	13.5	23.5	6.7	15.9	0	39.3	39.1	37.3	-99.9	40.7	16.6	16.7	16.8	-99.9	14.7	0.2	0.2	0.2	-99.9	0.1	29.78	29.16	25.39	-99.9	41.09	12.93	0.33	288	5	84	29.95	84	553.8
2053	4/24/2015	37.74	7.5	19.3	7.5	13.2	0	37.2	38.5	33.4	-99.9	40.7	15.2	15.7	16.4	-99.9	14.7	0.2	0.2	0.2	-99.9	0.2	25.32	27.83	20.38	-99.9	40.99	12.9	0.33	17	4.1	86	30.03	83	477.5
2053	4/25/2015	37.94	12.8	21.9	5.6	14.2	0.2	35.5	37.9	32.1	-99.9	40.7	16	16.1	16.3	-99.9	14.7	0.2	0.2	0.2	-99.9	0.2	22.82	26.44	19.19	-99.9	40.76	12.92	0.37	73	2.4	95	29.86	78	473.1
2053	4/26/2015	38.34	20.2	24.6	12.5	19.2	0.4	38.2	38.7	34.9	-99.9	40.7	18.2	17.9	17.3	-99.9	14.9	0.2	0.2	0.2	-99.9	0.2	27	28.05	21.96	-99.9	40.93	12.93	0.37	199	6.5	93	29.6	85	396.6
2053	4/27/2015	38.34	7.9	21	7.9	16	0	35.1	38.1	31.6	-99.9	40.7	16.1	16.7	17.4	-99.9	14.9	0.2	0.2	0.2	-99.9	0.2	22.3	26.84	18.66	-99.9	40.93	12.9	0.32	357	5.3	97	29.84	84	460.3
2053	4/28/2015	38.34	10.2	18.4	6.5	12.5	0	31.6	37.6	30.1	-99.9	40.7	15.3	15.9	16.8	-99.9	15	0.2	0.2	0.2	-99.9	0.2	18.78	25.99	17.5	-99.9	41.04	12.91	0.32	21	4.3	73	29.9	81	554.1
2053	4/29/2015	38.34	13.1	21	5.5	14	0	28.7	36.7	28.3	-99.9	40.7	15.9	15.9	16.5	-99.9	15	0.2	0.2	0.3	-99.9	0.2	16.5	24.42	16.22	-99.9	40.94	12.93	0.37	20	4.3	75	29.84	79	429.6
2053	4/30/2015	38.54	9.4	21.8	9.4	15.2	0.2	29.7	36.3	28.3	-99.9	40.7	15.8	16.4	16.9	-99.9	15	0.2	0.2	0.2	-99.9	0.2	17.25	23.84	16.16	-99.9	40.97	12.9	0.34	356	2.9	87	29.8	82	537.7
2053	5/1/2015	38.54	8.6	22.9	6.1	14	0	28	35.6	27.5	-99.9	40.7	15	15.6	16.5	-99.9	15.1	0.2	0.2	0.2	-99.9	0.2	16.03	22.94	15.67	-99.9	41.18	12.9	0.34	339	4.4	90	29.94	78	518.5
2053	5/2/2015	38.54	8	19.1	5.3	12	0	26.2	34.6	25.6	-99.9	40.7	15.2	15.8	16.6	-99.9	15.1	0.2	0.2	0.3	-99.9	0.2	14.84	21.71	14.42	-99.9	41.06	12.91	0.33	16	3.8	96	30.07	74	630.1
2053	5/3/2015	38.54	10.4	22.7	3.6	14	0	24.5	32.8	25.4	-99.9	40.7	15.5	16.1	16.6	-99.9	15.1	0.2	0.2	0.2	-99.9	0.1	13.83	19.86	14.29	-99.9	41.39	12.9	0.35	20	1.8	96	30.04	73	585.1
2053	5/4/2015	38.54	14.3	25.3	8	17.2	0	22.7	30.6	24.3	-99.9	40.7	16.3	16.8	17.1	-99.9	15.1	0.2	0.2	0.2	-99.9	0.1	12.77	17.88	13.62	-99.9	41.29	12.91	0.35	246	2.7	80	30.12	72	588
2053	5/5/2015	38.54	13.2	26.8	10.2	18.9	0	21.6	29.3	23.5	-99.9	40.7	17	17.4	17.5	-99.9	-99.9	0.2	0.2	0.2	-99.9	-99.9	12.15	16.88	13.18	-99.9	-99.9	12.9	0.36	115	2.1	95	30.21	69	534.7
2053	5/6/2015	38.54	13.8	27.4	10.5	19.7	0	20.6	27	21	-99.9	40.7	17.7	18.1	18.1	-99.9	15.2	0.2	0.2	0.2	-99.9	0.1	11.63	15.26	11.83	-99.9	41.26	12.92	0.36	83	2.6	95	30.18	68	592.5
2053	5/7/2015	38.54	12.7	27.4	11.8	19.7	0	19.6	25.1	19.3	-99.9	40.7	17.6	18.1	18.3	-99.9	15.4	0.2	0.2	0.3	-99.9	0.2	11.15	14.09	10.97	-99.9	40.9	12.9	0.36	86	2.5	95	30.08	67	582.1
2053	5/8/2015	38.54	14	28.6	11	20.2	0	18.8	24.5	18.6	-99.9	40.7	18.1	18.5	18.7	-99.9	15.5	0.2	0.2	0.2	-99.9	0.1	10.76	13.7	10.64	-99.9	41.1	12.92	0.37	87	2.4	95	30.05	65	616.9
2053	5/9/2015	38.54	15	29.8	11.5	21	0	18.2	22.4	17.1	-99.9	40.5	18.5	19	19	-99.9	15.6	0.2	0.2	0.2	-99.9	0.2	10.49	12.56	9.98	-99.9	37.04	12.9	0.37	301	2.4	95	30.06	64	603.5
2053	5/10/2015	38.54	16.9	29.5	13.4	21.8	0	18.1	22.4	16.5	-99.9	39.8	19.5	19.6	19.4	-99.9	15.7	0.2	0.2	0.2	-99.9	0.2	10.41	12.5	9.7	-99.9	32.02	12.93	0.4	110	2.5	96	30.07	64	456.4
2053	5/11/2015	38.54	19	30.9	15.5	23.4	0	17.8	21.6	16	-99.9	39.2	20.4	20.5	20.2	-99.9	15.9	0.2	0.2	0.2	-99.9	0.2	10.25	12.09	9.44	-99.9	29.63	12.92	0.4	162	2.7	96	30.04	62	524.8
2053	5/12/2015	38.54	19.9	29.5	18.4	24.1	0	17.4	21	15.6	-99.9	38.7	20.8	20.7	20.4	-99.9	16.1	0.2	0.2	0.2	-99.9	0.2	10.06	11.77	9.26	-99.9	28.29	12.94	0.42	196	5	94	30.08	62	491.4
2053	5/13/2015	38.54	16.4	24.5	15.1	20.3	0	16.8	21.5	14.4	-99.9	38	19.3	19.5	20.1	-99.9	16.3	0.2	0.2	0.2	-99.9	0.2	9.84	12.05	8.77	-99.9	26.67	12.93	0.42	338	3.1	62	30.18	63	472.9
2053	5/14/2015	38.54	11.8	26.6	10.9	18.9	0	16.3	21	14.4	-99.9	38.1	18.6	19	19.8	-99.9	16.4	0.2	0.2	0.2	-99.9	0.2	9.59	11.83	8.79	-99.9	26.93	12.92	0.37	29	3.7	85	30.19	60	632.9
2053	5/15/2015	38.54	22.7	27	10.8	20.2	0	16.4	19.8	14.7	-99.9	37.8	19.9	19.6	19.6	-99.9	16.6	0.2	0.2	0.2	-99.9	0.2	9.64	11.21	8.93	-99.9	26.2	12.95	0.37	90	2.3	68	30.14	59	420.4
2053	5/16/2015	38.65	21.1	24.9	19.5	22.3	0.11	17	20.4	15	-99.9	37.4	20.2	20	19.9	-99.9	16.6	0.2	0.2	0.2	-99.9	0.2	9.9	11.48	9.03	-99.9	25.57	12.95	0.43	148	4.8	86	30.15	64	283.9
2053	5/17/2015	39.68	19.9	25.8	19.3	21.7	1.03	32.7	36.1	23.8	-99.9	37.4	20.8	20.5	20.2	-99.9	16.7	0.2	0.2	0.3	-99.9	0.2	19.58	23.39	13.24	-99.9	25.51	12.95	0.43	151	4.3	95	30.12	83	259.8
2053	5/18/2015	39.78	19.9	28.1	19.6	22.9	0.1	31	33.5	20.9	-99.9	37	21.4	21.2	20.8	-99.9	16.8	0.2	0.2	0.3	-99.9	0.2	18.01	20.34	11.7	-99.9	24.83	12.94	0.42	155	4.6	97	30.17	88	324.5
2053	5/19/2015	39.79	19.3	27	19	22.4	0.01	29.4	33	18.9	-99.9	37	21.3	21.3	21.1	-99.9	17	0.2	0.2	0.3	-99.9	0.2	16.81	19.79	10.76	-99.9	24.89	12.94	0.42	173	2.4	98	30.09	90	351.3
2053	5/20/2015	39.79	18.2	28.9	17.4	23	0	25.2	30.6	17.9	-99.9	36.5	21.5	21.4	21.4	-99.9	17.1	0.2	0.2	0.3	-99.9	0.2	14.02	17.73	10.29	-99.9	24.12	12.93	0.42	4	2.9	93	30.03	86	521.4
2053	5/21/2015	39.9	18.7	28.5	15.5	21.7	0.11	22.9	28.7	18.8	-99.9	36.5	21.3	21.2	21.3	-99.9	17.3	0.2	0.2	0.3	-99.9	0.2	12.73	16.29	10.68	-99.9	24.08	12.93	0.41	299	3.9	91	29.95	85	483.2
2053	5/22/2015	39.9	8.8	19	8.8	14.6	0	21.8	27.9	17.2	-99.9	36.3	17	17.7	19.2	-99.9	17.4	0.2	0.2	0.3	-99.9	0.2	12.26	15.86	9.99	-99.9	23.84	12.92	0.41	338	4.7	96	30.14	94	165.5
2053	5/23/2015	39.9	9.2	23.9	5.6	14.7	0	20	27.1	17.5	-99.9	36.4	17	17.6	18.8	-99.9	17.4	0.2	0.2	0.3	-99.9	0.2	11.39	15.35	10.15	-99.9	23.97	12.92	0.34	22	3.4	96	30.23	83	651.5
2053	5/24/2015	39.9	19.2	25.9	6.7	17.3	0	18.7	25.8	16	-99.9	35.7	18.5	18.7	19.1	-99.9	17.4	0.2	0.2	0.3	-99.9	0.2	10.73	14.51	9.49	-99.9	22.93	12.94	0.4	120	2.9	65	30.2	79	625.5
2053	5/25/2015	40.18	19.9	27.4	18.5	22.3	0.28	18.9	24.9	18	-99.9	35.9	20.1	19.9	19.7	-99.9	17.3	0.2	0.2	0.3	-99.9	0.2	10.74	13.91	10.33	-99.9	23.22	12.94	0.4	147	5.7	94	30.11	77	518
2053	5/26/2015	40.26	19.2	23.2	18.9	20.8	0.08	19.6	25.2	17.2	-99.9	35.8	19.9	19.8	19.7	-99.9	17.3	0.2	0.2	0.3	-99.9	0.2	11.09	14.07	10.01	-99.9	23.08	12.95	0.41	151	5.1	94	30.11	90	188.5
2053	5/27/2015	40.26	19.3	26.6	14.8	22.6	0	19.9	25.8	18	-99.9	35.5	20.8	20.7	20.4	-99.9	17.3	0.2	0.2	0.3	-99.9	0.2	11.24	14.43	10.32	-99.9	22.73	12.94	0.42	171	6	94	30.13	91	336.8
2053	5/28/2015	41.08	-99.9	27.8	12.8	20.7	0.82	34.8	38.1	29.4	-99.9	35.5	20.7	20.6	20.6	-99.9	17.4	0.2	0.2	0.3	-99.9	0.2	21.66	26.58	16.82	-99.9	22.74	12.93	0.42	149	3.3	99	30.1	88	313
2053	5/29/2015	41.26	19.7	28	15.4	21.3	0.18	34.6	38	24.7	-99.9	35.2	21.5	21.2	21.1	-99.9	17.5	0.2	0.2	0.4	-99.9	0.2	21.49	26.32	13.77	-99.9	22.31	12.95	0.41	129	2.6	95	30.07	91	429.6
2053	5/30/2015	41.26	18.4	27.1	17.8	21.7	0	31.4	35.7	21.8	-99.9	34.9	21.2	21.2	21.2	-99.9	17.6	0.2	0.2	0.3	-99.9	0.2	18.34	22.78	12.17	-99.9	21.93	12.95	0.41	140	4	93	30.08	93	441.9
2053	5/31/2015	41.3	16.9	28.8	14.1	20.9	0.04	27.8	34.4	21.1	-99.9	35	21.2	21.2	21.3	-99.9	17.7	0.2	0.2	0.3	-99.9	0.2	15.68	21.22	11.79	-99.9	22.12	12.95	0.41	163	4.2	98	30.01	91	447.6
2053	6/1/2015	41.58	18	27.2	13	19.3	0.28	35.8	35.1	20.5	-99.9	34.5	21.7	21.5	21.5	-99.9	17.8	0.2	0.2	0.3	-99.9	0.2	22.87	22.06	11.5	-99.9	21.5	12.95	0.41	220	2.6	99	30.02	91	437.2
2053	6/2/2015	41.79	18	26.8	9.7	18	0.21	34.7	36.4	22.5	-99.9	34.6	21.1	21	21.3	-99.9	17.9	0.2	0.2	0.3	-99.9	0.2	21.6	23.79	12.52	-99.9	21.61	12.95	0.4	222	3.7	97	30.02	94	414.8
2053	6/3/2015	41.79	16.6	24	10.7	18.8	0	31.3	35	21	-99.9	34.6	20.4	20.3	20.9	-99.9	18	0.2	0.2	0.3	-99.9	0.2	18.32	21.91	11.77	-99.9	21.62	12.94	0.39	357	3.5	96	29.98	94	339.6
2053	6/4/2015	41.79	16.6	24.6	12.6	17.9	0	26.7	33.3	19.1	-99.9	34.3	20.6	20.5	21	-99.9	18.1	0.2	0.2	0.3	-99.9	0.2	15.01	20.16	10.84	-99.9	21.28	12.94	0.39	360	3.4	96	29.95	91	460.1
2053	6/5/2015	41.79	15.3	25.2	11	17.2	0	24.7	31.9	19.4	-99.9	34.5	20.8	20.8	21	-99.9	18.2	0.2	0.2	0.3	-99.9	0.2	13.75	18.79	10.99	-99.9	21.47	12.93	0.4	118	2.8	97	30.04	89	457.9
2053	6/6/2015	42.44	17.7	29.3	9.1	19.8	0.65	33.5	37	25.7	-99.9	34.1	21.1	21.1	21.2	-99.9	18.2	0.2	0.2	0.3	-99.9	0.2	20.32	24.63	14.33	-99.9	21.07	12.94	0.4	67	1.7	98	29.98	89	398.1
2053	6/7/2015	42.44	19	30.5	9.3	22.3	0	28	35.2	22.5	-99.9	33.8	22.2	22	22	-99.9	18.2	0.2	0.2	0.3	-99.9	0.2	15.78	22.11	12.51	-99.9	20.73	12.94	0.42	20	2.4	97	29.95	87	609.7
2053	6/8/2015	42.44	22.5	32	17.1	24.8	0	24.6	33.6	20.7	-99.9	33.5	22.6	22.5	22.4	-99.9	18.3	0.2	0.2	0.3	-99.9	0.2	13.67	20.28	11.58	-99.9	20.47	12.94	0.43	160	3.4	81	29.97	87	607.6
2053	6/9/2015	42.68	21.9	-99.9	-99.9	-99.9	0.24	25.4	33.1	20.6	29.5	33.4	23	23.2	22.8	21.1	18.5	0.2	0.2	0.3	0.1	0.2	14.08	19.82	11.53	16.85	20.31	12.87	3.1	165	5.3	100	-99.9	72	-99.9
2053	6/10/2015	42.74	19.7	31.1	19.4	24.9	0.06	26.3	33.7	21.2	29.8	33.7	24.6	25.1	24.5	21.8	18.6	0.2	0.2	0.3	0.1	0.2	14.57	20.32	11.77	17.08	20.63	12.85	3.11	12	2.5	100	-99.9	83	571.7
2053	6/11/2015	42.74	21.5	32.1	17.4	25.4	0	24.7	33.7	18.8	30.1	33.2	25	25.5	24.9	22.4	18.8	0.2	0.2	0.3	0.1	0.2	13.64	20.29	10.61	17.29	20.09	12.86	3.11	142	2.1	100	-99.9	75	514.3
2053	6/12/2015	42.74	22.8	31.6	20.6	25.9	0	23.4	33.3	21	29.9	33.8	25.2	25.9	25.3	23	19	0.2	0.2	0.2	0.1	0.2	12.89	19.86	11.66	17.11	20.71	12.85	3.12	162	4	85	-99.9	68	539.1
2053	6/13/2015	42.74	22.2	31	21.1	25.1	0	22.3	32.9	19.7	30.1	33.7	25	25.7	25.2	23.2	19.3	0.2	0.2	0.3	0.1	0.2	12.3	19.52	11.39	17.26	20.61	12.85	3.12	185	5.3	83	-99.9	67	448.8
2053	6/14/2015	42.74	23.1	31.5	20.2	26	0	20.9	32	18.4	30.3	33.6	25.3	26.3	25.5	23.5	19.5	0.2	0.2	0.3	0.1	0.2	11.6	18.67	10.08	17.39	20.46	12.87	3.12	184	4.8	75	-99.9	61	527.7
2053	6/15/2015	42.74	21.9	32.2	20.1	25.9	0	20.1	31.2	18	30.5	33.6	25.5	26.7	26	23.8	19.7	0.2	0.2	0.3	0.1	0.2	11.18	18.01	10.19	17.56	20.44	12.86	3.13	172	3.5	100	-99.9	58	577.8
2053	6/16/2015	42.74	22	33.4	19.7	27	0	19.1	30.3	17.7	30.7	33.5	26.1	27.3	26.4	24.2	19.9	0.2	0.2	0.3	0.1	0.2	10.72	17.27	10.07	17.69	20.32	12.85	3.13	192	3.3	100	-99.9	54	602.3
2053	6/17/2015	42.74	23	34.4	20.4	27.2	0	18.8	29.2	18.4	30.7	33.3	26.6	27.5	26.7	24.6	20	0.2	0.2	0.3	0.1	0.2	10.57	16.4	10.39	17.64	20.16	12.86	3.13	223	2	100	-99.9	53	505.2
2053	6/18/2015	42.96	22.3	34.3	20.8	27.1	0.22	25.1	28.1	17.3	30.6	34	26.7	27.6	27.1	24.9	20.2	0.2	0.2	0.3	0.1	0.2	13.82	15.67	9.51	17.57	20.85	12.84	3.13	142	2.5	100	-99.9	57	550.5
2053	6/19/2015	42.97	23.4	33.8	21.1	27.2	0.01	21.2	28	18.1	30.3	34	26.5	27.5	26.9	24.9	20.5	0.2	0.2	0.2	0.1	0.2	11.71	15.56	10.23	17.36	20.88	12.87	3.14	194	3.7	100	-99.9	67	518.9
2053	6/20/2015	42.97	25.2	32.8	22.6	27.5	0	19	27.2	16.9	30.7	34.1	25.8	27	26.6	25	20.7	0.2	0.2	0.3	0.1	0.2	10.65	15.07	9.72	17.62	20.97	12.86	3.14	190	7.5	74	-99.9	57	504.8
2053	6/21/2015	42.97	24.3	31.8	22.4	26.9	0	17.9	26.3	16.9	30.4	33.7	26.1	27	26.6	25	20.8	0.2	0.2	0.2	0.1	0.2	10.14	14.5	10.02	17.41	20.52	12.87	3.14	235	8	85	-99.9	59	508.1
2053	6/22/2015	42.97	22.2	33.4	22.1	27.7	0	17.4	25.5	16.9	30.6	33.6	26.6	27.7	27.2	25.3	20.9	0.2	0.2	0.2	0.1	0.2	9.92	14.01	9.71	17.59	20.41	12.87	3.14	259	4.6	100	-99.9	51	556
2053	6/23/2015	42.97	21.5	33.4	20.8	26.3	0	17	24.9	16.6	30.5	34.2	26.7	27.6	27.3	25.5	21.1	0.2	0.2	0.2	0.1	0.2	9.76	13.68	9.54	17.44	21.05	12.85	3.14	244	2.7	94	-99.9	53	460
2053	6/24/2015	43	20.8	33.8	20.4	27.4	0.03	17.1	24.3	16.4	30.9	33.6	27.9	28.7	27.9	25.7	21.2	0.2	0.2	0.2	0.1	0.2	9.76	13.31	9.46	17.78	20.35	12.88	3.14	290	4.1	85	-99.9	51	527.4
2053	6/25/2015	43.08	21.1	32.1	19.9	25.6	0.08	17	24.1	16.7	30.5	33.5	27	27.7	27.7	25.8	21.3	0.2	0.2	0.2	0.2	0.2	9.74	13.22	9.61	17.45	20.32	12.87	3.14	359	4.2	100	-99.9	63	493.6
2053	6/26/2015	43.08	23.2	34.3	19.9	26.8	0	17.1	23.8	16	30.9	34.2	28.1	28.9	28.3	26	21.5	0.2	0.2	0.2	0.1	0.2	9.74	12.99	9.27	17.76	20.97	12.88	3.14	44	2	100	-99.9	56	554.8
2053	6/27/2015	43.83	22.1	33.2	20.1	25.2	0.75	29	23.8	24	31.1	33.8	26.2	27	27.4	26.1	21.6	0.2	0.2	0.3	0.1	0.2	16.35	13.08	13.16	17.93	20.62	12.86	3.14	204	4.1	100	-99.9	67	462.6
2053	6/28/2015	44.65	16.9	27.1	16.8	22.5	0.82	31.4	33.1	27.9	33	33.4	23.9	24.8	25.8	25.3	21.8	0.2	0.2	0.2	0.2	0.2	18.22	19.69	15.58	19.58	20.21	12.88	3.14	289	4.1	100	-99.9	96	259.6
2053	6/29/2015	44.65	18	27.3	15.1	21.1	0	26.9	32.4	24.8	33	34.2	24.5	25.2	26	24.8	21.8	0.2	0.2	0.2	0.1	0.2	14.96	19.11	13.64	19.68	21	12.88	3.14	4	2.5	94	-99.9	88	640.9
2053	6/30/2015	44.65	21.8	29.9	16.6	23.3	0	24.3	31.8	21.9	32.7	33.9	24.6	25.2	25.3	24.4	21.8	0.2	0.2	0.3	0.1	0.2	13.39	18.54	12.12	19.39	20.62	12.89	3.14	192	4.9	79	-99.9	79	403.2
2053	7/1/2015	44.65	21.2	28.5	21.1	24.7	0	22.7	31.2	22.4	32.6	33.6	24.8	25.4	25.5	24.4	21.7	0.2	0.2	0.2	0.1	0.2	12.55	18.03	12.35	19.26	20.34	12.89	3.14	225	6	100	-99.9	65	414.1
2053	7/2/2015	45.29	20.5	25.4	20	21.7	0.64	30.7	35.6	27.2	33.2	34	23.1	23.5	24	23.9	21.7	0.2	0.2	0.3	0.1	0.2	17.71	22.55	15.19	19.84	20.75	12.83	3.14	170	3.4	100	-99.9	79	109.5
2053	7/3/2015	45.3	24.8	29.4	20.2	24.9	0.01	27.4	34.7	25.6	33.3	34.1	24.5	24.7	24.5	23.6	21.6	0.2	0.2	0.2	0.1	0.2	15.3	21.34	14.16	19.98	20.9	12.91	3.14	223	7.4	82	-99.9	82	325.5
2053	7/4/2015	45.87	21.2	24.9	20.7	22.6	0.57	32.1	35.8	28.2	34.7	34.2	23.3	23.5	23.8	23.4	21.6	0.2	0.2	0.2	0.1	0.2	18.88	22.79	15.85	21.47	20.99	12.89	3.14	230	6.7	100	-99.9	89	183.9
2053	7/5/2015	46.14	20	28	19.8	22.8	0.27	37.4	36.9	26.7	34.5	33.8	24	24.4	24.4	23.3	21.5	0.2	0.2	0.2	0.2	0.2	25.12	24.25	14.84	21.22	20.61	12.89	3.14	224	5	100	-99.9	92	305.7
2053	7/6/2015	46.27	20.4	27.6	19.5	22.8	0.13	31.9	35.9	27.3	35.1	34.6	24.3	24.7	24.7	23.4	21.4	0.2	0.2	0.2	0.2	0.2	18.7	22.9	15.22	21.95	21.43	12.9	3.13	224	3.7	100	-99.9	91	368.2
2053	7/7/2015	46.27	22.9	29.7	19.5	24.2	0	28.4	35.2	25.4	34.9	34.9	25.3	25.6	25.5	23.7	21.4	0.2	0.2	0.2	0.2	0.2	15.96	21.88	14.03	21.7	21.76	12.9	3.13	211	3.1	100	-99.9	82	451.7
2053	7/8/2015	46.27	24.8	31.5	21.3	26.4	0	24.8	33.7	24.9	34.7	34.7	26	26.1	26	24.1	21.5	0.2	0.2	0.2	0.2	0.2	13.65	20.28	13.72	21.4	21.58	12.9	3.13	192	5.1	85	-99.9	72	484
2053	7/9/2015	46.27	24.7	32	22.4	27	0	21.3	32.5	22.5	34.6	34.7	26.1	26.4	26.5	24.5	21.5	0.2	0.2	0.2	0.2	0.2	11.76	19.07	12.38	21.24	21.5	12.89	3.14	200	5.1	76	-99.9	63	552.1
2053	7/10/2015	46.27	21.3	32.8	20.9	26.9	0	19.3	30.6	21.4	34.3	35.2	26.2	26.7	26.9	24.9	21.6	0.2	0.2	0.2	0.2	0.2	10.82	17.46	11.8	20.92	22.11	12.89	3.14	226	4.3	100	-99.9	58	596.4
2053	7/11/2015	46.27	22.4	32.8	19.5	26.4	0	18.4	28.4	19.2	33.8	34.6	26.6	26.9	27	25.1	21.7	0.2	0.2	0.2	0.2	0.2	10.38	15.9	10.71	20.42	21.44	12.89	3.14	279	2.7	100	-99.9	58	561.4
2053	7/12/2015	46.27	21.3	33.3	20	26.6	0	17.7	25.6	17.6	33.5	35	26.6	26.9	27.3	25.3	21.9	0.2	0.2	0.2	0.2	0.2	10.04	14.11	10.01	20.07	21.86	12.89	3.14	320	2.3	100	-99.9	57	597.2
2053	7/13/2015	46.27	-99.9	33.4	-99.9	-99.9	0	17.4	24.6	16.6	33.5	34.9	27.3	27.5	27.5	25.5	22	0.2	0.2	0.2	0.2	0.2	9.92	13.51	9.55	20.09	21.73	12.9	3.14	282	3.1	100	-99.9	55	554.1
2053	7/14/2015	46.27	21.5	33.4	-99.9	-99.9	0	17.1	23.1	16.9	33	34.5	27.3	27.5	27.7	25.6	22.1	0.2	0.2	0.2	0.2	0.2	9.79	12.64	9.69	19.57	21.28	12.9	3.14	256	3.2	100	-99.9	53	565.5
2053	7/15/2015	46.56	21.8	32.4	-99.9	-99.9	0.29	20.7	23.8	20.1	32.8	34.6	26.1	26.4	26.9	25.6	22.3	0.2	0.2	0.2	0.2	0.2	11.47	13.1	11.15	19.4	21.46	12.87	3.14	223	5.4	100	-99.9	61	356.1
2053	7/16/2015	46.57	-99.9	31.3	-99.9	-99.9	0.01	18.6	23.7	18	32.7	34.5	25.9	26.2	26.7	25.3	22.4	0.2	0.2	0.2	0.2	0.2	10.5	13.01	10.17	19.34	21.26	12.93	3.14	353	3	100	-99.9	72	442
2053	7/17/2015	46.57	20.5	31.6	-99.9	-99.9	0	17.5	23.5	17.4	32.7	34.5	25.7	25.9	26.7	25.2	22.4	0.2	0.2	0.2	0.1	0.2	10	12.94	9.91	19.36	21.27	12.93	3.14	23	1.8	100	-99.9	64	550.7
2053	7/18/2015	46.57	-99.9	34	-99.9	-99.9	0	17.2	23.3	15.7	32.3	34.5	26.7	26.8	26.9	25.2	22.4	0.2	0.2	0.2	0.2	0.2	9.83	12.82	9.16	19	21.24	12.94	3.14	182	2.3	100	-99.9	59	521.7
2053	7/19/2015	46.57	-99.9	33.4	-99.9	-99.9	0	16.8	22.5	14.6	31.9	33.9	27.3	27.2	27.2	25.4	22.4	0.2	0.2	0.2	0.2	0.2	9.66	12.35	8.32	18.58	20.66	12.95	3.14	288	2.4	100	-99.9	56	522.4
2053	7/20/2015	46.57	21.6	33	-99.9	-99.9	0	16.8	22.6	14	31.7	34	27.3	27.4	27.6	25.6	22.5	0.2	0.2	0.2	0.2	0.2	9.64	12.39	8.46	18.43	20.77	12.94	3.14	316	2.7	100	-99.9	53	530.9
2053	7/21/2015	46.57	23.1	33.1	-99.9	-99.9	0	16.5	22.4	16.2	31.7	34.2	26.7	26.7	27	25.6	22.6	0.2	0.2	0.2	0.2	0.2	9.54	12.3	9.38	18.47	20.9	12.94	3.14	234	2.6	100	-99.9	58	354.4
2053	7/22/2015	46.81	22.1	30.7	-99.9	-99.9	0.24	23	22.5	14	31.3	34.4	26.3	26.4	26.9	25.5	22.6	0.2	0.2	0.2	0.2	0.2	12.65	12.36	8.46	18.13	21.11	12.92	3.14	230	3.3	100	-99.9	66	407.9
2053	7/23/2015	46.81	24.4	31.8	21.5	26.3	0	19.3	22.9	14	31.5	34.2	27.3	27.1	27.2	25.5	22.7	0.2	0.2	0.2	0.2	0.2	10.75	12.56	8.46	18.31	20.96	12.95	3.14	231	3.2	100	-99.9	71	477.8
2053	7/24/2015	47.15	21.9	29.2	19.9	24.8	0.34	23.7	23.1	13.9	31	33.6	26.1	26.1	26.6	25.4	22.8	0.2	0.2	0.2	0.2	0.2	13.05	12.72	8.46	17.89	20.29	12.94	3.14	247	2.8	100	-99.9	79	317
2053	7/25/2015	47.15	20.9	31.1	-99.9	-99.9	0	19.5	23	15.1	31.2	33.7	25.8	26	26.7	25.3	22.8	0.2	0.2	0.2	0.2	0.2	10.9	12.64	8.94	18.07	20.38	12.94	3.14	11	2.5	100	-99.9	75	482.7
2053	7/26/2015	47.15	-99.9	31.4	-99.9	-99.9	0	17.4	22.9	14.6	31	33.8	25.7	25.7	26.4	25.2	22.8	0.2	0.2	0.2	0.2	0.2	9.95	12.6	8.74	17.9	20.56	12.94	3.14	35	2	100	-99.9	67	567.5
2053	7/27/2015	47.15	-99.9	33.9	-99.9	-99.9	0	16.8	22.4	13.8	30.3	33.5	26.3	26.3	26.7	25.1	22.8	0.2	0.2	0.2	0.2	0.2	9.65	12.33	8.19	17.32	19.77	12.94	3.14	189	2.7	100	-99.9	61	561.1
2053	7/28/2015	47.15	-99.9	34.1	-99.9	-99.9	0	16.3	21.9	13.2	30	33.1	26.7	26.6	26.9	25.3	22.8	0.2	0.2	0.2	0.2	0.2	9.42	12.08	8.15	17.09	19.8	12.94	3.14	294	2	100	-99.9	57	536.5
2053	7/29/2015	47.15	16.4	33.7	-99.9	-99.9	0	16	22.2	14.8	29.6	33.5	26.8	26.7	27	25.4	22.8	0.2	0.2	0.2	0.2	0.2	9.3	12.2	8.82	16.78	20.24	12.94	3.14	162	2.7	100	-99.9	56	467.1
2053	7/30/2015	47.28	24.1	29.7	16.1	22.5	0.13	16.3	22.4	15.4	29.6	33.5	26.6	26.6	26.8	25.4	22.8	0.2	0.2	0.2	0.2	0.2	9.46	12.32	9.06	16.82	20.17	12.96	3.14	306	2.8	100	-99.9	65	338.2
2053	7/31/2015	47.28	18.4	32.2	18.4	25.1	0	15.4	21.3	13.8	28.5	33.3	25.5	25.8	26.7	25.4	22.9	0.2	0.2	0.2	0.2	0.2	9.09	11.76	8.39	16.01	19.99	12.96	3.14	13	4.7	83	-99.9	61	514.2
2053	8/1/2015	47.28	17.2	31.9	15.1	23.2	0	14.7	21	13.9	27.3	32.1	24.7	24.9	26.1	25.1	22.9	0.2	0.2	0.2	0.2	0.2	8.82	11.64	8.47	15.19	18.92	12.93	3.14	23	4.9	97	-99.9	50	596.5
2053	8/2/2015	47.28	20	31.8	15.7	23.4	0	14.6	21	14.2	26.3	32	25.4	25.4	26.2	24.9	22.9	0.2	0.2	0.2	0.2	0.2	8.75	11.66	8.58	14.57	18.78	12.95	3.14	29	4.4	81	-99.9	45	589.4
2053	8/3/2015	47.28	17.7	33.6	16.8	24.3	0	14.3	20.2	14.6	26.4	31.8	24.9	25.5	26.2	24.9	22.8	0.2	0.2	0.2	0.2	0.2	8.62	11.26	8.72	14.63	18.61	12.95	3.14	19	2.3	100	-99.9	44	556.4
2053	8/4/2015	47.28	20.9	34	13.5	24.8	0	14.2	19.9	12.9	25.7	32.4	25.8	26.4	26.3	24.8	22.8	0.2	0.2	0.2	0.2	0.2	8.57	11.09	8.03	14.21	19.2	12.97	3.14	35	1.9	100	-99.9	46	540.7
2053	8/5/2015	47.28	23.9	35.6	19.1	27.7	0	13.8	19.5	14.2	24.9	32.2	26.9	27.5	27	25.1	22.8	0.2	0.2	0.2	0.2	0.2	8.39	10.88	8.54	13.74	18.98	12.96	3.14	304	2.4	84	-99.9	44	556
2053	8/6/2015	47.28	22.2	35.5	21.5	27.5	0	14	18.6	13.1	24.1	31.8	26.7	27.4	27.1	25.4	22.8	0.2	0.2	0.2	0.2	0.2	8.49	10.43	8.13	13.27	18.62	12.96	3.14	247	3.9	100	-99.9	44	446.2
2053	8/7/2015	48.26	21.8	25.6	21.1	22.5	0.98	26.1	21.5	23	24.5	31.6	24.4	24.8	25.3	24.9	22.9	0.2	0.2	0.2	0.2	0.2	14.45	11.89	12.66	13.53	18.48	12.93	3.15	190	3.7	100	-99.9	91	106.6
2053	8/8/2015	48.27	19.4	29.3	18.7	23.8	0.01	23.4	22.1	20.5	24.6	32.2	24.7	25.4	25.8	24.7	22.9	0.2	0.2	0.2	0.2	0.2	12.91	12.19	11.38	13.57	19.01	12.95	3.14	324	2.5	100	-99.9	91	475
2053	8/9/2015	48.27	20.5	31.9	16.6	24.1	0	21.3	22.4	19.4	24.8	32	25.4	26	26.2	24.7	22.8	0.2	0.2	0.2	0.2	0.2	11.78	12.33	10.86	13.72	18.82	12.96	3.14	39	2.4	100	-99.9	90	548.8
2053	8/10/2015	48.27	22.6	33.9	18.4	25.6	0	20	22.6	18.7	25.2	31.8	26.5	27	26.9	24.9	22.8	0.1	0.2	0.2	0.2	0.2	11.13	12.41	10.49	13.94	18.61	12.99	3.14	167	1.6	100	-99.9	85	540.7
2053	8/11/2015	48.63	22.6	31.7	17.8	24.9	0.36	24.5	23.3	22.9	25.6	31.8	26	26.5	26.5	25.1	22.8	0.2	0.2	0.2	0.2	0.2	13.49	12.79	12.58	14.15	18.68	12.99	3.14	165	3.1	100	-99.9	82	348.1
2053	8/12/2015	48.63	20.2	31.3	14.7	25.1	0	23.4	23.6	22.2	25.5	32.2	26	26.7	26.9	25.2	22.9	0.2	0.2	0.2	0.2	0.2	12.89	12.98	12.22	14.1	19.03	12.99	3.14	3	2.6	100	-99.9	77	446
2053	8/13/2015	48.63	17.5	30.4	-99.9	22.3	0	22.4	23.9	20.9	25.4	32.6	25.3	26.1	26.7	25.2	22.9	0.2	0.2	0.2	0.2	0.2	12.35	13.13	11.58	14.03	19.34	12.99	3.14	19	3.9	85	-99.9	66	548.4
2053	8/14/2015	48.63	19.5	30.4	-99.9	22.2	0	21.8	24.2	21.4	25.7	31.9	25.4	26.2	26.5	25	22.9	0.1	0.2	0.2	0.2	0.2	12.03	13.3	11.83	14.21	18.74	12.97	3.14	14	3.6	79	-99.9	58	566.5
2053	8/15/2015	48.63	22	29.7	-99.9	22.9	0	21.1	24.5	19.8	25.6	32.4	25.7	26.1	26.2	25	23	0.1	0.2	0.2	0.2	0.2	11.69	13.46	11.02	14.17	19.14	12.95	3.14	57	3.7	100	-99.9	55	364.4
2053	8/16/2015	48.63	21.8	28.3	17.6	22.8	0	20.3	24.2	20	25.8	32.1	25.3	25.6	25.8	24.8	22.9	0.1	0.2	0.2	0.2	0.2	11.29	13.31	11.15	14.26	18.88	12.98	3.14	38	2	100	-99.9	59	244.5
2053	8/17/2015	48.63	-99.9	31.7	-99.9	23.9	0	20.1	24.4	18.7	25.2	31.9	26.1	26.7	26.5	25	22.9	0.1	0.2	0.2	0.2	0.2	11.18	13.39	10.51	13.93	18.7	13	3.14	71	3	100	-99.9	58	423
2053	8/18/2015	50.99	22.2	24.9	-99.9	21.3	2.36	30.8	34.4	27.5	33.8	32.4	24.9	25.1	25.3	24.6	22.9	0.2	0.2	0.2	0.2	0.2	17.72	21.02	15.31	20.38	19.14	13.01	3.14	86	2.4	100	-99.9	80	163.7
2053	8/19/2015	52.06	23.3	28.2	21.8	23.8	1.07	31.5	35.6	28.6	35.8	34.9	25.4	25.7	25.7	24.5	23	0.2	0.2	0.2	0.2	0.2	18.29	22.37	16.08	22.7	21.7	13	3.14	154	3.6	100	-99.9	90	261.6
2053	8/20/2015	52.79	22.2	30.5	22	24.8	0.73	33.1	36.6	30.3	37	35.9	25.5	25.8	25.9	24.8	22.9	0.2	0.2	0.2	0.2	0.2	19.71	23.74	17.27	24.43	22.92	12.96	3.14	192	5.5	100	-99.9	88	312.1
2053	8/21/2015	52.82	20.6	26.1	20.4	22.8	0.03	31.6	35.3	27.3	36.1	36.4	24.8	25.1	25.5	24.7	23	0.2	0.2	0.2	0.2	0.2	18.38	22.02	15.23	23.11	23.64	12.97	3.14	312	2.7	100	-99.9	96	220.8
2053	8/22/2015	52.82	20.1	28	19.9	22.9	0	30.2	34.4	26.3	36	36.3	24.8	25.3	25.6	24.6	23	0.2	0.2	0.2	0.2	0.2	17.29	21.01	14.54	23	23.46	12.98	3.14	19	2.5	100	-99.9	90	332.5
2053	8/23/2015	52.87	21.7	30.7	18.9	23.4	0.05	31	34.5	25.4	35.6	36.3	25.5	25.8	25.9	24.6	23	0.2	0.2	0.2	0.2	0.2	17.87	21.12	14	22.49	23.54	12.98	3.14	91	2.2	100	-99.9	84	358.4
2053	8/24/2015	53.64	21.3	29.8	20.9	24.1	0.77	33.2	36	28	36.7	36.5	25.7	26.2	26.3	24.8	23	0.2	0.2	0.2	0.2	0.2	19.78	22.86	15.63	23.95	23.71	12.96	3.14	248	2.4	100	-99.9	90	379.8
2053	8/25/2015	53.64	17.1	28.6	17.1	23.4	0	32.6	34.6	26.2	36.2	36.4	24.8	25.5	26.3	24.9	23	0.2	0.2	0.2	0.2	0.2	19.24	21.27	14.47	23.31	23.64	12.95	3.14	356	3	81	-99.9	87	460.8
2053	8/26/2015	53.64	14.6	26.6	-99.9	19.5	0	32.1	34.2	25.8	35.8	36	23.3	24.1	25.3	24.5	23.1	0.2	0.2	0.2	0.2	0.3	18.92	20.91	14.25	22.73	23.01	12.98	3.14	8	3.4	88	-99.9	75	545.9
2053	8/27/2015	53.64	15.9	26.4	-99.9	19.1	0	32.7	33.6	24.3	35.9	36.3	23.1	23.9	24.8	24	23	0.2	0.2	0.2	0.2	0.2	19.41	20.23	13.41	22.95	23.53	12.98	3.14	17	4	100	-99.9	66	531.8
2053	8/28/2015	53.64	17.9	28.4	-99.9	20.7	0	32.2	33.2	24.9	35.6	36.1	23.8	24.4	24.9	23.8	22.9	0.2	0.2	0.2	0.2	0.2	18.93	19.88	13.75	22.57	23.28	13	3.14	14	3.6	99	-99.9	63	521.6
2053	8/29/2015	53.64	22.9	29.8	-99.9	23	0	30.8	33.2	25.3	35.3	35.9	24.8	25.2	25.3	23.9	22.8	0.2	0.2	0.2	0.2	0.2	17.69	19.78	13.96	22.16	22.93	13	3.14	116	2.9	79	-99.9	63	483.1
2053	8/30/2015	54.27	21.1	30	20.2	22.9	0.63	35.1	36.2	28.9	35.8	35.9	24.4	24.6	25	24.1	22.7	0.2	0.2	0.2	0.2	0.3	21.91	23.32	16.33	22.79	22.95	12.94	3.14	144	3.7	100	-99.9	71	333.7
2053	8/31/2015	54.29	19.3	24.1	18.8	21.5	0.02	35.1	35.2	26.4	36	36.4	23.5	23.9	24.4	23.8	22.7	0.2	0.2	0.2	0.2	0.2	21.88	22.02	14.65	23.03	23.69	13.01	3.14	89	2.1	100	-99.9	91	178.6
2053	9/1/2015	54.29	18.6	29.1	16.1	22.3	0	35	34.8	25.3	36	36.1	23.8	24.3	24.7	23.7	22.7	0.2	0.2	0.2	0.2	0.3	21.83	21.47	13.99	23.05	23.18	12.98	3.14	32	1.5	100	-99.9	85	362.8
2053	9/2/2015	54.29	20	30.3	17.1	23.6	0	34.8	34.2	25.4	35.8	35.9	24.4	24.8	25.1	23.8	22.6	0.2	0.2	0.2	0.2	0.3	21.47	20.85	14.07	22.73	22.97	13	3.14	29	1.2	100	-99.9	79	406.7
2053	9/3/2015	54.29	22.3	30.4	18.9	24.2	0	36.2	34	25.4	35.7	36.1	25.1	25.3	25.3	23.9	22.6	0.2	0.2	0.2	0.2	0.3	23.23	20.59	14.05	22.59	23.2	13	3.14	29	1.3	100	-99.9	76	310.3
2053	9/4/2015	54.29	18.9	32.5	18	25	0	36.4	33.7	24.1	35.6	36.2	25.7	26.1	26.3	24.4	22.6	0.2	0.2	0.2	0.2	0.2	23.41	20.28	13.25	22.47	23.34	12.98	3.14	32	2	100	-99.9	71	448.7
2053	9/5/2015	54.29	19.5	32.9	15.7	24.6	0	35.8	33.3	24.2	35.5	36.4	25.7	26.2	26.5	24.6	22.7	0.2	0.2	0.2	0.2	0.2	22.66	19.86	13.29	22.36	23.6	12.98	3.14	45	1.5	100	-99.9	70	446.7
2053	9/6/2015	54.29	21.5	32.3	16.9	24.4	0	35.4	33.2	24.2	35.3	36.1	26.1	26.6	26.7	24.8	22.7	0.2	0.2	0.2	0.2	0.2	22.17	19.77	13.32	22.15	23.29	13	3.14	98	2	100	-99.9	69	456.1
2053	9/7/2015	54.29	18.7	30.9	-99.9	-99.9	0	34.7	32.9	23.3	35.4	36	25.8	26.4	26.8	25	22.8	0.2	0.2	0.2	0.2	0.2	21.34	19.47	12.79	22.19	23.14	12.97	3.15	122	2.5	100	-99.9	65	459.9
2053	9/8/2015	54.29	-99.9	31	-99.9	22.3	0	34.4	32.6	22.8	35.2	35.6	25.6	26	26.5	25	22.9	0.2	0.2	0.2	0.2	0.3	20.98	19.24	12.54	22	22.56	13	3.15	92	2.2	100	-99.9	65	445.7
2053	9/9/2015	54.29	21.3	31	-99.9	21.9	0	33.9	32.4	24.1	35.1	36.1	26	26.5	26.7	25	23	0.2	0.2	0.2	0.2	0.2	20.52	18.98	13.22	21.9	23.27	13	3.14	133	2.8	100	-99.9	62	444.7
2053	9/10/2015	54.37	20.9	31.3	11.6	22	0.08	33.9	32.3	23.6	34.7	35.7	25.7	26	26.4	25.1	23	0.2	0.2	0.2	0.2	0.2	20.5	18.91	13	21.34	22.64	12.96	3.15	160	2.9	100	-99.9	63	326.4
2053	9/11/2015	54.37	17.6	29.2	16.8	22.8	0	33.8	31.9	23.4	34.7	35.8	24.3	24.9	25.8	24.9	23.1	0.2	0.2	0.2	0.2	0.2	20.41	18.65	12.87	21.35	22.75	12.98	3.15	293	3.2	100	-99.9	76	296.1
2053	9/12/2015	54.61	18	29.5	10.8	20.5	0.24	36.7	32.1	23.7	35	35.6	23.8	24.2	25	24.5	23.1	0.2	0.2	0.2	0.2	0.2	23.96	18.83	13.09	21.7	22.53	12.95	3.15	274	2.7	100	-99.9	77	333.9
2053	9/13/2015	54.61	10.6	23.9	10.2	17.9	0	35	32.3	24.1	34.5	35.3	21.2	22.1	23.9	24	23	0.2	0.2	0.2	0.2	0.2	21.95	19.13	13.3	21.2	22.24	12.98	3.15	346	3.8	100	-99.9	87	386.1
2053	9/14/2015	54.61	8.5	21.9	-99.9	-99.9	0	34.1	32.1	22.6	34.5	35.1	19.8	20.7	22.7	23	22.9	0.2	0.2	0.2	0.2	0.2	20.98	18.97	12.54	21.25	21.99	12.97	3.15	8	2.8	100	-99.9	77	483.3
2053	9/15/2015	54.62	10.1	25.7	-99.9	-99.9	0.01	33.7	31.4	22.6	34.5	35.7	20.1	20.8	22.5	22.4	22.7	0.2	0.2	0.2	0.2	0.2	20.51	18.4	12.56	21.33	22.71	12.97	3.15	69	2	100	-99.9	70	483.4
2053	9/16/2015	54.62	13.5	27.2	-99.9	-99.9	0	33.4	31.8	22.8	34.2	35.5	21.2	21.8	22.8	22.2	22.5	0.2	0.2	0.2	0.2	0.2	20.22	18.73	12.66	20.94	22.51	12.99	3.15	89	2.7	100	-99.9	64	476.5
2053	9/17/2015	54.63	14.3	27.4	10.2	19.1	0.01	33	31	22.9	34.3	35	21.7	22.3	23.1	22.3	22.3	0.2	0.2	0.2	0.2	0.2	19.78	18.02	12.67	21.08	21.9	12.99	3.15	93	2.8	100	-99.9	60	447.4
2053	9/18/2015	54.63	14.3	27.3	12.1	19.2	0	32.5	31.2	23.2	34.4	35.4	21.8	22.4	23.2	22.3	22.1	0.2	0.2	0.2	0.2	0.2	19.29	18.15	12.86	21.17	22.32	12.99	3.15	102	2.3	100	-99.9	58	398.9
2053	9/19/2015	54.63	14.5	29.7	10.9	20.3	0	32.2	30.8	22.8	33.9	34.6	22	22.6	23.4	22.4	22	0.2	0.2	0.2	0.2	0.3	19.03	17.83	12.6	20.67	21.4	12.98	3.15	39	1.8	100	-99.9	59	429.5
2053	9/20/2015	54.64	20.4	30.6	12.1	21.9	0.01	31.9	30.8	22.1	34.3	34.4	23.8	23.9	23.8	22.5	21.9	0.2	0.2	0.2	0.2	0.3	18.67	17.77	12.23	21.04	21.23	13	3.15	8	2.5	86	-99.9	56	416.3
2053	9/21/2015	54.64	16.9	26.6	12.4	20.5	0	31.8	30.9	22.7	34.1	34.5	22.6	23.1	23.9	22.8	21.9	0.2	0.2	0.2	0.2	0.2	18.65	17.84	12.57	20.82	21.26	12.99	3.15	8	3.3	100	-99.9	56	400.9
2053	9/22/2015	54.64	11.4	24.1	11.4	16.8	0	31.4	29.9	22.2	33.9	34.8	20.4	21.2	22.9	22.5	21.9	0.2	0.2	0.2	0.2	0.2	18.39	17.16	12.31	20.65	21.64	12.98	3.15	15	2.9	100	-99.9	58	251.3
2053	9/23/2015	54.64	16	28.5	-99.9	-99.9	0	31.3	29.8	22.7	34	34.3	21.9	22.4	23.1	22.1	21.8	0.2	0.2	0.2	0.2	0.2	18.25	17.09	12.56	20.77	21.09	12.99	3.15	20	3	87	-99.9	56	431.2
2053	9/24/2015	54.64	15.6	29	-99.9	-99.9	0	30.6	29.9	21.5	33.7	34.5	21.9	22.3	23.2	22.2	21.7	0.2	0.2	0.3	0.2	0.2	17.71	17.11	11.96	20.41	21.27	12.99	3.15	31	1.9	100	-99.9	55	324
2053	9/25/2015	54.64	11.4	29.3	-99.9	-99.9	0	30.6	30	22.1	33.6	34.4	22.7	22.9	23.4	22.2	21.7	0.2	0.2	0.2	0.2	0.2	17.62	17.22	12.27	20.37	21.17	12.98	3.15	29	2.2	100	-99.9	53	387
2053	9/26/2015	54.74	17.1	20.2	10.7	14.6	0.1	30.8	29.6	22.2	33.7	34.1	21.3	21.2	22.4	22	21.6	0.2	0.2	0.2	0.2	0.2	17.86	16.93	12.36	20.48	20.92	12.96	3.15	49	2.1	100	-99.9	72	98.6
2053	9/27/2015	54.8	19.6	22.6	13.4	19.2	0.06	30.5	29.5	21	33.4	34.4	21.7	21.6	22.3	21.8	21.6	0.2	0.2	0.3	0.2	0.2	17.62	16.88	11.71	20.15	21.22	13	3.15	89	2.5	100	-99.9	84	141.2
2053	9/28/2015	54.8	19.4	24.5	18.9	21.1	0	31.2	29.6	21.6	33.6	34.1	21.8	21.7	22.4	21.8	21.5	0.2	0.2	0.3	0.2	0.2	18.16	16.92	12.03	20.36	20.86	13	3.15	126	3.4	100	-99.9	83	171.9
2053	9/29/2015	54.8	21.4	25.4	18.8	21.8	0	31.8	29.8	21.3	33.2	34.1	22.2	22.1	22.4	21.8	21.4	0.3	0.2	0.3	0.2	0.2	18.66	17.08	11.87	20.01	20.95	13	3.15	82	1.9	100	-99.9	76	132.7
2053	9/30/2015	54.9	19	27.1	18.4	21.9	0.1	33	29.8	22.4	33.5	33.8	22	22.1	22.8	22	21.4	0.3	0.2	0.2	0.2	0.2	19.81	17.04	12.44	20.27	20.58	13	3.15	33	2.3	100	-99.9	79	182.8
2053	10/1/2015	0	16	22.8	16	19.5	0.02	33.4	29.6	21.2	33.5	33.7	20.6	20.9	22.1	21.9	21.3	0.3	0.2	0.3	0.2	0.2	20.23	16.99	11.84	20.3	20.5	12.96	3.15	358	4.7	100	-99.9	84	124.8
2053	10/2/2015	0	14	17.4	13.9	15.9	0	33.5	29.2	21.5	33.4	33.9	18.5	18.7	20.2	21.2	21.3	0.3	0.2	0.3	0.2	0.2	20.37	16.75	12.03	20.21	20.74	12.82	3.15	4	6.7	100	-99.9	88	60.53
2053	10/3/2015	0.01	12.2	16.6	12.1	13.9	0.01	33	29	20.8	33.3	34.1	17.5	17.7	19.2	20.4	21.2	0.3	0.2	0.3	0.2	0.2	19.92	16.67	11.72	20.16	20.91	13	3.15	5	6.7	100	-99.9	89	115.9
2053	10/4/2015	0.08	11.7	12.4	11.3	11.9	0.07	33.2	28.7	21.4	32.9	34.3	16.3	16.6	18	19.6	21	0.3	0.2	0.2	0.2	0.2	20.24	16.47	12.02	19.8	21.13	12.82	3.15	358	6	100	-99.9	94	68.46
2053	10/5/2015	0.1	14.6	19.7	11.6	15.4	0.02	33.6	29.3	22.1	33.2	33.7	17.4	17.8	18.6	19.2	20.8	0.3	0.2	0.2	0.2	0.2	20.53	16.86	12.36	20.04	20.56	13.04	3.15	360	4.8	100	-99.9	93	181.7
2053	10/6/2015	0.1	16.2	28.8	14.3	20.4	0	34.1	29.5	22	33.1	34	20.1	20.3	20.5	19.7	20.5	0.3	0.2	0.2	0.2	0.2	20.98	16.89	12.29	19.92	20.82	12.98	3.15	9	2.4	100	-99.9	85	360.7
2053	10/7/2015	0.1	14.5	29.3	14.5	20.6	0	33.3	29.9	21.8	33.1	33.9	20.2	20.6	21.2	20.3	20.3	0.3	0.2	0.2	0.2	0.2	20.15	17.2	12.18	19.89	20.76	12.98	3.15	27	2	100	-99.9	78	329.8
2053	10/8/2015	0.1	15.4	29.4	11.7	19.7	0	33.1	30	21.1	33.3	33.5	20.5	20.9	21.6	20.6	20.3	0.3	0.2	0.3	0.2	0.2	19.88	17.24	11.8	20.1	20.35	12.99	3.15	18	1.7	100	-99.9	73	374.5
2053	10/9/2015	0.1	20	27.4	-99.9	-99.9	0	32.9	29.7	21.4	33.3	33.8	21.2	21.4	21.5	20.8	20.3	0.3	0.2	0.3	0.2	0.2	19.73	16.99	11.96	20.09	20.58	12.98	3.15	164	3	100	-99.9	67	253.6
2053	10/10/2015	0.2	15.2	29.1	-99.9	-99.9	0.1	32.8	29.4	21.4	33.2	33.3	21	21.3	21.8	21	20.4	0.3	0.2	0.3	0.2	0.2	19.63	16.82	11.94	20.03	20.09	12.99	3.15	285	4.3	100	-99.9	63	268.4
2053	10/11/2015	0.32	7	21	-99.9	-99.9	0.12	34.1	29.7	21.3	33.2	33.9	17.7	18.3	20.3	20.8	20.4	0.3	0.2	0.2	0.2	0.2	21.03	17.14	11.91	19.98	20.72	12.95	3.15	4	4.4	100	-99.9	85	277.1
2053	10/12/2015	0.32	8	23.7	-99.9	-99.9	0	33.6	29.8	20.9	33	33.7	17.6	18.2	19.9	20.1	20.4	0.3	0.2	0.3	0.2	0.2	20.53	17.23	11.73	19.87	20.5	12.99	3.15	345	1.4	100	-99.9	80	354.5
2053	10/13/2015	0.72	16.3	25.8	-99.9	-99.9	0.4	38.6	30.4	21.4	32.6	33.7	18.7	18.9	19.6	19.7	20.3	0.3	0.2	0.2	0.2	0.2	27.91	17.66	12	19.45	20.5	13.01	3.15	185	4.4	100	-99.9	68	332.6
2053	10/14/2015	0.72	6.5	25.1	-99.9	-99.9	0	35.8	32.4	25.1	33.1	33.2	16.9	17.6	19.3	19.7	20.2	0.3	0.3	0.2	0.2	0.2	23.16	19.42	14.01	19.96	19.99	12.96	3.15	319	3.2	100	-99.9	72	374.2
2053	10/15/2015	0.72	8.3	26	-99.9	-99.9	0	34.9	32	23.6	33.2	33.6	16.7	17.3	18.8	19.2	20.1	0.3	0.2	0.2	0.2	0.2	22	19.01	13.19	20.07	20.48	12.96	3.15	306	2.4	100	-99.9	59	370.3
2053	10/16/2015	0.72	13.2	27.4	5	16.7	0	34.3	31.6	23	33.1	33	17.6	18	19	19	19.9	0.3	0.2	0.2	0.2	0.2	21.28	18.68	12.87	19.95	19.86	12.96	3.15	127	2.7	78	-99.9	54	355.1
2053	10/17/2015	0.72	3.1	22	3.1	13.5	0	33.7	30.7	22.9	32.9	33.7	15.2	15.9	18.2	18.9	19.8	0.3	0.2	0.2	0.2	0.2	20.72	18	12.81	19.77	20.58	12.94	3.15	12	4.9	85	-99.9	54	354.7
2053	10/18/2015	0.72	5.5	18.4	1.5	9.6	0	33	30	22.1	33	33.4	13.8	14.5	16.8	18.1	19.6	0.3	0.2	0.2	0.2	0.2	20.16	17.52	12.43	19.93	20.26	12.95	3.15	12	4.2	70	-99.9	54	363.8
2053	10/19/2015	0.72	1.5	17.7	-0.4	8.5	0	32.6	29.4	22.8	32.6	33.1	12.9	13.7	15.9	17.3	19.4	0.3	0.3	0.2	0.2	0.2	19.83	17.06	12.83	19.56	19.93	12.94	3.15	24	4.1	87	-99.9	55	367.8
2053	10/20/2015	0.72	10.2	20	-2.2	10.1	0	32.2	29.5	21.3	32.5	33.3	13.5	14.1	15.7	16.8	19.1	0.3	0.2	0.2	0.2	0.2	19.4	17.17	12.04	19.52	20.14	12.97	3.15	144	3.2	64	-99.9	51	357.7
2053	10/21/2015	0.72	7.1	22.3	4.9	13.3	0	32.1	29.2	21.1	32.4	33.4	14.2	14.7	16.1	16.7	18.9	0.3	0.2	0.2	0.2	0.2	19.27	16.89	11.92	19.47	20.28	12.97	3.15	143	3.2	100	-99.9	48	346.9
2053	10/22/2015	0.72	8.2	25.2	6.7	16	0	31.9	29.3	21.8	32.7	33.3	15.2	15.8	16.9	17	18.6	0.3	0.2	0.2	0.2	0.2	19.01	16.91	12.3	19.7	20.2	12.98	3.15	127	2.7	100	-99.9	49	341.1
2053	10/23/2015	0.72	9.8	26.4	6.2	15.7	0	31.6	28.9	20.9	32.6	33.3	16.1	16.5	17.4	17.2	18.5	0.3	0.2	0.3	0.2	0.2	18.71	16.6	11.79	19.6	20.25	12.96	3.15	56	2.4	100	-99.9	51	336.5
2053	10/24/2015	0.72	20.4	27	8.8	18.7	0	31.3	28.8	21.8	32.6	33.3	17.9	17.9	17.9	17.4	18.4	0.3	0.2	0.2	0.2	0.2	18.45	16.51	12.6	19.61	20.17	13	3.15	120	2.9	70	-99.9	50	262.3
2053	10/25/2015	0.72	20.3	24.5	18.9	21.6	0	31.3	29.1	21.9	32.8	33.4	18.5	18.5	18.5	17.9	18.3	0.3	0.2	0.2	0.2	0.2	18.39	16.68	12.3	19.72	20.27	13	3.15	151	3.9	75	-99.9	53	140.4
2053	10/26/2015	0.72	16	21.1	15.9	18.7	0	31	28.9	21.4	32.6	33.3	17.8	18	18.3	18.2	18.3	0.3	0.2	0.2	0.2	0.2	18.21	16.57	12.05	19.59	20.25	12.97	3.15	35	4.1	100	-99.9	63	94.3
2053	10/27/2015	1.47	15.8	18.8	15.2	16.5	0.75	38	35.8	27.7	32.3	32.5	17	17.1	17.7	18	18.4	0.3	0.3	0.2	0.2	0.2	26.71	23.16	15.75	19.26	19.49	12.83	3.15	70	4.1	97	-99.9	89	42.04
2053	10/28/2015	1.73	15.1	15.9	13.5	14.8	0.26	38	35.8	27.6	32.9	33.1	16	16	16.8	17.6	18.4	0.3	0.3	0.2	0.2	0.2	26.81	23.19	15.69	19.82	20.03	12.83	3.15	138	8	100	-99.9	98	45.27
2053	10/29/2015	2.11	15	20.8	13.5	16.9	0.38	38.4	35.7	26.9	34.7	33.1	16.3	16.4	17.2	17.5	18.4	0.3	0.3	0.3	0.2	0.2	27.47	23.02	15.19	21.72	20.01	13.05	3.15	200	5.8	100	-99.9	97	123.9
2053	10/30/2015	2.27	7	22.5	7	15.7	0.16	36.8	34.2	26.8	35.6	33.3	15	15.6	17.3	17.6	18.3	0.2	0.3	0.3	0.2	0.2	24.67	21.25	15.18	22.85	20.22	12.99	3.15	338	2.5	100	-99.9	93	269.9
2053	10/31/2015	2.27	8.7	19.3	2.6	10.6	0	35.9	33.3	26.5	35.2	33.2	14.6	14.8	16.2	17	18.3	0.3	0.3	0.2	0.2	0.2	23.42	20.38	15.03	22.32	20.12	12.97	3.15	20	2.4	100	-99.9	88	321.9
2053	11/1/2015	2.6	17.8	18.6	8.6	14.8	0.33	37.7	35.4	28.8	35.2	33	15.8	15.6	15.8	16.5	18.1	0.2	0.3	0.3	0.2	0.2	26.18	22.63	16.55	22.38	19.98	12.95	3.15	146	4.6	100	-99.9	85	68.91
2053	11/2/2015	2.84	16.7	19.1	16.6	17.5	0.24	38.3	36.1	29.2	35.4	33.5	16.9	16.8	16.9	16.8	18	0.2	0.3	0.3	0.2	0.2	27.38	23.59	16.79	22.6	20.42	12.89	3.15	127	2.4	100	-99.9	97	43.75
2053	11/3/2015	2.98	17.8	21.3	16.7	18.6	0.14	37.8	35.3	28.4	36	34.7	18	17.9	17.9	17.3	17.9	0.2	0.3	0.3	0.2	0.2	26.17	22.43	16.18	23.43	21.69	13.05	3.15	22	4	100	-99.9	98	132.1
2053	11/4/2015	2.98	16.8	21.8	14.7	18.5	0	37.2	34.6	26.9	35.7	35.2	17.7	17.7	18.1	17.7	17.9	0.2	0.3	0.3	0.2	0.2	25.15	21.59	15.21	22.89	22.26	12.98	3.15	42	1.8	100	-99.9	99	95.3
2053	11/5/2015	2.98	18.8	24.7	16.9	20.3	0	36.9	34	25.1	35.5	35.1	18.3	18.3	18.6	18	18	0.2	0.3	0.3	0.2	0.2	24.58	20.9	14.09	22.66	22.16	13	3.15	152	3.4	100	-99.9	97	130.4
2053	11/6/2015	2.98	20.9	24	18.7	20.9	0	36.6	33.7	25.9	35.5	35.5	19.1	18.9	18.9	18.3	18	0.2	0.3	0.3	0.2	0.2	24.1	20.63	14.52	22.71	22.66	13	3.15	159	4.6	100	-99.9	95	86
2053	11/7/2015	3.44	19.3	24.4	19.1	21.7	0.46	39.4	37.7	27.4	35.5	35.3	19.8	19.7	19.6	18.7	18.1	0.2	0.3	0.3	0.2	0.2	30.06	25.86	15.46	22.6	22.46	13	3.15	236	4	100	-99.9	93	108.8
2053	11/8/2015	3.86	11.8	19.3	11.6	13.7	0.42	38	35.4	27.7	36.3	35.8	15.5	15.7	17.6	18.4	18.2	0.2	0.3	0.3	0.2	0.2	26.71	22.64	15.76	23.71	23.05	12.82	3.15	16	5.4	55	-99.9	100	47.83
2053	11/9/2015	3.89	11.2	15.8	9.8	12.8	0.03	37.3	34.5	26.9	35.9	36.2	15.6	15.5	16.6	17.4	18.3	0.2	0.3	0.3	0.2	0.2	25.4	21.58	15.25	23.24	23.65	13.03	3.15	59	5.2	100	-99.9	98	133.8
2053	11/10/2015	4.07	12.9	14	10.6	12.4	0.18	38	35.2	27.5	35.6	35.6	15.8	15.8	16.5	17.1	18.2	0.2	0.3	0.3	0.2	0.2	26.75	22.46	15.63	22.92	22.8	12.95	3.15	0	2.2	100	-99.9	100	71.3
2053	11/11/2015	4.08	5.3	18.8	5.3	12.5	0.01	37.3	34.2	26.1	35.6	36.2	14.4	14.8	16.6	17.1	18.1	0.2	0.3	0.3	0.2	0.2	25.47	21.27	14.71	22.86	23.59	12.98	3.15	342	2.3	100	-99.9	93	278.2
2053	11/12/2015	4.08	17	21.9	4.9	14	0	36.8	33.5	25.5	35.5	35.8	15.6	15.5	16.3	16.7	18	0.2	0.3	0.3	0.2	0.2	24.65	20.59	14.36	22.74	23.08	13.01	3.15	161	4.3	79	-99.9	95	276
2053	11/13/2015	4.09	4.9	20	4.9	15.3	0.01	36	33.2	24.3	35.3	35.7	13.6	14.1	16.1	16.8	17.8	0.2	0.3	0.3	0.2	0.2	23.62	20.28	13.66	22.44	22.96	12.95	3.15	259	7.9	100	-99.9	84	272.8
2053	11/14/2015	4.09	0.2	16.4	-0.4	7.4	0	35.1	32.3	25.1	34.7	35.9	11	11.6	14.3	15.9	17.7	0.2	0.3	0.2	0.2	0.2	22.58	19.61	14.2	21.88	23.26	12.93	3.15	3	3.7	85	-99.9	77	288.1
2053	11/15/2015	4.09	1.6	17.1	-3.2	6.2	0	34.5	31.7	24.3	34.6	35.7	10.6	11	13.4	15	17.6	0.2	0.3	0.3	0.2	0.2	21.89	19.07	13.77	21.79	22.99	12.92	3.15	22	3	82	-99.9	73	282
2053	11/16/2015	4.09	8.3	16.7	0.2	7.5	0	34	31.6	24.7	34.7	35.8	10.7	10.9	12.9	14.4	17.3	0.2	0.3	0.2	0.2	0.2	21.25	18.94	14.02	21.92	23.14	12.95	3.15	129	2.3	58	-99.9	69	182.3
2053	11/17/2015	4.09	16.2	20.2	5.8	14.1	0	33.8	31.6	23.6	34.6	35.3	13.3	13.1	13.6	14.2	17	0.2	0.3	0.3	0.2	0.2	20.96	18.9	13.35	21.79	22.53	13.01	3.15	144	4.6	70	-99.9	62	195.2
2053	11/18/2015	4.09	18.6	21.5	15.4	18.4	0	33.5	31.6	24.3	34.5	35.7	15.3	15.1	14.9	14.8	16.7	0.2	0.3	0.2	0.2	0.2	20.6	18.81	13.72	21.63	23.05	13.01	3.15	144	10.2	72	-99.9	65	157.3
2053	11/19/2015	7.03	8.2	18.9	8.2	15.7	2.94	38.4	35.9	29.7	36.7	36.5	13.7	14	15.4	15.4	16.4	0.2	0.2	0.2	0.2	0.2	27.6	23.37	17.22	24.43	24.07	12.81	3.15	155	8.2	100	-99.9	92	10.26
2053	11/20/2015	7.04	8.2	19.7	3.5	11.2	0.01	38.4	34.7	27.9	35.9	36.3	13.1	13.2	14.9	15.2	16.4	0.2	0.2	0.2	0.2	0.2	27.79	21.9	15.96	23.36	23.85	13.03	3.15	6	2.2	71	-99.9	94	242.5
2053	11/21/2015	7.04	3.6	16.6	1.7	8.7	0	37.5	33.8	26.4	35.5	36.4	10.8	10.9	13.3	14.6	16.4	0.2	0.2	0.2	0.2	0.2	26.07	21.05	15	22.91	24.02	12.94	3.15	30	4.5	77	-99.9	94	264.7
2053	11/22/2015	7.04	1.6	18.7	1.4	10.4	0	36.7	33.3	25.1	35.1	36.3	10.4	10.8	12.8	14	16.3	0.2	0.2	0.2	0.2	0.2	24.71	20.6	14.26	22.35	23.78	12.91	3.15	206	7.7	70	-99.9	92	188.5
2053	11/23/2015	7.04	-5.1	6.9	-5.2	1.6	0	35.8	32.6	24.8	35.1	36.4	7.6	7.9	11.1	13.2	16.1	0.2	0.2	0.2	0.2	0.2	23.61	19.96	14.14	22.44	24.05	12.92	3.15	0	5.8	92	-99.9	86	261.8
2053	11/24/2015	7.04	-2.4	11.3	-6.7	1.2	0	34.5	32.2	24.6	34.5	36.2	7.4	7.7	10.2	12.2	15.9	0.2	0.2	0.2	0.2	0.2	21.95	19.62	14.06	21.77	23.69	12.92	3.15	285	2.1	96	-99.9	80	261.9
2053	11/25/2015	7.04	3.9	16.7	-3.6	5.1	0	34.1	31.9	24.2	34.5	35.6	8.5	8.5	10.3	11.8	15.5	0.2	0.2	0.2	0.2	0.2	21.54	19.36	13.78	21.79	22.93	12.94	3.15	66	1.3	78	-99.9	75	216.4
2053	11/26/2015	7.04	11.4	17.2	1.9	11.3	0	32.9	31.9	23.1	34.5	35.6	9.8	9.7	10.9	11.8	15.2	0.2	0.2	0.3	0.2	0.2	20.17	19.32	13.16	21.81	22.89	12.98	3.15	143	6	58	-99.9	66	200.8
2053	11/27/2015	7.04	14.9	20.8	10.3	15.1	0	32.7	31.9	24.2	34.4	35.9	11.4	11.3	11.9	12.1	15	0.2	0.2	0.2	0.2	0.2	19.97	19.21	13.77	21.61	23.41	12.98	3.15	149	6	71	-99.9	60	216.9
2053	11/28/2015	7.04	16.8	21.8	14.3	17.5	0	31.8	31.6	23.8	34.3	35.9	13.2	13.2	13.1	12.8	14.8	0.2	0.2	0.2	0.2	0.2	19.08	18.85	13.49	21.57	23.31	12.98	3.15	149	6.2	74	-99.9	62	168.3
2053	11/29/2015	7.11	15.7	21.8	14.7	17.1	0.07	31.8	31.8	22.8	34.5	35.2	14.2	14.1	14	13.5	14.8	0.2	0.2	0.3	0.2	0.3	19.04	18.99	12.88	21.68	22.41	12.99	3.15	159	3.8	100	-99.9	66	113.4
2053	11/30/2015	9.15	15.9	17.6	15.4	16.4	2.04	39.8	38	34.4	37.7	36.5	15.4	15.2	14.8	14.1	14.8	0.2	0.2	0.2	0.2	0.2	31.83	26.74	21.52	26.32	24.22	12.86	3.15	165	4	100	-99.9	96	18.85
2053	12/1/2015	9.95	17.4	17.8	13.1	15.3	0.8	39.8	38.1	34.2	37.1	40.6	15.4	15.2	14.9	14.5	15.3	0.2	0.2	0.2	0.2	0.2	32	27.02	21.3	25.2	38.48	12.84	3.15	186	4.1	100	-99.9	100	26.6
2053	12/2/2015	12	11.5	17.9	11.3	14.3	2.05	40.5	40.4	40.9	40.3	40.7	15.6	15.2	15.6	14.9	15.9	0.2	0.2	0.1	0.2	0.2	36.91	35.27	44.69	35.18	40.28	12.81	3.15	224	4.5	100	-99.9	100	15.55
2053	12/3/2015	12.01	3.7	11.6	3.7	9	0.01	40.3	40.4	40.9	40.4	40.7	12.2	12.1	14.4	15	16.1	0.2	0.2	0.2	0.2	0.2	35.49	35.77	45.42	35.78	40.49	13.04	3.15	283	4.5	78	-99.9	99	117.9
2053	12/4/2015	12.01	-1.4	8.3	-1.4	3.2	0	40.2	40.3	40.9	40.4	40.7	9.4	9.4	12.6	13.7	16.2	0.2	0.2	0.2	0.2	0.2	34.22	35.15	45.18	36.09	40.84	13	3.15	11	3.8	98	-99.9	93	249.4
2053	12/5/2015	12.01	2.7	13.3	-1.4	4.3	0	39.6	38.5	40.7	40.4	40.7	8.9	9	11.6	12.8	16.1	0.2	0.2	0.2	0.2	0.2	31.66	28.17	41.52	36.19	40.69	12.95	3.15	17	3.1	77	-99.9	93	248.2
2053	12/6/2015	12.01	-0.9	16.3	-3.3	5.1	0	39.2	37.4	37.2	40.4	40.7	8.5	8.7	11.2	12.2	15.9	0.2	0.2	0.2	0.2	0.2	30.13	26.09	25.43	36.06	40.97	12.94	3.15	48	2.1	100	-99.9	94	251.6
2053	12/7/2015	12.01	4.2	14.3	-1.3	8.5	0	38.9	36.8	34.8	40.4	40.7	9.4	9.3	10.9	11.8	15.6	0.2	0.2	0.2	0.2	0.2	29.32	24.99	22.16	36.31	40.95	12.95	3.15	142	3.5	100	-99.9	99	103.4
2053	12/8/2015	12.01	0.2	16.3	0.2	7.9	0	38.6	36.2	32.7	40.4	40.7	9.2	9.4	11.3	11.9	15.3	0.2	0.2	0.2	0.2	0.2	28.53	24.11	19.96	36.18	40.8	12.92	3.15	352	1.7	100	-99.9	92	236
2053	12/9/2015	12.01	8.3	17	-2.3	7.3	0	38.2	35.8	31.2	40.4	40.7	9.1	9.2	11	11.7	15	0.2	0.2	0.2	0.2	0.2	27.48	23.58	18.64	35.65	40.79	12.93	3.15	156	2.6	66	-99.9	91	238.4
2053	12/10/2015	12.01	8.2	13.8	7.4	10.8	0	38.1	35.5	30.1	39.2	40.7	10.5	10.4	11.1	11.6	14.8	0.2	0.2	0.2	0.2	0.2	27.28	23.02	17.75	30.04	40.74	12.9	3.15	180	4.6	100	-99.9	87	36.25
2053	12/11/2015	12.02	14.3	18.5	7.2	12.6	0.01	38.1	35.2	29.6	39	40.7	11.8	11.7	12.1	12	14.6	0.2	0.2	0.2	0.2	0.2	27.06	22.64	17.29	29.25	40.75	13.03	3.15	178	3.5	100	-99.9	87	127.2
2053	12/12/2015	12.02	18.2	22.1	14	18.8	0	38.2	35.2	28.9	38.6	40.7	14.6	14.4	13.7	12.8	14.4	0.2	0.2	0.2	0.2	0.2	27.15	22.48	16.71	28.27	40.95	13	3.15	186	7.5	81	-99.9	83	97.3
2053	12/13/2015	12.02	17.4	21.8	16	18.1	0	37.9	35.1	28	37	40.7	14.3	14.2	14.3	13.6	14.4	0.2	0.2	0.2	0.2	0.2	26.68	22.44	16.08	25.03	41.21	12.97	3.15	167	4.8	74	-99.9	85	102.9
2053	12/14/2015	12.02	19.9	23.2	15.3	19.3	0	37.5	34.9	28.1	36.6	40.7	15.4	15.2	14.8	14	14.5	0.2	0.2	0.2	0.2	0.2	25.84	22.13	16.11	24.33	40.8	12.98	3.15	154	9.6	68	-99.9	76	157.5
2053	12/15/2015	12.63	6.9	20.2	6.9	14.7	0.61	39	36.6	30.2	37.5	40.7	12.7	13	14.3	14.3	14.6	0.2	0.2	0.2	0.2	0.2	29.37	24.46	17.7	25.79	40.72	12.96	3.15	202	9.1	100	-99.9	92	211.6
2053	12/16/2015	12.63	3.8	19.9	3.1	9.7	0	38.5	35.3	29.4	36.9	40.7	11.5	11.8	13.5	13.8	14.8	0.2	0.2	0.2	0.2	0.2	27.98	22.8	17.07	24.81	40.76	12.93	3.15	326	1.3	100	-99.9	92	234.2
2053	12/17/2015	12.99	13.1	21	3.2	13.4	0.36	40.2	38.9	28.5	36.4	40.7	13.4	13.2	13.3	13.4	14.9	0.2	0.2	0.2	0.2	0.2	33.89	29.05	16.45	24.09	40.9	12.97	3.15	157	4.5	100	-99.9	95	180.4
2053	12/18/2015	13.42	1.8	13.3	1.8	8.9	0.43	39.2	36.3	31.2	38	40.7	10.5	10.7	12.8	13.5	14.8	0.2	0.2	0.2	0.2	0.2	30.02	24.14	18.52	26.94	41.21	12.94	3.15	354	3.6	84	-99.9	96	144.1
2053	12/19/2015	13.42	-5.1	4.6	-5.1	0.2	0	38.8	35.5	29.1	37.8	40.7	6.9	7.2	10.4	12.4	14.8	0.2	0.2	0.2	0.2	0.2	29.16	23.25	16.99	26.47	40.78	12.91	3.15	328	3.9	100	-99.9	97	132.5
2053	12/20/2015	13.42	-1.9	10.1	-5.7	1.1	0	38.4	35.2	28.6	36.9	40.7	7.2	7.4	9.7	11.4	14.7	0.2	0.2	0.2	0.2	0.2	28.21	22.89	16.65	24.96	40.82	12.92	3.15	297	1.3	100	-99.9	90	228.3
2053	12/21/2015	13.42	9.8	11.5	-3.6	5.2	0	38.2	34.7	28.1	36.6	40.7	8.2	8	9.3	10.8	14.5	0.2	0.2	0.2	0.2	0.2	27.64	22.18	16.32	24.54	40.94	12.96	3.15	146	3.8	46	-99.9	94	143.8
2053	12/22/2015	14.37	14.7	14.7	9	11.9	0.95	40	38.6	35.9	39.3	40.7	11.5	11.1	10.6	10.9	13.9	0.2	0.2	0.2	0.2	0.2	33.18	28.44	23.65	30.27	40.95	12.86	3.15	157	8.6	100	-99.9	90	46.15
2053	12/23/2015	14.39	18	18.2	14.7	16.9	0.02	39.7	37.5	33.9	39.6	40.7	13.9	13.6	12.6	11.9	13.8	0.2	0.2	0.2	0.2	0.2	31.56	25.95	21.06	31.41	40.96	12.88	3.15	162	5.1	100	-99.9	100	38.06
2053	12/24/2015	15.09	20.9	21.5	16.8	18.2	0.7	40.5	39.6	40.1	39.8	40.7	16.2	15.7	14.3	12.9	13.3	0.2	0.2	0.2	0.2	0.2	36.61	30.96	33.49	32.2	40.91	12.87	3.15	165	8.6	100	-99.9	100	32.97
2053	12/25/2015	15.09	20.2	23.3	14.6	19.6	0	40.2	39.2	40.5	40	40.7	15.9	15.6	15	13.9	14	0.2	0.2	0.2	0.2	0.2	34.04	29.63	37.1	32.79	40.88	13.07	3.15	159	3.7	100	-99.9	98	173.6
2053	12/26/2015	19.7	17.5	20.6	17	18.2	4.61	40.6	39.8	40.6	40.1	40.7	14.9	14.7	14.7	14.2	14.7	0.2	0.2	0.2	0.2	0.2	38.72	32.06	38.05	33.21	40.81	12.92	3.15	150	7.3	100	-99.9	100	3.9
2053	12/27/2015	20.05	21.3	21.9	17.3	19.6	0.35	40.6	40	40.6	40.2	40.7	15.6	15.6	15.1	14.7	15.1	0.2	0.2	0.2	0.2	0.2	38.38	32.81	38.97	34.04	40.74	13.04	3.15	161	6.7	100	-99.9	100	95.3
2053	12/28/2015	20.05	20.9	24.5	19.7	21.4	0	40.4	39.9	40.6	40.3	40.7	17.3	17.2	16.6	15.4	15	0.2	0.2	0.2	0.2	0.2	35.92	32.39	39.52	34.71	41.09	13.03	3.15	165	7.2	81	-99.9	99	130.9
2053	12/29/2015	21.24	11.7	22.4	11.7	19.6	1.19	40.6	40.1	40.6	40.3	40.7	15.8	15.8	15.7	15.7	15.5	0.2	0.2	0.2	0.2	0.2	38.48	33.18	39.38	34.91	40.93	12.88	3.15	173	11.3	77	-99.9	100	33.2
2053	12/30/2015	21.24	8.1	12.2	5.8	8.8	0	40.5	40	40.6	40.4	40.7	13.3	13.3	14.8	15.3	15.5	0.2	0.2	0.2	0.2	0.2	37.07	33.07	39.4	35.49	41.11	13.02	3.15	264	3.5	100	-99.9	98	175.5
2053	12/31/2015	21.3	9	13.9	7.9	10.4	0.06	40.4	39.5	40.6	40.4	40.7	13.1	13.2	14.3	14.7	15.5	0.2	0.2	0.2	0.2	0.2	35.68	30.84	39.19	35.58	41.17	12.99	3.15	328	3.5	81	-99.9	100	91.3
