# Supplementary material for: Using solar radiation data in soil moisture diagnostic equation for estimating root-zone soil moisture
Source: PeerJ. 2022 Dec 12;10:e14561. doi: 10.7717/peerj.14561 (PMC9753742; doi:10.7717/peerj.14561)
Supplement: Supplemental Information 1 — These data were applied in simulation using the soil moisture diagnostic equation. [file peerj-10-14561-s001.zip › code_data/code_data/AL2053/AL2017.csv]

2053	1/1/2017	9.9	7.4	9.9	-0.2	6.2	0.16	38.4	32.2	25.4	34.6	29.5	7.6	7.5	8.2	9.4	12.4	0.2	0.2	0.2	0.3	0.2	28.13	19.61	14.56	22.03	17.22	12.83	3.08	162	6.8	96	63	42.19
2053	1/2/2017	10.08	12.7	12.8	7.4	10.6	0.18	38	33.5	27.4	34.9	28.8	10.2	9.9	9.6	9.7	12.2	0.2	0.2	0.2	0.3	0.2	27.1	20.76	15.84	22.4	16.67	12.86	3.09	150	4.9	97	90	38.1
2053	1/3/2017	10.6	15.6	17.1	12.7	15.2	0.52	39	34.8	31	36.7	28.9	12.6	12.1	11.5	10.7	12	0.2	0.2	0.2	0.2	0.2	29.38	22.11	18.44	24.67	16.76	12.86	3.09	151	7.1	87	98	52.68
2053	1/4/2017	10.69	11.4	17.3	11.4	14.9	0.09	37.8	34.1	27.6	35.7	29.9	12.6	12.5	12.5	11.7	12.1	0.2	0.2	0.2	0.3	0.2	26.59	21.27	15.84	23.25	17.52	12.89	3.09	249	7.4	87	98	82
2053	1/5/2017	10.69	-2	11.4	-3.2	3.5	0	36.1	32.6	26.7	35.3	29.8	7.3	8	10.2	11.6	12.4	0.2	0.2	0.2	0.3	0.2	24.01	19.97	15.35	22.76	17.42	12.96	3.09	3	6.4	73	95	165.4
2053	1/6/2017	10.69	-1.6	3.3	-2.3	0.2	0	34.9	32.1	24.9	34.8	29.8	6.2	6.6	8.4	10.1	12.4	0.2	0.2	0.2	0.3	0.2	22.54	19.55	14.26	22.24	17.44	12.88	3.08	2	4.2	72	96	56.3
2053	1/7/2017	10.69	-7.4	-1.6	-7.4	-5	0	34	31.5	24.6	34.6	28.7	3.2	3.8	6.2	8.9	12.3	0.2	0.2	0.2	0.3	0.2	21.68	19.18	14.17	21.99	16.64	12.85	3.08	6	8.9	64	95	74.4
2053	1/8/2017	10.69	-11.6	-4.5	-11.7	-8.3	0	33.3	30.7	22.8	34.2	29.2	1.7	2.5	4.5	7.6	12.1	0.2	0.2	0.3	0.3	0.2	20.92	18.54	13.17	21.71	16.96	12.9	3.08	359	7.3	82	89	256.5
2053	1/9/2017	10.69	-3.4	-1.4	-13	-6.5	0	32.4	30.6	23.2	34.1	28.7	1.7	2	3.6	6.5	11.7	0.2	0.2	0.2	0.3	0.2	20.11	18.51	13.42	21.64	16.62	12.88	3.06	21	2.2	59	87	201.6
2053	1/10/2017	10.69	6.5	7.7	-5	2.2	0	32.5	30.6	23.2	34	29.3	3.8	3.8	4.4	6.1	11.2	0.2	0.2	0.2	0.3	0.2	20.05	18.43	13.37	21.5	17.09	12.96	3.08	166	6.6	39	74	248.5
2053	1/11/2017	10.75	14.1	15.6	5.9	10	0.06	33.4	30.9	24	33.9	28.4	7.8	7.1	6.3	6.5	10.8	0.2	0.2	0.2	0.3	0.2	20.8	18.49	13.79	21.38	16.48	12.88	3.08	169	11.3	89	59	55.77
2053	1/12/2017	10.83	18.1	19.1	14.1	16.5	0.08	36.8	32.2	24.5	33.9	29.2	11.6	10.9	9.6	8.3	10.6	0.2	0.2	0.2	0.3	0.2	24.81	19.5	13.97	21.26	17.08	12.97	3.09	182	11.3	79	86	95.2
2053	1/13/2017	10.83	12.6	21.3	12.2	17.6	0	35.3	31.9	24.8	34.3	28.6	11.6	11.6	11.4	10	10.7	0.2	0.2	0.2	0.2	0.2	22.77	19.21	14.09	21.71	16.6	12.91	3.09	180	8.4	96	83	96.1
2053	1/14/2017	10.83	11.8	20.6	10.3	15.4	0	34.6	32.2	23.8	34.3	29	12	12	12	10.8	10.9	0.2	0.2	0.2	0.2	0.2	21.92	19.43	13.5	21.64	16.9	12.83	3.08	359	2.4	97	84	73.6
2053	1/15/2017	10.83	10.7	22.8	9.8	15.2	0	33.7	32	24	34.2	29	12.6	12.7	12.7	11.4	11.2	0.2	0.2	0.2	0.3	0.2	20.85	19.21	13.63	21.47	16.89	12.91	3.08	204	2.1	96	82	178.6
2053	1/16/2017	10.84	9.6	21	9.6	14.4	0.01	32.8	31.5	24.1	34.4	28.4	12.8	12.9	13.2	12.1	11.5	0.2	0.2	0.2	0.2	0.2	20.02	18.84	13.62	21.72	16.46	12.9	3.08	330	1.9	96	80	168.5
2053	1/17/2017	10.84	19.2	22.2	7.8	16.3	0	32.1	31.3	23.2	34.4	28.9	13.6	13.3	13.1	12.2	11.8	0.2	0.2	0.2	0.2	0.2	19.29	18.61	13.16	21.68	16.78	12.91	3.08	152	5.5	66	73	146.3
2053	1/18/2017	10.87	14.3	20.2	14.3	18	0.03	32	31.6	24.1	34.2	29.1	14.6	14.3	13.9	12.7	12.1	0.2	0.2	0.2	0.3	0.2	19.17	18.81	13.61	21.4	16.93	12.83	3.09	215	9.6	82	81	52.89
2053	1/19/2017	10.87	11.2	14.3	9	11.4	0	31.6	30.8	23.3	34.3	28.9	12.7	12.8	13.3	12.9	12.3	0.2	0.2	0.2	0.2	0.2	18.92	18.19	13.18	21.53	16.75	12.94	3.09	7	3	84	90	118.6
2053	1/20/2017	11.97	15.3	16.6	11.2	14.9	1.1	39.7	36.7	33.3	37.4	29.1	14.4	14	13.6	12.9	12.6	0.2	0.2	0.2	0.2	0.2	31.62	24.61	20.43	25.77	16.87	12.81	3.08	151	5.3	96	91	50.22
2053	1/21/2017	11.97	15.3	21.2	13.5	16.2	0	37.8	34.4	28.4	35.9	29.9	13.7	13.7	14.1	13.3	12.7	0.2	0.2	0.2	0.3	0.2	26.47	21.56	16.34	23.46	17.51	12.98	3.08	186	5.7	82	97	180.5
2053	1/22/2017	12.11	13.4	19.4	10.9	15.5	0.14	38.3	34.7	27.7	35.6	28.8	13.7	13.8	14.3	13.5	12.9	0.2	0.2	0.2	0.2	0.3	27.39	21.96	15.83	23.01	16.68	12.93	3.09	138	3.8	90	96	171.4
2053	1/23/2017	14.46	13.1	17.8	10	13.4	2.35	40.1	40.3	40.8	40.3	40.8	13.2	13.2	13.7	13.6	13.3	0.2	0.2	0.1	0.2	0.2	33.4	34.94	43.73	35.11	43.93	12.85	3.08	220	5	88	99	88.2
2053	1/24/2017	14.64	6.7	14.7	6.7	11.2	0.18	40	40.3	40.8	40.4	40.8	12.1	12.3	13.2	13.3	13.5	0.2	0.2	0.1	0.2	0.2	33.26	35.11	44.32	35.65	44.33	12.94	3.08	329	9	77	99	143.3
2053	1/25/2017	14.64	7	14.2	4.7	7.8	0	39.1	37.8	38.7	40.4	40.9	11.2	11.5	12.8	12.9	13.7	0.2	0.2	0.2	0.2	0.2	29.69	26.64	28.44	35.67	44.56	12.93	3.08	31	3.8	72	93	283.5
2053	1/26/2017	15.19	12.3	16.2	4	11.9	0.55	40	39.5	40.4	40.4	40.9	12.5	12.2	12.4	12.4	13.2	0.2	0.2	0.2	0.2	0.2	33.28	30.93	36.39	35.77	44.72	12.83	3.07	209	5.2	72	98	72.2
2053	1/27/2017	15.2	2.8	12.4	2.8	6.3	0.01	38.9	37.1	36.6	40.4	40.9	9.3	9.6	11.4	12.2	13.6	0.2	0.2	0.2	0.2	0.2	29.3	25.44	24.61	35.81	44.96	12.91	3.08	297	6.7	72	94	289.6
2053	1/28/2017	15.2	0.4	6.7	-0.7	2.6	0	37.7	35.6	32.8	40.4	40.9	7.2	7.7	9.9	11.4	13.6	0.2	0.2	0.2	0.2	0.2	26.73	23.4	20.08	35.79	45.03	12.88	3.07	275	6.5	72	88	226
2053	1/29/2017	15.2	0.4	10.9	-4.2	3.7	0	36.7	35	30.5	40.3	40.9	6.8	7.1	9	10.4	13.4	0.2	0.2	0.2	0.2	0.2	25.02	22.59	18.13	35.4	45.13	12.89	3.06	230	6.2	75	67	298.1
2053	1/30/2017	15.2	-1.7	8.1	-1.7	4.2	0	36.1	34.5	29.3	39.1	40.9	6.6	6.9	8.5	9.9	13.1	0.2	0.2	0.2	0.2	0.2	24	22.07	17.21	29.88	44.95	12.87	3.07	270	5.8	85	62	116.3
2053	1/31/2017	15.2	8.5	12.4	-3.8	5	0	35.1	34	28.3	38.8	40.9	7.3	7.5	8.8	9.6	12.8	0.2	0.2	0.2	0.2	0.2	22.71	21.39	16.47	28.79	45.26	12.9	3.07	215	3.5	54	63	298.9
2053	2/1/2017	15.2	5.8	20	1.9	10.2	0	34.1	33.5	27.6	38.4	40.9	8.4	8.6	9.5	9.8	12.6	0.2	0.2	0.2	0.2	0.2	21.56	20.9	15.93	28.02	45.27	12.89	3.07	229	3.2	77	59	285.8
2053	2/2/2017	15.2	6.8	19.3	4.3	12	0	33.6	33.5	27.6	36.7	40.9	9.8	9.9	10.2	10.1	12.5	0.2	0.2	0.2	0.2	0.1	20.94	20.8	15.96	24.81	45.39	12.89	3.07	232	4.7	90	62	161.6
2053	2/3/2017	15.23	3.8	9.8	3.8	6.2	0.03	33.1	33.2	27	36.2	40.9	8.4	8.5	9.5	10.2	12.3	0.2	0.2	0.2	0.3	0.2	20.49	20.54	15.56	23.97	45.31	12.75	3.07	12	6.2	51	72	79.8
2053	2/4/2017	15.23	-2.3	6	-2.3	2.5	0	32.4	32.4	25.9	35.8	40.9	6.1	6.6	8.7	9.9	12.3	0.2	0.2	0.2	0.3	0.1	19.86	19.88	14.87	23.44	45.5	12.9	3.07	6	7.3	50	68	245.4
2053	2/5/2017	15.3	5	10	-7.1	2.6	0.07	32	32.2	25.7	35.4	40.9	7.5	7.5	8.3	9.2	12.3	0.2	0.2	0.2	0.3	0.1	19.46	19.61	14.75	23.04	45.58	12.91	3.06	132	4.8	89	60	311.3
2053	2/6/2017	15.3	8.3	9.5	5	7.4	0	32.7	32.3	25.3	35.2	40.9	8.6	8.5	8.8	9.3	12.2	0.2	0.2	0.2	0.3	0.1	20.11	19.67	14.49	22.73	45.57	12.78	3.07	195	5	85	75	61.27
2053	2/7/2017	15.78	14.1	15.7	7.1	11.7	0.48	38.6	36.2	30.5	35.8	40.9	10.8	10.4	10	9.7	12	0.2	0.2	0.2	0.3	0.1	28.42	24.06	18.08	23.46	45.42	12.78	3.07	151	5.7	91	85	38.73
2053	2/8/2017	16.09	14.8	16.7	12.5	14.8	0.31	39.1	37	31.6	36.5	40.9	12.2	11.8	11.2	10.5	11.9	0.2	0.2	0.2	0.3	0.1	29.62	25.08	18.93	24.48	45.49	12.77	3.07	165	6.4	95	94	49.12
2053	2/9/2017	16.1	4.1	19.4	4.1	14.2	0.01	38.3	35.8	29.2	36.2	40.9	11.9	12.1	12.4	11.5	12	0.2	0.2	0.2	0.3	0.1	27.52	23.32	16.99	23.91	45.63	12.9	3.08	175	5.9	78	96	108.6
2053	2/10/2017	16.1	-1.7	6.3	-2.4	2.5	0	36.8	34.5	27.7	35.8	40.9	8.1	8.7	10.5	11.2	12.3	0.2	0.2	0.2	0.3	0.1	25.06	21.91	15.99	23.48	45.62	12.96	3.06	357	7.1	68	92	306.7
2053	2/11/2017	16.1	14	17.8	-3.7	7.6	0	35.4	33.9	26.5	35.6	40.9	9.1	9.2	10	10.4	12.4	0.2	0.2	0.2	0.2	0.2	22.96	21.24	15.18	23.21	45.4	12.97	3.06	168	6	43	76	308.8
2053	2/12/2017	16.1	19.4	19.9	12.4	17.1	0	35.3	33.9	27	35.5	40.9	13.5	12.9	11.8	10.9	12.4	0.2	0.2	0.2	0.2	0.2	22.72	21.1	15.48	22.99	45.44	12.94	3.07	196	9.9	84	71	65.7
2053	2/13/2017	16.15	8.6	23.3	8.6	17.5	0.05	34.6	33.2	26.8	35.4	40.9	11.9	12.2	13	12.1	12.4	0.2	0.2	0.2	0.2	0.2	21.95	20.39	15.32	22.87	45.42	12.85	3.08	277	8.1	58	83	79.2
2053	2/14/2017	16.15	0.8	14.7	0.5	7.4	0	33.5	32.6	25.2	35.2	40.9	9.4	10	11.4	11.8	12.6	0.2	0.2	0.2	0.3	0.2	20.79	19.94	14.35	22.58	45.46	12.95	3.06	25	5.6	77	81	339.1
2053	2/15/2017	16.29	5.2	13.8	-0.6	6.9	0.14	34.8	32.5	25.5	35.2	40.8	10.4	10.5	11	11.2	12.7	0.2	0.2	0.2	0.2	0.1	22.2	19.78	14.55	22.6	44.63	12.92	3.05	17	2.7	89	73	155.4
2053	2/16/2017	16.59	-1.2	10.8	-1.3	6.1	0.3	37.9	35.4	28.7	35.1	40.8	8.6	9.2	10.7	11.2	12.7	0.2	0.2	0.2	0.3	0.1	27.04	23.03	16.72	22.48	44.5	12.89	3.06	354	6.1	88	84	320.7
2053	2/17/2017	16.59	2.3	14	-4	4.7	0	36.3	34.2	27.6	35.1	40.9	8.7	9.1	10.4	10.7	12.6	0.2	0.2	0.2	0.3	0.2	24.25	21.6	15.91	22.5	44.72	12.91	3.05	241	2.1	73	75	353.4
2053	2/18/2017	16.59	11.3	19.6	-0.6	10.3	0	35.3	33.7	26.8	35.1	40.5	10.6	10.6	10.9	10.6	12.5	0.2	0.2	0.2	0.2	0.2	22.74	20.97	15.36	22.5	37.57	12.94	3.05	191	3.4	53	60	351.9
2053	2/19/2017	16.72	8.5	12.8	7	10.6	0.13	36.1	33.5	25.6	34.9	38.3	10.5	10.5	11.1	11	12.5	0.2	0.2	0.2	0.3	0.2	23.85	20.77	14.61	22.33	27.64	12.82	3.06	141	2.7	97	68	83.8
2053	2/20/2017	16.73	7.8	21.1	5.5	12.8	0.01	35.5	33.6	25	34.9	36.1	12.2	12.5	12.7	11.5	12.4	0.2	0.2	0.2	0.3	0.2	22.98	20.81	14.16	22.28	23.73	12.96	3.06	14	1.9	95	78	331.3
2053	2/21/2017	16.73	15.1	22.9	6.1	14.8	0	34.2	33.5	24.8	34.7	35.1	13.1	13.1	13.2	12	12.4	0.2	0.2	0.2	0.3	0.2	21.45	20.65	14.05	21.99	22.46	12.95	3.06	120	3	67	70	273.1
2053	2/22/2017	16.82	14.7	17.3	13.5	15.6	0.09	34.5	33.2	24.8	34.7	34.4	13.3	13.1	13	12.4	12.5	0.2	0.2	0.2	0.3	0.2	21.67	20.35	14.06	21.95	21.69	12.83	3.06	140	5.8	92	73	71.5
2053	2/23/2017	16.83	10.4	20.8	10.3	16.1	0.01	34.9	33.7	24.2	34.7	33.8	13.8	13.9	14.1	12.9	12.6	0.2	0.2	0.2	0.3	0.2	22.17	20.84	13.68	21.92	20.95	12.96	3.06	99	3.4	97	87	151.3
2053	2/24/2017	16.83	16.8	22.5	9.9	17.1	0	34.1	33.1	24.8	34.8	32.8	14.2	14.2	14.3	13.2	12.8	0.2	0.2	0.2	0.2	0.2	21.26	20.18	14.04	22.07	19.95	12.96	3.06	157	4.4	78	80	236.3
2053	2/25/2017	17.06	16.4	25.7	13.8	19.9	0.23	38	32.4	24.9	34.8	31.9	15.8	15.6	15.1	13.6	12.9	0.2	0.2	0.2	0.2	0.2	26.62	19.51	14.06	22.09	19.18	12.95	3.06	185	8.9	91	66	324.4
2053	2/26/2017	17.06	0.5	16.5	0.3	8.6	0	35.7	32.4	23.9	34.8	32.4	11.1	11.7	13.5	13.7	13.1	0.2	0.2	0.2	0.2	0.2	23.26	19.68	13.51	22.01	19.61	12.9	3.06	307	7.3	64	67	390.2
2053	2/27/2017	17.06	9.1	14.7	-4.3	6.5	0	33.7	32.2	23.6	34.6	31.8	11.3	11.6	12.5	12.7	13.1	0.2	0.2	0.2	0.2	0.2	20.97	19.48	13.38	21.82	19.09	12.93	3.04	129	3.3	57	56	390.4
2053	2/28/2017	17.19	12.1	13.1	7.5	10.9	0.13	34.6	32.2	23.3	34.2	31.4	11.6	11.5	12.1	12.3	13.1	0.2	0.2	0.2	0.3	0.2	21.96	19.51	13.21	21.47	18.67	12.95	3.05	141	5.4	86	59	135.3
2053	3/1/2017	18.27	18.7	18.8	11.5	15	1.08	37.9	36.6	31.1	36.9	40.7	14.2	13.7	13.2	12.5	13.1	0.2	0.2	0.2	0.3	0.2	26.6	24.36	18.49	25.01	41.55	12.83	3.05	154	7.6	85	88	70.4
2053	3/2/2017	18.81	8.6	24.1	8.6	17.6	0.54	38.1	37.2	31.7	37.3	40.7	12.8	13.1	14.3	13.4	13.1	0.2	0.2	0.2	0.3	0.2	27.05	25.42	18.89	25.61	41.94	12.83	3.06	235	9.8	45	96	94.4
2053	3/3/2017	18.81	0.3	12.7	-0.2	6.7	0	36.7	35.3	28.6	37	40.8	10.6	11.3	12.8	13	13.3	0.2	0.2	0.2	0.3	0.2	24.69	22.77	16.55	25.05	42.89	12.93	3.05	352	4.9	88	91	410.3
2053	3/4/2017	18.81	-1	10.7	-1.5	4	0	35.2	34.7	27.7	36.3	40.8	9.5	10.2	11.8	12.4	13.4	0.2	0.2	0.2	0.3	0.2	22.73	22.05	15.92	24.01	42.89	12.89	3.03	10	4	82	90	409.1
2053	3/5/2017	18.81	3.7	18	-3.2	7.1	0	33.5	33.6	27	35.8	40.8	10.5	11	12	11.9	13.2	0.2	0.2	0.2	0.3	0.2	20.75	20.86	15.49	23.37	42.81	12.91	3.02	132	2.1	72	82	410.5
2053	3/6/2017	18.81	14.2	17.6	2.6	11.3	0	32.3	33.2	26.6	35.6	40.8	11.6	11.6	11.9	11.9	13.3	0.2	0.2	0.2	0.3	0.2	19.52	20.43	15.19	23.15	43.11	12.91	3.03	167	4	57	65	247
2053	3/7/2017	18.81	17.8	21.9	13.6	17.5	0	30.7	32.3	26.1	35.4	40.8	13.1	13	13	12.3	13.2	0.2	0.2	0.2	0.3	0.2	18.15	19.55	14.87	22.9	43.47	13.02	3.05	166	9.2	55	55	190.7
2053	3/8/2017	19.72	6.9	17.8	6.9	14.7	0.91	37.9	37.2	32.1	37.7	40.8	12.3	12.5	13.1	12.6	13.1	0.2	0.2	0.2	0.2	0.2	26.74	25.47	19.28	26.3	43.2	12.84	3.06	188	7.7	96	80	27.42
2053	3/9/2017	19.73	3.7	19.4	0.9	9.6	0.01	36.1	35.8	29.7	37.2	40.8	12.2	12.8	13.5	12.8	13.2	0.2	0.2	0.2	0.3	0.2	23.83	23.31	17.31	25.5	43.69	12.97	3.04	3	1.4	84	90	425.5
2053	3/10/2017	19.73	19.4	23.1	1.1	13.7	0	34	34.5	28.1	36.9	40.8	14.4	14.3	13.9	12.9	13.3	0.2	0.2	0.2	0.3	0.1	21.11	21.66	16.11	25	44.11	12.99	3.03	198	4.3	67	81	415.2
2053	3/11/2017	20.37	4.1	19.4	3.7	11.2	0.64	38	36.1	30.9	38.8	40.8	12.2	12.7	14	13.5	13.4	0.2	0.2	0.2	0.2	0.2	26.97	23.74	18.25	28.66	43.81	12.92	3.05	352	7	51	84	401.6
2053	3/12/2017	20.41	0	6.2	-0.4	2.8	0.04	35	35.3	29	38	40.8	9.2	9.5	11.3	12.5	13.5	0.2	0.2	0.2	0.2	0.2	22.46	22.89	16.91	26.97	43.99	12.86	3.03	21	6.1	95	78	103.1
2053	3/13/2017	20.45	3.2	11.4	-1.6	3.9	0.04	37.6	34.7	28.6	37.8	40.8	9.5	10.1	11.5	11.9	13.5	0.2	0.2	0.2	0.3	0.2	26.3	22.15	16.6	26.61	44.03	12.92	3.02	27	4.6	70	78	442.7
2053	3/14/2017	20.63	4.8	6.4	2.7	4.9	0.18	39.9	36.6	28.3	37.7	40.8	9.1	9.2	10.2	11.3	13.3	0.2	0.2	0.2	0.3	0.2	32.96	24.6	16.38	26.48	44.01	12.8	3.02	158	4.8	88	84	55.07
2053	3/15/2017	20.64	-1.8	4.7	-2	1.4	0.01	39.5	35.8	28	37.5	40.8	6.2	6.5	8.8	10.7	13.2	0.2	0.2	0.2	0.2	0.2	31.42	23.6	16.23	26.05	44.14	12.72	3.03	334	6.5	64	97	45.16
2053	3/16/2017	20.65	-5.6	4.6	-5.7	-1.1	0.01	38.8	35.4	27.8	36.6	40.9	6.5	7.2	8.9	10.1	13	0.2	0.2	0.2	0.3	0.1	29.07	23.05	16.12	24.64	44.62	12.94	3.01	352	5.3	84	88	445.2
2053	3/17/2017	20.65	5.5	10.3	-8.1	1.8	0	38.2	34.8	27.5	36.2	40.8	8.9	9.1	9.6	9.8	12.7	0.2	0.2	0.2	0.3	0.1	27.63	22.27	15.89	24.08	44.63	12.95	3	17	1.9	52	81	418.8
2053	3/18/2017	20.67	13.2	17.4	5.5	12.4	0.02	37.2	34.1	27	35.9	40.8	11	10.8	10.6	10.2	12.4	0.2	0.2	0.2	0.3	0.2	25.48	21.4	15.48	23.59	44.35	12.95	3.02	180	6.9	84	64	189.1
2053	3/19/2017	21.46	7.4	21.1	7.4	14.5	0.79	39.1	36.3	30.3	37.8	40.8	11.5	11.8	12.4	11.4	12.2	0.2	0.2	0.2	0.3	0.2	29.59	24.08	17.83	26.67	44.19	12.89	3.04	299	6.5	63	78	317.7
2053	3/20/2017	21.46	5.3	16.2	1.8	8.4	0	38.2	35.3	28.8	37.6	40.9	11.8	12.2	12.6	11.7	12.4	0.2	0.2	0.2	0.3	0.1	27.46	22.75	16.65	26.16	44.95	12.9	3.02	17	3.8	85	68	455.7
2053	3/21/2017	21.46	19.5	26	5.1	16.6	0	36.5	34.3	28.2	36.8	40.9	14.8	14.7	14	12.2	12.5	0.2	0.2	0.2	0.3	0.1	24.16	21.39	16.23	24.85	44.72	12.93	3.02	174	5	65	56	396.8
2053	3/22/2017	21.62	13.2	27.8	12.9	18.7	0.16	37.3	33.5	27.8	36.8	40.9	15.6	15.7	15.4	13.4	12.8	0.2	0.2	0.2	0.3	0.1	25.37	20.54	15.9	24.67	45.29	12.86	3.04	266	4	91	60	344.5
2053	3/23/2017	21.64	6.1	16.5	5.9	11.9	0.02	35	33.4	26.7	36.4	40.9	12.9	13.5	14.5	13.8	13.1	0.2	0.2	0.2	0.3	0.2	22.36	20.51	15.21	24.14	45.09	12.89	3.03	21	5.9	51	77	333.1
2053	3/24/2017	21.64	15.2	21.7	3.6	14.8	0	32.3	32.6	26.6	36.2	40.9	14.1	14.1	14.4	13.5	13.3	0.2	0.2	0.2	0.2	0.1	19.49	19.72	15.1	23.89	45	12.92	3.02	132	6.7	61	56	378.7
2053	3/25/2017	21.64	19.4	22.6	14.9	19	0	29.6	31.2	25.9	36	40.8	15.4	15.4	15.2	13.8	13.4	0.2	0.2	0.2	0.2	0.2	17.17	18.44	14.66	23.49	44.53	12.9	3.04	158	8.8	57	52	347.5
2053	3/26/2017	22.27	14	22.9	13.8	17.6	0.63	39.7	34.4	28.4	35.9	40.9	15.4	15.3	15.4	14.3	13.7	0.2	0.2	0.2	0.3	0.1	31.62	21.51	16.3	23.4	45.18	12.86	3.04	158	7.7	95	63	234.3
2053	3/27/2017	22.31	15.8	21.8	13.1	16.5	0.04	38.4	34.9	28.7	36	40.9	15.4	15.5	15.7	14.6	13.8	0.2	0.2	0.2	0.3	0.1	27.63	22.12	16.48	23.5	45.51	12.93	3.03	171	6.1	82	86	198.6
2053	3/28/2017	23.29	14.7	25.5	14.5	18.4	0.98	39.8	38.6	35.2	39	40.9	16.2	16.2	16.2	15	14.1	0.2	0.2	0.2	0.2	0.1	32.01	27.89	22.46	29.07	44.64	12.86	3.03	167	6.4	97	81	211.5
2053	3/29/2017	23.29	13.2	23.1	13.1	17.2	0	38.5	36.4	31	38.7	40.9	17	17.4	17.2	15.4	14	0.2	0.2	0.2	0.3	0.1	27.78	24	18.17	28.28	44.53	12.93	3.03	359	3	87	93	333.9
2053	3/30/2017	23.29	16.8	27.4	9.8	19.2	0	37	35.5	30.4	38.4	40.9	18.5	18.6	18.1	15.9	14.3	0.2	0.2	0.2	0.2	0.2	24.72	22.6	17.66	27.64	44.56	12.92	3.03	122	2.7	87	84	413.2
2053	3/31/2017	23.47	13.2	24.2	13.2	20.4	0.18	40.5	33.7	29.5	38.2	40.9	17.1	17.3	17.5	16.3	14.5	0.2	0.2	0.2	0.2	0.1	37.24	20.65	17.01	27.02	44.72	12.91	3.04	179	10.8	92	69	239.8
2053	4/1/2017	23.6	9.1	19.4	8.8	13.9	0.13	38	34.9	30	38.1	40.9	16.4	17	17.3	16.3	14.8	0.2	0.2	0.2	0.3	0.1	26.66	22.01	17.44	26.98	45.14	12.9	3.04	269	5	93	70	426.6
2053	4/2/2017	23.6	9.2	19.2	6.7	12.4	0	35.8	33.8	28.6	37.2	40.9	16.1	16.8	17.2	16.2	15	0.2	0.2	0.2	0.3	0.1	23.11	20.83	16.4	25.3	45.41	12.9	3.02	14	4.1	84	68	472.3
2053	4/3/2017	23.6	16.8	26.9	5.3	17.3	0	32.9	32.8	28	37	40.9	17.8	18	17.7	16.2	15	0.2	0.2	0.2	0.3	0.2	19.82	19.72	15.95	24.92	45.01	12.91	3.02	118	3.7	77	59	474.9
2053	4/4/2017	25.08	17.6	22.2	15	18	1.48	39.5	37.1	39.5	39.9	40.9	17.3	17.3	17.4	16.4	15.2	0.2	0.2	0.2	0.2	0.1	30.56	25.05	30.51	32.19	45.09	12.93	3.04	199	6.7	73	77	200.1
2053	4/5/2017	25.08	16.7	26.1	11.7	18.9	0	38.2	36.2	34.2	40	40.9	18.1	18.5	18.3	16.6	15.1	0.2	0.2	0.2	0.2	0.1	27.05	23.52	21.19	32.64	45.07	12.91	3.04	225	3.2	67	65	479.9
2053	4/6/2017	25.24	9.8	26	9.8	18.4	0.16	39	35.5	32.5	39.8	40.9	16.5	17.4	18	16.9	15.2	0.2	0.2	0.2	0.2	0.1	29	22.73	19.51	31.8	44.82	12.9	3.03	194	9.6	80	60	328.3
2053	4/7/2017	25.31	4.1	14.1	4.1	9	0.07	38.5	35.1	30.6	39.1	40.9	13.4	14.1	15.5	16.2	15.4	0.2	0.2	0.2	0.2	0.1	27.91	22.44	17.96	29.32	45.01	12.88	3.02	289	9.4	84	76	181.3
2053	4/8/2017	25.31	3.6	17.4	1.7	9.4	0	36.8	34.3	29.8	38.8	40.9	13.6	14.5	15.4	15.5	15.4	0.2	0.2	0.2	0.2	0.1	24.79	21.45	17.29	28.42	45.04	12.88	3	322	4.6	81	60	515
2053	4/9/2017	25.31	5.7	20.6	0.7	10.6	0	33.9	33.3	28.4	38.3	40.9	14.6	15.4	15.9	15.3	15.4	0.2	0.2	0.2	0.3	0.1	21.03	20.4	16.31	27.39	45.17	12.88	3	4	1.6	83	54	524.6
2053	4/10/2017	25.31	13.9	24.9	4.4	16.2	0	29.3	31.2	27.7	37.3	40.9	15.9	16.1	16.4	15.4	15.3	0.2	0.2	0.2	0.2	0.1	16.91	18.45	15.78	25.4	44.89	12.9	3	178	4.9	55	44	514.2
2053	4/11/2017	25.31	18.1	25.5	10.8	18.8	0	25.3	29.5	26.8	36.9	40.9	16.9	17	17.1	15.7	15.2	0.2	0.2	0.2	0.2	0.1	14.26	17.02	15.19	24.81	45.24	12.9	3.03	189	5.3	60	40	506.5
2053	4/12/2017	25.31	17.4	26.3	12.6	19.8	0	23.3	28.9	25.4	36.6	40.9	18.3	18.3	17.9	16.2	15.3	0.2	0.3	0.2	0.2	0.1	13.05	16.52	14.29	24.28	45.16	12.91	3.03	232	4.3	69	43	417.7
2053	4/13/2017	25.31	12.6	26	12.6	19.5	0	22.6	27	24.6	36.1	40.9	18	18.6	18.6	16.8	15.3	0.2	0.2	0.2	0.3	0.1	12.67	15.27	13.78	23.5	44.41	12.9	3.04	21	3.5	75	48	501.8
2053	4/14/2017	25.31	12.4	29.3	8.9	19.2	0	21.4	23.7	23.5	36	40.9	18.6	19.1	19.1	17.2	15.6	0.2	0.2	0.2	0.3	0.1	12.02	13.25	13.15	23.31	45.3	12.9	3.02	12	1.7	90	48	504
2053	4/15/2017	25.31	18	28.9	10	20.6	0	20.5	22.2	22.1	35.5	40.9	19.3	19.4	19.3	17.4	15.7	0.2	0.2	0.2	0.3	0.2	11.53	12.42	12.36	22.77	44.93	12.9	3.02	157	3	68	45	429.7
2053	4/16/2017	25.31	17.4	27.2	14.4	21.6	0	19.9	21.2	22	35.3	40.2	19.3	19.4	19.5	17.7	15.9	0.2	0.2	0.2	0.3	0.2	11.27	11.88	12.32	22.49	33.7	12.91	3.04	160	4.9	74	44	423
2053	4/17/2017	25.31	17.1	27	14.7	20.8	0	19.2	20.4	20.1	35.2	36.6	19.5	19.6	19.9	18	16.1	0.2	0.2	0.2	0.2	0.2	10.92	11.52	11.36	22.32	24.24	12.9	3.04	193	5.2	77	43	471.7
2053	4/18/2017	25.66	17.6	27	17	20.7	0.35	36.9	20.1	20.8	34.6	35	20.4	20.5	20.2	18.2	16.2	0.2	0.2	0.2	0.3	0.2	24.47	11.3	11.65	21.64	22.16	12.91	3.03	179	3.9	96	48	359.7
2053	4/19/2017	25.94	19.6	26.6	17.3	20.7	0.28	36.8	25.8	23.2	34.7	34.7	20.9	20.8	20.6	18.6	16.4	0.2	0.2	0.2	0.3	0.2	24.34	14.39	12.91	21.66	21.8	12.92	3.04	153	3.9	84	84	318.4
2053	4/20/2017	26.12	19.3	27.2	18	21	0.18	37.9	24.8	22.7	34.7	33.5	21.1	21	20.9	18.9	16.6	0.2	0.2	0.2	0.2	0.2	26.26	13.8	12.64	21.71	20.54	12.96	3.04	144	4.2	83	77	350.3
2053	4/21/2017	26.12	19.6	28	17.9	22.4	0	33.5	23.7	22.4	34.5	32.8	21.6	21.5	21.3	19.1	16.8	0.2	0.2	0.2	0.2	0.2	20.3	13.19	12.45	21.48	19.78	12.93	3.04	178	4.2	80	71	445.6
2053	4/22/2017	26.29	18.9	27.4	17.2	21.3	0.17	40.2	24	22.6	34.5	33.1	21.3	21.3	21.1	19.4	17	0.2	0.2	0.2	0.2	0.2	33.64	13.35	12.6	21.41	20.12	12.92	3.04	191	3.8	94	66	323.3
2053	4/23/2017	28.55	15.1	24.3	15.1	18.5	2.26	39.4	36.9	34.7	39.7	40.7	18.5	18.8	19.1	19.2	17.8	0.2	0.2	0.2	0.2	0.2	30.08	24.67	21.68	31.3	42.03	12.91	3.04	157	5.4	98	93	231.9
2053	4/24/2017	28.61	11.3	15.1	10.8	12.1	0.06	39.1	36	31.4	38.5	40.8	17.7	17.9	18.6	18.6	17.6	0.2	0.2	0.2	0.2	0.2	29.11	23.32	18.44	27.59	43.09	12.94	3.04	325	4	96	99	137.5
2053	4/25/2017	28.62	10.4	17	9.8	13.7	0.01	38.3	35.7	30.6	38.3	40.8	17.3	17.4	18.3	18.2	17.4	0.2	0.2	0.2	0.2	0.2	27.33	22.93	17.82	27.3	43.38	12.91	3.03	2	2.8	98	98	182.5
2053	4/26/2017	28.63	15.7	24.4	8.6	16.5	0.01	38.1	35.2	30.2	37.9	40.8	19	19.5	19.3	18.2	17.2	0.2	0.2	0.2	0.2	0.2	26.72	22.19	17.45	26.31	43.53	12.93	3.02	194	2.1	86	93	511.4
2053	4/27/2017	28.63	21.5	25.6	12.8	21	0	38.1	34.6	29.5	37.4	40.8	19.6	20.1	19.7	18.7	17.2	0.2	0.2	0.2	0.2	0.2	26.62	21.48	16.95	25.38	43.73	12.94	3.03	170	6.8	62	84	476.6
2053	4/28/2017	29.18	13	23.1	12.6	18.6	0.55	38.6	36.1	31	38	40.9	19.4	20.1	20.1	19.1	17.3	0.2	0.2	0.2	0.2	0.1	27.85	23.34	18.08	26.43	44.4	12.92	3.04	248	5.5	96	89	480.2
2053	4/29/2017	29.18	23.5	28.4	11.4	21.8	0	37.9	35.5	30.2	37.5	40.9	20.9	21	20.3	19.1	17.3	0.2	0.2	0.2	0.2	0.1	26.26	22.47	17.42	25.63	44.55	12.94	3.03	154	6	78	79	302.1
2053	4/30/2017	29.18	23.8	30.6	19.9	25.7	0	37.3	34.6	29.4	37.3	40.9	21.7	22.1	21.3	19.7	17.4	0.2	0.2	0.2	0.2	0.1	25.17	21.4	16.76	25.13	44.42	12.94	3.05	165	8	69	63	511.3
2053	5/1/2017	29.53	19.1	26.4	18.7	22	0.35	39.4	35.9	31.2	36.8	40.8	20.5	20.8	20.7	19.8	17.4	0.2	0.2	0.2	0.3	0.2	29.92	23.04	18.26	24.44	44.15	12.9	3.05	161	9.2	94	71	254.1
2053	5/2/2017	29.73	11.9	22.6	11.1	16.8	0.2	38.5	35.9	31.4	37.2	40.9	18	19	19.7	19.6	17.6	0.2	0.2	0.2	0.2	0.1	27.57	23.21	18.39	25.09	44.29	12.92	3.04	217	10.7	70	68	555.3
2053	5/3/2017	29.73	11.2	24.8	6.7	16.3	0	37.4	35	29.6	36.9	40.9	18.9	19.7	19.9	19.3	17.7	0.2	0.2	0.2	0.2	0.1	25.44	22.04	17.03	24.56	44.63	12.92	3.02	274	3.4	92	49	578.6
2053	5/4/2017	29.91	16.8	26.6	9	19.4	0.18	39.7	34.2	28.7	36.5	40.9	20.2	20.8	20.4	19.4	17.7	0.2	0.2	0.2	0.3	0.1	31.05	20.99	16.32	23.98	44.35	12.91	3.03	122	3.8	93	48	477.5
2053	5/5/2017	30.67	10.4	18.4	10.4	15.4	0.76	39.1	37.2	33.1	38	40.9	17.6	18.2	19	19.1	17.8	0.2	0.2	0.2	0.2	0.1	29.11	25.07	20.03	26.61	44.63	12.89	3.04	195	6.5	95	92	84.3
2053	5/6/2017	31.05	7.7	10.8	6.7	9.8	0.38	39	37.1	33	38	40.9	15.1	15.7	17.2	18.2	17.9	0.2	0.2	0.2	0.2	0.1	29.04	25.04	19.97	26.64	44.53	12.91	3.03	289	6	92	100	115.4
2053	5/7/2017	31.08	10.3	23.1	3.5	13.6	0.03	38.2	36.1	30.5	37.5	40.9	16.6	17.1	17.4	17.6	17.7	0.2	0.2	0.2	0.2	0.1	27.13	23.53	17.82	25.73	45	12.89	3.02	295	5.8	93	88	460.5
2053	5/8/2017	31.09	8.8	21.1	5.7	13.6	0.01	37.6	35.4	29.7	37.3	40.9	17.4	18.2	18.4	17.8	17.5	0.2	0.2	0.2	0.2	0.1	25.82	22.57	17.13	25.28	44.89	12.91	3.02	13	2	94	86	586.9
2053	5/9/2017	31.09	13.8	26.4	6.8	17	0	36.5	34.6	29.2	37	40.9	19.3	19.8	19.5	18.3	17.3	0.2	0.2	0.2	0.2	0.1	23.92	21.48	16.73	24.74	45.1	12.85	3.02	272	1.6	92	78	566.5
2053	5/10/2017	31.09	15.6	27.6	11.3	20.1	0	35.4	33.2	28.7	36.9	40.9	20	20.5	20.3	19	17.3	0.2	0.2	0.2	0.2	0.1	22.46	20.04	16.3	24.58	45.37	12.9	3.03	272	3.5	95	62	555.2
2053	5/11/2017	31.09	17.5	28.6	12.4	21.2	0	35.3	33.1	28.2	36.6	40.9	20.9	21.4	21.1	19.5	17.4	0.2	0.2	0.2	0.2	0.1	22.23	19.93	15.96	24.15	45.1	12.9	3.03	257	3.1	89	55	542.5
2053	5/12/2017	31.09	20.9	27.8	16.3	22.4	0	34.9	33.1	27.9	36.4	40.9	21.7	21.9	21.5	19.9	17.6	0.2	0.2	0.2	0.2	0.1	21.78	19.89	15.74	23.81	44.77	12.92	3.04	232	4.5	84	52	442
2053	5/13/2017	31.09	17.8	23.3	17.4	20.2	0	33.9	32.9	27.1	36.3	40.7	20.6	20.8	21	20	17.7	0.2	0.2	0.2	0.2	0.2	20.68	19.73	15.24	23.69	40.73	12.89	3.05	351	2.7	91	61	185.5
2053	5/14/2017	31.09	10.2	24.1	9.9	18.3	0	34.2	32.4	26.7	36.2	37	19.5	20.4	20.9	20	17.9	0.2	0.2	0.2	0.2	0.2	21.07	19.28	14.97	23.57	24.83	12.91	3.04	19	5.2	92	63	421.4
2053	5/15/2017	31.09	14.6	28.9	7.5	19.1	0	33.5	32.3	26.7	36.2	35.4	21.2	21.9	21.7	20.1	18	0.2	0.2	0.2	0.2	0.2	20.26	19.08	14.94	23.46	22.56	12.9	3.03	78	2	93	56	585.3
2053	5/16/2017	31.09	15.7	30.8	11.9	21.4	0	32.6	31.9	26.9	36.1	34.2	22.2	22.9	22.6	20.6	18.1	0.2	0.2	0.2	0.2	0.2	19.39	18.71	15.03	23.37	21.14	12.91	3.04	317	1.6	93	53	580.2
2053	5/17/2017	31.09	19.5	30.3	12.7	22.8	0	30.5	31.1	26.2	35.8	33.3	22.8	23.4	23.1	21.1	18.2	0.2	0.2	0.2	0.2	0.2	17.59	18.04	14.59	22.89	20.18	12.91	3.04	168	3.3	75	49	585.1
2053	5/18/2017	31.09	22.9	30.8	17.9	25	0	29	30.8	24.8	35.8	33.1	23.3	23.7	23.1	21.4	18.4	0.2	0.2	0.2	0.2	0.2	16.43	17.79	13.73	22.94	20	12.92	3.05	164	6.6	78	46	488.9
2053	5/19/2017	31.09	22.6	28.3	20	23.7	0	28.4	30.3	24.6	35.9	33.2	22.5	22.8	22.8	21.5	18.7	0.2	0.2	0.2	0.2	0.2	16.05	17.41	13.64	23.04	20.07	12.91	3.06	183	4.7	85	57	276.7
2053	5/20/2017	31.09	22.9	31.4	21.9	26.1	0	26.4	30.1	24.1	35.6	33	24.1	24.6	24	21.9	18.9	0.2	0.2	0.2	0.2	0.2	14.68	17.17	13.31	22.65	19.89	12.93	3.06	179	4.6	81	52	516.3
2053	5/21/2017	32.2	19.5	31	19	24.1	1.11	38.7	37.1	33.6	36.7	32.6	22.8	23.2	23.6	22.3	19.1	0.2	0.2	0.2	0.2	0.2	27.81	24.69	20.23	24.08	19.52	12.87	3.06	150	4.7	96	62	418.4
2053	5/22/2017	32.21	20	26.1	18.9	21.8	0.01	37.6	35.8	29.8	36.8	33	23.4	23.5	23.4	22	19.3	0.2	0.2	0.2	0.2	0.2	25.5	22.76	17.02	24.28	19.88	12.93	3.06	172	3.1	95	96	225.2
2053	5/23/2017	32.23	18.3	25	17.4	20.7	0.02	35.9	35.1	29.2	36.6	32.3	23.1	23.4	23.5	22.1	19.5	0.2	0.2	0.2	0.2	0.3	22.87	21.97	16.57	23.92	19.18	12.92	3.06	23	3.6	96	90	416.9
2053	5/24/2017	33.68	18.8	25.2	17.6	20.7	1.45	38.5	37.2	32.1	37.6	34.1	22.8	23.1	23.2	22	19.6	0.2	0.2	0.2	0.2	0.3	27.29	24.77	18.87	25.64	21.03	12.93	3.05	257	3.2	96	93	312
2053	5/25/2017	34.59	12.9	20.7	12.9	17.2	0.91	39.9	39.1	35.1	37.9	40.8	20.4	20.9	22.1	21.8	19.5	0.2	0.2	0.2	0.2	0.2	31.77	29.03	22	26.24	42.92	12.91	3.06	232	6.4	96	96	370.2
2053	5/26/2017	34.59	12.7	22.9	11.4	16.4	0	38.4	36.9	31.6	37.4	40.8	20.1	20.5	21.7	21.3	19.6	0.2	0.2	0.2	0.2	0.1	27.35	24.44	18.5	25.26	43.77	12.91	3.04	250	5.9	90	92	543.1
2053	5/27/2017	34.59	21.6	28.7	11.5	21.1	0	37.3	35.9	30.9	37.2	40.9	22.4	22.4	22.6	21.3	19.5	0.2	0.2	0.2	0.2	0.1	25.09	22.94	17.88	24.91	44.37	12.93	3.04	189	4.9	76	80	565.1
2053	5/28/2017	35.41	17.9	28.5	17.9	23.5	0.82	40	38.9	37.9	38.4	40.9	22.2	22.9	23.2	21.7	19.4	0.2	0.2	0.2	0.2	0.1	32.13	28.33	26.06	27.15	44.43	12.91	3.05	194	5.7	97	68	365.2
2053	5/29/2017	36.15	18	27.8	17.4	21.6	0.74	39	37.9	35.9	40.2	40.9	22.8	23.1	23.2	21.8	19.1	0.2	0.2	0.2	0.2	0.1	28.6	26.17	22.9	33.68	44.74	12.93	3.05	232	5.7	94	79	458.1
2053	5/30/2017	36.18	17	26.1	16.7	20.8	0.03	38.7	37.4	34	40.3	40.9	22.4	22.8	23.1	21.9	19.1	0.2	0.2	0.2	0.2	0.1	27.83	25.25	20.72	34.14	44.94	12.9	3.05	146	2.5	97	75	288.1
2053	5/31/2017	36.19	17.2	29.5	16.1	21.8	0.01	38.6	37.3	32.7	39.3	40.9	23.3	23.7	23.8	22.2	19.2	0.2	0.2	0.2	0.2	0.1	27.62	24.96	19.41	29.55	45.03	12.92	3.05	133	2.3	89	76	511
2053	6/1/2017	36.19	16.7	29.2	16.3	22.3	0	38.2	36.9	32	38.9	40.9	23.6	24.1	24.4	22.5	19.3	0.2	0.2	0.2	0.2	0.1	26.62	24.25	18.75	28.3	45.02	12.92	3.06	286	2.7	95	66	537
2053	6/2/2017	36.19	19.6	28.8	14.9	22.2	0	37.9	36.3	30.9	38.1	40.9	23.7	23.9	24	22.5	19.5	0.2	0.2	0.2	0.2	0.1	26.14	23.5	17.82	26.48	44.98	12.91	3.06	86	1.5	93	62	376.5
2053	6/3/2017	36.19	19.2	29.6	17	23.4	0	37.7	35.9	30.4	37.7	41	24	24.3	24.4	22.7	19.7	0.2	0.2	0.2	0.2	0.1	25.59	22.81	17.42	25.82	45.6	12.92	3.06	76	1.7	95	59	423.7
2053	6/4/2017	36.19	20.9	30.5	17.3	24.2	0	37.1	35.7	30.4	37.6	41	24.9	25.3	25	23	19.9	0.2	0.2	0.2	0.2	0.1	24.63	22.53	17.38	25.58	45.33	12.93	3.07	110	2.2	92	57	449.3
2053	6/5/2017	36.89	21.4	29.5	20.6	23.6	0.7	39.6	36.4	34.9	37.9	40.9	24.7	25	25.2	23.4	19.9	0.2	0.2	0.2	0.2	0.1	30.35	23.55	21.63	26.03	45.21	12.91	3.07	158	3.5	96	66	405.5
2053	6/6/2017	37.32	20.8	25.3	20.6	22.4	0.43	39.5	37.6	32.8	38.2	40.9	24.1	24.2	24.5	23.2	20.5	0.2	0.2	0.2	0.2	0.1	30.07	25.55	19.45	26.75	45.2	12.93	3.07	227	3.7	97	94	217.8
2053	6/7/2017	37.55	18.5	27.8	18.5	23.4	0.23	39.7	37.4	32.4	38.2	41	23.8	24.4	24.9	23.3	20.5	0.2	0.2	0.2	0.2	0.1	30.66	25.18	19.07	26.64	45.49	12.93	3.07	25	4.3	74	90	410.1
2053	6/8/2017	37.55	15.5	26.6	14.9	20.4	0	39.1	36.4	31.1	37.7	41	22.1	22.9	24	23.1	20.5	0.2	0.2	0.2	0.2	0.1	28.92	23.59	18.02	25.67	45.56	12.92	3.07	25	6.1	80	75	563.2
2053	6/9/2017	37.55	14	25.7	13	19	0	38.5	35.9	30.7	37.4	41	22.2	23	23.9	22.8	20.5	0.2	0.2	0.2	0.2	0.1	27.35	22.91	17.69	25.27	45.5	12.92	3.06	4	3.4	94	65	554.2
2053	6/10/2017	37.55	16.6	27.7	11.9	20.1	0	38.2	35.2	29.8	37.2	41	23.2	23.8	24.4	22.8	20.5	0.2	0.2	0.2	0.2	0.1	26.58	21.98	16.99	24.91	45.77	12.92	3.05	335	2.2	94	59	573.3
2053	6/11/2017	37.55	17.9	30.3	13.8	22.7	0	37.4	34.4	29.4	36.9	41	23.8	24.4	24.7	23	20.5	0.2	0.2	0.2	0.2	0.1	25.22	21.1	16.7	24.38	45.77	12.91	3.06	156	3.2	92	53	544.5
2053	6/12/2017	37.55	23.7	31	17.4	25	0	36.3	33.5	28.6	36.7	41	24.8	25.3	25.2	23.3	20.5	0.2	0.2	0.2	0.2	0.1	23.34	20.1	16.09	24.1	45.74	12.92	3.06	138	4.1	80	51	499
2053	6/13/2017	37.55	21.7	32.3	21.5	26.8	0	35.1	32.3	28.3	36.5	39.8	26.1	26.6	26.4	23.9	20.5	0.2	0.2	0.2	0.2	0.2	21.81	18.93	15.86	23.73	31.43	12.92	3.07	169	3.8	89	51	546.7
2053	6/14/2017	37.55	21.3	31.6	20.8	25.5	0	34	30.5	27.9	36.4	36.6	26.3	26.9	26.8	24.4	20.7	0.2	0.2	0.2	0.2	0.2	20.6	17.38	15.56	23.6	23.99	12.92	3.08	155	2.9	93	53	511.1
2053	6/15/2017	37.55	22.2	32.6	19.9	26.1	0	32.1	28.4	27.8	36.3	35.5	26.6	27.1	27.1	24.7	20.9	0.2	0.2	0.2	0.2	0.2	18.7	15.85	15.49	23.34	22.56	12.92	3.08	209	2.8	89	50	537.2
2053	6/16/2017	37.57	18	31.8	17.6	22.7	0.02	31.3	27.7	26.9	36.1	34.3	23.9	24.5	25.5	24.5	21.1	0.2	0.2	0.2	0.2	0.2	18.19	15.49	14.95	23.19	21.15	12.87	3.08	181	3.4	97	58	275.3
2053	6/17/2017	37.57	20.5	30.6	16	23.2	0	30.6	26.4	26.7	36	33.9	25.3	26	26.3	24.4	21.3	0.2	0.2	0.2	0.2	0.2	17.56	14.62	14.78	22.97	20.73	12.92	3.07	56	2	94	60	522.1
2053	6/18/2017	37.57	21	32	17.6	25.3	0	29	24.7	25.3	35.9	34.2	26	26.6	26.8	24.6	21.4	0.2	0.2	0.2	0.2	0.2	16.3	13.6	13.94	22.83	21.03	12.91	3.07	189	2.8	89	53	570.6
2053	6/19/2017	37.6	21.2	30.8	18.8	24.1	0.03	28.6	24.2	26.4	35.4	33.8	25.6	26	26.2	24.6	21.5	0.2	0.2	0.2	0.2	0.2	16.1	13.33	14.59	22.2	20.53	12.9	3.08	179	4.2	96	56	363.2
2053	6/20/2017	38.73	20.4	28.9	20.2	23.3	1.13	37.1	26.5	30.7	36.4	33.1	24.4	24.9	25.4	24.3	21.7	0.2	0.2	0.2	0.2	0.2	24.54	14.68	17.65	23.5	19.89	12.93	3.08	224	2.7	98	90	269.1
2053	6/21/2017	38.74	20.5	30.3	18.6	23.8	0.01	35.5	27.1	29	36	32.6	25.2	25.7	26	24.4	21.8	0.2	0.2	0.2	0.3	0.3	22.33	15.08	16.36	22.94	19.43	12.91	3.07	97	2.6	92	93	542.6
2053	6/22/2017	38.75	22.5	28.8	20.2	24.2	0.01	34.3	26.7	28.1	36	32.6	25.4	25.6	25.8	24.5	21.8	0.2	0.2	0.2	0.2	0.2	20.95	14.83	15.72	23.02	19.41	12.92	3.08	144	3.6	87	81	357.7
2053	6/23/2017	40.69	23.9	25	21.3	23.5	1.94	39.1	36.4	33	38.1	40.8	24.6	24.6	24.7	24.1	21.9	0.2	0.2	0.2	0.2	0.2	28.69	23.59	19.64	26.52	41.93	12.92	3.08	150	5.6	94	94	112
2053	6/24/2017	41.62	23.3	28.3	23.1	24.3	0.93	39.5	37.8	35.9	39.9	40.8	24.5	24.5	24.6	24	21.7	0.2	0.2	0.2	0.2	0.2	29.97	25.83	22.89	31.75	43.01	12.92	3.08	195	8.2	97	98	179.8
2053	6/25/2017	43.64	17.5	28.9	17.5	24.2	2.02	40.6	40.4	40.8	40.2	40.9	21.8	22.5	21.9	23.2	20.4	0.2	0.2	0.1	0.2	0.1	38.52	35.14	42.83	33.16	44.39	12.93	3.08	351	3.5	94	97	457.5
2053	6/26/2017	43.64	14.3	27.1	14.2	20.5	0	40.4	40.1	40.8	40.2	40.9	22	23.1	23.4	23.1	20.3	0.2	0.2	0.1	0.2	0.1	35.7	32.73	43.49	33.47	44.72	12.9	3.07	16	3.1	96	96	474
2053	6/27/2017	43.64	17	27.8	12.7	20.8	0	39.8	39.2	40.5	40.2	40.9	22.8	23.4	23.6	22.9	20.2	0.2	0.2	0.2	0.2	0.1	31.54	29.15	36.19	33.63	45.05	12.92	3.06	2	2	94	90	506.3
2053	6/28/2017	43.64	15.3	27.5	14.7	21	0	39.4	37.9	36.6	40.3	40.9	22.6	23.5	23.9	23	20.3	0.2	0.2	0.2	0.2	0.1	29.92	26.16	23.85	33.84	45.11	12.94	3.07	19	3	96	87	530.9
2053	6/29/2017	43.64	23.3	29.6	13.4	23.1	0	39.1	37.1	34	40.1	40.9	23.9	24.5	24.4	23.1	20.4	0.2	0.2	0.2	0.2	0.1	28.79	24.65	20.63	32.79	45.19	12.92	3.06	119	3	71	77	605.9
2053	6/30/2017	44.15	22.3	28.4	21.9	23.5	0.51	39.8	37.9	35.5	40.2	41	24	24.3	24.2	23.3	20.8	0.2	0.2	0.2	0.2	0.1	31.15	26.11	22.37	33.33	45.53	12.92	3.08	152	4.5	93	82	281.7
2053	7/1/2017	44.35	23.9	30.5	21.7	25.3	0.2	39.6	37.4	34.5	40.2	41	25.6	25.8	25.3	23.5	20.9	0.2	0.2	0.2	0.2	0.1	30.34	25.03	21.11	33.54	45.75	12.93	3.08	199	4.7	93	92	421
2053	7/2/2017	44.35	23.7	32.1	21.9	26.5	0	39.3	36.9	33.3	39.8	41	25.7	26.1	25.7	23.9	20.9	0.2	0.2	0.2	0.2	0.1	29.31	24.27	19.85	31.06	45.42	12.93	3.08	215	5.3	88	77	444
2053	7/3/2017	44.38	20.8	29.9	20.6	24.5	0.03	38.9	36.1	32.2	39.6	41	25	25.5	25.5	24.1	21	0.2	0.2	0.2	0.2	0.1	28.33	23.03	18.86	30.4	45.51	12.91	3.08	204	3.1	97	72	335.8
2053	7/4/2017	44.48	21.4	31.6	20.7	23.3	0.1	38.8	35.9	31.5	38.8	41	24.7	25.1	25.3	24.1	21.2	0.2	0.2	0.2	0.2	0.1	28.02	22.79	18.32	27.93	45.94	12.92	3.08	173	3	94	83	331.3
2053	7/5/2017	45.29	21.9	31.3	21	25.6	0.81	39.8	37.5	33.9	39.8	41	25.8	26.2	25.8	24.1	21.5	0.2	0.2	0.2	0.2	0.1	31.19	25.14	20.48	31.19	45.75	12.94	3.08	212	5	93	82	483.7
2053	7/6/2017	45.3	23.1	31.5	21.5	24.8	0.01	39.6	36.7	32.8	39.6	41	25.2	25.6	25.6	24.3	21.4	0.2	0.2	0.2	0.2	0.1	30.27	23.88	19.4	30.61	45.73	12.94	3.08	154	4.2	90	74	358.8
2053	7/7/2017	46.21	21.5	30.6	21.3	24.8	0.91	40.2	38.7	37	40.3	41	25.4	26	25.8	24.3	21.7	0.2	0.2	0.2	0.2	0.1	33.05	27.69	24.3	33.82	45.83	12.94	3.08	183	4.3	96	90	378.8
2053	7/8/2017	46.22	21.5	31.1	21.3	25.6	0.01	40.1	38	35.1	40.3	41	26.1	26.6	26.5	24.6	21.4	0.2	0.2	0.2	0.2	0.1	32.49	26.04	21.73	34.38	45.78	12.94	3.08	248	3.2	96	89	497.6
2053	7/9/2017	46.22	20.7	30.9	20.7	25.5	0	39.9	37.3	33.7	40.1	41	25.8	26.3	26.4	24.8	21.4	0.2	0.2	0.2	0.2	0.1	31.82	24.91	20.23	32.53	45.78	12.92	3.08	274	3.4	93	79	414.8
2053	7/10/2017	46.22	18.7	30.4	18	24.3	0	39.5	36.9	32.6	39.9	41	25.5	26.2	26.6	24.8	21.4	0.2	0.2	0.2	0.2	0.1	30.08	24.14	19.2	31.45	45.65	12.91	3.08	28	2.7	95	74	609.7
2053	7/11/2017	46.23	19.3	32.8	16.8	24.7	0.01	39	36.2	32.5	38.7	41	25.9	26.6	26.9	24.9	21.6	0.2	0.2	0.2	0.2	0.1	28.46	23.14	19.11	27.69	46.02	12.93	3.08	79	1.7	95	71	594.1
2053	7/12/2017	46.23	23.7	32.8	17.8	25.8	0	38.2	35.4	31.6	38.4	41	26.9	27.3	27.2	25.1	21.8	0.2	0.2	0.2	0.2	0.1	26.52	22.08	18.33	26.98	46.05	12.94	3.08	109	2.1	87	65	596.2
2053	7/13/2017	46.23	24.8	32.5	22.4	27.1	0	37.3	34.7	30.8	37.9	41	27.1	27.5	27.3	25.3	22	0.2	0.2	0.2	0.2	0.1	24.77	21.31	17.6	25.99	45.99	12.96	3.08	169	3.4	89	60	445
2053	7/14/2017	46.23	24	32.5	22.5	27.1	0	36.4	34	29.9	37.7	41	27.1	27.4	27.4	25.5	22.1	0.2	0.2	0.2	0.2	0.1	23.38	20.47	16.9	25.61	45.84	12.94	3.08	186	2.7	94	59	424.5
2053	7/15/2017	46.23	23.3	33.6	21.8	26.9	0	35.2	32.9	29.2	37.5	41	27.5	27.9	27.9	25.7	22.3	0.2	0.2	0.2	0.2	0.1	21.78	19.37	16.38	25.18	45.96	12.95	3.08	182	2.8	97	58	511.3
2053	7/16/2017	47.32	20.9	30.2	20.7	24.1	1.09	38.9	37.2	33.9	38.6	41.1	25.4	26	26.7	25.7	22.4	0.2	0.2	0.2	0.2	0.1	28.31	24.68	20.47	27.43	46.11	12.94	3.08	124	1.9	98	72	285.7
2053	7/17/2017	47.32	22.6	31.1	20.2	25.3	0	38.3	36.2	32	38	41	26.8	27.2	27.4	25.6	22.6	0.2	0.2	0.2	0.2	0.1	26.6	23.06	18.61	26.08	45.88	12.95	3.08	27	2.4	96	87	476.1
2053	7/18/2017	47.53	22	31.2	20.7	25.8	0.21	38.8	35.9	31.3	37.7	41.1	26.6	27.1	27.3	25.7	22.6	0.2	0.2	0.2	0.2	0.1	27.8	22.77	18.07	25.52	46.06	12.94	3.08	110	1.9	96	81	382.7
2053	7/19/2017	47.53	23.2	33.6	20.3	26.5	0	37.8	35.5	30.6	37.6	41.1	27.7	28.1	28	25.8	22.7	0.2	0.2	0.2	0.2	0.1	25.66	22.12	17.41	25.29	46.16	12.93	3.08	160	1.9	96	76	595.3
2053	7/20/2017	47.53	23.3	34	20.9	27.2	0	36.4	34.3	30.2	37.5	41.1	27.9	28.2	28.3	26.1	22.8	0.2	0.2	0.2	0.2	0.1	23.3	20.75	17.09	25.23	46.13	12.97	3.08	19	1.7	95	68	509.6
2053	7/21/2017	47.53	23.7	33.8	22.3	27.7	0	35.4	33	28.7	37.1	39.4	28.1	28.4	28.5	26.3	22.9	0.2	0.2	0.2	0.2	0.2	22.08	19.45	16.06	24.53	29.7	12.97	3.08	22	1.8	97	62	483.4
2053	7/22/2017	47.53	24.2	34.6	21.5	28	0	34.2	31.6	28	37	36.9	28.4	28.7	28.7	26.4	23	0.2	0.2	0.2	0.2	0.2	20.65	18.23	15.55	24.39	24.3	12.96	3.08	19	1.3	95	61	530.2
2053	7/23/2017	47.53	24.1	35.4	22.3	28.1	0	33	30.1	27.7	36.8	35.7	28.1	28.5	28.6	26.6	23.2	0.2	0.2	0.2	0.2	0.2	19.48	17.06	15.36	24.05	22.71	12.97	3.08	190	2.3	94	59	449.1
2053	7/24/2017	47.53	23.9	33.6	22.9	27.3	0	31.5	27.9	26.8	36.6	34.8	28.1	28.5	28.6	26.6	23.3	0.2	0.2	0.2	0.2	0.2	18.15	15.48	14.76	23.67	21.59	12.96	3.08	211	3.4	88	57	521.2
2053	7/25/2017	48.69	22.2	32.7	20.6	25.1	1.16	37.1	35.1	31.7	37.4	36.9	27.2	27.7	28	26.4	23.4	0.2	0.2	0.2	0.2	0.2	24.49	21.74	18.35	24.94	24.4	12.94	3.08	109	2.1	96	78	454.1
2053	7/26/2017	48.72	23.9	34	20.4	26.6	0.03	35.5	33.8	30.5	37.3	36	28	28.3	28.3	26.4	23.4	0.2	0.2	0.2	0.2	0.2	22.15	20.22	17.36	24.75	23.02	12.98	3.08	130	1.9	93	68	515.1
2053	7/27/2017	48.72	24.8	34.6	22.2	27.7	0	34.2	32.8	28.7	37.1	35.2	28	28.4	28.4	26.6	23.5	0.2	0.2	0.2	0.2	0.2	20.68	19.28	16.02	24.53	21.99	12.9	3.08	117	1.5	92	67	445.1
2053	7/28/2017	48.72	25.4	33.3	23.2	27.8	0	33.1	31.4	27.3	36.7	34.7	28.2	28.5	28.4	26.6	23.6	0.2	0.2	0.2	0.2	0.2	19.55	18.03	15.12	23.94	21.43	12.94	3.08	228	2.9	90	59	497.5
2053	7/29/2017	50.35	22.8	26.4	22.4	24.4	1.63	38.9	37.9	34.8	38.7	40.8	25.9	26.3	26.6	26.2	23.7	0.2	0.2	0.2	0.2	0.2	28.14	25.97	21.37	27.67	42.85	12.82	3.08	237	4.2	94	90	80.2
2053	7/30/2017	50.35	18.6	28.3	18.6	23.4	0	37.7	36.2	32.4	37.7	40.9	25.6	26.1	27	26	23.6	0.2	0.2	0.2	0.2	0.1	25.65	23.16	19.03	25.57	43.75	12.96	3.08	16	4.8	89	93	528.5
2053	7/31/2017	50.35	18	29.4	16.9	23	0	35.8	34.8	30.8	37.6	40.9	25.5	26.1	26.8	25.7	23.5	0.2	0.2	0.2	0.2	0.1	22.69	21.47	17.67	25.44	44.15	12.95	3.07	20	3.2	95	82	567.8
2053	8/1/2017	50.35	18.5	30.4	15.5	23.3	0	33.7	33.4	29.4	37.1	39.9	25.2	25.8	26.4	25.4	23.4	0.2	0.2	0.2	0.2	0.2	20.36	20	16.62	24.59	31.54	12.91	3.07	80	2.2	96	71	562.1
2053	8/2/2017	50.35	22.7	31.2	17.1	24	0	33.7	33.3	28.9	36.9	37	25.7	25.9	26.3	25.3	23.3	0.2	0.2	0.2	0.2	0.2	20.31	19.9	16.28	24.32	24.46	12.9	3.07	30	1.6	89	66	423
2053	8/3/2017	50.35	19.4	30.8	19.2	24.4	0	33.4	32.9	28.1	36.9	35.8	25.3	25.9	26.6	25.4	23.3	0.2	0.2	0.2	0.2	0.2	19.97	19.5	15.68	24.27	22.78	12.93	3.08	142	2.6	96	63	471.2
2053	8/4/2017	50.35	22.2	31.1	17.4	24.5	0	32.9	32.2	28.3	36.8	34.9	25.8	26.2	26.6	25.3	23.2	0.2	0.2	0.2	0.2	0.2	19.5	18.86	15.81	24.14	21.75	12.92	3.07	137	2.3	83	59	472.6
2053	8/5/2017	50.35	19.8	30.9	19.6	24.9	0	32.3	31.1	27.5	36.6	34.3	25.7	26.1	26.7	25.4	23.3	0.2	0.2	0.2	0.2	0.2	18.97	17.91	15.28	23.82	21.02	12.93	3.08	218	4.1	96	57	474.3
2053	8/6/2017	50.35	16.5	28.8	16.2	21.7	0	31.3	30.1	27	36.5	33.9	24.9	25.5	26.5	25.4	23.3	0.2	0.2	0.2	0.2	0.2	18.15	17.17	14.96	23.6	20.59	12.91	3.07	18	2.9	96	58	576.3
2053	8/7/2017	50.98	23.7	32.1	15.9	23.6	0.63	37	35.6	32.4	36.7	33.9	25.7	25.9	26.1	25.2	23.4	0.2	0.2	0.2	0.2	0.2	24.36	22.4	18.99	23.88	20.63	12.94	3.06	147	4.2	94	58	420.1
2053	8/8/2017	52.19	22.8	29.6	21.9	25	1.21	39.7	38.3	34.7	38.6	34.3	25.6	25.7	26	25.2	23.4	0.2	0.2	0.2	0.2	0.2	30.66	26.79	21.31	27.48	21.04	12.91	3.08	240	5.2	97	90	277.7
2053	8/9/2017	52.45	20.8	29.2	20.7	24.6	0.26	38.6	37.4	33.8	38.4	35.7	25.8	26.2	26.7	25.3	23.3	0.2	0.2	0.2	0.2	0.2	27.33	25	20.35	26.95	22.69	12.94	3.08	18	3.6	90	92	492.8
2053	8/10/2017	52.66	23.3	29.2	19.8	23.7	0.21	39.5	38	32.5	37.7	35.9	25.8	26	26.3	25.3	23.3	0.2	0.2	0.2	0.2	0.2	29.83	26.16	19.09	25.67	22.94	12.89	3.07	102	3.2	96	88	318.5
2053	8/11/2017	57.65	23.2	31.4	21.3	25.3	4.99	40.5	40.2	40.8	40.2	40.9	23.9	24.5	23.7	24.7	22.1	0.2	0.2	0.1	0.2	0.1	36.9	33.47	41.7	33.35	44.02	12.94	3.08	175	3.2	96	94	454.2
2053	8/12/2017	57.81	20.9	29.2	20.8	23.7	0.16	40.5	40.2	40.7	40.3	40.9	24.8	25.2	25.3	24.8	22.4	0.2	0.2	0.1	0.2	0.1	36.62	33.35	41.17	33.82	44.75	12.92	3.08	169	3.3	98	97	269
2053	8/13/2017	57.81	22.1	30.2	20.6	24.7	0	39.9	39.4	40.6	40.3	41	25.8	26.1	26	24.9	22.2	0.2	0.2	0.1	0.2	0.1	31.76	29.56	38.54	34.16	45.13	12.94	3.07	341	2.1	96	93	412.5
2053	8/14/2017	57.81	22.5	30.3	20	24.4	0	39.4	38.6	37.7	40.3	41	25.8	26	26	25.1	22.2	0.2	0.2	0.2	0.2	0.1	29.58	27.45	25.57	34.03	45.27	12.92	3.08	9	1.8	96	89	366.4
2053	8/15/2017	58.82	22.9	27.8	22.1	24	1.01	40.6	40.1	40.6	40.4	41	25.4	25.6	25.8	25	22.6	0.2	0.2	0.1	0.2	0.1	37.3	32.94	38.23	34.65	45.76	12.93	3.07	182	2.8	98	94	226.6
2053	8/16/2017	58.86	22.1	31	21.9	25.4	0.04	40.3	39.9	40.6	40.4	41	26.2	26.4	26.3	25.2	22.2	0.2	0.2	0.1	0.2	0.1	33.64	31.72	37.94	34.85	45.72	12.92	3.08	207	2.7	96	95	369.2
2053	8/17/2017	58.86	24.3	31.8	21.6	25.7	0	39.8	39.2	39	40.4	41	26.8	26.9	26.7	25.3	22.2	0.2	0.2	0.2	0.2	0.1	30.93	28.84	28.34	34.86	45.88	12.93	3.07	172	2.3	94	92	363.5
2053	8/18/2017	58.86	25.6	31.4	22.1	26.8	0	39.3	38.4	36.4	40.4	41	26.9	27	26.9	25.5	22.2	0.2	0.2	0.2	0.2	0.1	29.31	26.87	23.37	34.69	45.89	12.94	3.07	211	4.7	84	82	447.8
2053	8/19/2017	58.86	18.8	31.1	18.8	25.7	0	38.6	37.9	34.7	40.1	41	25.8	26.4	26.9	25.7	22.3	0.2	0.2	0.2	0.2	0.1	27.37	25.81	21.23	32.49	45.94	12.93	3.08	286	3.6	97	73	498.1
2053	8/20/2017	58.86	21.9	32.8	17.8	24.6	0	37.3	37.2	33.6	39.7	41	26	26.4	26.6	25.5	22.4	0.2	0.2	0.2	0.2	0.1	24.79	24.65	20.14	30.77	45.97	12.93	3.06	83	1.5	94	73	484.7
2053	8/21/2017	58.86	21.9	34.2	20.4	26.2	0	35.3	36.6	32.4	38.8	41.1	26.1	26.5	26.8	25.5	22.5	0.2	0.2	0.2	0.2	0.1	21.98	23.79	18.99	27.95	46.02	12.92	3.06	37	1.6	94	72	491.4
2053	8/22/2017	58.86	22.9	34	20.2	26.4	0	33.8	35.8	31.7	38.4	41.1	25.8	26.2	26.5	25.4	22.7	0.2	0.2	0.2	0.2	0.1	20.35	22.64	18.43	26.87	46.18	12.93	3.06	82	1.2	92	70	416.7
2053	8/23/2017	59	22.3	33.1	21	26.8	0.14	36.4	34.8	30.3	38	41.1	26.3	26.6	26.7	25.4	22.8	0.2	0.2	0.2	0.2	0.1	23.47	21.45	17.26	26.18	46.11	12.93	3.06	214	3.3	97	66	499.6
2053	8/24/2017	59.01	16.7	29.3	16.3	23.7	0.01	34.7	35.1	29.7	37.9	41.1	24.8	25.7	26.4	25.6	22.9	0.2	0.2	0.2	0.2	0.1	21.42	21.8	16.83	26.03	46.08	12.92	3.06	359	2.8	97	78	422.3
2053	8/25/2017	59.01	17.7	28.4	15.4	21.7	0	34	34.8	30.1	37.6	41.1	24.1	24.9	25.6	25.2	23	0.2	0.2	0.2	0.2	0.1	20.62	21.54	17.18	25.46	46.2	12.92	3.04	22	3.6	86	72	529.5
2053	8/26/2017	59.01	18.7	30	15.6	22.5	0	33.6	34.6	29.2	37.5	41.1	24.2	24.8	25.3	24.8	23	0.2	0.2	0.2	0.2	0.1	20.27	21.25	16.52	25.2	46.17	12.93	3.04	20	3.4	89	66	423.2
2053	8/27/2017	59.01	19.8	31.3	17	23.4	0	33.3	34.3	29	37.3	41.1	24.5	25.1	25.4	24.7	23	0.2	0.2	0.2	0.2	0.1	19.97	20.9	16.37	24.96	46.07	12.93	3.04	20	2.5	89	64	392.2
2053	8/28/2017	59.01	20.9	32	18	24.5	0	32.9	34	28.9	37	39.9	25.3	25.8	25.8	24.8	23	0.2	0.2	0.2	0.2	0.2	19.51	20.55	16.28	24.5	31.68	12.93	3.04	120	2.5	92	62	405.8
2053	8/29/2017	59.01	19.2	24.5	19	21.9	0	32.5	33.6	27.9	37	37.4	23.7	24.1	24.8	24.6	23	0.2	0.2	0.2	0.2	0.2	19.21	20.22	15.6	24.4	25.14	12.91	3.05	71	2.3	97	63	186.2
2053	8/30/2017	59.01	19.8	29	16.4	22.6	0	32.1	33.4	28.3	36.8	36	24.4	24.9	25.2	24.5	23	0.2	0.2	0.2	0.2	0.2	18.87	20.02	15.86	24.08	23.06	12.93	3.04	33	1.7	96	63	432.4
2053	8/31/2017	59.64	20.9	25	19.7	21.6	0.63	39.8	36.9	27.7	36.7	35.3	23.6	23.9	24.4	24.3	23	0.2	0.2	0.2	0.2	0.2	31.47	24.25	15.51	24.03	22.24	12.83	3.03	96	2.6	96	80	101.4
2053	9/1/2017	59.99	23.4	28.3	20.6	24	0.35	39.7	39	35.4	36.7	35	24.1	24.4	24.5	24.1	23	0.2	0.2	0.2	0.2	0.2	31	28.57	22.22	23.95	21.83	12.95	3.04	136	5.9	81	94	197.1
2053	9/2/2017	60.41	16.2	23.5	16.2	18.9	0.42	39.8	38.9	35.4	37.8	35.2	21.5	21.8	22.9	23.6	23	0.2	0.2	0.2	0.2	0.2	31.28	28.47	22.3	25.85	22.12	12.91	3.05	234	10	94	99	137.3
2053	9/3/2017	60.41	14.2	26.2	12.9	18.7	0	38.7	37.6	33.3	37.6	35.2	21.6	22.3	23.2	23.1	22.9	0.2	0.2	0.2	0.2	0.2	27.83	25.65	20	25.61	22.03	12.93	3.02	294	2.7	97	95	429.1
2053	9/4/2017	61.14	15.9	29.1	12.2	20.4	0.73	37.7	37.1	32.3	37.5	35.2	22.5	23.2	23.7	23.1	22.8	0.2	0.2	0.2	0.2	0.2	25.79	24.65	19.01	25.34	22.02	12.92	3	319	1.4	97	91	487.5
2053	9/5/2017	61.14	20.7	29.8	14.3	21.8	0	36.5	36.6	31.3	37.3	34.9	23.2	23.6	23.9	23.3	22.6	0.2	0.2	0.2	0.2	0.2	23.7	23.93	18.14	25.01	21.72	12.93	3	201	2.4	86	92	445.9
2053	9/6/2017	61.14	16.5	29.7	16.4	21.1	0	39.4	38.1	30.7	37.2	34.4	22.3	22.5	23.5	23.3	22.6	0.2	0.2	0.2	0.2	0.2	29.89	26.52	17.67	24.78	21.13	12.84	3.02	269	3.5	97	89	226.9
2053	9/7/2017	61.14	9.6	23	9.6	16.9	0	38.2	37.2	30.2	36.9	34.1	20.5	21.3	22.8	22.9	22.6	0.2	0.2	0.2	0.2	0.2	26.89	24.97	17.33	24.43	20.8	12.92	3	4	2.8	96	89	453.9
2053	9/8/2017	61.14	10.1	22.8	7.2	15	0	36.6	36.3	29.4	36.9	34.1	20.2	20.9	22.3	22.4	22.5	0.2	0.2	0.2	0.2	0.2	24.13	23.53	16.75	24.34	20.81	12.91	2.95	347	1.8	97	85	486.6
2053	9/9/2017	61.14	13.8	24.6	7.2	16.5	0	34.8	35.9	28.9	36.7	33.4	20.4	21	22	22.1	22.4	0.2	0.2	0.2	0.2	0.2	21.68	23.03	16.42	24.16	20.09	12.91	2.95	21	2.7	89	82	473.6
2053	9/10/2017	61.14	16.7	27.2	11.2	19	0	33.5	35.4	28.3	36.7	33.3	20.7	21.3	22.1	22	22.2	0.2	0.2	0.2	0.2	0.2	20.28	22.34	16.01	24.1	20.08	12.92	2.98	29	3.2	80	77	421.3
2053	9/11/2017	61.14	14.8	26.2	13.2	18.8	0	32.5	34.6	27.3	36.5	33.2	20.9	21.3	22.1	21.9	22.1	0.2	0.2	0.2	0.2	0.2	19.38	21.5	15.34	23.81	19.99	12.91	2.99	43	3	94	71	419.8
2053	9/12/2017	61.14	14.5	17.2	13.8	15	0	40.5	39.3	37.8	38.9	33.3	17.9	17.9	20	21.2	22	0.2	0.2	0.2	0.2	0.2	36.12	29.94	26	28.48	20.03	12.74	2.97	14	5.6	95	80	71.6
2053	9/13/2017	61.14	15.2	17.1	14.3	15.7	0	40	39	35.8	38.5	40.8	18.4	18.5	19.4	20.3	21.7	0.2	0.2	0.2	0.2	0.2	32.4	28.89	22.99	27.48	43.06	12.74	2.98	104	4.8	96	100	51.34
2053	9/14/2017	61.14	16.7	17.5	14.1	15.9	0	39.4	38.3	33.9	37.9	40.9	18.4	18.4	19.1	20	21.3	0.2	0.2	0.2	0.2	0.1	30.15	27.11	20.83	26.27	43.87	12.73	2.99	172	4.9	93	100	66.58
2053	9/15/2017	61.14	15.5	26.6	15.3	20.2	0	38.8	37.6	32.8	37.6	40.9	19.7	20.2	20.6	20.3	21	0.2	0.2	0.2	0.2	0.1	28.33	25.69	19.61	25.74	44.22	12.99	3	142	1.6	98	94	312
2053	9/16/2017	61.14	17.6	30.1	14.2	21.6	0	38.1	37.1	31.8	37.5	40.9	21.1	21.5	21.5	20.8	20.8	0.2	0.2	0.2	0.2	0.1	26.56	24.84	18.73	25.49	44.56	12.94	2.97	82	1.5	98	93	400.5
2053	9/17/2017	61.14	19.6	30.5	15.6	22.7	0	37	36.8	31.4	37.4	40.9	22.1	22.4	22.1	21.2	20.7	0.2	0.2	0.2	0.2	0.1	24.57	24.23	18.33	25.25	44.95	12.92	2.98	108	2	97	92	361.6
2053	9/18/2017	61.14	18.1	29.7	17	22.9	0	35.8	36.3	30.7	37.3	41	22.3	22.7	22.6	21.6	20.8	0.2	0.2	0.2	0.2	0.1	22.81	23.44	17.75	25.1	45.45	12.91	3	178	1.6	98	87	319.7
2053	9/19/2017	61.17	19.6	31	16.9	23.4	0.03	34.2	35.6	29.7	37.2	41	22.8	23.3	23.2	22	20.9	0.2	0.2	0.2	0.2	0.1	20.99	22.6	16.91	24.89	45.28	12.91	2.98	135	1.2	97	84	407.5
2053	9/20/2017	61.25	19.6	30.2	17.3	22.1	0.08	34	35.5	29.2	37	41	22.2	22.5	22.8	22.1	20.9	0.2	0.2	0.2	0.2	0.1	20.72	22.41	16.57	24.54	45.33	12.91	2.98	159	1.9	98	86	259.7
2053	9/21/2017	61.26	20.6	31.7	17.8	23.8	0.01	32.9	35.1	28.6	36.8	39.1	23.1	23.6	23.5	22.3	21.1	0.2	0.2	0.2	0.2	0.2	19.62	21.86	16.13	24.3	29.15	12.91	2.96	145	1.3	98	85	401.1
2053	9/22/2017	61.7	19.4	30.7	17.7	23.3	0.44	32.6	34.6	27.4	36.8	37.1	23	23.5	23.5	22.5	21.2	0.2	0.2	0.2	0.2	0.2	19.31	21.35	15.31	24.18	24.81	12.9	2.97	36	1.5	98	86	281.9
2053	9/23/2017	61.71	19.9	32.4	16.9	23.8	0.01	31.6	33.8	26.8	36.7	35.8	23.2	23.7	23.8	22.7	21.3	0.2	0.2	0.2	0.2	0.2	18.48	20.51	14.92	24.01	22.89	12.91	2.95	46	1.4	98	82	406
2053	9/24/2017	61.71	18.8	32.4	17.1	23.5	0	31.3	33.3	26.8	36.4	34.8	23	23.6	23.8	22.8	21.4	0.2	0.2	0.2	0.2	0.2	18.23	19.98	14.91	23.58	21.69	12.9	2.94	69	1.6	97	81	352.6
2053	9/25/2017	61.73	17.9	31.1	16.3	23.1	0.02	31	32.5	25.8	36.5	34.5	22.7	23.3	23.6	22.8	21.5	0.2	0.2	0.2	0.2	0.2	17.96	19.21	14.31	23.74	21.31	12.92	2.93	76	1.7	97	79	370.6
2053	9/26/2017	61.76	18.2	30.8	16.2	22.8	0.03	30.4	32.1	25.2	36	34.2	22.6	23.2	23.5	22.8	21.6	0.2	0.2	0.2	0.3	0.2	17.53	18.86	13.99	23.14	20.96	12.9	2.92	55	1.3	98	77	344.1
2053	9/27/2017	61.76	17.6	32	14.6	22.9	0	30.5	31.5	25	35.9	33.6	22.8	23.4	23.8	22.8	21.6	0.2	0.2	0.2	0.3	0.2	17.54	18.32	13.83	23	20.33	12.9	2.91	53	1.2	98	76	393.9
2053	9/28/2017	61.77	18.1	32.3	14.8	23	0.01	30.4	30.9	24.8	35.9	33.9	22.7	23.2	23.8	22.9	21.7	0.2	0.2	0.2	0.2	0.2	17.48	17.89	13.7	22.92	20.65	12.9	2.91	9	1.8	98	74	390.8
2053	9/29/2017	61.77	16.9	30.4	16.2	22.7	0	30	30.7	25.3	35.7	33.4	22.3	22.9	23.7	22.9	21.8	0.2	0.2	0.2	0.2	0.2	17.23	17.73	13.99	22.75	20.12	12.9	2.89	13	3.6	76	72	354.7
2053	9/30/2017	61.77	12.9	28.4	12.9	19.8	0	29.7	30.3	24.4	35.6	33.1	21	21.7	22.9	22.6	21.8	0.2	0.2	0.2	0.2	0.2	17.04	17.5	13.51	22.54	19.89	12.9	2.87	19	4	88	66	399.9
2053	10/1/2017	0	13.6	28.4	12.4	19.2	0	29.2	29.4	24.3	35.5	33	20.4	21	22.3	22.2	21.8	0.2	0.2	0.2	0.2	0.2	16.7	16.79	13.5	22.53	19.74	12.9	2.83	25	4.5	82	61	352
2053	10/2/2017	0	18.3	24.9	10.8	18.5	0	28.8	29	23.8	35.3	32.9	19.9	20.3	21.5	21.7	21.7	0.2	0.2	0.2	0.3	0.2	16.4	16.53	13.2	22.22	19.69	12.9	2.84	112	4.4	48	54	360.1
2053	10/3/2017	0	19.1	22.6	17.8	19.7	0	28.8	29	24.2	35.3	32.3	20.4	20.7	21.3	21.3	21.7	0.2	0.2	0.2	0.2	0.3	16.4	16.55	13.45	22.25	19.11	12.9	2.9	136	4.5	70	51	177
2053	10/4/2017	0	14.2	28.3	14.2	21.3	0	28.6	28.6	23.9	35.3	32.5	20.2	20.9	21.8	21.5	21.5	0.2	0.2	0.2	0.2	0.2	16.26	16.24	13.3	22.21	19.29	12.9	2.91	120	4	90	55	382.7
2053	10/5/2017	0	12.6	28.4	11.2	19	0	28.1	27.9	24.2	34.9	32	20.1	20.6	21.7	21.4	21.4	0.2	0.2	0.2	0.3	0.3	15.95	15.77	13.42	21.84	18.89	12.9	2.83	66	2.2	96	60	378.6
2053	10/6/2017	0	13.3	28.9	8.7	19	0	27.7	27.1	23.5	34.9	32.4	20	20.5	21.6	21.3	21.4	0.2	0.2	0.2	0.3	0.2	15.68	15.24	13.06	21.8	19.21	12.9	2.82	52	1.8	97	62	388.8
2053	10/7/2017	0.01	19.5	29.4	10.9	20.7	0.01	27.7	26.9	23.1	34.9	32	20.7	21	21.7	21.2	21.3	0.2	0.2	0.2	0.2	0.2	15.62	15.06	12.81	21.78	18.87	12.9	2.8	120	2.8	83	59	378.8
2053	10/8/2017	0.23	23.5	29.9	18.8	24.6	0.22	38.1	26.7	23.1	34.6	31.8	22.6	22.4	22.2	21.3	21.2	0.2	0.2	0.2	0.3	0.2	26.53	14.95	12.83	21.46	18.69	12.9	2.87	160	5.6	96	60	207.1
2053	10/9/2017	1.6	23.1	24.9	21.9	23.2	1.37	39.1	38	33.2	36.4	31.8	22.4	22.3	22.2	21.7	21.2	0.2	0.2	0.2	0.3	0.2	28.92	26.43	19.93	23.74	18.7	12.81	2.93	144	5.2	96	98	51.81
2053	10/10/2017	1.6	23.9	32.4	21.9	25.7	0	38	37	31.3	36.1	31.5	24	23.9	23.6	22.2	21.2	0.2	0.2	0.2	0.3	0.3	26.26	24.51	18.22	23.28	18.47	12.96	2.92	132	2.1	94	97	294.9
2053	10/11/2017	2.75	22.7	25.2	21	23.7	1.15	39.6	38.3	34.5	38.4	32.8	22.9	22.9	23.2	22.5	21.3	0.2	0.2	0.2	0.2	0.2	30.6	26.99	21.23	27.14	19.65	12.82	2.91	158	3.2	98	100	50.11
2053	10/12/2017	2.75	15	28.8	15	22.8	0	38.5	37.1	31.9	37.6	33.1	22.2	22.5	23.5	22.7	21.5	0.2	0.2	0.2	0.3	0.2	27.36	24.79	18.67	25.52	19.88	12.95	2.9	263	3.9	95	94	305.9
2053	10/13/2017	2.75	13.1	24.1	13.1	17.1	0	37.6	36.4	30.8	37.3	33.3	20.5	21.1	22.4	22.3	21.6	0.2	0.2	0.2	0.2	0.2	25.68	23.74	17.86	25.11	20.12	12.91	2.82	10	3.8	95	92	336.4
2053	10/14/2017	2.75	19.7	29.8	10.3	19	0	36.6	35.8	30	36.8	33.3	21	21.3	22.2	21.9	21.6	0.2	0.2	0.2	0.3	0.2	24.09	22.94	17.23	24.3	20.08	12.9	2.77	62	1.7	88	90	348.5
2053	10/15/2017	2.76	19.6	26.9	19.6	22.8	0.01	36.3	35.5	29.8	36.8	32.8	21.4	21.6	22.2	21.8	21.5	0.2	0.2	0.2	0.3	0.2	23.54	22.45	17.05	24.24	19.59	12.92	2.83	163	4.7	88	83	211.3
2053	10/16/2017	2.99	12	29.6	12	21.2	0.23	39	35.4	29	36.6	32.8	20.6	21.1	22.2	21.8	21.5	0.2	0.2	0.2	0.3	0.2	28.84	22.41	16.44	24.01	19.6	12.85	2.86	191	6	83	80	233.4
2053	10/17/2017	3	7	19	6	12.8	0.01	37.7	35.4	28.7	36.6	33	17.1	17.8	20.1	21.1	21.4	0.2	0.2	0.2	0.2	0.2	25.97	22.52	16.31	24.01	19.78	12.88	2.76	16	6.7	95	85	363.9
2053	10/18/2017	3	6.8	22	5.1	12.2	0	36.6	34.9	28.8	36.4	32.8	16.7	17.4	19.3	20.2	21.3	0.2	0.2	0.2	0.3	0.2	24.33	21.93	16.41	23.75	19.61	12.87	2.66	35	2.2	96	81	361.8
2053	10/19/2017	3.01	7.1	22.4	4	12.2	0.01	35.6	34.6	27.9	36.1	33	16.1	16.9	18.7	19.6	21.1	0.2	0.2	0.2	0.3	0.2	22.91	21.64	15.86	23.38	19.77	12.87	2.67	67	2.3	97	79	361.5
2053	10/20/2017	3.01	7	24.5	5.3	13.5	0	34.7	34	27.8	36.2	32.8	16	16.8	18.4	19.1	20.8	0.2	0.2	0.2	0.3	0.2	21.82	21.04	15.77	23.49	19.62	12.86	2.66	52	1.8	97	76	356.6
2053	10/21/2017	3.03	8.9	25.2	2.6	13.5	0.02	33.8	33.2	27.2	36	32.1	16.3	16.8	18.2	18.8	20.5	0.2	0.2	0.2	0.3	0.2	20.87	20.18	15.4	23.29	19	12.86	2.67	40	1.7	96	76	354.9
2053	10/22/2017	3.03	19.4	25.9	7.6	17.7	0	33.5	33	27.5	35.7	32.6	17.6	17.7	18.3	18.7	20.3	0.2	0.2	0.2	0.3	0.2	20.47	19.97	15.56	22.93	19.43	12.89	2.7	130	3.8	67	68	250.2
2053	10/23/2017	3.18	20	25.4	18.2	21.8	0.15	33.3	32.7	27.6	35.7	32.6	19.4	19.3	19.1	18.9	20.1	0.2	0.2	0.2	0.3	0.2	20.17	19.6	15.6	22.83	19.51	12.89	2.86	144	8.1	92	64	220.8
2053	10/24/2017	4.32	10.7	20.8	8.4	14.5	1.14	38.8	37	32.6	37.6	33	15.7	16.3	18	19	20	0.2	0.2	0.2	0.3	0.2	28.46	24.95	19.57	25.69	19.82	12.84	2.88	233	5.8	91	94	122.5
2053	10/25/2017	4.32	3.1	17.8	3.1	10.7	0	37.9	36.2	31.1	36.9	33.1	13.9	14.7	16.7	18.2	19.9	0.2	0.2	0.2	0.3	0.2	26.65	23.8	18.33	24.68	19.97	12.82	2.75	273	4.2	96	91	281.4
2053	10/26/2017	4.33	6.3	15	1.3	7.5	0.01	37.2	35.9	30	36.7	32.9	12.8	13.5	15.6	17.3	19.7	0.2	0.2	0.2	0.3	0.2	25.37	23.44	17.49	24.41	19.77	12.86	2.62	260	3.6	71	79	331.1
2053	10/27/2017	4.33	9.3	21.6	4.6	13	0	36.7	35.3	29.8	36.5	32.5	14.3	14.6	15.8	16.9	19.4	0.2	0.2	0.2	0.3	0.2	24.48	22.66	17.34	24.04	19.41	12.87	2.64	166	3.9	82	65	325
2053	10/28/2017	5.14	7.2	23.4	7.2	16.2	0.81	40.4	39.2	38.2	36.3	32.7	14.6	15.3	16.4	16.9	19.1	0.2	0.2	0.2	0.3	0.2	35.53	29.57	27.19	23.8	19.58	12.86	2.77	177	8.1	97	61	292.2
2053	10/29/2017	5.53	3.6	8.4	3.6	5.9	0.39	39	37.2	32.8	37.5	36.8	12.2	12.5	14.6	16.3	18.9	0.2	0.2	0.2	0.3	0.2	29.32	25.42	19.9	25.77	24.51	12.84	2.75	354	5.9	68	86	115.3
2053	10/30/2017	5.53	-1	9.9	-1.1	3.9	0	38.2	36.3	31.1	36.8	40.6	10.3	11	13.4	15.5	18.6	0.2	0.2	0.2	0.3	0.2	27.5	24.13	18.44	24.65	38.4	12.86	2.67	343	4.8	95	77	217.8
2053	10/31/2017	5.53	8.6	20.5	-2.2	9.2	0	37.8	35.9	30.7	36.4	40.5	11.8	12.2	13.5	14.9	18.3	0.2	0.2	0.2	0.3	0.2	26.54	23.53	18.14	24.12	36.12	12.87	2.54	170	4.2	76	64	312.5
2053	11/1/2017	5.53	9.8	18.9	2.7	10.3	0	37.4	35.5	30.2	36.3	38.2	12.6	12.9	14	14.9	18	0.2	0.2	0.2	0.3	0.2	25.71	22.93	17.7	23.91	26.91	12.85	2.71	29	2.3	82	61	304.8
2053	11/2/2017	5.53	17.1	18.6	9.8	15.3	0	37.2	35.3	29.3	36.3	36.7	14.3	14.2	14.5	15	17.7	0.2	0.2	0.2	0.3	0.2	25.27	22.65	17.01	23.85	24.31	12.77	2.71	150	4.8	66	62	80.8
2053	11/3/2017	5.53	19.2	21.1	16.6	19.1	0	37	35.3	29.6	36.3	35.4	16.4	16.1	15.7	15.5	17.6	0.2	0.2	0.2	0.3	0.2	24.9	22.49	17.15	23.94	22.58	12.77	2.86	157	6	88	67	66.64
2053	11/4/2017	5.53	17.3	23.6	15.5	19.4	0	36.9	35.4	29.4	36.2	35	16.8	16.7	16.8	16.3	17.5	0.2	0.2	0.2	0.3	0.2	24.68	22.59	16.94	23.68	22.06	12.77	2.89	148	3.2	98	76	79.2
2053	11/5/2017	5.54	17.3	26.6	17	20.6	0.01	36.7	35.1	28.8	36.3	34.5	18.2	18.2	18	17	17.6	0.2	0.2	0.2	0.3	0.2	24.36	22.17	16.46	23.78	21.48	12.96	2.85	182	4.1	96	76	244.2
2053	11/6/2017	5.54	20.2	26.9	15	21.2	0	36.4	34.6	28.6	36.2	33.7	18.2	18.1	18.2	17.5	17.7	0.2	0.2	0.2	0.3	0.2	23.82	21.63	16.32	23.68	20.7	12.91	2.86	187	6.9	76	69	233.7
2053	11/7/2017	6.07	20.2	24.4	19	20.9	0.53	39.3	37.8	32.6	36.8	33.8	19.1	18.9	18.7	17.8	17.8	0.2	0.2	0.2	0.3	0.2	29.8	26.08	19.58	24.56	20.7	12.91	2.88	194	4.1	94	77	100.7
2053	11/8/2017	6.31	11	22	11	17.9	0.24	40	38.9	32.3	37.1	33.4	17.3	17.6	18.6	18.2	18	0.2	0.2	0.2	0.3	0.2	32.79	28.62	19.3	24.91	20.38	12.88	2.88	300	6.6	92	88	105.3
2053	11/9/2017	6.39	9	11	8.4	9.3	0.08	39.4	37.7	32.5	37.4	33.4	14.6	14.8	16.4	17.5	18.1	0.2	0.2	0.2	0.3	0.2	30.48	26.26	19.58	25.48	20.35	12.76	2.77	7	4.9	96	95	43.04
2053	11/10/2017	6.41	3.1	16.9	2.6	10	0.02	38.6	36.9	31.8	37.3	33.5	12.9	13.6	15.6	16.8	18.1	0.2	0.2	0.2	0.3	0.2	28.15	24.92	18.96	25.32	20.42	12.91	2.74	7	4.3	94	91	271.4
2053	11/11/2017	6.41	2.1	13.9	2.1	7	0	38	36.3	30.9	37.1	33.4	11.4	12.1	14.2	15.9	18	0.2	0.2	0.2	0.3	0.2	26.94	24.05	18.22	25.07	20.29	12.86	2.61	14	4.9	76	89	284.7
2053	11/12/2017	6.41	10.8	17.1	-0.4	9.2	0	37.4	36	29.8	37.1	33.3	12.3	12.5	13.8	15.1	17.8	0.2	0.2	0.2	0.3	0.2	25.88	23.62	17.41	25.1	20.24	12.89	2.61	124	4.9	73	78	272
2053	11/13/2017	6.41	9.7	13.5	8.9	11.2	0	37.2	35.9	29.2	37	33.1	12.9	13.2	13.9	14.9	17.5	0.2	0.2	0.2	0.3	0.2	25.41	23.4	16.9	24.93	20.09	12.81	2.77	131	3.4	94	72	75.1
2053	11/14/2017	6.41	2.1	12.4	0.6	8.1	0	36.6	35.3	29	36.8	32.7	10.8	11.5	13.4	14.7	17.3	0.2	0.2	0.2	0.3	0.2	24.53	22.78	16.78	24.7	19.68	12.9	2.75	13	4.5	95	76	191.5
2053	11/15/2017	6.41	6.7	17.7	1.3	7.3	0	36.2	35	29	36.8	32.6	11	11.6	13.2	14.3	17	0.2	0.2	0.2	0.3	0.2	23.98	22.37	16.79	24.74	19.57	12.87	2.59	48	2.2	96	77	269
2053	11/16/2017	6.41	12.5	15.7	4.6	11	0	35.9	34.6	28.1	36.6	32.4	12.8	12.7	13.2	14.1	16.8	0.2	0.2	0.2	0.3	0.2	23.53	21.84	16.18	24.48	19.47	12.87	2.62	171	3.9	82	73	145.7
2053	11/17/2017	6.41	2.1	16.7	1.5	10.9	0	35.4	34.1	27.8	36.7	32.6	11.1	11.7	13.5	14.3	16.6	0.2	0.2	0.2	0.3	0.2	22.94	21.31	15.96	24.58	19.62	12.86	2.8	358	2.9	96	71	244.7
2053	11/18/2017	6.41	13.9	19.8	-1.1	10.3	0	35	33.9	27.5	36.7	32.1	11.9	12	13	13.9	16.5	0.2	0.2	0.2	0.3	0.2	22.36	21.15	15.79	24.52	19.21	12.9	2.6	157	3.8	48	65	267.5
2053	11/19/2017	6.68	7.5	21.7	7.4	15.7	0.27	38.8	37.1	27.8	36.5	32.4	12.8	13.1	14	14.2	16.4	0.2	0.2	0.2	0.3	0.2	28.72	25.22	15.91	24.26	19.44	12.77	2.81	202	12.4	71	70	52.06
2053	11/20/2017	6.68	-1.9	9.9	-2.4	5.2	0	37.9	35.9	28	36.6	32.5	9.2	9.9	12.4	14	16.3	0.2	0.2	0.2	0.3	0.2	26.83	23.64	16.12	24.4	19.58	12.88	2.73	342	4.2	87	86	233.8
2053	11/21/2017	6.68	6	14.2	-5.4	4.1	0	37.2	35.4	27.8	36.4	32.2	8.8	9.3	11.2	13	16.1	0.2	0.2	0.2	0.3	0.2	25.67	23.04	16.02	24.2	19.26	12.86	2.5	132	2.3	62	77	254.5
2053	11/22/2017	6.68	2.3	17.3	2.3	8.8	0	36.7	35.1	27.8	36.4	32.4	9.6	10	11.5	12.7	15.9	0.2	0.2	0.2	0.3	0.2	24.84	22.56	15.99	24.18	19.43	12.87	2.66	173	3.7	88	67	246.3
2053	11/23/2017	6.68	0.7	9.7	-1.1	4.8	0	36.2	34.5	27.7	36.3	32.2	8	8.5	10.7	12.4	15.7	0.2	0.2	0.2	0.3	0.2	24.11	21.93	15.97	24.04	19.3	12.85	2.62	6	5.3	69	68	261.3
2053	11/24/2017	6.68	-0.9	14.9	-4.4	3.8	0	35.5	34	27.6	36.2	31.5	7.9	8.4	10.3	11.9	15.5	0.2	0.2	0.2	0.3	0.2	23.21	21.37	15.91	23.95	18.72	12.85	2.55	7	2.4	90	67	257.9
2053	11/25/2017	6.68	4.9	16.9	-3.5	6.3	0	34.8	33.7	27	36.1	31.4	8.5	8.9	10.4	11.6	15.2	0.2	0.2	0.2	0.3	0.2	22.35	21.08	15.52	23.76	18.62	12.87	2.54	177	2.2	87	63	238.8
2053	11/26/2017	6.68	0.8	18	0.8	9.7	0	34.4	33.5	27.1	36	31.4	8.8	9.3	10.8	11.8	15	0.2	0.2	0.2	0.3	0.2	21.87	20.83	15.57	23.71	18.66	12.86	2.65	347	2.6	90	59	202.5
2053	11/27/2017	6.68	-0.8	15.9	-2.2	5.6	0	33.9	32.8	26.3	36.1	32	8	8.5	10.2	11.6	14.8	0.2	0.2	0.2	0.3	0.2	21.29	20.16	15.06	23.78	19.14	12.85	2.59	5	2.6	92	61	252.5
2053	11/28/2017	6.68	-0.7	18	-3.9	5.2	0	33.4	32.4	26.5	36.1	32	7.9	8.4	10.1	11.3	14.7	0.2	0.2	0.2	0.3	0.2	20.8	19.81	15.2	23.76	19.17	12.91	2.55	13	1.2	88	61	253.2
2053	11/29/2017	6.68	3.7	18.5	-1.4	9.1	0	33.1	32.4	26.6	35.9	31.1	8.6	8.8	10.2	11.2	14.5	0.2	0.2	0.2	0.3	0.2	20.42	19.79	15.28	23.56	18.39	12.9	2.55	140	3.8	88	55	247.6
2053	11/30/2017	6.68	10.8	21.1	0.7	11	0	32.9	32.5	26.5	35.9	31.3	11	10.9	11	11.4	14.3	0.2	0.2	0.2	0.3	0.2	20.15	19.82	15.19	23.57	18.55	12.91	2.63	49	1.5	75	53	237.2
2053	12/1/2017	6.68	13.1	18.2	10.2	14.8	0	33	32.4	26.5	35.9	31	12.5	12.3	12.1	11.9	14.2	0.2	0.2	0.2	0.3	0.2	20.2	19.66	15.17	23.51	18.33	12.88	2.78	134	3.7	82	57	70.3
2053	12/2/2017	6.68	7	18.2	6.1	11.9	0	32.5	31.7	26.2	35.8	31.1	11.6	11.7	12.6	12.6	14.2	0.2	0.2	0.2	0.3	0.2	19.8	19.06	14.93	23.34	18.41	12.91	2.82	8	3.4	92	65	218.1
2053	12/3/2017	6.68	2.5	19.5	2.5	10.8	0	32.1	32.1	25.7	35.7	31.7	11	11.4	12.7	12.8	14.3	0.2	0.2	0.2	0.3	0.2	19.38	19.35	14.61	23.24	18.89	12.89	2.7	339	1.2	95	63	204.4
2053	12/4/2017	6.68	2.7	19.1	0.1	8.4	0	31.7	31.5	26.3	35.7	31.4	10.1	10.4	11.9	12.5	14.4	0.2	0.2	0.2	0.3	0.2	19.09	18.93	14.99	23.23	18.63	12.89	2.63	16	1.5	93	66	192.8
2053	12/5/2017	6.68	15.3	17.8	2.4	13.3	0	31.8	31.6	24.8	35.7	30.8	12.3	12	12.1	12.4	14.4	0.2	0.2	0.3	0.3	0.2	19.07	18.91	14.06	23.25	18.17	12.92	2.62	161	8	78	61	215.8
2053	12/6/2017	8.7	3.5	16.7	3.5	11.6	2.02	39.3	37.7	33.5	37.9	32.8	10.7	11.1	12.5	12.9	14.3	0.2	0.2	0.2	0.3	0.2	30.37	26.45	20.7	26.73	19.96	12.75	2.84	96	6.4	68	90	17.59
2053	12/7/2017	8.71	3.1	8.2	1.3	4.2	0.01	38.5	36.9	31.4	37.5	32.5	9.4	9.7	11.1	12.3	14.3	0.2	0.2	0.2	0.3	0.2	28.26	25.05	18.82	25.96	19.6	12.93	2.65	2	2	89	98	120
2053	12/8/2017	8.71	0.7	8.7	0.7	4.1	0	38	36.3	29.9	37.1	32.5	8.3	8.6	10.3	11.8	14.2	0.2	0.2	0.2	0.3	0.2	27.14	24.31	17.6	25.29	19.59	12.92	2.64	357	3.4	63	95	137.1
2053	12/9/2017	8.71	-0.5	0.7	-2.1	-0.7	0	37.4	35.7	29.1	36.9	32.7	6.2	6.5	8.6	10.9	14.2	0.2	0.2	0.2	0.3	0.2	26.08	23.54	17.05	24.97	19.87	12.74	2.62	6	5.5	59	92	55.85
2053	12/10/2017	8.71	-5.6	6.8	-7	0	0	36.9	35.2	28.8	36.7	32.8	4.5	5.3	7.6	10	14	0.2	0.2	0.2	0.3	0.2	25.44	22.96	16.9	24.81	19.89	12.9	2.58	297	4.7	87	82	165.4
2053	12/11/2017	8.71	2.6	8.5	-7.7	0.3	0	36.5	35.1	28.5	36.5	32.3	4.7	5.2	7.1	9.3	13.7	0.2	0.2	0.2	0.3	0.2	24.83	22.85	16.65	24.53	19.45	12.88	2.41	194	3.4	59	73	228.8
2053	12/12/2017	8.71	5.4	14.8	-3.2	6.5	0	36.4	35	27.8	36.5	32.3	6.1	6.4	7.7	9.1	13.3	0.2	0.2	0.2	0.3	0.2	24.51	22.58	16.15	24.56	19.52	12.9	2.55	181	3.9	66	63	228.2
2053	12/13/2017	8.71	-5	8.6	-5.6	4.6	0	35.8	34.7	28.2	36.4	32.6	4.7	5.4	7.4	9.1	13.1	0.2	0.2	0.2	0.3	0.2	23.79	22.39	16.42	24.42	19.75	12.88	2.63	328	5	78	59	152
2053	12/14/2017	8.71	3.1	9.6	-7.7	1.6	0	35.4	34.1	27.5	36.3	32.2	4.7	5.1	6.7	8.6	12.8	0.2	0.2	0.2	0.3	0.2	23.28	21.7	15.98	24.29	19.38	12.88	2.45	188	5.3	58	52	231.2
2053	12/15/2017	8.71	-0.8	10.1	-4.4	3.1	0	35	33.9	27.2	36.1	31.7	5.3	5.5	7	8.5	12.6	0.2	0.2	0.2	0.3	0.2	22.66	21.46	15.79	24.03	18.96	12.88	2.59	356	3.6	74	54	226.8
2053	12/16/2017	8.71	-6.6	2.6	-6.7	-2.4	0	34.4	33.6	26.8	36.1	32.2	3.2	3.8	6	8.2	12.4	0.2	0.2	0.2	0.3	0.2	22.11	21.14	15.53	23.98	19.4	12.85	2.58	336	2.1	90	62	103.8
2053	12/17/2017	8.71	0.6	10.2	-6.8	1.4	0	34.2	33.4	27.3	36	31.3	4.4	4.7	6.2	7.8	12.1	0.2	0.2	0.2	0.3	0.2	21.86	20.98	15.87	23.92	18.65	12.88	2.41	165	2.4	80	58	216.2
2053	12/18/2017	8.84	7.5	8.8	0.6	6.1	0.13	36.5	33.8	26.9	36.1	31.7	7.3	7	7.1	8	11.9	0.2	0.2	0.2	0.3	0.2	24.69	21.25	15.56	23.95	18.98	12.86	2.55	152	4.3	96	73	77.5
2053	12/19/2017	8.84	6.8	14.6	2.5	8.4	0	36.3	34	26.5	36	31.6	7.4	7.4	8.3	8.7	11.8	0.2	0.2	0.2	0.3	0.2	24.32	21.48	15.24	23.77	18.96	12.91	2.75	178	2.9	98	86	109.5
2053	12/20/2017	9.14	14.4	14.5	6.8	12	0.3	39.6	38.1	26.9	36	31.8	10.7	10.2	9.5	9.2	11.7	0.2	0.2	0.2	0.3	0.2	31.22	27.18	15.5	23.75	19.1	12.8	2.68	166	2.9	98	90	31.81
2053	12/21/2017	10.67	12.1	18	12.1	14.7	1.53	39.9	38.2	34.2	37.9	40.7	12.4	12.1	11.5	10.4	12	0.2	0.2	0.2	0.3	0.2	32.35	27.28	21.45	26.78	42.29	12.92	2.85	74	3.4	98	99	82
2053	12/22/2017	10.7	13	14.6	10.6	12.6	0.03	39.5	37.6	32.7	37.7	40.8	11.7	11.6	11.6	11.1	12.3	0.2	0.2	0.2	0.3	0.2	30.76	26.24	19.9	26.4	42.75	12.79	2.82	202	4.7	89	100	56.99
2053	12/23/2017	10.7	19.4	19.4	12.7	15.5	0	39.2	37.5	31.5	37.7	40.8	13.9	13.2	12.3	11.5	12.6	0.2	0.2	0.2	0.3	0.2	29.84	25.98	18.86	26.44	42.99	12.79	2.81	154	7	85	99	37.71
2053	12/24/2017	11.13	4.7	20.6	4.6	12.3	0.43	39.5	37.7	33.5	38.5	40.8	11	11.2	12.4	12.3	12.8	0.2	0.2	0.2	0.3	0.2	30.88	26.39	20.69	27.93	43.33	12.7	2.9	295	10.4	91	98	32.94
2053	12/25/2017	11.14	-0.4	6.1	-0.4	4.3	0.01	39.1	37.3	32	38.4	40.8	7.6	8.2	10.4	11.7	13.2	0.2	0.2	0.2	0.3	0.2	29.8	25.78	19.3	27.82	43.53	12.63	2.7	299	6.1	69	100	30.73
2053	12/26/2017	11.14	-1.2	0.6	-3.6	-1.4	0	38.6	36.6	31.4	38.2	40.8	6.1	6.4	8.5	10.5	13.2	0.2	0.2	0.2	0.3	0.2	28.64	24.75	18.92	27.44	43.78	12.95	2.58	6	5.2	53	99	147.8
2053	12/27/2017	11.14	-0.7	8.3	-1.9	2.2	0	38.3	36.2	30.8	38	40.8	5.9	6.3	8.2	9.8	13.2	0.2	0.2	0.2	0.3	0.2	28.03	24.19	18.38	27	44.29	12.95	2.58	34	3.1	68	97	188.5
2053	12/28/2017	11.14	-6.2	1.2	-6.2	-2.1	0	38	36	29.9	37.7	40.8	3.9	4.5	7	9.2	12.9	0.2	0.2	0.2	0.3	0.2	27.47	23.98	17.71	26.45	44.43	12.88	2.57	9	7.8	57	97	170.4
2053	12/29/2017	11.14	-2.6	6.4	-8.4	-2.1	0	37.7	35.7	29.8	37.3	40.9	3.9	4.5	6.3	8.4	12.7	0.2	0.2	0.2	0.3	0.2	26.9	23.67	17.66	25.83	44.89	12.9	2.46	4	3.6	67	92	226.5
2053	12/30/2017	11.14	-3.9	8.5	-5.8	-0.6	0	37.4	35.2	29.3	37.1	40.9	3.7	4.3	6.1	8	12.4	0.2	0.2	0.2	0.3	0.2	26.35	23.04	17.33	25.56	44.76	12.88	2.49	11	2.4	85	92	229.2
2053	12/31/2017	11.14	-2.4	5.6	-5.6	0.7	0	37.2	35.4	28.9	36.8	40.9	4.6	4.8	6.2	7.8	12.1	0.2	0.2	0.2	0.3	0.2	25.87	23.18	17.01	25.04	45.17	12.86	2.48	6	4.2	68	94	100
