# Supplementary material for: Using solar radiation data in soil moisture diagnostic equation for estimating root-zone soil moisture
Source: PeerJ. 2022 Dec 12;10:e14561. doi: 10.7717/peerj.14561 (PMC9753742; doi:10.7717/peerj.14561)
Supplement: Supplemental Information 1 — These data were applied in simulation using the soil moisture diagnostic equation. [file peerj-10-14561-s001.zip › code_data/code_data/AL2053/Alawa2014.csv]

2053	1/1/2014	184.1
2053	1/2/2014	225.5
2053	1/3/2014	34.97
2053	1/4/2014	268.7
2053	1/5/2014	273.9
2053	1/6/2014	62.57
2053	1/7/2014	206.3
2053	1/8/2014	275.2
2053	1/9/2014	219.4
2053	1/10/2014	178.4
2053	1/11/2014	74.5
2053	1/12/2014	235.1
2053	1/13/2014	280.3
2053	1/14/2014	45.21
2053	1/15/2014	279
2053	1/16/2014	223.1
2053	1/17/2014	266.9
2053	1/18/2014	235.4
2053	1/19/2014	259.6
2053	1/20/2014	291.8
2053	1/21/2014	291.7
2053	1/22/2014	108.8
2053	1/23/2014	305.7
2053	1/24/2014	237.6
2053	1/25/2014	318.5
2053	1/26/2014	180.7
2053	1/27/2014	289
2053	1/28/2014	285.5
2053	1/29/2014	62.68
2053	1/30/2014	336.3
2053	1/31/2014	313.1
2053	2/1/2014	265.8
2053	2/2/2014	220.1
2053	2/3/2014	35.34
2053	2/4/2014	93.6
2053	2/5/2014	88.7
2053	2/6/2014	63.64
2053	2/7/2014	113
2053	2/8/2014	179.7
2053	2/9/2014	161.3
2053	2/10/2014	128.7
2053	2/11/2014	119.8
2053	2/12/2014	102.3
2053	2/13/2014	49.23
2053	2/14/2014	301.1
2053	2/15/2014	194.4
2053	2/16/2014	374.9
2053	2/17/2014	372.9
2053	2/18/2014	132.6
2053	2/19/2014	377.9
2053	2/20/2014	222.4
2053	2/21/2014	141.7
2053	2/22/2014	415.5
2053	2/23/2014	417.5
2053	2/24/2014	393.5
2053	2/25/2014	409.2
2053	2/26/2014	373
2053	2/27/2014	322.2
2053	2/28/2014	446.1
2053	3/1/2014	362.2
2053	3/2/2014	189.7
2053	3/3/2014	216.4
2053	3/4/2014	100.1
2053	3/5/2014	241.4
2053	3/6/2014	414.4
2053	3/7/2014	217.1
2053	3/8/2014	461
2053	3/9/2014	446.8
2053	3/10/2014	106.8
2053	3/11/2014	462.1
2053	3/12/2014	369.4
2053	3/13/2014	114.3
2053	3/14/2014	492.2
2053	3/15/2014	477.3
2053	3/16/2014	337.7
2053	3/17/2014	176.4
2053	3/18/2014	81
2053	3/19/2014	194
2053	3/20/2014	146.5
2053	3/21/2014	525.7
2053	3/22/2014	414.4
2053	3/23/2014	222
2053	3/24/2014	396.6
2053	3/25/2014	509.9
2053	3/26/2014	295.3
2053	3/27/2014	546.7
2053	3/28/2014	362.8
2053	3/29/2014	240.2
2053	3/30/2014	116.8
2053	3/31/2014	553.5
2053	4/1/2014	542.6
2053	4/2/2014	540.9
2053	4/3/2014	499.5
2053	4/4/2014	380.3
2053	4/5/2014	167.9
2053	4/6/2014	484.7
2053	4/7/2014	287.2
2053	4/8/2014	123.6
2053	4/9/2014	449.2
2053	4/10/2014	583.4
2053	4/11/2014	579.8
2053	4/12/2014	540.4
2053	4/13/2014	526.9
2053	4/14/2014	508.9
2053	4/15/2014	142.6
2053	4/16/2014	412.5
2053	4/17/2014	627.1
2053	4/18/2014	579.3
2053	4/19/2014	212.1
2053	4/20/2014	449.6
2053	4/21/2014	608.7
2053	4/22/2014	519.3
2053	4/23/2014	351.7
2053	4/24/2014	638.1
2053	4/25/2014	589.1
2053	4/26/2014	523.8
2053	4/27/2014	636.2
2053	4/28/2014	286.1
2053	4/29/2014	315.8
2053	4/30/2014	500.9
2053	5/1/2014	411.7
2053	5/2/2014	651
2053	5/3/2014	554.6
2053	5/4/2014	639.5
2053	5/5/2014	636.7
2053	5/6/2014	638.1
2053	5/7/2014	645.3
2053	5/8/2014	644.2
2053	5/9/2014	626.6
2053	5/10/2014	174.2
2053	5/11/2014	548.7
2053	5/12/2014	350.3
2053	5/13/2014	608.2
2053	5/14/2014	643.1
2053	5/15/2014	241.6
2053	5/16/2014	441.3
2053	5/17/2014	513.9
2053	5/18/2014	175.6
2053	5/19/2014	192
2053	5/20/2014	566.3
2053	5/21/2014	665
2053	5/22/2014	640.1
2053	5/23/2014	599.9
2053	5/24/2014	592.9
2053	5/25/2014	568.9
2053	5/26/2014	565.8
2053	5/27/2014	524
2053	5/28/2014	433.6
2053	5/29/2014	484.5
2053	5/30/2014	349.4
2053	5/31/2014	511.1
2053	6/1/2014	548.3
2053	6/2/2014	430.8
2053	6/3/2014	480.3
2053	6/4/2014	377
2053	6/5/2014	492.7
2053	6/6/2014	255.3
2053	6/7/2014	298
2053	6/8/2014	552.8
2053	6/9/2014	434.4
2053	6/10/2014	467.1
2053	6/11/2014	246.9
2053	6/12/2014	385.6
2053	6/13/2014	580.6
2053	6/14/2014	480.1
2053	6/15/2014	592.6
2053	6/16/2014	575.9
2053	6/17/2014	605.2
2053	6/18/2014	624.6
2053	6/19/2014	656.6
2053	6/20/2014	591.7
2053	6/21/2014	528.1
2053	6/22/2014	538.9
2053	6/23/2014	641.5
2053	6/24/2014	542.3
2053	6/25/2014	347.2
2053	6/26/2014	488.1
2053	6/27/2014	258.6
2053	6/28/2014	429.8
2053	6/29/2014	453.2
2053	6/30/2014	276.7
2053	7/1/2014	423.1
2053	7/2/2014	615.3
2053	7/3/2014	633.3
2053	7/4/2014	653.4
2053	7/5/2014	657.1
2053	7/6/2014	659.3
2053	7/7/2014	603.5
2053	7/8/2014	611.5
2053	7/9/2014	439.2
2053	7/10/2014	427
2053	7/11/2014	595.2
2053	7/12/2014	658.8
2053	7/13/2014	578.7
2053	7/14/2014	499.9
2053	7/15/2014	577.6
2053	7/16/2014	475.9
2053	7/17/2014	678.8
2053	7/18/2014	489.7
2053	7/19/2014	108.7
2053	7/20/2014	371.7
2053	7/21/2014	404.3
2053	7/22/2014	322.5
2053	7/23/2014	512.6
2053	7/24/2014	383
2053	7/25/2014	435.8
2053	7/26/2014	606.4
2053	7/27/2014	622.4
2053	7/28/2014	511
2053	7/29/2014	649.1
2053	7/30/2014	633.1
2053	7/31/2014	588.6
2053	8/1/2014	374.8
2053	8/2/2014	470.1
2053	8/3/2014	402.6
2053	8/4/2014	566
2053	8/5/2014	587.2
2053	8/6/2014	600.4
2053	8/7/2014	479.9
2053	8/8/2014	545.7
2053	8/9/2014	385.7
2053	8/10/2014	325.1
2053	8/11/2014	325.5
2053	8/12/2014	359.9
2053	8/13/2014	419.4
2053	8/14/2014	555
2053	8/15/2014	578.5
2053	8/16/2014	558.5
2053	8/17/2014	583.9
2053	8/18/2014	320.8
2053	8/19/2014	184
2053	8/20/2014	437.1
2053	8/21/2014	530.8
2053	8/22/2014	507.3
2053	8/23/2014	541.7
2053	8/24/2014	399.4
2053	8/25/2014	524
2053	8/26/2014	449
2053	8/27/2014	501.3
2053	8/28/2014	551.5
2053	8/29/2014	545.1
2053	8/30/2014	454
2053	8/31/2014	362
2053	9/1/2014	175.3
2053	9/2/2014	519.5
2053	9/3/2014	456.7
2053	9/4/2014	297.1
2053	9/5/2014	428.6
2053	9/6/2014	357.7
2053	9/7/2014	424.3
2053	9/8/2014	442.6
2053	9/9/2014	289.2
2053	9/10/2014	296.9
2053	9/11/2014	362.9
2053	9/12/2014	252.5
2053	9/13/2014	250.9
2053	9/14/2014	227.9
2053	9/15/2014	461.6
2053	9/16/2014	246.7
2053	9/17/2014	396.1
2053	9/18/2014	462.5
2053	9/19/2014	319.7
2053	9/20/2014	452.1
2053	9/21/2014	475.5
2053	9/22/2014	405.9
2053	9/23/2014	489.4
2053	9/24/2014	486.2
2053	9/25/2014	468.9
2053	9/26/2014	451
2053	9/27/2014	334.7
2053	9/28/2014	302.9
2053	9/29/2014	319.8
2053	9/30/2014	405.8
2053	10/1/2014	377.5
2053	10/2/2014	361.9
2053	10/3/2014	372.5
2053	10/4/2014	229.3
2053	10/5/2014	448.1
2053	10/6/2014	389.1
2053	10/7/2014	163
2053	10/8/2014	195.3
2053	10/9/2014	307
2053	10/10/2014	325.4
2053	10/11/2014	227.3
2053	10/12/2014	182.6
2053	10/13/2014	128.8
2053	10/14/2014	269.2
2053	10/15/2014	177.3
2053	10/16/2014	142.6
2053	10/17/2014	287.5
2053	10/18/2014	382.5
2053	10/19/2014	382.9
2053	10/20/2014	387.4
2053	10/21/2014	299.9
2053	10/22/2014	377.1
2053	10/23/2014	383.8
2053	10/24/2014	347.6
2053	10/25/2014	361.7
2053	10/26/2014	331
2053	10/27/2014	306.2
2053	10/28/2014	348.6
2053	10/29/2014	215.9
2053	10/30/2014	301.2
2053	10/31/2014	355.3
2053	11/1/2014	73.5
2053	11/2/2014	225.2
2053	11/3/2014	348.7
2053	11/4/2014	328.1
2053	11/5/2014	301.8
2053	11/6/2014	60.11
2053	11/7/2014	313.2
2053	11/8/2014	322.6
2053	11/9/2014	297
2053	11/10/2014	314.5
2053	11/11/2014	315.9
2053	11/12/2014	212.3
2053	11/13/2014	90.6
2053	11/14/2014	160.4
2053	11/15/2014	298.7
2053	11/16/2014	273.2
2053	11/17/2014	27.12
2053	11/18/2014	137.6
2053	11/19/2014	296.1
2053	11/20/2014	256.6
2053	11/21/2014	284.7
2053	11/22/2014	277.7
2053	11/23/2014	258.6
2053	11/24/2014	36.37
2053	11/25/2014	251.6
2053	11/26/2014	250.1
2053	11/27/2014	240.9
2053	11/28/2014	81.9
2053	11/29/2014	269.2
2053	11/30/2014	96
2053	12/1/2014	175.5
2053	12/2/2014	123.5
2053	12/3/2014	29.02
2053	12/4/2014	148.4
2053	12/5/2014	176.8
2053	12/6/2014	114.7
2053	12/7/2014	49.81
2053	12/8/2014	230.3
2053	12/9/2014	188.2
2053	12/10/2014	162
2053	12/11/2014	74.8
2053	12/12/2014	255.9
2053	12/13/2014	251.4
2053	12/14/2014	96.7
2053	12/15/2014	192.4
2053	12/16/2014	156.7
2053	12/17/2014	80.9
2053	12/18/2014	79.5
2053	12/19/2014	72.4
2053	12/20/2014	94.4
2053	12/21/2014	244.5
2053	12/22/2014	136.8
2053	12/23/2014	50.99
2053	12/24/2014	22.66
2053	12/25/2014	32.2
2053	12/26/2014	231.3
2053	12/27/2014	138.2
2053	12/28/2014	72.9
2053	12/29/2014	48.12
2053	12/30/2014	71.8
2053	12/31/2014	182.4
