# Supplementary material for: Using solar radiation data in soil moisture diagnostic equation for estimating root-zone soil moisture
Source: PeerJ. 2022 Dec 12;10:e14561. doi: 10.7717/peerj.14561 (PMC9753742; doi:10.7717/peerj.14561)
Supplement: Supplemental Information 1 — These data were applied in simulation using the soil moisture diagnostic equation. [file peerj-10-14561-s001.zip › code_data/code_data/AL2053/Alawa2015.csv]

2053	1/1/2015	243.8
2053	1/2/2015	78.69
2053	1/3/2015	35.8
2053	1/4/2015	24.9
2053	1/5/2015	96.7
2053	1/6/2015	244
2053	1/7/2015	242.8
2053	1/8/2015	115.9
2053	1/9/2015	274.5
2053	1/10/2015	240.4
2053	1/11/2015	274.6
2053	1/12/2015	81
2053	1/13/2015	32.88
2053	1/14/2015	36.22
2053	1/15/2015	72.3
2053	1/16/2015	57.3
2053	1/17/2015	274
2053	1/18/2015	284.7
2053	1/19/2015	287.9
2053	1/20/2015	249.7
2053	1/21/2015	226.1
2053	1/22/2015	273.7
2053	1/23/2015	79.8
2053	1/24/2015	33.54
2053	1/25/2015	273.6
2053	1/26/2015	237.9
2053	1/27/2015	86.4
2053	1/28/2015	278.5
2053	1/29/2015	305.4
2053	1/30/2015	216.6
2053	1/31/2015	290.5
2053	2/1/2015	155.1
2053	2/2/2015	41.86
2053	2/3/2015	123
2053	2/4/2015	311
2053	2/5/2015	215.1
2053	2/6/2015	313.6
2053	2/7/2015	326.9
2053	2/8/2015	339.5
2053	2/9/2015	126.7
2053	2/10/2015	180.4
2053	2/11/2015	186.2
2053	2/12/2015	322.2
2053	2/13/2015	221.3
2053	2/14/2015	308.9
2053	2/15/2015	308.6
2053	2/16/2015	219.3
2053	2/17/2015	23.94
2053	2/18/2015	206.7
2053	2/19/2015	217.9
2053	2/20/2015	377.9
2053	2/21/2015	100.7
2053	2/22/2015	38.54
2053	2/23/2015	54.83
2053	2/24/2015	289.5
2053	2/25/2015	234.6
2053	2/26/2015	98.6
2053	2/27/2015	257.6
2053	2/28/2015	386.5
2053	3/1/2015	342.1
2053	3/2/2015	116.8
2053	3/3/2015	220.6
2053	3/4/2015	57.9
2053	3/5/2015	141.7
2053	3/6/2015	87
2053	3/7/2015	431.4
2053	3/8/2015	458.2
2053	3/9/2015	356
2053	3/10/2015	192.6
2053	3/11/2015	62.97
2053	3/12/2015	182
2053	3/13/2015	147.7
2053	3/14/2015	103.1
2053	3/15/2015	101.4
2053	3/16/2015	482.9
2053	3/17/2015	493.4
2053	3/18/2015	431.2
2053	3/19/2015	368
2053	3/20/2015	104.2
2053	3/21/2015	99
2053	3/22/2015	281.1
2053	3/23/2015	110.7
2053	3/24/2015	490
2053	3/25/2015	481.3
2053	3/26/2015	384.4
2053	3/27/2015	289.4
2053	3/28/2015	365
2053	3/29/2015	539.9
2053	3/30/2015	443.3
2053	3/31/2015	514.5
2053	4/1/2015	372.2
2053	4/2/2015	526
2053	4/3/2015	280.8
2053	4/4/2015	321.3
2053	4/5/2015	558
2053	4/6/2015	393.6
2053	4/7/2015	135.3
2053	4/8/2015	137.8
2053	4/9/2015	398.4
2053	4/10/2015	321.9
2053	4/11/2015	256.1
2053	4/12/2015	536.1
2053	4/13/2015	505.9
2053	4/14/2015	157.7
2053	4/15/2015	268.1
2053	4/16/2015	335.1
2053	4/17/2015	201
2053	4/18/2015	146.1
2053	4/19/2015	351.6
2053	4/20/2015	291.7
2053	4/21/2015	370.7
2053	4/22/2015	594.2
2053	4/23/2015	553.8
2053	4/24/2015	477.5
2053	4/25/2015	473.1
2053	4/26/2015	396.6
2053	4/27/2015	460.3
2053	4/28/2015	554.1
2053	4/29/2015	429.6
2053	4/30/2015	537.7
2053	5/1/2015	518.5
2053	5/2/2015	630.1
2053	5/3/2015	585.1
2053	5/4/2015	588
2053	5/5/2015	534.7
2053	5/6/2015	592.5
2053	5/7/2015	582.1
2053	5/8/2015	616.9
2053	5/9/2015	603.5
2053	5/10/2015	456.4
2053	5/11/2015	524.8
2053	5/12/2015	491.4
2053	5/13/2015	472.9
2053	5/14/2015	632.9
2053	5/15/2015	420.4
2053	5/16/2015	283.9
2053	5/17/2015	259.8
2053	5/18/2015	324.5
2053	5/19/2015	351.3
2053	5/20/2015	521.4
2053	5/21/2015	483.2
2053	5/22/2015	165.5
2053	5/23/2015	651.5
2053	5/24/2015	625.5
2053	5/25/2015	518
2053	5/26/2015	188.5
2053	5/27/2015	336.8
2053	5/28/2015	313
2053	5/29/2015	429.6
2053	5/30/2015	441.9
2053	5/31/2015	447.6
2053	6/1/2015	437.2
2053	6/2/2015	414.8
2053	6/3/2015	339.6
2053	6/4/2015	460.1
2053	6/5/2015	457.9
2053	6/6/2015	398.1
2053	6/7/2015	609.7
2053	6/8/2015	607.6
2053	6/9/2015	103.6
2053	6/10/2015	571.7
2053	6/11/2015	514.3
2053	6/12/2015	539.1
2053	6/13/2015	448.8
2053	6/14/2015	527.7
2053	6/15/2015	577.8
2053	6/16/2015	602.3
2053	6/17/2015	505.2
2053	6/18/2015	550.5
2053	6/19/2015	518.9
2053	6/20/2015	504.8
2053	6/21/2015	508.1
2053	6/22/2015	556
2053	6/23/2015	460
2053	6/24/2015	527.4
2053	6/25/2015	493.6
2053	6/26/2015	554.8
2053	6/27/2015	462.6
2053	6/28/2015	259.6
2053	6/29/2015	640.9
2053	6/30/2015	403.2
2053	7/1/2015	414.1
2053	7/2/2015	109.5
2053	7/3/2015	325.5
2053	7/4/2015	183.9
2053	7/5/2015	305.7
2053	7/6/2015	368.2
2053	7/7/2015	451.7
2053	7/8/2015	484
2053	7/9/2015	552.1
2053	7/10/2015	596.4
2053	7/11/2015	561.4
2053	7/12/2015	597.2
2053	7/13/2015	554.1
2053	7/14/2015	565.5
2053	7/15/2015	356.1
2053	7/16/2015	442
2053	7/17/2015	550.7
2053	7/18/2015	521.7
2053	7/19/2015	522.4
2053	7/20/2015	530.9
2053	7/21/2015	354.4
2053	7/22/2015	407.9
2053	7/23/2015	477.8
2053	7/24/2015	317
2053	7/25/2015	482.7
2053	7/26/2015	567.5
2053	7/27/2015	561.1
2053	7/28/2015	536.5
2053	7/29/2015	467.1
2053	7/30/2015	338.2
2053	7/31/2015	514.2
2053	8/1/2015	596.5
2053	8/2/2015	589.4
2053	8/3/2015	556.4
2053	8/4/2015	540.7
2053	8/5/2015	556
2053	8/6/2015	446.2
2053	8/7/2015	106.6
2053	8/8/2015	475
2053	8/9/2015	548.8
2053	8/10/2015	540.7
2053	8/11/2015	348.1
2053	8/12/2015	446
2053	8/13/2015	548.4
2053	8/14/2015	566.5
2053	8/15/2015	364.4
2053	8/16/2015	244.5
2053	8/17/2015	423
2053	8/18/2015	163.7
2053	8/19/2015	261.6
2053	8/20/2015	312.1
2053	8/21/2015	220.8
2053	8/22/2015	332.5
2053	8/23/2015	358.4
2053	8/24/2015	379.8
2053	8/25/2015	460.8
2053	8/26/2015	545.9
2053	8/27/2015	531.8
2053	8/28/2015	521.6
2053	8/29/2015	483.1
2053	8/30/2015	333.7
2053	8/31/2015	178.6
2053	9/1/2015	362.8
2053	9/2/2015	406.7
2053	9/3/2015	310.3
2053	9/4/2015	448.7
2053	9/5/2015	446.7
2053	9/6/2015	456.1
2053	9/7/2015	459.9
2053	9/8/2015	445.7
2053	9/9/2015	444.7
2053	9/10/2015	326.4
2053	9/11/2015	296.1
2053	9/12/2015	333.9
2053	9/13/2015	386.1
2053	9/14/2015	483.3
2053	9/15/2015	483.4
2053	9/16/2015	476.5
2053	9/17/2015	447.4
2053	9/18/2015	398.9
2053	9/19/2015	429.5
2053	9/20/2015	416.3
2053	9/21/2015	400.9
2053	9/22/2015	251.3
2053	9/23/2015	431.2
2053	9/24/2015	324
2053	9/25/2015	387
2053	9/26/2015	98.6
2053	9/27/2015	141.2
2053	9/28/2015	171.9
2053	9/29/2015	132.7
2053	9/30/2015	182.8
2053	10/1/2015	124.8
2053	10/2/2015	60.53
2053	10/3/2015	115.9
2053	10/4/2015	68.46
2053	10/5/2015	181.7
2053	10/6/2015	360.7
2053	10/7/2015	329.8
2053	10/8/2015	374.5
2053	10/9/2015	253.6
2053	10/10/2015	268.4
2053	10/11/2015	277.1
2053	10/12/2015	354.5
2053	10/13/2015	332.6
2053	10/14/2015	374.2
2053	10/15/2015	370.3
2053	10/16/2015	355.1
2053	10/17/2015	354.7
2053	10/18/2015	363.8
2053	10/19/2015	367.8
2053	10/20/2015	357.7
2053	10/21/2015	346.9
2053	10/22/2015	341.1
2053	10/23/2015	336.5
2053	10/24/2015	262.3
2053	10/25/2015	140.4
2053	10/26/2015	94.3
2053	10/27/2015	42.04
2053	10/28/2015	45.27
2053	10/29/2015	123.9
2053	10/30/2015	269.9
2053	10/31/2015	321.9
2053	11/1/2015	68.91
2053	11/2/2015	43.75
2053	11/3/2015	132.1
2053	11/4/2015	95.3
2053	11/5/2015	130.4
2053	11/6/2015	86
2053	11/7/2015	108.8
2053	11/8/2015	47.83
2053	11/9/2015	133.8
2053	11/10/2015	71.3
2053	11/11/2015	278.2
2053	11/12/2015	276
2053	11/13/2015	272.8
2053	11/14/2015	288.1
2053	11/15/2015	282
2053	11/16/2015	182.3
2053	11/17/2015	195.2
2053	11/18/2015	157.3
2053	11/19/2015	10.26
2053	11/20/2015	242.5
2053	11/21/2015	264.7
2053	11/22/2015	188.5
2053	11/23/2015	261.8
2053	11/24/2015	261.9
2053	11/25/2015	216.4
2053	11/26/2015	200.8
2053	11/27/2015	216.9
2053	11/28/2015	168.3
2053	11/29/2015	113.4
2053	11/30/2015	18.85
2053	12/1/2015	26.6
2053	12/2/2015	15.55
2053	12/3/2015	117.9
2053	12/4/2015	249.4
2053	12/5/2015	248.2
2053	12/6/2015	251.6
2053	12/7/2015	103.4
2053	12/8/2015	236
2053	12/9/2015	238.4
2053	12/10/2015	36.25
2053	12/11/2015	127.2
2053	12/12/2015	97.3
2053	12/13/2015	102.9
2053	12/14/2015	157.5
2053	12/15/2015	211.6
2053	12/16/2015	234.2
2053	12/17/2015	180.4
2053	12/18/2015	144.1
2053	12/19/2015	132.5
2053	12/20/2015	228.3
2053	12/21/2015	143.8
2053	12/22/2015	46.15
2053	12/23/2015	38.06
2053	12/24/2015	32.97
2053	12/25/2015	173.6
2053	12/26/2015	3.9
2053	12/27/2015	95.3
2053	12/28/2015	130.9
2053	12/29/2015	33.2
2053	12/30/2015	175.5
2053	12/31/2015	91.3
