# Supplementary material for: Using solar radiation data in soil moisture diagnostic equation for estimating root-zone soil moisture
Source: PeerJ. 2022 Dec 12;10:e14561. doi: 10.7717/peerj.14561 (PMC9753742; doi:10.7717/peerj.14561)
Supplement: Supplemental Information 1 — These data were applied in simulation using the soil moisture diagnostic equation. [file peerj-10-14561-s001.zip › code_data/code_data/AL2053/Alawa2016.csv]

2053	1/1/2016	81.9
2053	1/2/2016	78.2
2053	1/3/2016	218.9
2053	1/4/2016	195.2
2053	1/5/2016	109.2
2053	1/6/2016	249.4
2053	1/7/2016	223.6
2053	1/8/2016	113.7
2053	1/9/2016	53.64
2053	1/10/2016	33.74
2053	1/11/2016	113.9
2053	1/12/2016	244.8
2053	1/13/2016	245.9
2053	1/14/2016	255.5
2053	1/15/2016	238
2053	1/16/2016	61.42
2053	1/17/2016	139.7
2053	1/18/2016	252.4
2053	1/19/2016	252.5
2053	1/20/2016	216.1
2053	1/21/2016	30.65
2053	1/22/2016	49.22
2053	1/23/2016	27.52
2053	1/24/2016	160.3
2053	1/25/2016	274.6
2053	1/26/2016	218.9
2053	1/27/2016	22.23
2053	1/28/2016	227.6
2053	1/29/2016	257.8
2053	1/30/2016	289
2053	1/31/2016	269.4
2053	2/1/2016	133.7
2053	2/2/2016	105.7
2053	2/3/2016	149.8
2053	2/4/2016	219.3
2053	2/5/2016	299.7
2053	2/6/2016	311.8
2053	2/7/2016	169
2053	2/8/2016	308.5
2053	2/9/2016	152.8
2053	2/10/2016	111.6
2053	2/11/2016	253.7
2053	2/12/2016	322.7
2053	2/13/2016	294.4
2053	2/14/2016	333.4
2053	2/15/2016	79.1
2053	2/16/2016	28.55
2053	2/17/2016	93.1
2053	2/18/2016	187
2053	2/19/2016	346.7
2053	2/20/2016	337.8
2053	2/21/2016	79.9
2053	2/22/2016	49.45
2053	2/23/2016	84
2053	2/24/2016	113.3
2053	2/25/2016	65.48
2053	2/26/2016	168.3
2053	2/27/2016	381.9
2053	2/28/2016	378.5
2053	2/29/2016	387.2
2053	3/1/2016	381.2
2053	3/2/2016	131.2
2053	3/3/2016	379.8
2053	3/4/2016	52.01
2053	3/5/2016	155.3
2053	3/6/2016	377.3
2053	3/7/2016	411.9
2053	3/8/2016	331.5
2053	3/9/2016	332.5
2053	3/10/2016	326.3
2053	3/11/2016	204.9
2053	3/12/2016	136.5
2053	3/13/2016	141.8
2053	3/14/2016	220.1
2053	3/15/2016	261.3
2053	3/16/2016	422.3
2053	3/17/2016	440.7
2053	3/18/2016	387.8
2053	3/19/2016	413
2053	3/20/2016	400.4
2053	3/21/2016	342.3
2053	3/22/2016	444.8
2053	3/23/2016	468.4
2053	3/24/2016	399.6
2053	3/25/2016	61.69
2053	3/26/2016	386.4
2053	3/27/2016	399.6
2053	3/28/2016	74
2053	3/29/2016	423.5
2053	3/30/2016	486.6
2053	3/31/2016	333.9
2053	4/1/2016	177.9
2053	4/2/2016	262.6
2053	4/3/2016	476
2053	4/4/2016	502.9
2053	4/5/2016	489.9
2053	4/6/2016	516.2
2053	4/7/2016	222.2
2053	4/8/2016	397.2
2053	4/9/2016	433.7
2053	4/10/2016	523
2053	4/11/2016	397.1
2053	4/12/2016	158.4
2053	4/13/2016	399.5
2053	4/14/2016	290.6
2053	4/15/2016	321.3
2053	4/16/2016	478.6
2053	4/17/2016	430.2
2053	4/18/2016	538
2053	4/19/2016	514.9
2053	4/20/2016	322.6
2053	4/21/2016	452.7
2053	4/22/2016	196.3
2053	4/23/2016	362.7
2053	4/24/2016	526.9
2053	4/25/2016	544.5
2053	4/26/2016	502.8
2053	4/27/2016	502.4
2053	4/28/2016	420.9
2053	4/29/2016	488
2053	4/30/2016	334.6
2053	5/1/2016	258.3
2053	5/2/2016	257.2
2053	5/3/2016	206.5
2053	5/4/2016	417
2053	5/5/2016	460.1
2053	5/6/2016	530.5
2053	5/7/2016	495.3
2053	5/8/2016	549.1
2053	5/9/2016	541.1
2053	5/10/2016	223.7
2053	5/11/2016	327
2053	5/12/2016	444.8
2053	5/13/2016	314.6
2053	5/14/2016	579.5
2053	5/15/2016	532.3
2053	5/16/2016	574.1
2053	5/17/2016	336.5
2053	5/18/2016	386.9
2053	5/19/2016	322.4
2053	5/20/2016	439.5
2053	5/21/2016	142.9
2053	5/22/2016	420.9
2053	5/23/2016	558.7
2053	5/24/2016	579.8
2053	5/25/2016	546.1
2053	5/26/2016	457.8
2053	5/27/2016	466.4
2053	5/28/2016	420.3
2053	5/29/2016	206.1
2053	5/30/2016	460.6
2053	5/31/2016	490.9
2053	6/1/2016	520
2053	6/2/2016	430.7
2053	6/3/2016	403
2053	6/4/2016	456.9
2053	6/5/2016	304.7
2053	6/6/2016	228.6
2053	6/7/2016	467.7
2053	6/8/2016	579.1
2053	6/9/2016	599.6
2053	6/10/2016	549.6
2053	6/11/2016	583.5
2053	6/12/2016	556.8
2053	6/13/2016	439.6
2053	6/14/2016	504.5
2053	6/15/2016	501.7
2053	6/16/2016	388.7
2053	6/17/2016	541.6
2053	6/18/2016	454.1
2053	6/19/2016	424.7
2053	6/20/2016	495.7
2053	6/21/2016	542
2053	6/22/2016	450.4
2053	6/23/2016	499.7
2053	6/24/2016	542.5
2053	6/25/2016	410.1
2053	6/26/2016	450.9
2053	6/27/2016	487.2
2053	6/28/2016	408.2
2053	6/29/2016	496.3
2053	6/30/2016	557.5
2053	7/1/2016	606.6
2053	7/2/2016	541.6
2053	7/3/2016	572.9
2053	7/4/2016	396.2
2053	7/5/2016	443.3
2053	7/6/2016	154.1
2053	7/7/2016	408.8
2053	7/8/2016	498.9
2053	7/9/2016	475.8
2053	7/10/2016	434.8
2053	7/11/2016	314.8
2053	7/12/2016	465.4
2053	7/13/2016	491.5
2053	7/14/2016	534.1
2053	7/15/2016	364
2053	7/16/2016	459.1
2053	7/17/2016	365.7
2053	7/18/2016	510.1
2053	7/19/2016	479.1
2053	7/20/2016	463.7
2053	7/21/2016	501.1
2053	7/22/2016	540.9
2053	7/23/2016	449
2053	7/24/2016	424.4
2053	7/25/2016	435.4
2053	7/26/2016	517.5
2053	7/27/2016	507.5
2053	7/28/2016	393.9
2053	7/29/2016	182.4
2053	7/30/2016	368
2053	7/31/2016	396
2053	8/1/2016	407.3
2053	8/2/2016	508.3
2053	8/3/2016	174.1
2053	8/4/2016	439.9
2053	8/5/2016	445.3
2053	8/6/2016	525.8
2053	8/7/2016	419.8
2053	8/8/2016	366.7
2053	8/9/2016	462.8
2053	8/10/2016	279.6
2053	8/11/2016	352.4
2053	8/12/2016	322.6
2053	8/13/2016	387.1
2053	8/14/2016	302.8
2053	8/15/2016	361.1
2053	8/16/2016	430.5
2053	8/17/2016	476.1
2053	8/18/2016	445.1
2053	8/19/2016	323.7
2053	8/20/2016	243.5
2053	8/21/2016	287.1
2053	8/22/2016	231
2053	8/23/2016	495.3
2053	8/24/2016	411
2053	8/25/2016	435.1
2053	8/26/2016	407.8
2053	8/27/2016	367.4
2053	8/28/2016	365.8
2053	8/29/2016	479.5
2053	8/30/2016	448.8
2053	8/31/2016	482.4
2053	9/1/2016	476.7
2053	9/2/2016	440.7
2053	9/3/2016	486.9
2053	9/4/2016	396.5
2053	9/5/2016	476.5
2053	9/6/2016	459.6
2053	9/7/2016	474.8
2053	9/8/2016	417.1
2053	9/9/2016	462.2
2053	9/10/2016	460.1
2053	9/11/2016	408.1
2053	9/12/2016	437.9
2053	9/13/2016	441.3
2053	9/14/2016	369.6
2053	9/15/2016	433.1
2053	9/16/2016	354.4
2053	9/17/2016	429
2053	9/18/2016	170.5
2053	9/19/2016	269.3
2053	9/20/2016	406.5
2053	9/21/2016	441
2053	9/22/2016	424.5
2053	9/23/2016	428.7
2053	9/24/2016	362.1
2053	9/25/2016	416.8
2053	9/26/2016	411.1
2053	9/27/2016	274.4
2053	9/28/2016	398.2
2053	9/29/2016	418.4
2053	9/30/2016	294.4
2053	10/1/2016	290.2
2053	10/2/2016	288.5
2053	10/3/2016	243.7
2053	10/4/2016	383.4
2053	10/5/2016	384.7
2053	10/6/2016	386.4
2053	10/7/2016	388.9
2053	10/8/2016	385.2
2053	10/9/2016	349.8
2053	10/10/2016	391.8
2053	10/11/2016	386.1
2053	10/12/2016	386.7
2053	10/13/2016	378.5
2053	10/14/2016	321.4
2053	10/15/2016	217.6
2053	10/16/2016	328.5
2053	10/17/2016	215.3
2053	10/18/2016	280.4
2053	10/19/2016	289.8
2053	10/20/2016	284.5
2053	10/21/2016	145.5
2053	10/22/2016	270.7
2053	10/23/2016	350.9
2053	10/24/2016	338.2
2053	10/25/2016	293.5
2053	10/26/2016	338
2053	10/27/2016	272.4
2053	10/28/2016	292.7
2053	10/29/2016	311.8
2053	10/30/2016	313
2053	10/31/2016	302.9
2053	11/1/2016	300.7
2053	11/2/2016	298.1
2053	11/3/2016	238.6
2053	11/4/2016	234.4
2053	11/5/2016	306.7
2053	11/6/2016	258.5
2053	11/7/2016	221.5
2053	11/8/2016	263.5
2053	11/9/2016	164.3
2053	11/10/2016	293.7
2053	11/11/2016	300
2053	11/12/2016	230.7
2053	11/13/2016	260.3
2053	11/14/2016	217.4
2053	11/15/2016	261.9
2053	11/16/2016	220.3
2053	11/17/2016	260.8
2053	11/18/2016	268.8
2053	11/19/2016	264.6
2053	11/20/2016	273.9
2053	11/21/2016	277
2053	11/22/2016	269
2053	11/23/2016	230.4
2053	11/24/2016	188.6
2053	11/25/2016	188.3
2053	11/26/2016	156.6
2053	11/27/2016	255.1
2053	11/28/2016	174.6
2053	11/29/2016	94.5
2053	11/30/2016	106.7
2053	12/1/2016	93.9
2053	12/2/2016	254.2
2053	12/3/2016	240.5
2053	12/4/2016	64.06
2053	12/5/2016	16.46
2053	12/6/2016	35.6
2053	12/7/2016	77.3
2053	12/8/2016	73.1
2053	12/9/2016	159.4
2053	12/10/2016	240.9
2053	12/11/2016	244.9
2053	12/12/2016	223.2
2053	12/13/2016	84.2
2053	12/14/2016	32.32
2053	12/15/2016	181.4
2053	12/16/2016	221.7
2053	12/17/2016	119.1
2053	12/18/2016	23.55
2053	12/19/2016	49.79
2053	12/20/2016	158.2
2053	12/21/2016	79.1
2053	12/22/2016	198.8
2053	12/23/2016	230
2053	12/24/2016	179.2
2053	12/25/2016	52.63
2053	12/26/2016	119.9
2053	12/27/2016	66.49
2053	12/28/2016	105.2
2053	12/29/2016	206.5
2053	12/30/2016	245.9
2053	12/31/2016	248.3
