# Supplementary material for: Using solar radiation data in soil moisture diagnostic equation for estimating root-zone soil moisture
Source: PeerJ. 2022 Dec 12;10:e14561. doi: 10.7717/peerj.14561 (PMC9753742; doi:10.7717/peerj.14561)
Supplement: Supplemental Information 1 — These data were applied in simulation using the soil moisture diagnostic equation. [file peerj-10-14561-s001.zip › code_data/code_data/AL2053/Alawa2017.csv]

2053	1/1/2017	42.19
2053	1/2/2017	38.1
2053	1/3/2017	52.68
2053	1/4/2017	82
2053	1/5/2017	165.4
2053	1/6/2017	56.3
2053	1/7/2017	74.4
2053	1/8/2017	256.5
2053	1/9/2017	201.6
2053	1/10/2017	248.5
2053	1/11/2017	55.77
2053	1/12/2017	95.2
2053	1/13/2017	96.1
2053	1/14/2017	73.6
2053	1/15/2017	178.6
2053	1/16/2017	168.5
2053	1/17/2017	146.3
2053	1/18/2017	52.89
2053	1/19/2017	118.6
2053	1/20/2017	50.22
2053	1/21/2017	180.5
2053	1/22/2017	171.4
2053	1/23/2017	88.2
2053	1/24/2017	143.3
2053	1/25/2017	283.5
2053	1/26/2017	72.2
2053	1/27/2017	289.6
2053	1/28/2017	226
2053	1/29/2017	298.1
2053	1/30/2017	116.3
2053	1/31/2017	298.9
2053	2/1/2017	285.8
2053	2/2/2017	161.6
2053	2/3/2017	79.8
2053	2/4/2017	245.4
2053	2/5/2017	311.3
2053	2/6/2017	61.27
2053	2/7/2017	38.73
2053	2/8/2017	49.12
2053	2/9/2017	108.6
2053	2/10/2017	306.7
2053	2/11/2017	308.8
2053	2/12/2017	65.7
2053	2/13/2017	79.2
2053	2/14/2017	339.1
2053	2/15/2017	155.4
2053	2/16/2017	320.7
2053	2/17/2017	353.4
2053	2/18/2017	351.9
2053	2/19/2017	83.8
2053	2/20/2017	331.3
2053	2/21/2017	273.1
2053	2/22/2017	71.5
2053	2/23/2017	151.3
2053	2/24/2017	236.3
2053	2/25/2017	324.4
2053	2/26/2017	390.2
2053	2/27/2017	390.4
2053	2/28/2017	135.3
2053	3/1/2017	70.4
2053	3/2/2017	94.4
2053	3/3/2017	410.3
2053	3/4/2017	409.1
2053	3/5/2017	410.5
2053	3/6/2017	247
2053	3/7/2017	190.7
2053	3/8/2017	27.42
2053	3/9/2017	425.5
2053	3/10/2017	415.2
2053	3/11/2017	401.6
2053	3/12/2017	103.1
2053	3/13/2017	442.7
2053	3/14/2017	55.07
2053	3/15/2017	45.16
2053	3/16/2017	445.2
2053	3/17/2017	418.8
2053	3/18/2017	189.1
2053	3/19/2017	317.7
2053	3/20/2017	455.7
2053	3/21/2017	396.8
2053	3/22/2017	344.5
2053	3/23/2017	333.1
2053	3/24/2017	378.7
2053	3/25/2017	347.5
2053	3/26/2017	234.3
2053	3/27/2017	198.6
2053	3/28/2017	211.5
2053	3/29/2017	333.9
2053	3/30/2017	413.2
2053	3/31/2017	239.8
2053	4/1/2017	426.6
2053	4/2/2017	472.3
2053	4/3/2017	474.9
2053	4/4/2017	200.1
2053	4/5/2017	479.9
2053	4/6/2017	328.3
2053	4/7/2017	181.3
2053	4/8/2017	515
2053	4/9/2017	524.6
2053	4/10/2017	514.2
2053	4/11/2017	506.5
2053	4/12/2017	417.7
2053	4/13/2017	501.8
2053	4/14/2017	504
2053	4/15/2017	429.7
2053	4/16/2017	423
2053	4/17/2017	471.7
2053	4/18/2017	359.7
2053	4/19/2017	318.4
2053	4/20/2017	350.3
2053	4/21/2017	445.6
2053	4/22/2017	323.3
2053	4/23/2017	231.9
2053	4/24/2017	137.5
2053	4/25/2017	182.5
2053	4/26/2017	511.4
2053	4/27/2017	476.6
2053	4/28/2017	480.2
2053	4/29/2017	302.1
2053	4/30/2017	511.3
2053	5/1/2017	254.1
2053	5/2/2017	555.3
2053	5/3/2017	578.6
2053	5/4/2017	477.5
2053	5/5/2017	84.3
2053	5/6/2017	115.4
2053	5/7/2017	460.5
2053	5/8/2017	586.9
2053	5/9/2017	566.5
2053	5/10/2017	555.2
2053	5/11/2017	542.5
2053	5/12/2017	442
2053	5/13/2017	185.5
2053	5/14/2017	421.4
2053	5/15/2017	585.3
2053	5/16/2017	580.2
2053	5/17/2017	585.1
2053	5/18/2017	488.9
2053	5/19/2017	276.7
2053	5/20/2017	516.3
2053	5/21/2017	418.4
2053	5/22/2017	225.2
2053	5/23/2017	416.9
2053	5/24/2017	312
2053	5/25/2017	370.2
2053	5/26/2017	543.1
2053	5/27/2017	565.1
2053	5/28/2017	365.2
2053	5/29/2017	458.1
2053	5/30/2017	288.1
2053	5/31/2017	511
2053	6/1/2017	537
2053	6/2/2017	376.5
2053	6/3/2017	423.7
2053	6/4/2017	449.3
2053	6/5/2017	405.5
2053	6/6/2017	217.8
2053	6/7/2017	410.1
2053	6/8/2017	563.2
2053	6/9/2017	554.2
2053	6/10/2017	573.3
2053	6/11/2017	544.5
2053	6/12/2017	499
2053	6/13/2017	546.7
2053	6/14/2017	511.1
2053	6/15/2017	537.2
2053	6/16/2017	275.3
2053	6/17/2017	522.1
2053	6/18/2017	570.6
2053	6/19/2017	363.2
2053	6/20/2017	269.1
2053	6/21/2017	542.6
2053	6/22/2017	357.7
2053	6/23/2017	112
2053	6/24/2017	179.8
2053	6/25/2017	457.5
2053	6/26/2017	474
2053	6/27/2017	506.3
2053	6/28/2017	530.9
2053	6/29/2017	605.9
2053	6/30/2017	281.7
2053	7/1/2017	421
2053	7/2/2017	444
2053	7/3/2017	335.8
2053	7/4/2017	331.3
2053	7/5/2017	483.7
2053	7/6/2017	358.8
2053	7/7/2017	378.8
2053	7/8/2017	497.6
2053	7/9/2017	414.8
2053	7/10/2017	609.7
2053	7/11/2017	594.1
2053	7/12/2017	596.2
2053	7/13/2017	445
2053	7/14/2017	424.5
2053	7/15/2017	511.3
2053	7/16/2017	285.7
2053	7/17/2017	476.1
2053	7/18/2017	382.7
2053	7/19/2017	595.3
2053	7/20/2017	509.6
2053	7/21/2017	483.4
2053	7/22/2017	530.2
2053	7/23/2017	449.1
2053	7/24/2017	521.2
2053	7/25/2017	454.1
2053	7/26/2017	515.1
2053	7/27/2017	445.1
2053	7/28/2017	497.5
2053	7/29/2017	80.2
2053	7/30/2017	528.5
2053	7/31/2017	567.8
2053	8/1/2017	562.1
2053	8/2/2017	423
2053	8/3/2017	471.2
2053	8/4/2017	472.6
2053	8/5/2017	474.3
2053	8/6/2017	576.3
2053	8/7/2017	420.1
2053	8/8/2017	277.7
2053	8/9/2017	492.8
2053	8/10/2017	318.5
2053	8/11/2017	454.2
2053	8/12/2017	269
2053	8/13/2017	412.5
2053	8/14/2017	366.4
2053	8/15/2017	226.6
2053	8/16/2017	369.2
2053	8/17/2017	363.5
2053	8/18/2017	447.8
2053	8/19/2017	498.1
2053	8/20/2017	484.7
2053	8/21/2017	491.4
2053	8/22/2017	416.7
2053	8/23/2017	499.6
2053	8/24/2017	422.3
2053	8/25/2017	529.5
2053	8/26/2017	423.2
2053	8/27/2017	392.2
2053	8/28/2017	405.8
2053	8/29/2017	186.2
2053	8/30/2017	432.4
2053	8/31/2017	101.4
2053	9/1/2017	197.1
2053	9/2/2017	137.3
2053	9/3/2017	429.1
2053	9/4/2017	487.5
2053	9/5/2017	445.9
2053	9/6/2017	226.9
2053	9/7/2017	453.9
2053	9/8/2017	486.6
2053	9/9/2017	473.6
2053	9/10/2017	421.3
2053	9/11/2017	419.8
2053	9/12/2017	71.6
2053	9/13/2017	51.34
2053	9/14/2017	66.58
2053	9/15/2017	312
2053	9/16/2017	400.5
2053	9/17/2017	361.6
2053	9/18/2017	319.7
2053	9/19/2017	407.5
2053	9/20/2017	259.7
2053	9/21/2017	401.1
2053	9/22/2017	281.9
2053	9/23/2017	406
2053	9/24/2017	352.6
2053	9/25/2017	370.6
2053	9/26/2017	344.1
2053	9/27/2017	393.9
2053	9/28/2017	390.8
2053	9/29/2017	354.7
2053	9/30/2017	399.9
2053	10/1/2017	352
2053	10/2/2017	360.1
2053	10/3/2017	177
2053	10/4/2017	382.7
2053	10/5/2017	378.6
2053	10/6/2017	388.8
2053	10/7/2017	378.8
2053	10/8/2017	207.1
2053	10/9/2017	51.81
2053	10/10/2017	294.9
2053	10/11/2017	50.11
2053	10/12/2017	305.9
2053	10/13/2017	336.4
2053	10/14/2017	348.5
2053	10/15/2017	211.3
2053	10/16/2017	233.4
2053	10/17/2017	363.9
2053	10/18/2017	361.8
2053	10/19/2017	361.5
2053	10/20/2017	356.6
2053	10/21/2017	354.9
2053	10/22/2017	250.2
2053	10/23/2017	220.8
2053	10/24/2017	122.5
2053	10/25/2017	281.4
2053	10/26/2017	331.1
2053	10/27/2017	325
2053	10/28/2017	292.2
2053	10/29/2017	115.3
2053	10/30/2017	217.8
2053	10/31/2017	312.5
2053	11/1/2017	304.8
2053	11/2/2017	80.8
2053	11/3/2017	66.64
2053	11/4/2017	79.2
2053	11/5/2017	244.2
2053	11/6/2017	233.7
2053	11/7/2017	100.7
2053	11/8/2017	105.3
2053	11/9/2017	43.04
2053	11/10/2017	271.4
2053	11/11/2017	284.7
2053	11/12/2017	272
2053	11/13/2017	75.1
2053	11/14/2017	191.5
2053	11/15/2017	269
2053	11/16/2017	145.7
2053	11/17/2017	244.7
2053	11/18/2017	267.5
2053	11/19/2017	52.06
2053	11/20/2017	233.8
2053	11/21/2017	254.5
2053	11/22/2017	246.3
2053	11/23/2017	261.3
2053	11/24/2017	257.9
2053	11/25/2017	238.8
2053	11/26/2017	202.5
2053	11/27/2017	252.5
2053	11/28/2017	253.2
2053	11/29/2017	247.6
2053	11/30/2017	237.2
2053	12/1/2017	70.3
2053	12/2/2017	218.1
2053	12/3/2017	204.4
2053	12/4/2017	192.8
2053	12/5/2017	215.8
2053	12/6/2017	17.59
2053	12/7/2017	120
2053	12/8/2017	137.1
2053	12/9/2017	55.85
2053	12/10/2017	165.4
2053	12/11/2017	228.8
2053	12/12/2017	228.2
2053	12/13/2017	152
2053	12/14/2017	231.2
2053	12/15/2017	226.8
2053	12/16/2017	103.8
2053	12/17/2017	216.2
2053	12/18/2017	77.5
2053	12/19/2017	109.5
2053	12/20/2017	31.81
2053	12/21/2017	82
2053	12/22/2017	56.99
2053	12/23/2017	37.71
2053	12/24/2017	32.94
2053	12/25/2017	30.73
2053	12/26/2017	147.8
2053	12/27/2017	188.5
2053	12/28/2017	170.4
2053	12/29/2017	226.5
2053	12/30/2017	229.2
2053	12/31/2017	100
