# Supplementary material for: Using solar radiation data in soil moisture diagnostic equation for estimating root-zone soil moisture
Source: PeerJ. 2022 Dec 12;10:e14561. doi: 10.7717/peerj.14561 (PMC9753742; doi:10.7717/peerj.14561)
Supplement: Supplemental Information 1 — These data were applied in simulation using the soil moisture diagnostic equation. [file peerj-10-14561-s001.zip › code_data/code_data/AL2053/radiation.m]

% loading radiation data 
load Alawa2014.csv;
load Alawa2015.csv;
load AL2017.csv;

ra2=Alawa2014(:,3);
ra3=Alawa2015(:,3);
ra4=AL2017(:,35);


% Conversion from Langley to W/m3

rad2 = 0.484583*ra2;
rad3 = 0.484583*ra3;
rad4 = 0.484583*ra4;


for i =1:365;
    doy(i) = i;
end;

for i =1:366;
    doy1(i) = i;
end;

for i= 1:365;
  radd(i)=    251.2 +  104.6*sin(2*pi*(doy(i)+ 288.7)/365);
end;

for i= 1:366;
  radd1(i)=    251.2 +  104.6*sin(2*pi*(doy1(i)+ 288.7)/365);
end;


for i=1:365;
    rat(i) = rad2(i)/radd(i);
end;

for i=1:365;
    rat2(i) = rad3(i)/radd(i);
    end;

 for i=1:365;
    rat3(i) = rad4(i)/radd1(i);
    end;
