# Supplementary material for: Using solar radiation data in soil moisture diagnostic equation for estimating root-zone soil moisture
Source: PeerJ. 2022 Dec 12;10:e14561. doi: 10.7717/peerj.14561 (PMC9753742; doi:10.7717/peerj.14561)
Supplement: Supplemental Information 1 — These data were applied in simulation using the soil moisture diagnostic equation. [file peerj-10-14561-s001.zip › code_data/code_data/AL2053/Radiation_data/radea2013.csv]

2053	1/1/2013	110
2053	1/2/2013	35.49
2053	1/3/2013	36.55
2053	1/4/2013	228
2053	1/5/2013	283.6
2053	1/6/2013	188.4
2053	1/7/2013	186.7
2053	1/8/2013	293
2053	1/9/2013	257.2
2053	1/10/2013	55.48
2053	1/11/2013	59.25
2053	1/12/2013	116.9
2053	1/13/2013	55.68
2053	1/14/2013	55.12
2053	1/15/2013	21.38
2053	1/16/2013	23.89
2053	1/17/2013	36.41
2053	1/18/2013	52.1
2053	1/19/2013	311.2
2053	1/20/2013	307.1
2053	1/21/2013	311.3
2053	1/22/2013	313.3
2053	1/23/2013	283.7
2053	1/24/2013	299.5
2053	1/25/2013	313.1
2053	1/26/2013	27.24
2053	1/27/2013	248.1
2053	1/28/2013	60.23
2053	1/29/2013	164
2053	1/30/2013	57.46
2053	1/31/2013	25.21
2053	2/1/2013	329.8
2053	2/2/2013	358.3
2053	2/3/2013	105.3
2053	2/4/2013	357.7
2053	2/5/2013	200.6
2053	2/6/2013	322.1
2053	2/7/2013	355.8
2053	2/8/2013	82.2
2053	2/9/2013	101.9
2053	2/10/2013	380.9
2053	2/11/2013	62.45
2053	2/12/2013	103.3
2053	2/13/2013	130.8
2053	2/14/2013	78.6
2053	2/15/2013	387.2
2053	2/16/2013	265.9
2053	2/17/2013	296.4
2053	2/18/2013	366
2053	2/19/2013	367.7
2053	2/20/2013	410.4
2053	2/21/2013	210.9
2053	2/22/2013	224.6
2053	2/23/2013	128.1
2053	2/24/2013	170.4
2053	2/25/2013	441.2
2053	2/26/2013	280.4
2053	2/27/2013	91.8
2053	2/28/2013	308.1
2053	3/1/2013	90.9
2053	3/2/2013	107
2053	3/3/2013	111.5
2053	3/4/2013	452.4
2053	3/5/2013	328.6
2053	3/6/2013	46.08
2053	3/7/2013	211.8
2053	3/8/2013	418.9
2053	3/9/2013	483.7
2053	3/10/2013	260.4
2053	3/11/2013	344.6
2053	3/12/2013	78.5
2053	3/13/2013	496.6
2053	3/14/2013	501.1
2053	3/15/2013	477.2
2053	3/16/2013	470.8
2053	3/17/2013	493.3
2053	3/18/2013	391.6
2053	3/19/2013	48.37
2053	3/20/2013	507.2
2053	3/21/2013	447.5
2053	3/22/2013	540.3
2053	3/23/2013	130
2053	3/24/2013	122
2053	3/25/2013	243.7
2053	3/26/2013	120.9
2053	3/27/2013	191.9
2053	3/28/2013	562.3
2053	3/29/2013	508.2
2053	3/30/2013	285.7
2053	3/31/2013	322.2
2053	4/1/2013	121.4
2053	4/2/2013	447.3
2053	4/3/2013	313.7
2053	4/4/2013	227.9
2053	4/5/2013	57.16
2053	4/6/2013	562.2
2053	4/7/2013	529.8
2053	4/8/2013	484
2053	4/9/2013	474.6
2053	4/10/2013	420.3
2053	4/11/2013	566.7
2053	4/12/2013	207.1
2053	4/13/2013	615.5
2053	4/14/2013	603.7
2053	4/15/2013	195.6
2053	4/16/2013	587
2053	4/17/2013	373.5
2053	4/18/2013	498.4
2053	4/19/2013	477.4
2053	4/20/2013	293.7
2053	4/21/2013	643
2053	4/22/2013	574.7
2053	4/23/2013	622.6
2053	4/24/2013	605.4
2053	4/25/2013	92.4
2053	4/26/2013	666.6
2053	4/27/2013	511.2
2053	4/28/2013	119.3
2053	4/29/2013	72
2053	4/30/2013	497.5
2053	5/1/2013	630.6
2053	5/2/2013	453.1
2053	5/3/2013	374
2053	5/4/2013	426.5
2053	5/5/2013	162
2053	5/6/2013	288.3
2053	5/7/2013	177.2
2053	5/8/2013	536.3
2053	5/9/2013	489.6
2053	5/10/2013	579.7
2053	5/11/2013	236.9
2053	5/12/2013	410.5
2053	5/13/2013	701
2053	5/14/2013	690.7
2053	5/15/2013	654.8
2053	5/16/2013	669.7
2053	5/17/2013	560.8
2053	5/18/2013	148.9
2053	5/19/2013	451.4
2053	5/20/2013	478
2053	5/21/2013	471.9
2053	5/22/2013	610.9
2053	5/23/2013	427.6
2053	5/24/2013	633.9
2053	5/25/2013	648.3
2053	5/26/2013	660.9
2053	5/27/2013	679.9
2053	5/28/2013	617.1
2053	5/29/2013	641.3
2053	5/30/2013	623.8
2053	5/31/2013	552.9
2053	6/1/2013	373.4
2053	6/2/2013	409.1
2053	6/3/2013	373.8
2053	6/4/2013	621.7
2053	6/5/2013	653.9
2053	6/6/2013	309.9
2053	6/7/2013	483.2
2053	6/8/2013	264.1
2053	6/9/2013	562.2
2053	6/10/2013	333.8
2053	6/11/2013	608.7
2053	6/12/2013	587.4
2053	6/13/2013	599.4
2053	6/14/2013	543
2053	6/15/2013	703
2053	6/16/2013	657.5
2053	6/17/2013	486.1
2053	6/18/2013	389.8
2053	6/19/2013	433.1
2053	6/20/2013	615.7
2053	6/21/2013	586.9
2053	6/22/2013	671.5
2053	6/23/2013	602.5
2053	6/24/2013	621.5
2053	6/25/2013	480.2
2053	6/26/2013	509.5
2053	6/27/2013	606.1
2053	6/28/2013	470.3
2053	6/29/2013	471.8
2053	6/30/2013	615.7
2053	7/1/2013	535.7
2053	7/2/2013	596.2
2053	7/3/2013	612
2053	7/4/2013	335.4
2053	7/5/2013	77.4
2053	7/6/2013	159.5
2053	7/7/2013	151.6
2053	7/8/2013	391.5
2053	7/9/2013	505.7
2053	7/10/2013	598.2
2053	7/11/2013	573.4
2053	7/12/2013	475.7
2053	7/13/2013	635.7
2053	7/14/2013	640.2
2053	7/15/2013	550.7
2053	7/16/2013	519.7
2053	7/17/2013	587.5
2053	7/18/2013	539.1
2053	7/19/2013	547.6
2053	7/20/2013	555.5
2053	7/21/2013	560.3
2053	7/22/2013	449.7
2053	7/23/2013	291.6
2053	7/24/2013	292.4
2053	7/25/2013	340.2
2053	7/26/2013	652.6
2053	7/27/2013	596.4
2053	7/28/2013	524.9
2053	7/29/2013	503.1
2053	7/30/2013	442.2
2053	7/31/2013	512.5
2053	8/1/2013	245.4
2053	8/2/2013	556.2
2053	8/3/2013	611.1
2053	8/4/2013	216.1
2053	8/5/2013	479.1
2053	8/6/2013	411.8
2053	8/7/2013	235.4
2053	8/8/2013	289.4
2053	8/9/2013	305.3
2053	8/10/2013	446.8
2053	8/11/2013	286.9
2053	8/12/2013	510.1
2053	8/13/2013	409.7
2053	8/14/2013	409.4
2053	8/15/2013	560.5
2053	8/16/2013	366.4
2053	8/17/2013	224.3
2053	8/18/2013	117.2
2053	8/19/2013	229.5
2053	8/20/2013	408.3
2053	8/21/2013	460.8
2053	8/22/2013	253.8
2053	8/23/2013	422.8
2053	8/24/2013	520.4
2053	8/25/2013	543.1
2053	8/26/2013	542.1
2053	8/27/2013	521.9
2053	8/28/2013	521.7
2053	8/29/2013	486.1
2053	8/30/2013	525.6
2053	8/31/2013	461.9
2053	9/1/2013	488.3
2053	9/2/2013	470.6
2053	9/3/2013	324.9
2053	9/4/2013	523
2053	9/5/2013	535.8
2053	9/6/2013	532.2
2053	9/7/2013	525.3
2053	9/8/2013	451.1
2053	9/9/2013	449.5
2053	9/10/2013	321.5
2053	9/11/2013	462.4
2053	9/12/2013	493.5
2053	9/13/2013	393.8
2053	9/14/2013	462.6
2053	9/15/2013	528.1
2053	9/16/2013	436.9
2053	9/17/2013	447.7
2053	9/18/2013	468
2053	9/19/2013	327.5
2053	9/20/2013	457.2
2053	9/21/2013	402.9
2053	9/22/2013	171.2
2053	9/23/2013	499.6
2053	9/24/2013	480.1
2053	9/25/2013	207.3
2053	9/26/2013	218.3
2053	9/27/2013	360.7
2053	9/28/2013	479.9
2053	9/29/2013	460.6
2053	9/30/2013	330.4
2053	10/1/2013	230.6
2053	10/2/2013	369.7
2053	10/3/2013	351.8
2053	10/4/2013	413.8
2053	10/5/2013	339.3
2053	10/6/2013	384.7
2053	10/7/2013	192.3
2053	10/8/2013	437.7
2053	10/9/2013	398.8
2053	10/10/2013	377
2053	10/11/2013	317.8
2053	10/12/2013	386.7
2053	10/13/2013	361
2053	10/14/2013	354
2053	10/15/2013	364.1
2053	10/16/2013	246.1
2053	10/17/2013	85.5
2053	10/18/2013	82.5
2053	10/19/2013	274.4
2053	10/20/2013	248.1
2053	10/21/2013	388.7
2053	10/22/2013	356.8
2053	10/23/2013	183.6
2053	10/24/2013	351.8
2053	10/25/2013	178.2
2053	10/26/2013	376.3
2053	10/27/2013	312.2
2053	10/28/2013	140.6
2053	10/29/2013	132.7
2053	10/30/2013	264.3
2053	10/31/2013	275.1
2053	11/1/2013	58.89
2053	11/2/2013	332.5
2053	11/3/2013	282.1
2053	11/4/2013	346.6
2053	11/5/2013	320.6
2053	11/6/2013	160.5
2053	11/7/2013	239.7
2053	11/8/2013	259.3
2053	11/9/2013	332.7
2053	11/10/2013	138.8
2053	11/11/2013	308.6
2053	11/12/2013	318.8
2053	11/13/2013	194.3
2053	11/14/2013	320.4
2053	11/15/2013	317.4
2053	11/16/2013	57.38
2053	11/17/2013	133.6
2053	11/18/2013	25.86
2053	11/19/2013	310.1
2053	11/20/2013	230.1
2053	11/21/2013	289.7
2053	11/22/2013	112.7
2053	11/23/2013	39.82
2053	11/24/2013	137.5
2053	11/25/2013	294.8
2053	11/26/2013	60.29
2053	11/27/2013	35.12
2053	11/28/2013	243.2
2053	11/29/2013	273.9
2053	11/30/2013	275.1
2053	12/1/2013	240.5
2053	12/2/2013	160.7
2053	12/3/2013	69.51
2053	12/4/2013	67.68
2053	12/5/2013	157.9
2053	12/6/2013	95.5
2053	12/7/2013	24.85
2053	12/8/2013	36.27
2053	12/9/2013	18.64
2053	12/10/2013	62.07
2053	12/11/2013	223.9
2053	12/12/2013	246.4
2053	12/13/2013	264.5
2053	12/14/2013	123.9
2053	12/15/2013	30.4
2053	12/16/2013	47.27
2053	12/17/2013	249.2
2053	12/18/2013	251.3
2053	12/19/2013	260.2
2053	12/20/2013	237.7
2053	12/21/2013	67.5
2053	12/22/2013	43.03
2053	12/23/2013	56.39
2053	12/24/2013	66.94
2053	12/25/2013	250.9
2053	12/26/2013	262.2
2053	12/27/2013	259.7
2053	12/28/2013	258.2
2053	12/29/2013	43.04
2053	12/30/2013	180.3
2053	12/31/2013	60.16
