# Supplementary material for: Using solar radiation data in soil moisture diagnostic equation for estimating root-zone soil moisture
Source: PeerJ. 2022 Dec 12;10:e14561. doi: 10.7717/peerj.14561 (PMC9753742; doi:10.7717/peerj.14561)
Supplement: Supplemental Information 1 — These data were applied in simulation using the soil moisture diagnostic equation. [file peerj-10-14561-s001.zip › code_data/code_data/GA2027/Gem2014.csv]

2027	1/1/2014	4.58	8.7	11.6	8.5	10.5	0	11.5	11.7	14.6	14.8	25.8	9.7	9.7	11.9	11.7	14.4	0	0.1	0.1	0.1	0.1	7.26	7.35	8.88	8.98	16.11	12.84	3.31	359	3.6	84	-99.9	55	89.14
2027	1/2/2014	4.58	11.4	11.6	7.5	9.7	0	11.8	12	14.8	14.1	24.9	11	10.7	12	11.4	14.2	0	0.1	0.1	0.1	0.2	7.42	7.51	9	8.64	15.43	12.85	3.31	96	2.5	98	-99.9	53	69.54
2027	1/3/2014	4.58	4.1	15	4.1	11.7	0	13.1	13.3	17.5	16.2	25.2	7.3	7.9	11.8	11.7	14.2	0	0.1	0.1	0.1	0.2	8.11	8.19	10.55	9.78	15.61	12.8	3.31	24	5.9	62	-99.9	51	40.78
2027	1/4/2014	4.58	-0.7	5.4	-2.1	1.1	0	11.6	12.1	15.7	15.4	25.5	3.6	4.2	8	9.8	14.1	0	0.1	0.1	0.1	0.2	7.32	7.57	9.48	9.34	15.84	12.91	3.3	26	8.8	77	-99.9	57	335.96
2027	1/5/2014	4.58	8.1	11.8	-0.8	5.4	0	10.7	11.6	14	15	25.6	8	8	9.6	9.3	13.5	0.1	0.1	0.1	0.1	0.1	6.9	7.31	8.58	9.09	15.93	12.86	3.3	85	4.6	83	-99.9	52	263.91
2027	1/6/2014	4.58	15.8	15.8	6.8	11	0	11.1	11.5	13.9	14.6	25.5	11.8	11.4	11.9	10.1	13.1	0	0	0.1	0.1	0.2	7.1	7.29	8.5	8.87	15.86	12.85	3.31	126	3.9	96	-99.9	48	162.79
2027	1/7/2014	4.58	-3.6	17.2	-3.6	5.7	0	10.4	11.1	14.6	14.2	24.9	3.1	3.5	8.2	10.1	13.3	0.1	0.1	0.1	0.1	0.2	6.75	7.06	8.88	8.67	15.43	12.85	3.31	327	11.8	40	-99.9	55	235.41
2027	1/8/2014	4.58	-4.1	-1.5	-8.1	-4.8	0	10	10.8	13.9	13.6	24.7	2.1	2.4	5.8	8	13	0	0.1	0.1	0.1	0.2	6.54	6.91	8.5	8.33	15.29	12.8	3.31	8	6.4	72	-99.9	57	282.95
2027	1/9/2014	4.58	6.5	8.4	-5.4	1.5	0	10	10.7	14	13	24.9	6	6	7.5	7.5	12.4	0	0.1	0.1	0.1	0.2	6.56	6.86	8.55	8.02	15.44	12.81	3.31	80	3.3	37	-99.9	50	341.09
2027	1/10/2014	4.58	12.4	14.7	6.1	10.2	0	9.9	10.6	12.3	13.2	24.8	9.8	9.6	10.1	8.5	12.1	0	0.1	0.1	0.1	0.2	6.49	6.82	7.68	8.16	15.32	12.77	3.31	84	4.7	97	-99.9	46	136.34
2027	1/11/2014	4.58	18.6	18.6	11.6	14	0	12.6	12.2	13.8	13.3	25	12.8	12.3	12.4	9.9	11.9	0	0.1	0.1	0.1	0.1	7.85	7.64	8.46	8.21	15.75	12.78	3.31	73	2.8	99	-99.9	46	80.71
2027	1/12/2014	4.83	13	22.6	13	18.9	0.25	14.3	14.2	17.1	15.4	24.6	11.8	12.2	14.6	12.1	12.5	0.1	0.1	0.1	0.1	0.2	8.72	8.7	10.29	9.33	15.21	12.79	3.31	233	5.4	52	-99.9	48	75.4
2027	1/13/2014	4.83	4.9	18.6	4.7	10.7	0	12.4	12.7	16	15.8	25.4	8.6	9.2	12.3	11.6	13	0	0.1	0.1	0.1	0.2	7.72	7.88	9.65	9.56	15.76	12.79	3.31	334	2.6	97	-99.9	53	354.43
2027	1/14/2014	4.83	12.8	19.8	4.5	11.5	0	15	13.8	16.5	15.1	25.9	11.8	11.8	13	11.1	13	0	0	0.1	0.1	0.1	9.13	8.47	9.98	9.16	16.13	12.78	3.31	172	3	97	-99.9	52	263.68
2027	1/15/2014	4.83	6.2	17.9	6.2	14	0	12.6	12.8	15.7	15.9	25.4	9.4	10	13	11.9	13.1	0	0.1	0.1	0.1	0.2	7.82	7.93	9.51	9.61	15.79	12.81	3.31	289	4.4	98	-99.9	50	291.04
2027	1/16/2014	4.83	4.8	16.6	3.1	8.7	0	11.5	12.1	15	15	25.4	7.1	7.7	11.4	11.2	13.2	0	0.1	0.1	0.1	0.2	7.26	7.57	9.13	9.09	15.76	12.82	3.31	301	4.5	59	-99.9	53	339.72
2027	1/17/2014	4.83	2.2	9.1	-0.8	3.8	0	10.6	11.5	15.1	14.2	25.7	5.5	6	9.3	9.9	13.1	0.1	0.1	0.1	0.1	0.1	6.82	7.28	9.19	8.69	16	12.84	3.31	312	4.1	69	-99.9	55	355.22
2027	1/18/2014	4.93	7	17.1	0.9	9	0.1	10.2	11.2	13.4	14.3	25.4	7.1	7.5	10.4	9.7	12.8	0.1	0.1	0.1	0.1	0.1	6.66	7.12	8.24	8.72	15.76	12.83	3.31	258	4.4	36	-99.9	50	322.73
2027	1/19/2014	4.93	4.4	9.7	-0.1	4.8	0	9.8	10.7	13.7	13.9	25.6	5.3	5.7	8.9	9.2	12.5	0.1	0.1	0.1	0.1	0.1	6.47	6.89	8.41	8.51	15.93	12.84	3.3	300	4.3	49	-99.9	52	364.69
2027	1/20/2014	4.93	4.1	16.1	3.5	8.9	0	9.7	10.6	13.9	13.4	25.2	7	7.4	10.2	9.4	12.3	0	0.1	0.1	0.1	0.1	6.42	6.83	8.52	8.22	15.61	12.82	3.31	260	3.4	91	-99.9	48	335.05
2027	1/21/2014	4.93	8.7	19.1	1.3	9.3	0	9.7	10.5	13.3	13.4	24.9	8	8.4	10.9	9.7	12.2	0	0.1	0.1	0.1	0.1	6.4	6.78	8.19	8.24	15.4	12.83	3.31	249	2	82	-99.9	49	364.91
2027	1/22/2014	4.93	2	16.9	2	9.4	0	9.4	10.2	12.6	13.2	25.1	6.3	6.7	10.1	9.6	12.2	0	0.1	0.1	0.1	0.1	6.28	6.64	7.82	8.16	15.54	12.82	3.31	296	7.3	62	-99.9	50	212.15
2027	1/23/2014	4.93	-1.7	6.6	-3.1	0.9	0	8.7	9.9	12.2	13.1	24.9	4.3	4.8	8.3	8.8	12.1	0.1	0.1	0.1	0.1	0.1	5.98	6.49	7.62	8.09	15.39	12.83	3.31	329	6.4	86	-99.9	54	369.13
2027	1/24/2014	4.93	2.5	7.9	-1.9	2.5	0	9.1	9.6	12.1	12.9	24.8	4.7	5.1	8.1	8.3	11.8	0	0.1	0.1	0.1	0.1	6.13	6.37	7.57	7.99	15.36	12.85	3.3	341	3.1	46	-99.9	52	265.39
2027	1/25/2014	5.18	2.7	3.6	-2.5	1.5	0.25	8.9	9.7	12	12.3	25	6	6.1	8.2	8	11.6	0	0.1	0.1	0.1	0.1	6.05	6.4	7.52	7.66	15.5	12.85	3.3	37	6.5	43	-99.9	48	336.53
2027	1/26/2014	5.18	7	10.6	-2.4	5.1	0	8.1	9.4	12.4	12.4	24.5	6.1	6.3	8.4	7.9	11.3	0.1	0.1	0.1	0.1	0.2	5.7	6.29	7.72	7.72	15.14	12.84	3.31	264	3.8	98	-99.9	47	173.39
2027	1/27/2014	5.18	9.7	15	1.8	8.5	0	8.5	9.5	12.5	12.1	24.2	8.5	8.5	9.9	8.4	11.2	0	0.1	0.1	0.1	0.2	5.85	6.3	7.77	7.6	14.9	12.83	3.31	210	1.7	68	-99.9	47	226.06
2027	1/28/2014	5.18	13	21	7.6	13.8	0	11.1	9.9	12.2	12.2	24.7	11.9	11.8	12.4	9.6	11.3	0	0.1	0.1	0.1	0.1	7.07	6.49	7.65	7.61	15.3	12.83	3.31	279	2.8	98	-99.9	45	223.67
2027	1/29/2014	6.16	1.7	13	1.4	5.8	0.98	14.1	13.4	11.7	12	24.5	5.2	5.4	8.4	9.1	11.6	0	0.1	0.1	0.1	0.1	8.64	8.22	7.01	7.52	15.16	12.84	3.31	31	6.7	97	-99.9	53	55.42
2027	1/30/2014	6.16	-0.5	1.7	-2.1	-0.9	0	11.8	12.3	14.2	12.3	24.4	2.7	2.8	5.5	7.3	11.5	0.1	0.1	0.1	0.1	0.2	7.45	7.67	8.69	7.67	15.07	12.88	3.31	24	7.6	91	-99.9	59	74.18
2027	1/31/2014	6.16	-0.2	6.4	-2.8	1.3	0	11.5	11.7	13.9	12.1	24.7	3.2	3.5	6.4	6.9	11	0	0.1	0.1	0.1	0.1	7.28	7.36	8.23	7.56	15.24	12.87	3.31	62	4.8	96	-99.9	55	310.65
2027	2/1/2014	6.16	7.1	11.3	-0.2	4.8	0	11	11.4	13.8	12.3	24	6.6	6.5	8	7.2	10.7	0.1	0.1	0.1	0.1	0.2	7.02	7.23	8.44	7.67	14.76	12.86	3.3	70	2.8	98	-99.9	51	194.83
2027	2/2/2014	6.16	11.2	12.7	7.1	10.4	0	12.1	12	14.7	12.8	24.9	10	9.8	10.4	8.3	10.6	0	0	0.1	0.1	0.1	7.56	7.52	8.92	7.91	15.42	12.83	3.31	65	2.7	100	-99.9	49	89.38
2027	2/3/2014	6.16	19.8	24.3	11.2	16.8	0	11.6	11.7	14.1	12.9	24.6	14.5	14.2	14.2	10.2	10.8	0	0.1	0.1	0.1	0.1	7.33	7.39	8.6	7.96	15.17	12.85	3.31	177	3.7	95	-99.9	46	279.53
2027	2/4/2014	6.25	17.6	23.1	0	19.5	0.09	11.7	11.9	14	12.4	24.8	15.3	15	15.5	12	11.4	0	0	0.1	0.1	0.1	7.37	7.48	8.54	7.75	15.36	13.05	3.04	4	3.1	98	-99.9	64	158.8
2027	2/5/2014	6.25	18.8	25.7	17.5	20.2	0	10.7	11.5	13.2	12.9	24.6	16.4	16.2	16.9	13.1	12	0.1	0.1	0.1	0.1	0.2	6.87	7.29	8.14	7.97	15.19	13.04	3.06	131	5.2	96	-99.9	56	258.1
2027	2/6/2014	6.29	6.6	22.6	6.6	18	0.04	10.2	11.2	13.1	12.9	24.5	11.2	11.8	15.7	13.9	12.8	0.1	0.1	0.1	0.1	0.2	6.63	7.12	8.07	7.97	15.11	13.02	3.06	301	7.3	76	-99.9	56	380.76
2027	2/7/2014	6.34	5.7	8.9	2.2	5.6	0.05	10.3	10.6	13.2	12.4	24.9	8.6	8.9	11.7	11.8	13.1	0	0.1	0.1	0.1	0.1	6.68	6.81	8.13	7.74	15.43	13.07	3.07	21	7.2	89	-99.9	63	259.12
2027	2/8/2014	6.34	7.5	14.2	2.5	7.6	0	10	10.6	13.5	12.1	24	9.2	9.4	11.8	11.1	12.9	0	0.1	0.1	0.1	0.2	6.53	6.83	8.3	7.6	14.75	13.06	3.05	54	3.7	89	-99.9	57	426.25
2027	2/9/2014	6.53	6.6	16.4	6.6	10.3	0.19	10.8	11.2	13.1	12.6	24.9	9.7	10.1	12.8	11.4	12.8	0.1	0.1	0.1	0.1	0.1	6.93	7.11	8.07	7.83	15.43	13.05	3.05	56	2.5	98	-99.9	54	375.97
2027	2/10/2014	6.53	7.9	19.8	4.4	11.4	0	10.1	10.9	13.3	12.3	24.7	10.4	10.8	13.3	11.6	12.7	0.1	0.1	0.1	0.1	0.1	6.61	6.99	8.21	7.67	15.24	13.04	3.07	251	1.9	96	-99.9	53	444.71
2027	2/11/2014	6.53	14.9	21.5	7	14.7	0	9.6	10.8	13.5	12.3	24.1	13.9	13.9	15	12	12.8	0.1	0.1	0.1	0.1	0.2	6.39	6.92	8.28	7.69	14.85	13.05	3.07	261	2.5	75	-99.9	51	436.39
2027	2/12/2014	6.53	4.8	14.9	4.8	9.8	0	9.7	10.4	12.9	12	24.2	9.8	9.9	12.6	11.9	12.9	0	0.1	0.1	0.1	0.2	6.43	6.72	8	7.51	14.89	13.05	3.05	66	6.1	95	-99.9	56	173.96
2027	2/13/2014	9.37	1.8	4.8	1.6	3	2.84	16.3	15.6	19.7	19.7	26.8	4.6	4.8	7.2	9	12.8	0	0	0.1	0.1	0.1	9.86	9.42	11.92	11.9	16.82	13.08	3.05	85	8.1	98	-99.9	60	42.32
2027	2/14/2014	9.37	4.2	11.9	1.4	4.9	0	12.5	12.9	16.4	16.3	26.2	4.8	5.2	8.2	8.4	12.1	0	0.1	0.1	0.1	0.2	7.78	7.99	9.91	9.87	16.33	13.08	3.07	317	6.3	78	-99.9	59	316.24
2027	2/15/2014	9.37	11.3	16.2	0.5	8.8	0	11.5	12.2	16.1	15.4	25.6	8.6	8.8	10.4	8.8	11.6	0.1	0.1	0.1	0.1	0.2	7.28	7.61	9.72	9.32	15.96	13.07	3.07	239	3	87	-99.9	54	457.71
2027	2/16/2014	9.42	3.7	13.2	3.5	9.5	0.05	11.4	11.8	15.4	14.1	25.2	6.9	7.4	10.4	9.6	11.6	0.1	0.1	0.1	0.1	0.2	7.24	7.42	9.36	8.63	15.66	13.06	3.07	314	6.8	94	-99.9	53	502.63
2027	2/17/2014	9.42	8.1	18.7	1.7	9.6	0	11.2	11.6	14.4	14.4	25.8	9	9.3	11.6	9.8	11.6	0	0.1	0.1	0.1	0.1	7.13	7.32	8.76	8.76	16.07	13.06	3.07	263	2.4	79	-99.9	53	499.21
2027	2/18/2014	9.42	13.1	22.1	4.3	13.4	0	11.2	11.2	13.6	13.7	25.2	11.9	12.1	13.5	10.6	11.6	0	0.1	0.1	0.1	0.2	7.11	7.13	8.36	8.42	15.67	13.05	3.06	212	1.9	82	-99.9	51	483.7
2027	2/19/2014	9.46	17.9	21.5	13.1	16.8	0.04	10.4	11.5	14.1	13.3	25.4	14.1	14	14.9	11.7	11.8	0.1	0.1	0.1	0.1	0.1	6.76	7.25	8.63	8.2	15.8	13.05	3.06	201	1.9	81	-99.9	49	239.63
2027	2/20/2014	9.46	16.7	25.3	10.7	18.3	0	10.5	11	13	13.4	25.1	14.2	14.4	16	12.7	12.3	0.1	0.1	0.1	0.1	0.1	6.79	7.05	8.02	8.25	15.59	13.05	3.08	248	3.2	86	-99.9	50	489.17
2027	2/21/2014	9.46	18.3	27.6	14.1	20	0	9.9	11	12.5	12.9	24.9	15.9	16.1	17.5	13.7	12.7	0.1	0.1	0.1	0.1	0.2	6.51	7.02	7.78	8.01	15.41	13.04	3.08	200	3.8	92	-99.9	50	452.92
2027	2/22/2014	10.32	10.2	20.9	10.2	17.2	0.86	13.9	13.6	16.3	13.9	25.7	12.9	13.4	16.1	14	13.2	0	0.1	0.1	0.1	0.1	8.54	8.36	9.85	8.52	15.98	13.05	3.08	253	4.5	95	-99.9	54	243.05
2027	2/23/2014	10.32	13	20.9	7.6	13.5	0	12.7	12.7	15.4	14.2	25.1	11.9	12.3	15	13.3	13.5	0	0.1	0.1	0.1	0.2	7.87	7.87	9.34	8.7	15.58	13.05	3.08	67	2.6	65	-99.9	55	459.08
2027	2/24/2014	10.5	16.7	16.7	8.6	13.6	0.18	13.2	13.4	15.5	14.3	24.7	14	13.6	14.3	12.4	13.4	0.1	0.1	0.1	0.1	0.2	8.15	8.26	9.37	8.71	15.26	13.06	3.08	194	2	98	-99.9	54	78.22
2027	2/25/2014	10.53	15.1	23.3	14	17.9	0.03	12.2	12.9	14.6	14.6	25.7	14.5	14.7	16.6	13.8	13.5	0.1	0.1	0.1	0.1	0.1	7.64	7.98	8.89	8.91	15.99	13.04	3.08	336	3.3	71	-99.9	49	471.05
2027	2/26/2014	10.53	14	23.6	9.1	16.7	0	11.8	12.3	14.7	14.2	25.1	14.8	15	16.8	14.1	13.7	0.1	0.1	0.1	0.1	0.2	7.44	7.67	8.96	8.66	15.54	13.04	3.09	357	2.5	93	-99.9	52	478.23
2027	2/27/2014	10.97	6.9	14.4	6.9	10.6	0.44	13.8	13.6	16	13.8	25.5	9.5	9.9	13	13	13.9	0	0.1	0.1	0.1	0.1	8.46	8.33	9.69	8.46	15.89	13.05	3.09	2	5.5	63	-99.9	57	60.56
2027	2/28/2014	10.97	2.5	12.5	1.8	6.5	0	12	12.6	15.9	14.1	25.1	7.6	8.2	11.8	11.8	13.8	0.1	0.1	0.1	0.1	0.2	7.53	7.85	9.62	8.61	15.58	13.08	3.09	339	5.6	97	-99.9	56	507.64
2027	3/1/2014	10.97	10.6	17.2	-0.8	7.6	0	11.9	12.2	14.9	14.2	25.2	10.2	10.4	12.7	11.5	13.4	0.1	0.1	0.1	0.1	0.2	7.49	7.61	9.03	8.69	15.66	13.07	3.09	64	1.9	56	-99.9	54	566.12
2027	3/2/2014	10.97	8.7	20.5	6.7	12.4	0	11.4	11.9	14.2	13.5	24.9	11.8	12.2	14.5	12.3	13.2	0.1	0.1	0.1	0.1	0.2	7.2	7.47	8.65	8.3	15.41	13.05	3.09	107	2.4	92	-99.9	50	509.81
2027	3/3/2014	10.97	15.1	24.2	6.9	15.7	0	10.9	11.6	13.5	13.7	24.7	13.7	14	15.9	13	13.3	0.1	0.1	0.1	0.1	0.2	6.99	7.3	8.3	8.41	15.27	13.05	3.08	196	2.1	81	-99.9	50	540.25
2027	3/4/2014	10.99	8	22.9	8	16.3	0.02	10.7	11.6	12.7	13.5	24.6	11.3	11.8	14.9	13.2	13.5	0.1	0.1	0.1	0.1	0.2	6.87	7.31	7.9	8.32	15.21	13.04	3.08	278	5.2	83	-99.9	52	158.46
2027	3/5/2014	10.99	5.2	8	4.9	5.9	0	10.4	11.1	13.2	13.5	25.2	8.8	9	11.6	11.8	13.6	0.1	0.1	0.1	0.1	0.1	6.73	7.08	8.15	8.3	15.62	13.08	3.09	66	6.3	86	-99.9	60	105.56
2027	3/6/2014	11.1	7.8	8.3	2.8	5.7	0.11	10.6	11.2	13.5	12.7	25.1	9.5	9.4	11.1	10.8	13.4	0.1	0.1	0.1	0.1	0.1	6.83	7.13	8.29	7.9	15.54	13.09	3.09	73	4.7	97	-99.9	57	145.58
2027	3/7/2014	13.01	3.6	8.2	3.5	6.1	1.91	14.7	14.5	17.9	17.7	26.6	6.4	6.6	9	9.7	13	0.1	0.1	0.1	0.1	0.2	8.95	8.83	10.77	10.67	16.65	13.08	3.09	71	7.2	98	-99.9	57	54.01
2027	3/8/2014	13.02	5.2	11.2	3.6	6.6	0.01	13.4	13.4	15.8	16.4	25.8	7	7.3	9.6	9.3	12.5	0	0.1	0.1	0.1	0.2	8.22	8.24	9.58	9.88	16.11	13.09	3.09	17	6.1	99	-99.9	56	162.11
2027	3/9/2014	13.02	9.8	20.2	2.8	11.2	0	12.1	12.8	15.6	15.5	26.3	10.4	10.8	12.7	10.4	12.2	0.1	0.1	0.1	0.1	0.1	7.59	7.93	9.47	9.4	16.45	13.06	3.09	254	1.8	97	-99.9	53	567.04
2027	3/10/2014	13.02	13.2	23.4	8.6	15.5	0	11.7	12.3	14.5	14.8	25.5	12.8	13.1	14.6	11.7	12.3	0.1	0.1	0.1	0.1	0.2	7.36	7.7	8.85	8.97	15.88	13.05	3.09	278	2.3	88	-99.9	51	549.25
2027	3/11/2014	13.02	14.8	25.4	9.3	16.9	0	11.6	12.3	14.3	14.1	25.5	14	14.3	15.9	12.7	12.6	0.1	0.1	0.1	0.1	0.2	7.35	7.67	8.72	8.59	15.86	13.05	3.09	317	2.5	84	-99.9	51	562.36
2027	3/12/2014	13.05	16.2	26.3	10.8	18.7	0.03	10.7	11.9	14.2	14.2	25.5	16.4	16.4	17.4	13.6	12.9	0.1	0.1	0.1	0.1	0.1	6.89	7.45	8.69	8.68	15.84	13.05	3.1	224	2.4	91	-99.9	51	535.12
2027	3/13/2014	13.37	9.2	22.8	9.2	17.7	0.32	12.3	12.7	14.9	14	25.4	11.6	12.4	16.1	14.1	13.4	0.1	0.1	0.1	0.1	0.1	7.7	7.87	9.03	8.57	15.77	13.04	3.1	275	7.5	59	-99.9	53	235.52
2027	3/14/2014	13.37	4.1	15.4	4.1	9.2	0	11.1	11.9	14.4	13.5	25.3	10.2	10.8	13.9	13	13.7	0.1	0.1	0.1	0.1	0.1	7.06	7.48	8.77	8.3	15.68	13.07	3.1	352	7.8	93	-99.9	57	617.2
2027	3/15/2014	13.37	9.7	20.3	1.6	11	0	11.2	11.8	12.9	13	24.9	12.7	13	15	12.8	13.6	0	0.1	0.1	0.1	0.2	7.14	7.43	7.99	8.06	15.4	13.06	3.09	155	2.6	81	-99.9	52	616.06
2027	3/16/2014	13.37	16.6	22.6	6.8	15.1	0	10.6	11.7	13.3	13.4	25.1	15.8	15.8	16.7	13.4	13.6	0.1	0.1	0.1	0.1	0.2	6.85	7.35	7.79	8.27	15.53	13.06	3.09	209	1.9	75	-99.9	49	520.41
2027	3/17/2014	15.63	15.6	21.5	13.9	16.6	2.27	17.5	16.6	19.6	20	26.8	14.5	14.4	15.5	13.5	13.7	0.1	0.1	0.1	0.1	0.2	10.53	10.05	11.81	12.12	16.82	13.03	3.1	180	4.5	99	-99.9	51	62.4
2027	3/18/2014	15.95	11.8	17.6	11.8	15.9	0.31	14.3	14.2	17	16.9	29.3	14.5	14.5	15.6	13.5	13.9	0.1	0.1	0.1	0.1	0.2	8.73	8.69	10.24	10.21	18.78	13.07	3.1	200	3.3	99	-99.9	52	76.19
2027	3/19/2014	16.2	11.9	13.7	6.6	10.3	0.25	13.7	13.8	16.7	16.7	32.4	13.3	13.2	14.6	13.1	13.9	0	0.1	0.1	0.1	0.1	8.43	8.47	10.1	10.09	21.27	13.07	3.09	70	5.4	90	-99.9	56	278.05
2027	3/20/2014	16.2	11.1	19.4	9.8	13.2	0	12.6	13	16.1	16.3	32	12.9	13.1	15.2	13.3	13.9	0.1	0.1	0.1	0.1	0.2	7.83	8.06	9.7	9.86	20.99	13.06	3.09	141	3	98	-99.9	52	323.76
2027	3/21/2014	16.21	14.6	23.9	9.4	16.5	0.01	11.6	12.6	14.7	15.7	31.1	14.5	14.9	16.7	13.9	14	0.1	0.1	0.1	0.1	0.2	7.34	7.84	8.97	9.51	20.18	13.05	3.1	353	1.9	66	-99.9	51	564.3
2027	3/22/2014	16.21	16.9	24.5	8.6	16.5	0	11.7	12.2	13.9	15.4	30.8	15.4	15.5	17	14.2	14.1	0	0.1	0.1	0.1	0.1	7.36	7.63	8.5	9.34	19.96	13.05	3.1	104	2.1	66	-99.9	53	603.52
2027	3/23/2014	16.21	14.9	26	14.1	19.1	0	11.3	11.9	14	14.8	30	16.5	16.6	18.1	14.9	14.3	0	0.1	0.1	0.1	0.2	7.18	7.47	8.55	9	19.34	13.05	3.1	323	2.3	91	-99.9	50	505.93
2027	3/24/2014	16.21	14.7	23.8	13	17.4	0	10.7	11.5	13.7	14.6	29.5	15.4	15.5	17.3	14.9	14.5	0.1	0.1	0.1	0.1	0.2	6.86	7.29	8.39	8.87	18.91	13.05	3.1	304	4.3	62	-99.9	53	293.09
2027	3/25/2014	16.21	12.4	18.6	11.8	14.6	0	9.8	11.1	12.4	14	29.5	15.4	15.4	17.2	15	14.7	0.1	0.1	0.1	0.1	0.1	6.48	7.09	7.72	8.58	18.93	13.06	3.1	114	6.8	74	-99.9	53	556.43
2027	3/26/2014	16.21	6.1	18	6.1	13.2	0	8.7	10.7	11.6	14	28.7	13.1	13.5	16.5	15	14.9	0.1	0.1	0.1	0.1	0.2	5.97	6.9	7.33	8.56	18.25	13.06	3.1	325	9.6	44	-99.9	51	623.35
2027	3/27/2014	16.21	4.4	13.9	1.3	7.4	0	9.1	10.3	11.8	13.5	27.9	12.8	12.9	15.4	14.2	14.9	0.1	0.1	0.1	0.1	0.2	6.12	6.69	7.41	8.27	17.69	13.08	3.1	14	4.9	91	-99.9	52	638.63
2027	3/28/2014	16.21	15.3	20.3	2.9	13.2	0	8.1	10.1	11.3	13.6	27.9	15.2	15.1	16.4	14	14.7	0.1	0.1	0.1	0.1	0.2	5.69	6.6	7.17	8.35	17.65	13.07	3.1	160	6.1	79	-99.9	48	505.36
2027	3/29/2014	17.05	18.9	19.2	15	17.5	0.84	14.6	14.8	16.5	13.3	27	15.9	15.6	16.4	14.1	14.6	0.1	0.1	0.1	0.1	0.2	8.91	9	9.94	8.17	16.99	13.05	3.1	153	5.8	93	-99.9	50	85.96
2027	3/30/2014	17.34	13.1	24.7	13.1	19.1	0.29	13.5	14	16.6	14.9	27	15.3	15.6	17.8	15.2	14.8	0.1	0.1	0.1	0.1	0.2	8.29	8.58	10.04	9.07	16.97	13.05	3.1	286	6.3	66	-99.9	50	498.29
2027	3/31/2014	17.34	10.9	20.6	8.5	13.8	0	12.2	13.1	15.3	14.3	27.1	13.7	13.9	16.1	14.7	15	0.1	0.1	0.1	0.1	0.2	7.63	8.11	9.29	8.74	17.01	13.06	3.1	335	8.4	78	-99.9	55	678.41
2027	4/1/2014	17.34	11.5	26.8	6.3	15.8	0	11.4	12.6	14.9	13.7	27.7	14.8	15	17.1	14.8	15	0.1	0.1	0.1	0.1	0.2	7.23	7.85	9.08	8.4	17.48	13.05	3.1	99	1.7	84	-99.9	51	689.81
2027	4/2/2014	17.34	16	28.2	8.2	18.6	0	10.8	12	13.8	13.4	27.5	16.4	16.5	18.2	15.3	15	0.1	0.1	0.1	0.1	0.2	6.94	7.5	8.45	8.26	17.36	13.05	3.1	215	1.7	64	-99.9	51	656.87
2027	4/3/2014	17.34	16.5	28.8	9.8	19.6	0	10.4	11.6	12.9	13.8	27.1	17.4	17.5	19.1	15.9	15.2	0.1	0.1	0.1	0.1	0.2	6.72	7.33	7.97	8.45	17.06	13.05	3.11	220	2.3	79	-99.9	51	641.93
2027	4/4/2014	17.34	17.7	29.8	13.4	21.3	0	9.2	11	11.8	13.7	26.5	18.8	18.7	20	16.5	15.5	0.1	0.1	0.1	0.1	0.2	6.18	7.04	7.41	8.4	16.6	13.05	3.11	202	3.3	86	-99.9	50	604.77
2027	4/5/2014	17.34	19.5	27.9	15.6	21.4	0	8.9	10.6	11.6	12.8	26.9	19.3	19.2	20.5	17	15.8	0.1	0.1	0.1	0.1	0.2	6.03	6.83	7.34	7.96	16.92	13.05	3.08	254	3.3	90	-99.9	50	519.73
2027	4/6/2014	17.36	19.3	25.7	17.5	21.6	0.02	8.5	10.1	10.7	12.9	26.8	20.1	19.8	20.7	17.4	16	0.1	0.1	0.1	0.1	0.2	5.85	6.58	6.91	7.97	16.84	13.05	3.08	294	2.2	95	-99.9	50	384.18
2027	4/7/2014	18.53	18.8	19.3	15.6	17.9	1.17	14.4	15	17.8	13.5	26.1	17.1	17	18.5	16.7	16.3	0.1	0.1	0.1	0.1	0.2	8.8	9.11	10.71	8.28	16.29	13.07	3.09	103	4.8	92	-99.9	54	100.09
2027	4/8/2014	21.03	20.6	22.4	18.1	19.6	2.5	14.8	15.4	19.1	21.1	36.2	17.8	17.4	18.3	16.3	16.3	0.1	0.1	0.1	0.1	0.1	8.99	9.34	11.54	12.78	24.67	13.06	3.09	188	6.1	98	-99.9	56	52.46
2027	4/9/2014	21.06	14	20.6	13.4	16.8	0.03	13	14.1	17	18.5	37.1	16.3	16.3	18.4	16.6	16.5	0.1	0.1	0.1	0.1	0.1	8.01	8.63	10.23	11.14	25.46	13.05	3.09	311	4.9	74	-99.9	55	529.87
2027	4/10/2014	21.06	11	21.8	10.6	15.5	0	12.3	13.1	16.5	16.9	37.7	15.3	15.4	17.7	16.2	16.5	0.1	0.1	0.1	0.1	0.1	7.7	8.11	9.96	10.2	26.05	13.05	3.09	327	5.2	95	-99.9	55	627.68
2027	4/11/2014	21.06	13.5	24.5	8.4	16.8	0	11.9	13.1	15.5	15.5	32.5	16.5	16.6	18.7	16.4	16.4	0	0.1	0.1	0.1	0.2	7.5	8.07	9.41	9.4	21.41	13.05	3.11	178	1.7	87	-99.9	53	691.52
2027	4/12/2014	21.06	14.9	25.7	10.7	18.3	0	10.9	12.7	15	15.1	30.9	17.7	17.8	19.7	16.9	16.4	0.1	0.1	0.1	0.1	0.2	6.99	7.88	9.11	9.14	20.05	13.05	3.11	193	2	95	-99.9	52	600.32
2027	4/13/2014	21.06	21	28.3	12.9	20.9	0	11	12.5	14	14.7	29.9	19.5	19.4	21.1	17.6	16.5	0.1	0.1	0.1	0.1	0.2	7.04	7.79	8.57	8.95	19.24	13.05	3.11	165	2.9	60	-99.9	50	616.74
2027	4/14/2014	21.06	20.6	27.9	16.3	22.6	0	10.3	12.1	14	14.3	29.2	20.7	20.6	22.2	18.4	16.8	0.1	0.1	0.1	0.1	0.2	6.69	7.59	8.57	8.7	18.69	13.05	3.11	177	5.2	78	-99.9	50	650.83
2027	4/15/2014	21.06	21.7	27.9	19.1	23.1	0	10.8	11.9	13.7	14.2	29.3	21.1	20.9	22.3	18.7	17.1	0	0.1	0.1	0.1	0.1	6.94	7.49	8.39	8.66	18.72	13.05	3.11	197	5.2	76	-99.9	50	388.97
2027	4/16/2014	22.36	7.5	21.7	7.5	15.5	1.31	14	14.7	17.7	16.9	28.8	13.2	13.6	17.4	17.7	17.4	0	0.1	0.1	0.1	0.2	8.56	8.92	10.65	10.21	18.35	13.07	3.11	327	7.6	70	-99.9	58	160.06
2027	4/17/2014	22.36	10.5	17.2	4.3	10.8	0	12.4	13.8	16.7	15.8	28.9	13.4	13.7	16.8	16.2	17.2	0.1	0.1	0.1	0.1	0.2	7.71	8.46	10.06	9.58	18.43	13.08	3.11	88	7.7	76	-99.9	57	722.19
2027	4/18/2014	22.36	16.3	20.4	9	14.6	0	11.9	13.1	15.6	15.3	28.6	15.6	15.5	17.4	15.8	16.8	0.1	0.1	0.1	0.1	0.1	7.48	8.11	9.46	9.29	18.21	13.07	3.11	103	6.5	64	-99.9	53	408.01
2027	4/19/2014	25.26	12.9	16.3	12.9	13.9	2.89	15.4	16	19.3	21	34.6	13.4	13.3	15	14.6	16.5	0	0.1	0.1	0.1	0.1	9.36	9.7	11.64	12.7	23.18	13.07	3.11	75	7	96	-99.9	55	53.92
2027	4/20/2014	25.42	13.5	15.7	12.2	13.8	0.16	13.9	14.8	17.6	20.8	35.5	13.8	13.7	15.4	14.4	16.2	0	0.1	0.1	0.1	0.1	8.53	8.98	10.59	12.63	23.98	13.07	3.11	41	8.9	93	-99.9	60	155.84
2027	4/21/2014	25.43	13.1	19.6	11.7	14.3	0.01	12.9	14.1	17	19.9	35.3	13.6	13.7	15.6	14.4	16	0.1	0.1	0.1	0.1	0.1	7.99	8.61	10.27	12.04	23.85	13.07	3.11	48	5.5	97	-99.9	61	233.81
2027	4/22/2014	25.43	15.2	25.1	10.5	17.8	0	12.5	13.8	16.5	19.1	35.9	16.9	17	18.8	15.7	15.9	0	0.1	0.1	0.1	0.1	7.78	8.45	9.99	11.5	24.35	13.06	3.11	32	2.4	96	-99.9	55	714.21
2027	4/23/2014	25.43	18.5	26.1	13.1	19.8	0	11.8	13.4	15.5	18.6	36.1	18.8	18.7	19.9	16.5	16	0.1	0.1	0.1	0.1	0.1	7.43	8.26	9.4	11.21	24.55	13.06	3.11	296	2.6	96	-99.9	54	480.51
2027	4/24/2014	25.43	17.8	27.6	16.5	21.7	0	11.3	13.2	15	17.5	36.3	20	20.1	21.8	17.9	16.3	0.1	0.1	0.1	0.1	0.1	7.18	8.12	9.14	10.52	24.69	13.05	3.11	317	2.7	96	-99.9	52	669.86
2027	4/25/2014	25.43	21	29.8	16.7	22.8	0	11.6	12.7	14.1	16.7	36.6	21.4	21.4	23	18.7	16.7	0	0.1	0.1	0.1	0.1	7.35	7.9	8.61	10.1	25.03	13.05	3.12	184	2.2	79	-99.9	53	572.85
2027	4/26/2014	25.44	18.4	28.2	18.4	22.2	0.01	10.8	12.6	13.9	16.2	36.4	19.9	20	22.1	18.9	17.2	0	0.1	0.1	0.1	0.1	6.94	7.85	8.53	9.77	24.83	13.05	3.12	257	3	96	-99.9	54	403.1
2027	4/27/2014	25.44	18.9	29.4	14.9	22.2	0	10.5	12.4	14.4	15.9	32.2	21.8	21.9	23.9	19.7	17.5	0.1	0.1	0.1	0.1	0.1	6.8	7.72	8.76	9.6	21.11	13.05	3.12	154	1.9	90	-99.9	53	712.27
2027	4/28/2014	25.44	19.7	29.3	16.8	23.2	0	10.3	12.1	13.8	15	30.8	22.2	22.4	24.4	20.3	17.8	0	0.1	0.1	0.1	0.1	6.68	7.58	8.43	9.1	19.95	13.05	3.12	182	2.5	95	-99.9	53	599.41
2027	4/29/2014	25.44	22.4	30.6	18.7	24.4	0	10.4	11.9	13.3	14.8	29.9	22.8	22.9	24.6	20.6	18.2	0	0.1	0.1	0.1	0.1	6.76	7.46	8.19	8.98	19.21	13.05	3.12	198	4.7	91	-99.9	53	469.68
2027	4/30/2014	26.1	19.9	23.2	18.4	21.3	0.66	13.7	14.2	16.2	14.4	29.5	19.7	19.6	21.3	19.5	18.5	0	0.1	0.1	0.1	0.1	8.41	8.7	9.76	8.79	18.93	13.06	3.12	201	4.4	97	-99.9	57	103.51
2027	5/1/2014	27	19.4	23.3	19.3	20.7	0.9	14	14.5	16.6	17.6	28.8	18.7	18.6	20.3	18.7	18.5	0	0.1	0.1	0.1	0.1	8.55	8.86	10.04	10.61	18.39	13.06	3.12	216	3.3	94	-99.9	56	107.39
2027	5/2/2014	27.53	14.9	19.4	14.9	17.6	0.53	13.5	14.4	16.4	17.1	30.8	17	17.1	19.4	18.1	18.3	0	0.1	0.1	0.1	0.1	8.29	8.79	9.91	10.29	19.96	13.07	3.12	285	2.5	97	-99.9	57	170.09
2027	5/3/2014	27.53	15	20.2	14.7	17	0	12.3	13.4	15.9	16.7	31.9	16.9	17	19.4	17.8	18.1	0	0.1	0.1	0.1	0.1	7.69	8.27	9.6	10.06	20.88	13.07	3.12	344	2.7	97	-99.9	55	319.88
2027	5/4/2014	27.53	14.2	24.3	13.8	18.4	0	11.8	13	15.4	16	31.1	17.8	18	20.5	18.2	18	0	0.1	0.1	0.1	0.1	7.44	8.04	9.33	9.66	20.22	13.05	3.12	344	4	91	-99.9	54	626.43
2027	5/5/2014	27.53	17.4	29.4	13.5	21.6	0	11.5	12.7	14.7	15.3	30.7	20.6	20.8	22.9	19.2	18	0	0.1	0.1	0.1	0.1	7.3	7.88	8.92	9.28	19.86	13.04	3.12	327	2.8	91	-99.9	51	737.24
2027	5/6/2014	27.53	21.7	32.1	14.7	23.5	0	11	12.4	13.7	15.2	29.8	22.5	22.7	24.7	20.3	18.2	0	0.1	0.1	0.1	0.1	7.02	7.71	8.4	9.23	19.17	13.04	3.12	259	2.1	75	-99.9	52	731.54
2027	5/7/2014	27.53	20.2	30.8	16.3	23.9	0	10.8	12.2	13.5	15	29.5	23.1	23.4	25.7	21.3	18.6	0	0.1	0.1	0.1	0.1	6.91	7.63	8.3	9.1	18.95	13.04	3.11	253	2.4	78	-99.9	52	742.03
2027	5/8/2014	27.53	19.9	32.1	15.2	23.9	0	10.5	11.8	13.6	14.2	29	23.8	24	26.2	21.8	19	0	0.1	0.1	0.1	0.1	6.81	7.41	8.34	8.69	18.49	13.05	3.11	211	1.9	89	-99.9	52	682.29
2027	5/9/2014	27.53	22	31.9	17.3	25.2	0	10.1	11.6	13	14.4	27.8	24.7	24.8	26.8	22.3	19.3	0	0.1	0.1	0.1	0.1	6.58	7.33	8.06	8.79	17.61	13.04	3.06	191	3	79	-99.9	52	671
2027	5/10/2014	27.53	21.6	30.7	19.8	24.8	0	9.7	11.3	12.6	13.8	27.8	24.4	24.5	26.6	22.5	19.7	0.1	0.1	0.1	0.1	0.1	6.4	7.2	7.83	8.47	17.55	13.04	3.11	192	3.2	90	-99.9	52	527.25
2027	5/11/2014	28.02	21.6	30.1	19.5	23.8	0.49	13.5	13.3	13.2	14.2	26.7	23.2	23.3	25.5	22.4	20	0.1	0.1	0.1	0.1	0.1	8.31	8.17	8.14	8.66	16.77	13.04	3.12	205	3.2	98	-99.9	53	460.1
2027	5/12/2014	29.13	21.1	31.4	21.1	24.7	1.11	14.2	14.7	18.6	17	27.2	23.1	23.2	25.7	22.6	20.1	0.1	0.1	0.1	0.1	0.1	8.68	8.95	11.18	10.24	17.09	13.04	3.12	183	2.3	98	-99.9	52	574.67
2027	5/13/2014	29.14	24.1	31.4	20	25.4	0.01	12.2	13.4	15.7	16.4	27.1	23.8	23.9	26.4	22.8	20.4	0.1	0.1	0.1	0.1	0.1	7.61	8.27	9.49	9.88	17.02	13.04	3.12	168	3.1	75	-99.9	52	704.41
2027	5/14/2014	29.14	23.4	31.2	19.6	25.5	0	11.9	12.7	15.3	15.6	26.8	23.8	23.9	26.4	23	20.6	0	0.1	0.1	0.1	0.1	7.46	7.9	9.29	9.44	16.8	13.04	3.12	145	4.6	82	-99.9	53	598.73
2027	5/15/2014	31.99	21.1	31.1	20.6	23.9	2.85	16.6	16.6	21.8	25	33.9	21.4	21.5	22.9	22.8	21.3	0	0.1	0.1	0.1	0.1	10	10.02	13.24	15.51	22.61	13.05	3.12	165	5.7	98	-99.9	55	407.32
2027	5/16/2014	33.65	14.2	22	14.2	19.5	1.66	14.7	15.3	21.5	27.8	34.6	17	17.5	21.3	21	21.1	0	0	0.1	0.1	0.1	8.94	9.28	13.09	17.55	23.19	13.06	3.12	342	5.8	80	-99.9	58	212.95
2027	5/17/2014	33.65	14.3	24.4	11.4	17.9	0	13	13.7	17.6	22.7	34.7	18	18.4	21.6	20.3	20.7	0	0	0.1	0.1	0.1	8.02	8.38	10.61	13.86	23.28	13.04	3.12	329	6.2	86	-99.9	56	762.32
2027	5/18/2014	33.65	17.5	26.5	11	19.2	0	12.4	13.2	16.3	19.7	34.7	20.5	20.8	23.4	20.6	20.3	0	0	0.1	0.1	0.1	7.72	8.17	9.86	11.92	23.31	13.01	3.12	158	1.8	87	-99.9	53	741.46
2027	5/19/2014	33.65	19.4	28.8	15.5	22.3	0	11.4	12.9	14.9	18.2	34.9	22.1	22.5	24.9	21.3	20.2	0	0	0.1	0.1	0.1	7.25	7.99	9.05	10.98	23.44	13.01	3.12	310	2.7	86	-99.9	51	659.95
2027	5/20/2014	33.65	20.4	27.5	16.3	22.1	0	11	12.4	14.8	16.7	34.7	22.9	23.2	25.7	22	20.3	0.1	0.1	0.1	0.1	0.1	7.05	7.71	8.97	10.08	23.24	13.01	3.12	76	3.7	84	-99.9	53	661.77
2027	5/21/2014	33.65	22	29.3	16.9	23.4	0	11.1	12.1	14.1	16.4	35.1	24	24.2	26.6	22.5	20.5	0	0.1	0.1	0.1	0.1	7.08	7.57	8.63	9.89	23.62	13	3.12	161	3	67	-99.9	52	657.44
2027	5/22/2014	33.65	21.6	31	18.2	24.8	0	10.5	12	13.3	15.8	30.5	25	25.3	27.7	23.3	20.8	0.1	0.1	0.1	0.1	0.1	6.79	7.5	8.22	9.57	19.71	12.98	3.12	251	2.9	90	-99.9	52	693.46
2027	5/23/2014	33.65	24.6	32.3	19.3	26.2	0	10.7	11.8	13	15.5	29.5	25.9	26.1	28.5	24	21.1	0	0.1	0.1	0.1	0.1	6.88	7.45	8.03	9.39	18.92	12.97	3.12	299	3.6	71	-99.9	52	723.67
2027	5/24/2014	33.65	23.1	33.5	21.4	27.3	0	10.1	11.6	13.2	14.8	28.4	26.8	27	29.4	24.7	21.4	0	0.1	0.1	0.1	0.1	6.62	7.3	8.16	8.97	18.03	12.98	3.12	315	3.4	88	-99.9	52	730.06
2027	5/25/2014	33.65	23	32.7	21	26.8	0	9.6	11.4	13.4	13.5	28.3	26.7	26.9	29.3	25	21.7	0.1	0.1	0.1	0.1	0.1	6.35	7.24	8.24	8.3	17.95	12.98	3.13	353	2.7	91	-99.9	52	637.72
2027	5/26/2014	33.65	22.8	33.7	21.3	27.1	0	9.5	11.2	13.3	13.5	27.5	27	27.3	30	25.4	22	0.1	0.1	0.1	0.1	0.1	6.31	7.15	8.21	8.31	17.37	12.97	3.13	118	2.5	79	-99.9	51	678.53
2027	5/27/2014	33.65	23	32.5	19.9	25.4	0	9.2	11.1	12.5	13	27.3	27.3	27.5	30	25.7	22.3	0.1	0.1	0.1	0.1	0.1	6.19	7.08	7.79	8.03	17.23	12.98	3.12	183	3.6	87	-99.9	54	671.8
2027	5/28/2014	33.65	24.5	30.7	20.4	25.8	0	8.9	10.8	12.8	12.3	26.7	27.1	27.2	29.5	25.6	22.5	0.1	0.1	0.1	0.1	0.1	6.04	6.93	7.91	7.7	16.71	12.98	3.12	205	1.9	88	-99.9	53	554.72
2027	5/29/2014	33.66	21.8	32.2	21.4	25.7	0.01	9	10.6	11.9	12.7	26.9	26.5	26.8	29.7	25.9	22.7	0	0.1	0.1	0.1	0.1	6.1	6.84	7.45	7.88	16.91	12.98	3.13	193	2.8	96	-99.9	53	640.22
2027	5/30/2014	33.66	22.4	32	21.1	25.6	0	8.7	10.6	12.6	12	26.2	27.2	27.5	30.1	26	22.9	0.1	0.1	0.1	0.1	0.1	5.94	6.84	7.83	7.52	16.38	12.99	3.13	183	2.8	88	-99.9	52	631.45
2027	5/31/2014	33.72	22.4	32.6	20.8	25.3	0.06	8.7	10.3	11.8	12	26.8	26.4	26.7	29.8	26.1	23.1	0	0.1	0.1	0.1	0.1	5.95	6.68	7.41	7.51	16.79	12.98	3.13	152	2.9	93	-99.9	53	636.23
2027	6/1/2014	33.75	22.2	32.3	21.6	26.1	0.03	8.9	10.2	11.1	12.2	26.3	26.6	27	30.2	26.2	23.2	0	0.1	0.1	0.1	0.1	6.05	6.62	7.1	7.63	16.42	12.99	3.13	111	3.3	95	-99.9	52	691.18
2027	6/2/2014	33.76	21.9	28	21.8	24	0.01	8.1	9.7	10.8	12.3	26.3	24.9	25.1	27.8	25.3	23.3	0.1	0.1	0.1	0.1	0.1	5.7	6.41	6.96	7.66	16.41	13.01	3.13	118	6.6	65	-99.9	55	433.09
2027	6/3/2014	33.76	21.9	27.8	21	23.9	0	8.5	9.7	11.4	12.2	26.2	24.6	24.8	27.4	24.7	23.2	0	0.1	0.1	0.1	0.1	5.87	6.41	7.23	7.64	16.36	13.01	3.13	122	5	80	-99.9	53	365.48
2027	6/4/2014	33.76	21	29.1	20.9	24.4	0	8.1	9.7	11.3	11.6	25.9	25.6	25.9	28.4	24.9	23.1	0.1	0.1	0.1	0.1	0.1	5.69	6.41	7.18	7.31	16.13	13.01	3.13	171	2.3	93	-99.9	52	483.36
2027	6/5/2014	33.76	25.4	32.1	19.2	26	0	7.8	9.9	11.4	11.8	25.6	27.9	28	30.2	25.7	23.1	0.1	0.1	0.1	0.1	0.1	5.57	6.48	7.22	7.43	15.89	13	3.13	219	1.8	73	-99.9	51	696.31
2027	6/6/2014	33.76	25.7	33.2	22.3	27.8	0	7.7	9.8	11.2	11.4	25.4	29	29.2	31.3	26.5	23.3	0.1	0.1	0.1	0.1	0.1	5.52	6.46	7.13	7.24	15.75	13	3.13	264	3.1	77	-99.9	51	683.77
2027	6/7/2014	34.24	21.5	34.3	21.5	28.1	0.48	15.4	13.8	10.9	11.8	25.6	26.4	27.2	31.5	27.2	23.6	0.1	0.1	0.1	0.1	0.1	9.35	8.44	6.97	7.42	15.92	12.99	3.13	306	4.1	96	-99.9	52	672.71
2027	6/8/2014	34.24	24.5	30.5	20.6	24.7	0	11.9	12.3	12.7	11.2	25.4	25.3	25.4	27.9	25.4	23.7	0.1	0.1	0.1	0.1	0.1	7.46	7.66	7.9	7.14	15.75	13.01	3.13	291	2.9	94	-99.9	56	350.21
2027	6/9/2014	34.27	23.9	32.7	21.9	26.7	0.03	10.8	11.9	13	11.9	25.5	25.9	26.1	28.6	25.4	23.6	0.1	0.1	0.1	0.1	0.1	6.95	7.45	8.02	7.45	15.82	13	3.13	310	3.3	90	-99.9	53	591.77
2027	6/10/2014	34.27	26.7	33.3	21.9	27.7	0	10.1	11.6	12.3	11.8	25.3	27.8	27.8	30	26	23.6	0.1	0.1	0.1	0.1	0.1	6.58	7.31	7.68	7.4	15.68	13	3.13	241	3	88	-99.9	52	678.87
2027	6/11/2014	34.81	22.2	33.5	22.2	27.7	0.54	16.5	13.3	12.6	11.7	25.5	27	27.7	30.9	26.7	23.7	0.1	0.1	0.1	0.1	0.1	9.95	8.21	7.84	7.35	15.82	13	3.13	236	3.1	96	-99.9	53	697.11
2027	6/12/2014	34.81	24.1	31.1	22.2	26.4	0	11.8	12.5	14.9	11.5	25.2	25.6	26	29.1	26.3	23.9	0.1	0.1	0.1	0.1	0.1	7.42	7.79	9.03	7.27	15.63	13	3.13	224	3.2	81	-99.9	53	701.21
2027	6/13/2014	34.81	23.1	31.5	22.7	26.7	0	10.8	12	14	11.5	25.4	26.3	26.6	29.4	26.2	24	0.1	0.1	0.1	0.1	0.1	6.92	7.51	8.3	7.29	15.81	13	3.13	256	3.2	90	-99.9	52	705.66
2027	6/14/2014	34.81	22.8	30.9	21.5	25.7	0	10.3	11.6	13.6	11.3	25.5	26.4	26.6	29.3	26.1	24	0.1	0.1	0.1	0.1	0.1	6.68	7.33	8.35	7.18	15.88	13	3.13	268	2.5	91	-99.9	53	566.58
2027	6/15/2014	34.82	23.7	32	21.6	26.3	0.01	9.8	11.3	13.2	11.6	25.4	27	27.4	30.2	26.4	24	0.1	0.1	0.1	0.1	0.1	6.47	7.18	8.16	7.33	15.79	13	3.13	281	2.3	92	-99.9	52	653.22
2027	6/16/2014	34.83	24.2	34.3	22	27.4	0.01	9.8	11.2	12.6	11.7	25.1	28.1	28.4	30.9	26.7	24.1	0.1	0.1	0.1	0.1	0.1	6.45	7.11	7.83	7.35	15.53	13	3.13	212	2.3	91	-99.9	52	643.3
2027	6/17/2014	34.94	24.5	33.4	23.1	26.5	0.11	10.2	10.7	12.1	11.5	25.4	26	26.3	29.2	26.6	24.2	0.1	0.1	0.1	0.1	0.1	6.63	6.89	7.6	7.27	15.79	13	3.13	318	2.7	92	-99.9	54	468.54
2027	6/18/2014	34.94	25.9	34	21.9	28.1	0	9.8	11	12.5	11.7	25.6	28.2	28.3	30.8	26.8	24.3	0.1	0.1	0.1	0.1	0.1	6.45	7.05	7.79	7.37	15.92	13	3.14	144	2.6	70	-99.9	52	737.47
2027	6/19/2014	34.94	26.7	33.8	22.3	28.4	0	8.9	10.7	12.5	11	25.2	29	29.2	31.6	27.4	24.4	0.1	0.1	0.1	0.1	0.1	6.05	6.9	7.8	7.02	15.62	13	3.13	157	2.8	72	-99.9	52	685.37
2027	6/20/2014	34.94	25.4	34.7	22.9	28.6	0	8.8	10.4	11.8	11.3	25.3	29	29.1	31.5	27.6	24.6	0.1	0.1	0.1	0.1	0.1	6.01	6.74	7.44	7.18	15.73	13	3.14	233	2.2	83	-99.9	52	579.92
2027	6/21/2014	34.97	24.5	34.5	22.4	27.2	0.03	8.7	10.1	12	10.8	25.5	27.9	28.3	31.1	27.7	24.8	0.1	0.1	0.1	0.1	0.1	5.93	6.58	7.51	6.92	15.88	13	3.13	263	2.3	90	-99.9	54	604.2
2027	6/22/2014	35.14	23.2	35.4	22.7	27.3	0.17	9.1	9.9	12.1	11.1	25.3	26.9	27.4	30.6	27.6	24.8	0.1	0.1	0.1	0.1	0.1	6.12	6.52	7.59	7.09	15.69	12.98	3.14	298	3.3	97	-99.9	53	635.32
2027	6/23/2014	35.48	22.3	32.8	21.3	25.1	0.34	13.8	12.5	11.7	10.6	25.3	24.7	24.9	27.9	26.4	24.8	0.2	0.1	0.1	0.1	0.1	8.45	7.76	7.38	6.86	15.72	12.99	3.14	277	2.4	96	-99.9	55	426.93
2027	6/24/2014	35.49	24	32.5	22.1	25.7	0.01	11.2	11.4	12.5	10.9	25	26.1	26.3	29	26.2	24.6	0.2	0.1	0.1	0.1	0.1	7.11	7.24	7.8	6.96	15.46	13	3.13	224	2.1	95	-99.9	53	588.81
2027	6/25/2014	36.6	23.5	31.8	21.2	25.2	1.11	14.3	14.3	17	14.4	26.4	25.1	25.2	28	25.9	24.6	0.1	0.1	0.1	0.1	0.1	8.7	8.71	10.25	8.76	16.48	13	3.13	237	2.5	93	-99.9	54	491.57
2027	6/26/2014	36.75	23.8	32.9	22.2	27.3	0.15	13.5	13.6	14.8	13.7	26	26.4	26.5	29.1	26	24.5	0.1	0.1	0.1	0.1	0.1	8.32	8.35	8.99	8.39	16.23	13	3.13	274	2.8	95	-99.9	51	695.51
2027	6/27/2014	36.76	24.9	32.3	23.4	27.1	0.01	11.2	12.5	14.7	13.4	25.9	26.6	26.5	28.8	26	24.5	0.1	0.1	0.1	0.1	0.1	7.12	7.78	8.94	8.27	16.18	13	3.13	306	2.7	92	-99.9	53	604.2
2027	6/28/2014	36.76	27.1	33.1	24.3	28.3	0	10.9	12.3	14.7	12.8	26.2	28	28	30.1	26.4	24.5	0.1	0.1	0.1	0.1	0.1	7	7.68	8.94	7.94	16.36	13	3.14	298	3.1	75	-99.9	52	637.03
2027	6/29/2014	36.76	27.2	34.1	23.5	29.1	0	10.7	11.7	13.7	12.7	25.8	29	28.9	31	26.9	24.6	0.1	0.1	0.1	0.1	0.1	6.89	7.38	8.39	7.87	16.05	13	3.14	340	3	79	-99.9	52	650.26
2027	6/30/2014	36.84	26.8	34.6	23.2	28.5	0.08	9.7	11.2	13.7	11.7	25.9	28.2	28.5	31.3	27.5	24.7	0.1	0.1	0.1	0.1	0.1	6.42	7.11	8.4	7.4	16.17	13	3.14	43	2.7	80	-99.9	53	682.52
2027	7/1/2014	36.84	25.3	35.3	24.8	28.9	0	9.8	11.3	13.3	11.5	25.5	29.3	29.5	32.1	27.9	24.9	0.1	0.1	0.1	0.1	0.1	6.48	7.17	8.21	7.27	15.84	12.99	3.14	216	2.7	89	-99.9	52	698.93
2027	7/2/2014	36.84	27.1	34.5	23.4	28.7	0	9.9	11.3	13.1	11.5	26.1	30	30.2	32.7	28.3	25.2	0.1	0.1	0.1	0.1	0.1	6.49	7.16	8.1	7.29	16.31	13	3.14	36	2.7	79	-99.9	53	683.32
2027	7/3/2014	36.84	27.2	36.1	24.2	30.1	0	9.6	11.2	12.8	11.3	25.7	31.1	31.1	33.5	28.7	25.4	0.1	0.1	0.1	0.1	0.1	6.38	7.12	7.93	7.17	16.01	12.99	3.14	100	2.1	88	-99.9	52	637.15
2027	7/4/2014	36.84	25	35.6	25	29.9	0	9.3	10.8	12.1	11.2	25.3	31.1	31.4	33.9	29.3	25.7	0.1	0.1	0.1	0.1	0.1	6.21	6.92	7.59	7.13	15.71	12.99	3.14	293	3.3	89	-99.9	53	703.38
2027	7/5/2014	36.84	22.3	31.9	21.7	26.5	0	9	10.5	11.6	11.1	25.4	29.8	30.2	33.1	29.2	25.9	0.1	0.1	0.1	0.1	0.1	6.07	6.8	7.3	7.08	15.8	12.99	3.14	313	2.7	90	-99.9	55	711.7
2027	7/6/2014	36.84	25.1	33.9	20.4	27	0	9	10.3	12	10.7	25.7	30	30.3	32.8	28.9	26	0.1	0.1	0.1	0.1	0.1	6.08	6.72	7.55	6.88	15.99	13	3.14	96	3.6	88	-99.9	53	629.62
2027	7/7/2014	36.84	24.2	33.4	22.7	27.2	0	8.3	10	11.3	10.7	25.3	30.1	30.3	32.9	28.9	26.1	0.1	0.1	0.1	0.1	0.1	5.79	6.57	7.15	6.89	15.71	12.99	3.14	123	3.4	90	-99.9	52	588.01
2027	7/8/2014	36.84	25.9	34	21.8	28.1	0	8.1	9.9	11.4	10.5	25	30.5	30.7	33.2	29.1	26.1	0.1	0.1	0.1	0.1	0.1	5.67	6.51	7.23	6.79	15.47	12.99	3.14	221	2.6	76	-99.9	52	669.41
2027	7/9/2014	36.84	26.4	34.7	23	28.6	0	8.3	9.9	11.6	10.3	25	30.9	31.1	33.8	29.5	26.3	0.1	0.1	0.1	0.1	0.1	5.8	6.52	7.34	6.68	15.5	12.99	3.14	242	2.6	76	-99.9	52	703.04
2027	7/10/2014	36.84	24.6	35.4	23.5	28	0	7.9	9.7	11.2	10.9	25.2	30.9	31.1	33.9	29.7	26.4	0.1	0.1	0.1	0.1	0.1	5.6	6.4	7.1	7	15.65	12.99	3.14	250	2.7	90	-99.9	53	685.03
2027	7/11/2014	36.86	23.3	33.8	22.9	26.4	0.02	7.9	9.4	10.9	10.3	25.3	29.1	29.4	32.5	29.5	26.5	0.1	0.1	0.1	0.1	0.1	5.59	6.27	7	6.67	15.68	12.98	3.14	245	2.5	96	-99.9	54	602.03
2027	7/12/2014	37.16	24.1	33.7	22.7	26.5	0.3	11.9	10.5	11.1	10.2	24.7	27.9	28.3	31.9	29	26.5	0.1	0.1	0.1	0.1	0.1	7.45	6.79	7.06	6.64	15.25	12.99	3.14	164	2.2	96	-99.9	53	567.38
2027	7/13/2014	37.17	23.1	32.9	22.9	26.5	0.01	9.7	10.6	11.3	10.2	24.7	27.6	27.8	31.2	28.5	26.4	0.1	0.1	0.1	0.1	0.1	6.43	6.82	7.16	6.64	15.24	12.99	3.14	122	2.8	97	-99.9	53	664.39
2027	7/14/2014	37.17	25.8	33.9	22.8	27.8	0	9.2	10.4	11.1	10.5	24.6	30.3	30.4	32.9	28.7	26.3	0.1	0.1	0.1	0.1	0.1	6.18	6.74	7.07	6.79	15.21	12.99	3.14	258	2.7	90	-99.9	51	682.4
2027	7/15/2014	37.17	26.6	34.5	24	29	0	8.9	10.1	10.8	10.3	25	31	31.1	33.6	29.3	26.4	0.1	0.1	0.1	0.1	0.1	6.04	6.59	6.95	6.67	15.47	12.99	3.14	235	2.6	88	-99.9	52	673.4
2027	7/16/2014	38.21	24.1	32.7	23.9	26.3	1.04	15.1	14.6	16.7	10	24.6	26.2	26.3	29.6	28.2	26.4	0.1	0.1	0.1	0.1	0.1	9.14	8.89	10.09	6.57	15.22	13	3.14	238	2.5	98	-99.9	56	393.19
2027	7/17/2014	38.22	23.6	30.6	23.1	26.2	0.01	11.6	13	15.4	12.3	25.2	25.8	26.1	29.2	27.3	26.4	0.1	0.1	0.1	0.1	0.1	7.35	8.03	9.34	7.67	15.63	12.99	3.14	309	2.9	86	-99.9	53	524.29
2027	7/18/2014	38.22	20.8	30.6	19.4	25	0	11.3	12.2	14.5	11.7	25.1	25.6	25.9	29.2	26.9	26.1	0.1	0.1	0.1	0.1	0.1	7.18	7.64	8.86	7.39	15.56	12.99	3.14	351	2	96	-99.9	54	661.43
2027	7/19/2014	38.22	26.4	32.9	20.4	27	0	10.5	11.7	13.7	12	25.4	27.1	27.2	29.9	26.8	25.8	0.1	0.1	0.1	0.1	0.1	6.81	7.37	8.38	7.53	15.77	13	3.14	150	3.2	80	-99.9	52	514.94
2027	7/20/2014	38.62	23.5	28.3	23.5	25.7	0.4	12.9	12.9	14.8	11.5	25.4	24.7	24.7	27.6	26.1	25.6	0.1	0.1	0.1	0.1	0.1	7.96	7.97	8.98	7.28	15.78	13	3.14	197	4	94	-99.9	55	239.06
2027	7/21/2014	39.09	24.6	31.2	23.2	26	0.47	13.8	13.6	16.7	12.2	25.7	25.4	25.3	27.7	25.8	25.3	0.1	0.1	0.1	0.1	0.1	8.45	8.37	10.08	7.62	15.97	13	3.14	215	2	97	-99.9	53	401.05
2027	7/22/2014	39.12	23.9	27.7	23.8	25	0.03	12.9	13.1	15.2	12.7	25.5	24.6	24.5	26.8	25.2	25	0	0.1	0.1	0.1	0.1	7.98	8.09	9.21	7.87	15.84	13.01	3.14	202	1.9	96	-99.9	55	225.15
2027	7/23/2014	39.73	24.6	31.1	23.1	26.1	0.61	13.2	13.3	16.2	13.8	25.8	25.8	25.7	27.9	25.4	24.9	0	0.1	0.1	0.1	0.1	8.14	8.21	9.76	8.46	16.07	13	3.14	70	1.9	95	-99.9	52	453.15
2027	7/24/2014	39.73	24.7	33.3	22.8	27.9	0	11.7	12.8	15.6	13.4	26.5	27.3	27.4	30	26.4	24.8	0.1	0.1	0.1	0.1	0.1	7.35	7.95	9.45	8.23	16.6	12.99	3.14	223	1.7	91	-99.9	52	702.58
2027	7/25/2014	39.73	25.8	32.7	23.3	27.6	0	11.2	12.1	14.6	12.6	26.3	27.6	27.8	30.6	26.9	24.9	0.1	0.1	0.1	0.1	0.1	7.13	7.58	8.89	7.84	16.45	12.99	3.14	241	2.4	91	-99.9	54	613.32
2027	7/26/2014	39.73	26.1	33.2	23.8	28.1	0	10.6	12	13.6	12.5	26.3	28.7	28.9	31.5	27.4	25.1	0.1	0.1	0.1	0.1	0.1	6.81	7.55	8.37	7.78	16.44	12.99	3.14	233	2.6	91	-99.9	53	614.46
2027	7/27/2014	39.73	26.4	34.3	24.7	28.8	0	10.5	11.7	13.3	12.2	26.1	29.2	29.3	32.1	27.9	25.3	0.1	0.1	0.1	0.1	0.1	6.78	7.39	8.17	7.6	16.29	12.99	3.14	244	1.9	93	-99.9	53	557
2027	7/28/2014	39.73	28	35.2	25.1	29.5	0	9.8	11.4	12.5	11.9	26	29.8	29.9	32.4	28.2	25.5	0.1	0.1	0.1	0.1	0.1	6.44	7.22	7.76	7.47	16.25	12.99	3.14	266	2.1	83	-99.9	53	543.89
2027	7/29/2014	39.78	24.1	35.2	24.1	28.7	0.05	10	11	12.5	11.3	25.6	27.6	27.9	31.5	28.5	25.7	0	0.1	0.1	0.1	0.1	6.54	7.01	7.76	7.18	15.92	12.98	3.14	278	3.1	89	-99.9	55	549.59
2027	7/30/2014	39.78	22.1	31.3	21.9	26.5	0	9	10.9	12.8	11.8	25.8	27.7	28.1	31.2	28.1	25.8	0.1	0.1	0.1	0.1	0.1	6.11	6.98	7.93	7.44	16.08	12.99	3.14	345	3.6	84	-99.9	55	668.61
2027	7/31/2014	39.78	21.6	31.7	19.2	25.4	0	8.7	10.6	12.1	11.3	25.9	28.3	28.6	31.6	28.1	25.7	0.1	0.1	0.1	0.1	0.1	5.95	6.83	7.56	7.2	16.16	12.99	3.14	3	2.3	87	-99.9	54	687.31
2027	8/1/2014	39.78	25.1	33.2	19.2	26.5	0	8.9	10.5	11.6	11.3	25.2	29.4	29.6	32.1	28.2	25.7	0.1	0.1	0.1	0.1	0.1	6.04	6.8	7.33	7.19	15.64	12.99	3.14	2	1.8	87	-99.9	53	607.85
2027	8/2/2014	39.78	24.1	32.1	23.3	26.4	0	8.5	10.5	12	11.2	25.9	29.1	29.2	32	28.3	25.8	0.1	0.1	0.1	0.1	0.1	5.85	6.78	7.5	7.14	16.13	13	3.14	44	4	91	-99.9	54	542.98
2027	8/3/2014	39.78	24.1	30	23.3	25.6	0	8.6	10.2	11.1	10.6	25.3	28.8	28.8	31.5	28.1	25.9	0.1	0.1	0.1	0.1	0.1	5.9	6.65	7.09	6.82	15.68	12.99	3.14	52	4.7	93	-99.9	55	484.96
2027	8/4/2014	39.81	24.5	31.2	23.5	25.7	0.03	7.9	9.9	11.6	10.8	25.3	27.1	27.2	30.3	27.7	25.8	0.1	0.1	0.1	0.1	0.1	5.61	6.51	7.33	6.94	15.74	12.99	3.14	65	3.5	96	-99.9	54	393.87
2027	8/5/2014	39.82	24.5	32.2	23.4	27.1	0.01	7.9	9.7	11.4	10.6	25.5	28.3	28.3	30.8	27.5	25.8	0.1	0.1	0.1	0.1	0.1	5.62	6.43	7.25	6.82	15.85	12.99	3.14	54	3.5	89	-99.9	53	491.34
2027	8/6/2014	39.88	23.9	34.7	21.8	27.7	0.06	7.4	9.9	11.3	10.5	25.1	28.2	28.5	31.8	28.1	25.7	0.1	0.1	0.1	0.1	0.1	5.37	6.51	7.18	6.8	15.56	12.98	3.14	23	2.2	96	-99.9	53	621.19
2027	8/7/2014	39.89	24.5	35.3	22.4	28.3	0.01	7.3	9.7	11.2	10.4	25.1	29.2	29.4	32.1	28.2	25.8	0.1	0.1	0.1	0.1	0.1	5.33	6.43	7.11	6.74	15.57	13	3.14	300	2.8	91	-99.9	53	607.16
2027	8/8/2014	39.89	24.4	36.7	22.9	29.3	0	7.5	9.7	11.1	10.5	24.9	30.1	30.4	33.1	28.7	25.8	0.1	0.1	0.1	0.1	0.1	5.41	6.39	7.06	6.78	15.45	12.98	3.14	286	2.4	86	-99.9	53	593.14
2027	8/9/2014	39.89	25.6	36.2	23.3	28.7	0	7.5	9.7	11.5	10.8	25.1	30.7	30.8	33.4	29.1	26	0.1	0.1	0.1	0.1	0.1	5.43	6.4	7.27	6.95	15.56	12.98	3.14	222	2.9	88	-99.9	55	569.32
2027	8/10/2014	39.96	24.2	34.8	23.9	27.7	0.07	7	9.3	10.7	10.8	24.5	28.8	29	32.5	29.2	26.1	0.1	0.1	0.1	0.1	0.1	5.2	6.2	6.88	6.94	15.14	12.98	3.14	223	3	97	-99.9	55	518.93
2027	8/11/2014	39.96	25.6	33.2	23.4	27.4	0	7.3	9.3	10.8	10.4	24.9	29.8	29.8	32.3	28.7	26.3	0.1	0.1	0.1	0.1	0.1	5.33	6.24	6.92	6.73	15.43	12.98	3.14	295	2.4	94	-99.9	54	541.27
2027	8/12/2014	39.96	25.1	34.4	23.5	27.6	0	6.7	8.9	10.9	10.1	24.7	30.1	30.2	32.8	29	26.3	0.1	0.1	0.1	0.1	0.1	5.09	6.05	6.96	6.62	15.25	12.98	3.14	308	2.4	94	-99.9	54	521.78
2027	8/13/2014	39.96	24.9	34.5	23.9	28.2	0	6	8.8	10.8	10	24.4	30.2	30.3	33.1	29.3	26.4	0.1	0.1	0.1	0.1	0.1	4.83	6	6.96	6.55	15.1	12.98	3.14	264	3	93	-99.9	54	602.95
2027	8/14/2014	39.96	25.5	34.6	23.5	28.5	0	6.2	8.7	10.5	10.1	24.8	30.6	30.7	33.2	29.2	26.5	0.1	0.1	0.1	0.1	0.1	4.87	5.98	6.77	6.6	15.32	12.98	3.14	260	2.5	80	-99.9	54	548
2027	8/15/2014	39.96	25	34.7	22.7	28.1	0	6.2	8.6	10.8	10.2	24.5	30.6	30.7	33.2	29.2	26.6	0.1	0.1	0.1	0.1	0.1	4.89	5.91	6.92	6.64	15.17	12.98	3.14	2	2.2	84	-99.9	54	553.13
2027	8/16/2014	39.96	24.9	34.9	21.7	28.2	0	5.8	8.4	10.3	9.8	24.7	30.6	30.8	33.3	29.4	26.7	0.1	0.1	0.1	0.1	0.1	4.74	5.82	6.7	6.48	15.28	12.98	3.14	308	2.4	86	-99.9	54	610.93
2027	8/17/2014	39.96	24.7	34.8	21	27.9	0	5.3	8.2	9.8	10.2	24	30.2	30.4	33.1	29.4	26.7	0.1	0.1	0.1	0.1	0.1	4.52	5.72	6.44	6.66	14.8	12.98	3.14	267	2	87	-99.9	54	584.25
2027	8/18/2014	40.03	25	35.4	22.3	27.7	0.07	4.6	7.9	9.8	10	24	28.6	28.9	32.1	29.3	26.8	0.1	0.1	0.1	0.1	0.1	4.28	5.61	6.45	6.57	14.77	12.98	3.14	245	2.3	92	-99.9	54	566.92
2027	8/19/2014	40.16	23.6	34.6	23.4	26.5	0.14	5.9	7.5	9.7	9.8	24.3	26.2	26.5	30.1	28.4	26.7	0.1	0.1	0.1	0.1	0.1	4.75	5.45	6.41	6.44	14.99	12.97	3.14	267	3	95	-99.9	55	449.84
2027	8/20/2014	40.4	23.6	34.5	23.1	25.7	0.23	10.9	10.3	9.6	9.7	23.7	25.1	25.1	28.2	27.2	26.5	0.1	0.1	0.1	0.1	0.1	6.96	6.68	6.36	6.42	14.56	12.99	3.14	250	2.7	97	-99.9	56	357.5
2027	8/21/2014	40.41	24.2	35.1	22.4	27.3	0.01	8.5	10.1	10.4	9.5	23.9	27.3	27.3	30.1	27.3	26.2	0.1	0.1	0.1	0.1	0.1	5.85	6.58	6.74	6.33	14.71	12.98	3.14	292	2.8	91	-99.9	53	582.2
2027	8/22/2014	40.41	24.1	36.4	22.4	28	0	7.5	9.4	10.6	9.6	23.8	28.1	28.1	30.9	27.7	26.1	0.1	0.1	0.1	0.1	0.1	5.41	6.29	6.85	6.36	14.65	12.98	3.14	321	2.4	91	-99.9	54	520.75
2027	8/23/2014	40.41	26.8	37.2	22.2	29.6	0	6.9	9.1	10.6	9.4	24.1	30.2	30.1	32.4	28.2	26.1	0.1	0.1	0.1	0.1	0.1	5.16	6.13	6.82	6.29	14.85	12.98	3.14	326	2.5	90	-99.9	53	580.49
2027	8/24/2014	40.41	27	38	24.9	30.8	0	6.1	8.9	10.1	9.6	23.8	30.9	30.9	33.2	28.9	26.3	0.1	0.1	0.1	0.1	0.1	4.87	6.04	6.61	6.36	14.66	12.99	3.14	338	2.7	85	-99.9	53	577.07
2027	8/25/2014	40.41	25.8	34.6	24.4	28.6	0	5.8	8.1	10.4	9.6	23.9	29.4	29.4	31.9	28.7	26.4	0.1	0.1	0.1	0.1	0.1	4.71	5.71	6.74	6.38	14.68	12.98	3.14	82	3.4	89	-99.9	56	423.17
2027	8/26/2014	40.41	23.6	31.7	22.4	26.6	0	5.2	7.8	9.6	9.8	23.7	28.8	28.9	31.8	28.6	26.5	0.1	0.1	0.1	0.1	0.1	4.49	5.57	6.34	6.47	14.58	12.99	3.14	64	4.9	71	-99.9	55	645.47
2027	8/27/2014	40.41	24.4	32.8	21.3	26.6	0	5.4	7.5	9.9	9.8	23.7	28.7	28.9	31.5	28.4	26.5	0.1	0.1	0.1	0.1	0.1	4.56	5.45	6.53	6.44	14.59	12.98	3.14	73	3.8	76	-99.9	53	547.77
2027	8/28/2014	40.41	22.3	33.7	19.6	26	0	5	7.2	9.5	9.5	23.2	28.4	28.7	31.7	28.5	26.5	0.1	0.1	0.1	0.1	0.1	4.43	5.31	6.32	6.31	14.24	12.98	3.14	38	2.8	72	-99.9	54	629.96
2027	8/29/2014	40.41	23.7	35	19.4	27.1	0	5.2	7.3	9.6	9.6	23.7	29.3	29.5	32.3	28.6	26.5	0.1	0.1	0.1	0.1	0.1	4.51	5.33	6.38	6.37	14.6	12.98	3.14	161	2.6	69	-99.9	53	648.09
2027	8/30/2014	40.41	27.4	36.6	19.9	28.7	0	5.4	7.1	9.9	9.8	23.3	31.4	31.4	33.3	28.9	26.5	0	0.1	0.1	0.1	0.1	4.56	5.27	6.48	6.46	14.3	12.98	3.14	193	2.5	84	-99.9	52	616.85
2027	8/31/2014	40.54	26.2	34.4	24.8	28.8	0.13	4.6	6.5	9.3	9.4	23.4	27.5	27.6	30.7	28.5	26.6	0.1	0.1	0.1	0.1	0.1	4.27	5	6.21	6.26	14.33	12.98	3.14	198	2.5	85	-99.9	53	383.15
2027	9/1/2014	41.09	25.8	35.3	23.3	28.3	0.56	9.8	11	11	9.5	23.3	27.7	27.7	30.5	27.9	26.6	0.1	0.1	0.1	0.1	0.1	6.46	7.03	7.05	6.32	14.29	12.98	3.14	303	3.1	88	-99.9	53	564.53
2027	9/2/2014	41.09	27	36.1	23.8	29.1	0	8.4	10.3	11.4	9.5	23	29.3	29.3	32	28.3	26.4	0.1	0.1	0.1	0.1	0.1	5.82	6.69	7.22	6.34	14.08	12.98	3.14	235	2.6	82	-99.9	53	633.95
2027	9/3/2014	42.03	23.7	35.3	23.6	27.7	0.93	13.9	13.6	16.3	9.2	23.4	26.7	26.7	30.2	28.4	26.5	0.1	0.1	0.1	0.1	0.1	8.53	8.37	9.87	6.16	14.35	12.98	3.14	258	3.5	97	-99.9	55	534.77
2027	9/4/2014	42.99	22.7	33.3	21.9	26.1	0.96	14.9	13.9	17.4	14.8	23.1	25.2	25.1	28.3	27.3	26.4	0	0.1	0.1	0.1	0.1	9.07	8.51	10.51	8.97	14.12	12.99	3.14	135	2.5	99	-99.9	56	432.86
2027	9/5/2014	43	24.9	33.5	22.5	27.4	0.01	12.2	12.6	15.4	13.2	26	27	26.9	29.4	27	26.3	0	0.1	0.1	0.1	0.1	7.61	7.84	9.35	8.16	16.25	12.98	3.14	128	2.7	93	-99.9	53	588.7
2027	9/6/2014	43	25.1	33.5	23.5	27.9	0	10.9	11.9	13.9	12.8	25.6	27.5	27.4	30	27.2	26.1	0	0.1	0.1	0.1	0.1	6.97	7.48	8.49	7.91	15.94	12.98	3.14	87	3.1	94	-99.9	53	581.51
2027	9/7/2014	43.65	24.1	29.5	23.9	25.3	0.65	13.2	13.6	15.9	13	25.5	25.1	24.8	27.3	26.2	25.9	0.1	0.1	0.1	0.1	0.1	8.14	8.35	9.61	8.03	15.87	12.99	3.14	181	1.8	98	-99.9	57	196.76
2027	9/8/2014	45.21	23.4	32.8	22.2	25.2	1.56	13.2	13.8	16.9	15.4	27.5	24.5	24.2	26.8	25.8	25.6	0.1	0.1	0.1	0.1	0.1	8.16	8.47	10.22	9.34	17.36	12.97	3.14	234	1.7	99	-99.9	55	331.97
2027	9/9/2014	45.22	22.9	28.7	22.9	24.6	0.01	12.1	12.5	15.1	13.7	27.4	24.4	24	26.3	25.1	25.3	0	0.1	0.1	0.1	0.1	7.59	7.8	9.18	8.39	17.27	12.99	3.14	199	2.1	96	-99.9	55	193.12
2027	9/10/2014	45.56	24.6	30.7	22.3	25.5	0.34	13.5	13.8	15.2	12.7	26.5	25.4	25.1	27.6	25.4	25.1	0.1	0.1	0.1	0.1	0.1	8.32	8.44	9.24	7.9	16.62	12.98	3.14	63	2.5	98	-99.9	53	438.1
2027	9/11/2014	45.56	25.2	32.4	22.7	26.8	0	11.7	12.7	15.4	13.1	26.9	26.3	26.1	28.5	25.8	25.1	0.1	0.1	0.1	0.1	0.1	7.38	7.89	9.33	8.08	16.93	12.98	3.14	149	2.2	92	-99.9	53	506.84
2027	9/12/2014	45.56	25.2	34.1	23.7	28.2	0	10.9	12.1	13.7	12.6	26.4	27.4	27.4	30	26.6	25.2	0.1	0.1	0.1	0.1	0.1	6.97	7.59	8.39	7.85	16.54	12.98	3.14	208	1.7	95	-99.9	53	571.48
2027	9/13/2014	45.75	26.8	35.2	23.3	28.2	0.19	11.8	12.4	13	12.2	25.8	27.5	27.5	30.4	27.2	25.3	0.1	0.1	0.1	0.1	0.2	7.43	7.72	8.02	7.6	16.1	12.98	3.14	3	2.1	83	-99.9	55	594.51
2027	9/14/2014	45.77	24.8	33.5	24.2	27.4	0.02	10.7	11.7	13.2	12.2	26.2	26.1	26	28.8	26.8	25.4	0.1	0.1	0.1	0.1	0.1	6.86	7.36	8.15	7.64	16.4	12.98	3.14	127	3	94	-99.9	56	424.31
2027	9/15/2014	46.12	24.5	33.4	23.2	26.6	0.35	12.9	13.3	14.8	11.7	25.9	26.1	26	29.1	26.9	25.4	0.1	0.1	0.1	0.1	0.1	8.01	8.19	9	7.38	16.18	12.98	3.14	69	2.9	95	-99.9	55	562.48
2027	9/16/2014	46.12	23.7	32.7	23.3	25.9	0	11.5	12.1	14.2	11.7	26	26	25.8	28.7	26.6	25.4	0.1	0.1	0.1	0.1	0.1	7.25	7.59	8.69	7.35	16.24	12.99	3.14	93	2.3	97	-99.9	56	430.81
2027	9/17/2014	46.21	23.4	31	23.4	25.5	0.09	11.4	11.9	13.6	12	26.1	25	24.8	27.7	26.1	25.4	0.1	0.1	0.1	0.1	0.1	7.22	7.5	8.36	7.53	16.31	12.98	3.14	321	2.7	96	-99.9	56	335.16
2027	9/18/2014	46.22	22.8	32.8	20.9	25.4	0.01	10.1	11.5	13.6	11.9	25.6	25.2	25.2	28.2	26.1	25.4	0.1	0.1	0.1	0.1	0.2	6.62	7.3	8.35	7.47	15.93	12.98	3.14	318	2.2	96	-99.9	55	509.81
2027	9/19/2014	46.22	22.5	30.8	20	25.2	0	9.5	11	12.9	11.3	25.8	25.6	25.7	28.7	26.1	25.2	0.1	0.1	0.1	0.1	0.1	6.31	7.02	8	7.15	16.07	12.99	3.14	27	2.2	94	-99.9	55	544.01
2027	9/20/2014	47.06	21.6	29.1	20.4	23.8	0.84	14.1	13.8	16.3	11.4	25.7	23.1	23	26.1	25.2	25.2	0.1	0.1	0.1	0.1	0.1	8.64	8.45	9.85	7.25	16.02	12.99	3.14	72	3	97	-99.9	57	247.95
2027	9/21/2014	47.06	20.1	28.8	20.1	23.7	0	12	12.4	15.4	12.5	26.4	22.6	22.5	25.7	24.5	24.9	0.1	0.1	0.1	0.1	0.1	7.51	7.71	9.33	7.8	16.54	12.99	3.14	61	4.3	94	-99.9	55	363.77
2027	9/22/2014	47.06	20	31.1	17.2	23.8	0	11	11.9	14.9	12	26.1	23.4	23.6	26.9	24.7	24.7	0.1	0.1	0.1	0.1	0.1	7.02	7.5	9.06	7.53	16.27	12.98	3.14	277	1.5	88	-99.9	55	577.07
2027	9/23/2014	47.09	20.7	31.6	18	22.9	0.03	10.5	11.4	14	12.1	26.3	23.5	23.4	26.6	24.7	24.5	0.1	0.1	0.1	0.1	0.1	6.78	7.2	8.55	7.57	16.43	12.98	3.14	5	3.3	95	-99.9	57	500.12
2027	9/24/2014	47.09	20.4	26.4	19.8	22.3	0	10	10.9	13.2	12	26.1	22.5	22.6	25.8	24.3	24.4	0.1	0.1	0.1	0.1	0.1	6.54	6.99	8.15	7.51	16.28	12.99	3.14	63	5.1	82	-99.9	56	424.31
2027	9/25/2014	47.09	17.5	20.5	15.2	18	0	9.3	10.7	12.9	11.2	25.7	20.5	20.4	23.5	23	24.3	0.1	0.1	0.1	0.1	0.1	6.25	6.89	7.99	7.11	16.03	13.01	3.14	54	6.3	91	-99.9	59	230.51
2027	9/26/2014	47.09	18	24	17	19.5	0	9.2	10.4	12.8	11.2	25.8	20.4	20.4	23.4	22.5	23.9	0.1	0.1	0.1	0.1	0.1	6.17	6.73	7.93	7.15	16.07	13	3.13	53	3.5	98	-99.9	55	216.37
2027	9/27/2014	47.09	21.5	27.6	18	22.7	0	8.8	10.2	12.4	11.1	25.8	22.8	22.6	25.1	22.9	23.5	0.1	0.1	0.1	0.1	0.1	6	6.63	7.73	7.06	16.1	12.99	3.13	69	4.2	92	-99.9	53	365.83
2027	9/28/2014	47.09	23.3	25.5	20.7	22.9	0	8.7	10.2	12.1	10.8	25.4	23.2	22.8	24.8	22.9	23.4	0.1	0.1	0.1	0.1	0.1	5.96	6.63	7.56	6.92	15.75	12.99	3.13	86	3.8	94	-99.9	55	187.64
2027	9/29/2014	47.09	23.3	26.4	22.2	23.9	0	8.7	9.9	11.9	10.9	25.6	23.2	22.9	25	23	23.4	0.1	0.1	0.1	0.1	0.1	5.94	6.51	7.48	6.98	15.92	12.99	3.13	91	3.6	94	-99.9	54	175.22
2027	9/30/2014	47.29	21.7	24.6	21.7	23.4	0.2	10.5	11.1	12.3	10.5	25.8	22.5	22.2	24.4	22.8	23.3	0.1	0.1	0.1	0.1	0.1	6.81	7.08	7.69	6.78	16.04	13	3.13	77	3.9	95	-99.9	56	138.85
2027	10/1/2014	0	19.7	25.6	19.7	22.2	0	10.1	10.4	12.1	10.9	25.7	21.4	21.2	23.9	22.6	23.3	0.1	0.1	0.1	0.1	0.1	6.62	6.76	7.55	7	15.97	12.99	3.13	40	3.6	98	-99.9	56	196.88
2027	10/2/2014	0	20	28.9	17.7	22.4	0	9.2	10.2	11.8	10.7	25.4	22.3	22.2	24.9	22.8	23.2	0.1	0.1	0.1	0.1	0.1	6.19	6.63	7.44	6.87	15.79	12.99	3.13	77	1.3	98	-99.9	56	356.71
2027	10/3/2014	0	23.5	30.8	19.8	25	0	9.2	10.2	12.5	10.4	25.4	24.2	24.1	26.7	23.7	23.1	0.1	0.1	0.1	0.1	0.1	6.16	6.63	7.79	6.74	15.8	12.99	3.13	131	2.2	89	-99.9	54	501.83
2027	10/4/2014	0.38	23.4	29	21.9	24	0.38	12.1	12.1	13.1	10.5	25.4	23	22.7	24.9	23.3	23.2	0.1	0.1	0.1	0.1	0.1	7.58	7.56	8.1	6.81	15.81	12.99	3.13	205	3.2	99	-99.9	57	236.78
2027	10/5/2014	0.38	12.5	23.4	12.2	19.3	0	10.7	10.9	12.4	10.4	25.5	17.8	18.1	22.5	22.6	23.3	0.1	0.1	0.1	0.1	0.1	6.87	6.98	7.74	6.72	15.85	13	3.13	334	6	71	-99.9	59	547.88
2027	10/6/2014	0.38	11.3	22.3	8.1	15	0	10	10.5	12.6	10.6	25.2	18	18.3	22.2	21.5	23	0.1	0.1	0.1	0.1	0.1	6.56	6.79	7.84	6.83	15.65	13.02	3.13	355	3.3	94	-99.9	59	549.02
2027	10/7/2014	0.38	14.6	26.7	9.4	17.6	0	9.4	10.3	11.9	10.8	24.7	19.6	19.8	23.2	21.5	22.6	0.1	0.1	0.1	0.1	0.2	6.27	6.7	7.49	6.93	15.3	13	3.13	166	1.7	94	-99.9	56	524.74
2027	10/8/2014	0.38	19.4	29.8	13.4	21.2	0	9	10.3	12	10.5	25	21.8	22	24.8	22.1	22.4	0.1	0.1	0.1	0.1	0.1	6.11	6.67	7.51	6.79	15.48	12.99	3.13	187	1.6	96	-99.9	54	503.77
2027	10/9/2014	0.38	20.7	31.3	17.1	23.3	0	8.7	10.1	11.7	10.6	24.7	23.2	23.2	25.9	22.8	22.4	0.1	0.1	0.1	0.1	0.2	5.96	6.61	7.39	6.83	15.3	12.99	3.13	310	1.4	96	-99.9	54	451.1
2027	10/10/2014	0.38	24	32.3	18.3	24.8	0	8.3	9.9	11.4	10.8	24.6	24.1	24.2	26.9	23.5	22.5	0.1	0.1	0.1	0.1	0.2	5.76	6.48	7.25	6.95	15.23	12.99	3.13	309	1.4	83	-99.9	54	487.24
2027	10/11/2014	0.38	21.4	31.9	20.3	25.2	0	8	9.5	11.9	10.9	25.2	24.1	24.2	27	24	22.8	0.1	0.1	0.1	0.1	0.1	5.66	6.3	7.46	6.99	15.61	12.98	3.13	199	2	91	-99.9	55	461.24
2027	10/12/2014	0.38	20.2	31.9	18.5	24.4	0	7.8	9.6	11.9	10.7	25	24	24.1	27.1	24.2	23	0.1	0.1	0.1	0.1	0.1	5.54	6.35	7.47	6.87	15.47	12.98	3.13	263	1.5	95	-99.9	56	473.44
2027	10/13/2014	0.38	23.4	31.9	18.6	25.2	0	7.9	9.4	10.6	10.4	24.8	24.7	24.8	27.4	24.3	23	0.1	0.1	0.1	0.1	0.1	5.59	6.27	6.86	6.75	15.38	12.98	3.13	181	2.8	85	-99.9	56	458.51
2027	10/14/2014	0.38	25.2	30.3	21.5	25.7	0	7.7	9.1	11.4	10.5	24.8	24.8	24.6	26.7	24	23.1	0.1	0.1	0.1	0.1	0.1	5.5	6.13	7.25	6.79	15.36	12.99	3.13	168	6.2	81	-99.9	55	352.15
2027	10/15/2014	1.95	18.6	25.2	18.6	23	1.57	13.1	12.9	16.3	14.5	25.5	20.5	20.4	23.4	22.7	23.2	0	0.1	0.1	0.1	0.1	8.11	7.97	9.82	8.84	15.84	12.99	3.13	199	6.3	96	-99.9	59	50.38
2027	10/16/2014	1.96	13.5	23.6	13.5	18.4	0.01	11.6	11.7	15.4	13.1	26.2	18	18.2	22.1	21.9	22.9	0	0.1	0.1	0.1	0.1	7.32	7.38	9.35	8.1	16.36	12.99	3.13	276	2.2	97	-99.9	59	488.72
2027	10/17/2014	1.96	13.6	23.9	11	16.9	0	10.3	11.2	14.3	12.4	25.8	17.8	18	21.7	21.1	22.5	0.1	0.1	0.1	0.1	0.2	6.69	7.12	8.71	7.72	16.08	12.99	3.13	287	2.9	98	-99.9	58	493.73
2027	10/18/2014	1.96	13.8	26.9	10.5	17.9	0	10.3	10.9	13.3	12.2	26.1	18.1	18.4	22.2	21	22.2	0	0.1	0.1	0.1	0.1	6.68	6.99	8.21	7.64	16.29	12.99	3.13	235	1.4	97	-99.9	57	495.9
2027	10/19/2014	1.96	18.9	28.7	12.9	20.4	0	9.7	10.8	13.3	11.6	25.9	19.8	20	23.3	21.1	21.9	0	0.1	0.1	0.1	0.1	6.39	6.92	8.18	7.31	16.14	13	3.13	284	3	65	-99.9	55	476.29
2027	10/20/2014	1.96	15.7	23.7	11.9	17.3	0	9.1	10.3	12.2	11.5	25.4	18.3	18.5	22.2	20.9	21.7	0.1	0.1	0.1	0.1	0.2	6.14	6.69	7.64	7.28	15.62	13	3.13	67	3.3	83	-99.9	58	484.16
2027	10/21/2014	1.96	16.3	26.8	10.7	18.5	0	9	10.1	12.5	11.2	25.3	19.5	19.6	22.6	20.8	21.6	0.1	0.1	0.1	0.1	0.2	6.07	6.6	7.79	7.11	15.71	12.99	3.13	107	1.9	96	-99.9	56	408.12
2027	10/22/2014	1.96	14.5	26.9	13.6	19.2	0	8.3	10	12.3	11	25.2	19.1	19.3	22.7	21	21.5	0.1	0.1	0.1	0.1	0.2	5.77	6.57	7.7	7.04	15.63	12.99	3.13	359	2.4	96	-99.9	56	473.21
2027	10/23/2014	1.96	10.8	22.9	10.8	16.3	0	8.7	9.6	12	10.7	25.5	17.4	17.7	21.6	20.6	21.4	0	0.1	0.1	0.1	0.1	5.93	6.37	7.51	6.91	15.88	13	3.13	24	3.2	92	-99.9	58	480.28
2027	10/24/2014	1.96	11.4	23	8.4	14.6	0	7.9	9.5	11.8	11.1	25	17.5	17.7	21.1	20	21.2	0.1	0.1	0.1	0.1	0.2	5.62	6.3	7.42	7.1	15.46	13	3.13	62	2.1	94	-99.9	57	482.11
2027	10/25/2014	1.96	11.3	24.7	10.2	16	0	7.8	9.3	11.8	11.1	25.6	17.6	17.8	21.3	20	21	0.1	0.1	0.1	0.1	0.1	5.54	6.21	7.43	7.09	15.9	13	3.13	92	1.3	95	-99.9	55	436.51
2027	10/26/2014	1.96	11.9	26.1	8.3	16.3	0	7.5	9.1	11.8	10.5	25.3	17.7	17.9	21.3	19.9	20.8	0.1	0.1	0.1	0.1	0.1	5.44	6.11	7.44	6.8	15.71	13	3.13	14	1.7	95	-99.9	56	467.4
2027	10/27/2014	1.96	15.4	30.6	11.1	19.3	0	7.2	9.1	11.4	10.5	25.4	19.3	19.5	22.4	20.2	20.7	0.1	0.1	0.1	0.1	0.1	5.3	6.13	7.22	6.8	15.78	12.99	3.13	346	1.5	96	-99.9	54	451.33
2027	10/28/2014	1.96	17.3	31.6	13.4	21.4	0	7.8	9.1	11.1	10	24.5	20.3	20.4	23.3	20.6	20.7	0	0.1	0.1	0.1	0.2	5.57	6.14	7.09	6.57	15.14	12.99	3.13	127	1.3	92	-99.9	54	444.26
2027	10/29/2014	1.96	17.2	28.4	13.2	20.2	0	7.4	8.9	11.1	10.3	25	20.1	20.2	23.1	20.8	20.8	0	0.1	0.1	0.1	0.1	5.39	6.04	7.1	6.69	15.52	12.99	3.13	197	1.7	93	-99.9	56	428.3
2027	10/30/2014	2.23	20	29	14.6	21.3	0.27	12.9	11.8	11.8	10.5	24.8	21	20.9	23.3	20.9	20.8	0.1	0.1	0.1	0.1	0.1	7.98	7.41	7.44	6.81	15.35	12.99	3.13	239	2	98	-99.9	55	383.04
2027	10/31/2014	2.23	11.5	23	11.4	17.1	0	10.4	10.4	11.9	10.1	24.9	16	16.2	20.2	20.1	20.9	0.1	0.1	0.1	0.1	0.1	6.76	6.76	7.5	6.62	15.44	13	3.13	2	3.6	95	-99.9	58	385.43
2027	11/1/2014	2.23	13.4	22.2	8	15.1	0	9.1	10.1	11.8	10	24.5	15.3	15.5	19.3	18.9	20.6	0.1	0.1	0.1	0.1	0.1	6.15	6.58	7.45	6.54	15.15	13.01	3.13	333	3.9	69	-99.9	57	444.71
2027	11/2/2014	2.23	6.5	13.6	4.8	9.3	0	8.4	9.4	11.7	9.9	24.8	11.8	12	16.2	17.4	20.3	0.1	0.1	0.1	0.1	0.1	5.82	6.27	7.37	6.48	15.33	13.06	3.13	344	12.3	73	-99.9	58	444.94
2027	11/3/2014	2.23	3.5	16.4	1.9	7.9	0	8	9.1	11.9	9.6	24.5	11.4	11.6	15.8	16.5	19.7	0.1	0.1	0.1	0.1	0.1	5.65	6.13	7.45	6.38	15.17	13.06	3.13	11	4.3	95	-99.9	56	452.47
2027	11/4/2014	2.23	6.7	19.3	1.8	9.6	0	8	8.8	11.5	10.1	24.5	12.3	12.5	16.3	16.2	19.2	0.1	0.1	0.1	0.1	0.1	5.63	6	7.3	6.62	15.1	13.03	3.13	84	1.9	79	-99.9	54	445.4
2027	11/5/2014	2.23	13.3	24.3	5.2	14.6	0	7.7	9	11.8	9.4	24.4	15.8	15.8	18.2	16.6	18.8	0.1	0.1	0.1	0.1	0.1	5.52	6.1	7.41	6.26	15.03	13.01	3.13	134	1.8	93	-99.9	52	413.48
2027	11/6/2014	2.23	17.9	25.7	11.9	18.5	0	7.7	8.9	11.5	10.1	24.7	17.9	17.8	19.7	17.3	18.7	0.1	0.1	0.1	0.1	0.1	5.52	6.06	7.29	6.59	15.28	13.01	3.13	141	1.6	92	-99.9	52	284.09
2027	11/7/2014	2.26	16	26.4	14.6	19.8	0.03	7.5	8.9	11.5	10	23.8	17.4	17.4	20.1	18.1	18.8	0.1	0.1	0.1	0.1	0.2	5.42	6.05	7.3	6.57	14.65	13	3.13	288	3.2	86	-99.9	52	294.8
2027	11/8/2014	2.27	5.7	18	5.7	12.1	0.01	6.7	8.4	11	9.5	24.6	13.4	13.6	17.6	17.4	18.9	0.1	0.1	0.1	0.1	0.1	5.11	5.8	7.05	6.32	15.17	13.04	3.13	12	4	97	-99.9	59	433.2
2027	11/9/2014	2.27	12	19.2	5.3	12.1	0	7.1	8.4	10.9	9.7	24.4	15.1	15	17.7	16.8	18.8	0.1	0.1	0.1	0.1	0.1	5.24	5.82	6.98	6.41	15.08	13.04	3.13	32	1.8	75	-99.9	57	309.28
2027	11/10/2014	2.27	7.7	21.6	7.7	13.6	0	6.7	8.1	10	9.7	24.3	14	14.1	17.6	16.9	18.6	0.1	0.1	0.1	0.1	0.1	5.09	5.69	6.55	6.42	14.98	13.02	3.13	16	2.4	95	-99.9	54	370.96
2027	11/11/2014	2.27	9.1	23.7	4.8	13.4	0	6.4	8.2	10.7	9.7	23.7	14.5	14.7	17.9	16.8	18.5	0.1	0.1	0.1	0.1	0.2	4.97	5.75	6.89	6.43	14.55	13.04	3.13	56	2	93	-99.9	53	417.92
2027	11/12/2014	2.27	9.8	23.9	6.1	14.3	0	6.4	7.8	10.7	9.5	23.6	14.5	14.7	17.8	16.7	18.3	0.1	0.1	0.1	0.1	0.2	4.96	5.57	6.89	6.32	14.49	13.04	3.13	6	3	92	-99.9	52	407.32
2027	11/13/2014	2.27	16.8	25.9	8.4	17	0	6.5	8.1	10.7	9.3	24.1	16.9	16.8	18.8	16.8	18.2	0.1	0.1	0.1	0.1	0.1	4.99	5.67	6.87	6.24	14.84	13.05	3.13	315	2.1	96	-99.9	52	272.92
2027	11/14/2014	2.27	6.2	17.5	6.2	13.6	0	6.5	7.6	10.5	9.2	24.1	13.3	13.3	16.9	16.7	18.2	0.1	0.1	0.1	0.1	0.1	5	5.48	6.81	6.19	14.88	13.04	3.13	335	5.3	76	-99.9	57	138.51
2027	11/15/2014	2.27	3.8	11.4	2.9	6.1	0	5.9	7.6	10.5	9.4	23.9	11	11.1	15	15.6	18.1	0.1	0.1	0.1	0.1	0.1	4.75	5.46	6.78	6.26	14.69	13.11	3.13	3	5.8	88	-99.9	59	398.77
2027	11/16/2014	2.27	7.1	14.7	1.2	7.4	0	6.3	7.2	10.5	9.1	24.1	11.8	11.8	15	15	17.8	0	0.1	0.1	0.1	0.1	4.94	5.32	6.8	6.13	14.84	13.1	3.13	81	3.1	82	-99.9	56	390.56
2027	11/17/2014	2.27	19.4	23.1	6.4	15.1	0	6.1	7.6	9.8	9.3	23.8	16.5	16.1	17.4	15.4	17.4	0.1	0.1	0.1	0.1	0.1	4.85	5.47	6.47	6.22	14.61	13.06	3.13	125	3	89	-99.9	51	243.96
2027	11/18/2014	3.09	5	22.2	5	16	0.82	12.2	11.5	15.3	8.8	23.6	11	11.1	15.3	16	17.5	0.1	0.1	0.1	0.1	0.2	7.61	7.3	9.28	5.99	14.52	13.05	3.13	268	7.4	77	-99.9	55	108.76
2027	11/19/2014	3.09	-0.8	7.7	-1.3	2.9	0	10.6	10.7	14.6	9.6	23.6	6.1	6.2	10.8	13.4	17.4	0	0.1	0.1	0.1	0.2	6.83	6.88	8.89	6.37	14.52	13.13	3.13	348	7.4	78	-99.9	64	408.46
2027	11/20/2014	3.09	-0.7	10.8	-2.8	2.6	0	9.5	10.2	13.7	9.5	23.3	6.1	6.2	10.3	12	16.7	0.1	0.1	0.1	0.1	0.2	6.32	6.64	8.42	6.31	14.3	13.13	3.13	16	3.3	98	-99.9	60	411.88
2027	11/21/2014	3.09	5.2	18.1	-1.8	7.3	0	9.5	10.1	13.5	10	23.6	8.6	8.7	11.9	11.9	16.1	0.1	0.1	0.1	0.1	0.1	6.34	6.6	8.32	6.54	14.49	13.1	3.13	275	1.7	97	-99.9	56	387.49
2027	11/22/2014	3.09	9.1	20.4	2.7	11	0	8.7	9.9	13.1	10	23.7	9.6	9.7	12.9	12.4	15.7	0.1	0.1	0.1	0.1	0.2	5.95	6.51	8.11	6.57	14.53	13.07	3.13	76	2.5	67	-99.9	55	383.84
2027	11/23/2014	3.35	15.3	19.8	7.6	13.7	0.26	14.6	10.2	12.7	10.2	24.1	13.4	13.1	14.4	12.8	15.5	0.1	0.1	0.1	0.1	0.1	8.9	6.67	7.9	6.67	14.83	13.07	3.13	104	5.3	99	-99.9	53	253.19
2027	11/24/2014	6.59	18.7	22.9	15.2	18.4	3.24	15.4	14	18.3	16.6	27.9	16.4	15.9	16.8	14	15.1	0	0.1	0.1	0.1	0.2	9.31	8.59	11.02	10.01	17.65	13.05	3.13	163	5.8	99	-99.9	52	42.98
2027	11/25/2014	7.19	17.5	22.5	17.4	20.2	0.6	13.8	13.1	17	14.4	27	16.8	16.4	17.9	15.3	15.5	0	0.1	0.1	0.1	0.2	8.47	8.08	10.22	8.78	16.55	13.05	3.13	216	3	98	-99.9	53	76.8
2027	11/26/2014	8.58	8.5	17.5	8.5	13	1.39	14	13.4	17.1	14.6	27	11.4	11.3	14.3	14.5	15.9	0	0.1	0.1	0.1	0.2	8.55	8.23	10.32	8.87	17	13.09	3.13	19	4.9	95	-99.9	60	41.68
2027	11/27/2014	8.83	7.2	15.4	6.3	10.2	0.25	12.1	12	16.4	13.5	27.6	8.9	9	12.8	13.6	15.9	0	0.1	0.1	0.1	0.2	7.58	7.55	9.91	8.29	17.42	13.1	3.13	318	4.9	83	-99.9	59	373.46
2027	11/28/2014	8.83	5	13.2	5	9.2	0	10.5	11.3	14.4	12.5	27.1	7.2	7.3	11.3	12.4	15.6	0.1	0.1	0.1	0.1	0.2	6.77	7.16	8.78	7.78	17.01	13.1	3.13	334	6.1	69	-99.9	59	379.05
2027	11/29/2014	8.83	2.4	11.2	1.1	5.4	0	10.2	10.8	14.2	12.2	26.8	6.9	7	10.8	11.6	15.2	0	0.1	0.1	0.1	0.2	6.63	6.91	8.69	7.61	16.82	13.11	3.13	32	3.5	100	-99.9	59	375.63
2027	11/30/2014	8.83	5.5	17.5	1.2	8.1	0	9.7	10.7	13.3	11.8	26.7	8.2	8.4	11.7	11.5	14.8	0.1	0.1	0.1	0.1	0.2	6.43	6.87	8.18	7.44	16.72	13.09	3.13	172	1.3	97	-99.9	57	368.45
2027	12/1/2014	8.83	9.6	23.1	4.1	12.4	0	9.7	10.7	13.5	11.3	26.4	10.8	10.9	13.6	12.1	14.6	0.1	0	0.1	0.1	0.1	6.41	6.89	8.3	7.15	16.54	13.06	3.13	154	1.4	97	-99.9	55	367.88
2027	12/2/2014	8.83	12.1	24.8	7.5	15	0	9.3	10.3	13.1	11.4	25.9	12.5	12.5	14.9	13	14.6	0.1	0.1	0.1	0.1	0.2	6.22	6.72	8.1	7.2	16.15	13.05	3.13	74	0.9	95	-99.9	55	334.13
2027	12/3/2014	8.83	16.9	25.1	9.8	17.3	0	9.8	10.3	12.9	11.4	25.6	14.4	14.4	16.5	13.8	14.7	0	0.1	0.1	0.1	0.2	6.45	6.69	7.97	7.22	15.94	13.05	3.13	113	2.1	94	-99.9	54	322.39
2027	12/4/2014	8.83	16.2	25.5	12.5	18.3	0	9.2	10.1	12.7	11.6	25.3	15.4	15.3	17.3	14.6	15	0.1	0.1	0.1	0.1	0.2	6.19	6.61	7.89	7.33	15.7	13.05	3.13	89	1.7	96	-99.9	55	285.23
2027	12/5/2014	8.83	16.4	25.5	12.7	18.8	0	8.9	10	13	11.2	25	15.4	15.4	17.8	15.3	15.3	0.1	0.1	0.1	0.1	0.2	6.03	6.53	8.06	7.13	15.51	13.05	3.13	110	2.5	88	-99.9	55	332.42
2027	12/6/2014	8.83	16.8	18.5	13.8	16.5	0	9.1	9.9	12.2	11.2	25.5	15.8	15.5	16.9	14.9	15.5	0	0.1	0.1	0.1	0.2	6.15	6.49	7.64	7.12	15.85	13.07	3.13	123	3.9	99	-99.9	58	77.96
2027	12/7/2014	8.83	16.8	22.9	16.4	18.6	0	9	9.7	12.6	10.6	25.2	16.2	15.9	17.7	15.4	15.7	0	0.1	0.1	0.1	0.2	6.11	6.4	7.81	6.86	15.66	13.05	3.13	225	3.4	82	-99.9	54	125.17
2027	12/8/2014	8.83	10.5	16.8	9.6	12.1	0	8.6	9.3	11.2	10.3	24.8	11.6	11.6	14.7	14.5	15.8	0	0.1	0.1	0.1	0.2	5.92	6.21	7.13	6.71	15.35	13.08	3.13	46	6.8	84	30.12	61	155.72
2027	12/9/2014	8.83	7.1	10.5	7.1	9.1	0	8.1	9.3	11.6	10.5	24.9	10.5	10.3	13.2	13.4	15.7	0.1	0.1	0.1	0.1	0.2	5.68	6.21	7.32	6.79	15.44	13.1	3.12	55	6.5	79	30.06	60	106.93
2027	12/10/2014	8.83	6.9	15.2	4.2	9.2	0	8.2	8.9	11.2	10	24.9	10.1	10.1	13.3	13.1	15.4	0	0.1	0.1	0.1	0.2	5.74	6.03	7.11	6.57	15.39	13.1	3.12	352	5.9	77	29.98	57	338.69
2027	12/11/2014	8.83	3.8	13.1	2.3	7.1	0	7.7	8.8	11.5	10	25.4	8.4	8.5	12.2	12.5	15.2	0.1	0.1	0.1	0.1	0.1	5.52	5.98	7.25	6.54	15.79	13.1	3.13	334	3.8	90	29.99	59	358.19
2027	12/12/2014	8.83	2.5	13.8	0.7	5.9	0	7.2	8.7	11.1	9.6	25	7.8	7.9	11.6	11.9	14.9	0.1	0.1	0.1	0.1	0.2	5.32	5.96	7.07	6.38	15.5	13.11	3.13	306	2.3	93	30.09	59	333.91
2027	12/13/2014	8.83	2.9	17.6	-0.7	7.3	0	7.4	8.5	10.8	9.9	25.1	7.9	8	11.6	11.6	14.5	0.1	0.1	0.1	0.1	0.2	5.37	5.86	6.95	6.52	15.56	13.09	3.13	354	2	97	30.11	58	364.34
2027	12/14/2014	8.83	4.2	18.9	-0.5	7.7	0	7.4	8.6	11	9.8	25	8.2	8.4	11.8	11.4	14.2	0.1	0.1	0.1	0.1	0.2	5.37	5.91	7.04	6.47	15.48	13.08	3.13	335	1.7	95	30	58	363.09
2027	12/15/2014	8.83	4.1	20.4	0.2	8.8	0	7.4	8.5	11.4	9.7	25	8.6	8.7	12	11.4	14	0	0.1	0.1	0.1	0.2	5.39	5.88	7.23	6.41	15.5	13.08	3.12	287	1.3	96	29.94	57	358.87
2027	12/16/2014	8.83	8.4	21.3	0.8	9.5	0	7.1	8.3	11.2	10	24.6	9.7	9.8	12.6	11.5	13.9	0.1	0.1	0.1	0.1	0.2	5.27	5.79	7.14	6.56	15.17	13.08	3.12	236	1.2	88	29.98	57	339.15
2027	12/17/2014	8.87	9.4	22.5	8.4	14.6	0.04	6.7	8.4	10.4	9.8	24.2	10.1	10.1	13.1	12	13.8	0.1	0.1	0.1	0.1	0.2	5.1	5.81	6.76	6.44	14.93	13.06	3.13	255	3.5	74	30.03	54	213.98
2027	12/18/2014	8.87	6.2	18	4.1	10	0	6.7	8.4	10.9	9.4	24.4	9.4	9.4	12.5	11.8	13.8	0.1	0.1	0.1	0.1	0.2	5.11	5.82	6.96	6.27	15.05	13.08	3.13	321	2.4	98	30.02	58	337.78
2027	12/19/2014	8.87	7.8	19.5	5.8	10.5	0	7	8.3	10.5	10.2	25	10.5	10.5	13.1	11.9	13.8	0.1	0.1	0.1	0.1	0.1	5.21	5.77	6.77	6.64	15.48	13.08	3.13	298	1.7	89	30.01	56	304.84
2027	12/20/2014	8.89	10.7	17.1	6.7	11.4	0.02	7.2	8.1	10.7	10	24.7	11.9	11.6	13.5	11.9	13.7	0.1	0.1	0.1	0.1	0.2	5.29	5.69	6.9	6.55	15.27	13.08	3.13	11	1.7	93	30.01	56	195.17
2027	12/21/2014	9	12.4	14.4	10.1	11.8	0.11	7.9	8.6	10.4	9.8	24.7	11.7	11.4	13.2	12	13.7	0.1	0.1	0.1	0.1	0.2	5.62	5.93	6.73	6.47	15.27	13.09	3.12	73	3.1	95	30.04	55	111.04
2027	12/22/2014	9.06	10.3	12.4	10.3	11.4	0.06	9.6	9.2	10	9.3	24.8	10.8	10.4	12.4	11.8	13.8	0	0.1	0.1	0.1	0.1	6.37	6.17	6.54	6.24	15.37	13.07	3.12	93	4.8	100	29.91	56	26.54
2027	12/23/2014	9.77	13.6	13.6	9.4	11.5	0.71	12.9	12.3	15.9	9.6	24.7	12.1	11.7	13	11.7	13.7	0	0.1	0.1	0.1	0.2	7.98	7.67	9.6	6.36	15.31	13.09	3.12	95	4.3	100	29.79	56	69.65
2027	12/24/2014	14.54	19.4	19.4	13.5	16.4	4.77	15.8	14.4	19.9	39.7	37.4	14.9	14.3	15	12.5	13.4	0	0.1	0.1	0.1	0.1	9.57	8.79	12.05	27.93	25.74	13.01	3.13	117	6.4	94	29.65	54	4.8
2027	12/25/2014	16.73	12.2	22.2	12.1	19.3	2.19	32.9	38.1	33.1	40.5	37.8	14	13.9	16.2	13.8	13.8	0	0	0.1	0.1	0.1	21.69	26.43	21.85	28.74	26.16	13.09	3.12	238	5.9	80	29.85	55	45.88
2027	12/26/2014	16.73	5.5	14.3	5.5	10.6	0	18	19.6	25.5	40	37.8	9.6	9.7	13.3	13.1	14.1	0	0	0.1	0.1	0.1	10.87	11.83	15.89	28.26	26.13	13.13	3.12	330	4.3	99	30.14	62	340.63
2027	12/27/2014	16.73	6.7	16.7	3.8	9.3	0	14.5	15.2	22.9	26.6	37.8	9.2	9.2	12.4	12.1	14	0	0.1	0.1	0.1	0.1	8.82	9.23	13.98	16.66	26.16	13.12	3.12	86	1.8	99	30.16	61	333.34
2027	12/28/2014	16.73	16.9	22	6.7	14.4	0	13.3	14	20.3	24.3	37.6	13.5	13.2	14.6	12.2	13.8	0	0	0.1	0.1	0.1	8.2	8.58	12.25	14.97	25.97	13.08	3.12	109	2.9	84	30.06	56	323.3
2027	12/29/2014	16.73	18.9	25.2	14.9	19.4	0	12.6	13.6	18	21.9	37.8	15.5	15.1	16.3	13.5	13.7	0	0	0.1	0.1	0.1	7.84	8.37	10.83	13.37	26.13	13.05	3.12	220	3.5	97	29.93	54	267.67
2027	12/30/2014	17.61	12.9	19.7	12.9	16.7	0.88	16.1	16.9	21	38.5	37.8	13.5	13.3	15.5	13.8	14.1	0	0	0.1	0.1	0.1	9.7	10.17	12.7	26.74	26.1	13.07	3.12	350	3.2	99	29.99	59	53.5
2027	12/31/2014	17.62	12	18.3	11.4	14.1	0.01	13.8	14.4	19.9	24.9	37.5	12.5	12.4	15.1	13.6	14.2	0	0	0.1	0.1	0.2	8.46	8.79	12.03	15.38	25.82	13.07	3.12	9	4.4	88	30.2	59	283.75
