# Supplementary material for: Using solar radiation data in soil moisture diagnostic equation for estimating root-zone soil moisture
Source: PeerJ. 2022 Dec 12;10:e14561. doi: 10.7717/peerj.14561 (PMC9753742; doi:10.7717/peerj.14561)
Supplement: Supplemental Information 1 — These data were applied in simulation using the soil moisture diagnostic equation. [file peerj-10-14561-s001.zip › code_data/code_data/GA2027/Gem2015.csv]

2027	1/1/2015	17.62	4.4	12	4.4	8.3	0	12.7	13.2	17.7	21.5	37.5	7.9	7.9	11.6	12.5	14.3	0	0	0.1	0.1	0.1	7.86	8.16	10.68	13.08	25.84	13.11	3.12	73	4.3	100	30.23	64	93.13
2027	1/2/2015	17.63	11.2	15.8	3	9.3	0.01	12.1	12.6	16.8	19.5	37.1	10.9	10.7	12.8	11.8	14	0	0.1	0.1	0.1	0.2	7.58	7.83	10.16	11.78	25.47	13.09	3.12	72	1.8	83	30.18	59	303.47
2027	1/3/2015	17.63	14.4	15.8	10.5	13.3	0	11.8	12.4	16.2	18.3	37.4	12.3	11.9	13.4	11.9	13.7	0	0	0.1	0.1	0.1	7.4	7.71	9.8	11.02	25.74	13.08	3.12	99	3.2	87	30.14	57	98.95
2027	1/4/2015	17.88	20.5	24.2	14.1	18.5	0.25	12.6	13.1	16.4	18.3	37.6	15.8	15.4	16.2	13	13.6	0	0	0.1	0.1	0.1	7.83	8.09	9.92	11.04	25.95	13.06	3.12	171	4	99	30.02	53	125.17
2027	1/5/2015	18.97	12.5	23	12.5	19.5	1.09	15.2	15.8	19.7	31	37.6	12.9	12.8	15.8	14.1	14	0	0	0.1	0.1	0.1	9.21	9.56	11.89	20.12	25.92	13.01	3.12	242	5.2	72	30.19	57	24.18
2027	1/6/2015	18.97	4.7	13.5	4.7	9.2	0	13.1	14	18.9	24.1	37.6	8.5	8.6	12.4	12.8	14.2	0	0	0.1	0.1	0.1	8.11	8.55	11.4	14.82	25.91	13.12	3.12	9	6	99	30.28	64	349.87
2027	1/7/2015	18.97	8	16.4	2.6	8.6	0	12.2	12.9	17.3	21	37.5	8.4	8.5	11.8	11.8	14	0	0.1	0.1	0.1	0.1	7.61	7.98	10.42	12.71	25.86	13.11	3.12	305	2.1	70	30.12	61	358.76
2027	1/8/2015	18.97	-0.7	14	-0.7	7.6	0	11.3	12	16.4	19.2	37.6	4.5	4.9	10	11.1	13.7	0	0.1	0.1	0.1	0.1	7.17	7.55	9.88	11.61	25.96	13.11	3.12	342	8.4	45	30.35	61	365.6
2027	1/9/2015	18.97	-0.2	2.7	-6.4	-2	0	11	11.6	15.7	17.6	37.5	3.4	3.4	7	9	13.2	0	0	0.1	0.1	0.1	7.04	7.32	9.49	10.63	25.82	13.17	3.12	67	6.5	63	30.26	64	388.17
2027	1/10/2015	18.97	5.7	8	-0.2	4.3	0	10.3	11.3	15.3	16.7	37	6	6	8.7	8.8	12.6	0.1	0.1	0.1	0.1	0.2	6.69	7.19	9.26	10.09	25.36	13.14	3.12	334	4.1	39	30.24	57	270.86
2027	1/11/2015	18.97	6.8	11.5	0.6	5.7	0	10.1	11.1	15.3	15.9	37	6.3	6.2	9	8.9	12.2	0.1	0.1	0.1	0.1	0.1	6.6	7.07	9.3	9.61	25.34	13.13	3.12	60	4.8	63	30.33	56	338.47
2027	1/12/2015	19.05	8.1	13.9	6.8	9.9	0.08	10.3	10.9	14.7	14.9	37	9.3	9	10.9	9.5	12	0	0.1	0.1	0.1	0.2	6.71	6.97	8.92	9.07	25.38	13.1	3.12	77	5.3	100	30.21	53	164.84
2027	1/13/2015	19.26	12.6	14	7.7	10.7	0.21	12.1	12.3	14.4	14.4	36.9	11.4	10.9	12	10	11.9	0.1	0	0.1	0.1	0.1	7.55	7.67	8.78	8.76	25.31	13.1	3.12	53	3	100	30.04	55	92.11
2027	1/14/2015	19.27	11.1	13.4	11.1	12.1	0.01	11.3	11.9	15.1	14.2	36.8	11.1	10.7	12.4	10.7	12.1	0.1	0	0.1	0.1	0.2	7.17	7.49	9.16	8.69	25.16	13.09	3.12	35	4	100	30.1	56	88.57
2027	1/15/2015	19.27	6.6	11.4	6.6	8.4	0	10.7	11.5	15.1	13.8	35.5	8.6	8.3	10.8	10.4	12.3	0.1	0.1	0.1	0.1	0.2	6.87	7.28	9.16	8.48	24.01	13.11	3.12	46	5.2	93	30.1	60	84.82
2027	1/16/2015	19.41	7	7.3	5.2	6.5	0.14	11.9	12.1	14.2	13.8	32.1	8	7.6	9.8	9.7	12.2	0	0.1	0.1	0.1	0.1	7.49	7.55	8.69	8.46	21.04	13.12	3.12	40	2.8	97	30.05	61	51.04
2027	1/17/2015	19.41	3.5	13.3	3.5	7.4	0	10.8	11.4	14.6	13.3	30.2	6.5	6.6	10	9.9	12.1	0	0	0.1	0.1	0.2	6.95	7.24	8.87	8.21	19.48	13.11	3.12	352	3.9	100	30.1	58	386.57
2027	1/18/2015	19.41	10.3	16.7	1.3	8.8	0	10.6	11	14.1	13.1	30.1	8.3	8.2	10.7	9.7	12	0	0.1	0.1	0.1	0.1	6.81	7.01	8.63	8.11	19.4	13.1	3.12	118	2.3	94	30.01	59	300.39
2027	1/19/2015	19.41	4.6	18.1	4.6	10.9	0	9.7	10.6	13.8	12.9	29	7.3	7.5	11	10.2	11.9	0.1	0.1	0.1	0.1	0.2	6.42	6.83	8.44	7.98	18.52	13.08	3.12	307	3.3	95	30.04	58	374.26
2027	1/20/2015	19.41	10.2	20.1	1.2	9.2	0	9.6	10.5	12.9	12.7	28.7	7.5	7.6	11	10.1	11.9	0	0.1	0.1	0.1	0.2	6.38	6.78	7.97	7.9	18.27	13.09	3.12	238	1.4	63	29.96	60	386.8
2027	1/21/2015	19.41	9.6	19.5	2.5	11.1	0	9.1	10.3	12.6	12.6	27.6	9.9	9.9	12.3	10.3	11.8	0.1	0.1	0.1	0.1	0.2	6.14	6.7	7.83	7.82	17.4	13.08	3.12	236	1.7	96	29.91	58	380.87
2027	1/22/2015	19.41	9.7	21.8	6.6	13.3	0	8.6	10	12.9	12	27.2	10.6	10.7	13.4	11.1	11.9	0.1	0.1	0.1	0.1	0.2	5.92	6.57	8	7.55	17.12	13.07	3.12	13	2.3	93	30.04	57	378.25
2027	1/23/2015	19.41	13.4	18.6	8.5	13.4	0	9.1	10	12.8	11.8	27.1	12	11.8	13.4	11.2	12	0	0.1	0.1	0.1	0.2	6.15	6.56	7.93	7.45	17.04	13.09	3.12	69	3.8	70	30.03	58	252.05
2027	1/24/2015	21.73	18.9	19	11.3	15.1	2.32	16.1	16.2	18.9	16.5	32.6	14.5	13.8	13.9	11.1	12	0	0	0.1	0.1	0.2	9.71	9.81	11.38	9.95	21.51	13.07	3.12	144	5.4	99	29.6	56	26.72
2027	1/25/2015	21.86	6.7	19.1	6.7	11.1	0.13	12.2	12.5	16	16.4	33.5	7.3	7.3	11.2	11.4	12.3	0	0.1	0.1	0.1	0.1	7.6	7.78	9.69	9.91	22.28	13.12	3.12	307	6.3	68	29.87	60	248.86
2027	1/26/2015	21.86	10.5	16.6	1.5	9.3	0	11.4	11.7	15.1	15.8	33.7	9	8.9	11.5	10.6	12.3	0	0.1	0.1	0.1	0.1	7.22	7.4	9.15	9.56	22.42	13.11	3.12	236	2.5	91	29.71	60	407.09
2027	1/27/2015	21.86	4.1	11.2	4.1	9	0	10.7	11.2	15	14.8	33.5	5.8	5.9	9.5	10	12.2	0	0.1	0.1	0.1	0.2	6.87	7.12	9.12	9.01	22.2	13.11	3.12	314	6.9	86	29.84	60	185.93
2027	1/28/2015	21.86	5.4	14.6	2.1	8.3	0	9.9	11.2	14.6	14.4	33.7	6.9	7.1	10.5	9.8	11.9	0.1	0	0.1	0.1	0.2	6.52	7.13	8.91	8.8	22.43	13.11	3.12	314	4.9	81	29.98	59	414.16
2027	1/29/2015	21.86	2.7	12.3	1.7	6.3	0	9.5	10.8	14.6	13.6	33.7	6.5	6.7	10.2	9.7	11.8	0.1	0.1	0.1	0.1	0.2	6.34	6.94	8.87	8.33	22.4	13.13	3.12	35	3.4	99	30.16	60	417.7
2027	1/30/2015	21.86	11.6	17.2	1.2	9.4	0	9.4	10.7	13.2	13.5	31.2	9.3	9.3	11.4	9.7	11.6	0.1	0.1	0.1	0.1	0.2	6.29	6.88	8.16	8.31	20.25	13.11	3.12	201	2.7	62	30.04	57	378.25
2027	1/31/2015	21.86	7.3	14.6	7.3	11.4	0	9.7	10.5	14	13	30	8.3	8.4	11.7	10.4	11.6	0	0.1	0.1	0.1	0.2	6.4	6.8	8.59	8.02	19.35	13.1	3.12	346	7	51	30.19	56	422.37
2027	2/1/2015	21.86	8.2	15.5	1.7	8.4	0	9.2	10.1	13.1	13.1	28.8	8.5	8.6	11.6	10.3	11.6	0	0.1	0.1	0.1	0.2	6.16	6.62	8.1	8.1	18.32	13.11	3.12	94	4	72	30.16	57	428.98
2027	2/2/2015	21.98	15.8	21.5	6.7	13.7	0.12	9.2	10.3	13.8	12.7	28.7	12.9	12.5	13.7	10.8	11.6	0	0	0.1	0.1	0.2	6.2	6.7	8.47	7.91	18.25	13.07	3.12	178	5.1	97	29.8	54	359.21
2027	2/3/2015	22.03	3.5	18.2	3.5	12.3	0.05	9.6	10.4	13.1	12.2	28.1	6.9	7.1	11.4	11.4	11.9	0.1	0.1	0.1	0.1	0.2	6.36	6.72	8.06	7.65	17.83	13.1	3.12	314	8.5	72	30.11	57	395.81
2027	2/4/2015	22.03	8.1	11.6	-0.3	5.5	0	8.9	10.2	13.6	12	27.7	8.4	8.3	11	10.1	11.9	0.1	0.1	0.1	0.1	0.2	6.02	6.64	8.36	7.51	17.47	13.14	3.12	50	3.4	58	30.18	61	368.68
2027	2/5/2015	22.81	7.3	11.2	5.9	7.8	0.78	15.1	15	17.8	11.9	27.2	8.1	7.8	9.9	9.6	11.7	0	0	0.1	0.1	0.2	9.15	9.12	10.73	7.47	17.15	13.11	3.12	86	3.3	100	29.88	58	95.99
2027	2/6/2015	23.31	6.5	15.8	6.5	10.6	0.5	12.2	12.7	16.5	14.4	28	6.8	6.9	10.5	9.9	11.6	0	0.1	0.1	0.1	0.2	7.64	7.87	9.97	8.77	17.74	13.11	3.12	12	7.9	55	30.13	56	395.69
2027	2/7/2015	23.31	2.2	12.9	1.7	6.2	0	11.2	11.6	16.3	13.3	28	6	6.2	9.8	9.4	11.5	0	0.1	0.1	0.1	0.2	7.12	7.35	9.82	8.18	17.74	13.12	3.12	75	3.1	94	30.21	60	462.38
2027	2/8/2015	23.31	7.3	18.4	0.4	8.8	0	10.6	11.5	15.2	13	27.8	8.2	8.3	11.2	9.6	11.3	0	0	0.1	0.1	0.2	6.85	7.26	9.2	8.04	17.54	13.1	3.12	210	1.1	86	30.08	57	458.05
2027	2/9/2015	23.31	12.5	21.4	3.3	12.4	0	10.6	11.2	14.2	13	27.3	10.6	10.6	13	10.4	11.3	0	0	0.1	0.1	0.2	6.83	7.11	8.67	8.02	17.21	13.09	3.12	220	2	92	29.86	56	449.96
2027	2/10/2015	23.33	13.4	20.7	8.6	14.2	0.02	10.1	10.9	13.6	12.3	27.6	11.5	11.4	13.4	11	11.4	0	0.1	0.1	0.1	0.1	6.59	6.99	8.34	7.66	17.41	13.09	3.12	256	2.2	88	29.66	56	239.29
2027	2/11/2015	23.33	5.9	13.4	5.9	9.9	0	10.1	10.6	14.3	12.1	27.1	8.3	8.4	11.5	10.7	11.6	0	0.1	0.1	0.1	0.2	6.62	6.85	8.74	7.58	17.05	13.12	3.12	351	7.3	99	29.86	61	238.15
2027	2/12/2015	23.33	8	18.4	2.7	10.5	0	9	10.7	13.5	12.1	26.6	9.9	10.1	13.1	11	11.7	0.1	0	0.1	0.1	0.2	6.1	6.87	8.31	7.6	16.64	13.1	3.12	285	1.7	97	29.91	58	466.72
2027	2/13/2015	23.33	3.3	17.6	3.3	10.6	0	9.2	10.2	13.5	12.2	26.3	8.4	8.7	12.6	11.1	11.7	0	0.1	0.1	0.1	0.2	6.17	6.64	8.29	7.62	16.42	13.1	3.12	322	6.8	50	30.08	58	459.88
2027	2/14/2015	23.33	1.3	9	-1.3	3.1	0	8.8	10	13.5	11.8	26.6	7	7.2	10.8	10.2	11.8	0.1	0.1	0.1	0.1	0.1	5.98	6.54	8.31	7.42	16.66	13.14	3.12	25	4.3	90	30.09	61	457.6
2027	2/15/2015	23.33	11.8	16.7	-1.1	8.1	0	8.7	9.9	13.4	11.2	26.3	9.4	9.3	11.7	10.1	11.6	0.1	0.1	0.1	0.1	0.1	5.95	6.49	8.23	7.14	16.47	13.13	3.12	274	3.7	64	29.94	56	473.44
2027	2/16/2015	23.33	6.8	12.6	6.4	9.6	0	8.3	9.5	12.2	11.7	25.3	9.4	9.4	12.1	10.5	11.5	0.1	0.1	0.1	0.1	0.2	5.76	6.33	7.63	7.35	15.73	13.12	3.12	8	4.3	54	30.1	55	434.8
2027	2/17/2015	23.33	18.2	18.2	5.6	12.2	0	8.8	9.6	12.1	11.4	25.5	13	12.5	13.1	10.4	11.4	0	0.1	0.1	0.1	0.2	6.01	6.35	7.57	7.22	15.85	13.11	3.12	175	6.3	85	29.64	53	208.28
2027	2/18/2015	23.83	3.3	18.9	3.3	9.9	0.5	11.7	11.7	14.3	11.4	25.6	5.9	6	9.9	10.5	11.6	0	0.1	0.1	0.1	0.2	7.38	7.4	8.73	7.23	15.89	13.12	3.12	339	7.2	74	29.88	59	112.75
2027	2/19/2015	23.83	3.6	11.1	-0.4	4.9	0	10.7	10.9	14.1	11.6	25.5	4.5	4.7	8.9	9.3	11.6	0	0.1	0.1	0.1	0.2	6.9	7	8.64	7.31	15.84	13.15	3.12	317	6.9	31	30.05	61	500.12
2027	2/20/2015	23.83	-1.7	3.6	-3.3	0	0	10	10.4	13.8	11.1	25.8	2.7	2.8	7	8.1	11.2	0	0.1	0.1	0.1	0.1	6.53	6.74	8.45	7.1	16.08	13.19	3.12	345	8.8	42	30.22	61	516.99
2027	2/21/2015	23.83	3.2	6.4	-3.8	1.5	0	9.8	10.2	13.1	11.6	25.5	4.7	4.8	7.9	7.7	10.8	0	0.1	0.1	0.1	0.2	6.46	6.65	8.09	7.32	15.83	13.17	3.12	76	3.5	49	30.26	57	381.9
2027	2/22/2015	23.83	13.6	20.2	1.7	11.2	0	9.4	10.4	13.5	11.1	25.2	10.2	10	11.4	8.7	10.5	0.1	0	0.1	0.1	0.2	6.25	6.75	8.28	7.05	15.67	13.12	3.12	188	6.5	69	30.02	52	452.81
2027	2/23/2015	23.87	17.3	25.3	11.6	17.9	0.04	9.7	10.3	13.4	11.5	25.2	14.1	13.8	14.8	10.7	10.6	0	0.1	0.1	0.1	0.2	6.4	6.71	8.25	7.28	15.64	13.08	3.12	224	2.4	89	30.03	51	340.06
2027	2/24/2015	23.87	11.9	19.9	11.9	16.6	0	8.8	10.2	12.3	10.9	25.1	13	12.9	15	11.9	11.1	0.1	0.1	0.1	0.1	0.2	6.01	6.67	7.68	7.01	15.57	13.08	3.12	347	4.8	71	30.01	56	273.6
2027	2/25/2015	24.41	7.8	11.9	7.7	9.5	0.54	12.4	12.6	15.4	11.5	24.6	9.3	9.1	11.6	11	11.5	0.1	0.1	0.1	0.1	0.2	7.74	7.81	9.02	7.28	15.2	13.14	3.12	355	4.1	98	29.87	62	81.28
2027	2/26/2015	26.56	7	9	6.5	7.8	2.16	15.7	16.4	19.4	18.2	27.7	7.6	7.2	9.4	9.5	11.5	0	0	0.1	0.1	0.2	9.48	9.91	11.74	10.97	17.52	13.11	3.12	90	4.6	100	29.47	62	50.62
2027	2/27/2015	26.58	6.8	9.4	5.2	7	0.01	12.6	12.7	16.5	14.9	27.2	7.4	7.2	9.7	9.2	11.2	0	0	0.1	0.1	0.2	7.82	7.89	9.97	9.05	17.09	13.14	3.12	349	5.7	90	30.03	62	215.92
2027	2/28/2015	26.58	7	12.5	5.2	8.1	0	11.4	11.9	15.8	13.6	26.9	7.9	7.8	10.5	9.4	11	0	0.1	0.1	0.1	0.2	7.24	7.46	9.57	8.33	16.93	13.14	3.12	57	5	90	30.28	60	382.58
2027	3/1/2015	26.93	7.4	9	6.4	7.4	0.35	13.4	13.5	16.7	12.7	26.3	7.3	7	9	8.7	10.9	0.1	0	0.1	0.1	0.2	8.26	8.32	10.08	7.86	16.47	13.12	3.12	90	6	98	30.38	61	77.61
2027	3/2/2015	26.95	10.1	11.4	6.3	8.7	0.02	12.7	12.7	15.8	13.6	26.7	9.6	9.2	10.5	8.9	10.7	0	0	0.1	0.1	0.2	7.89	7.91	9.58	8.35	16.73	13.13	3.12	74	4.4	100	30.25	58	144.89
2027	3/3/2015	26.95	14.7	20.2	10.1	14.3	0	12	12.3	16.5	13.2	26.5	12.9	12.5	13.6	10.4	10.8	0	0	0.1	0.1	0.2	7.55	7.7	9.96	8.15	16.59	13.1	3.12	296	2	100	30.11	54	210.33
2027	3/4/2015	26.95	18	27.4	12.8	19.9	0.01	11.1	12	15.6	13	26.4	15.6	15.5	17	12.5	11.2	0.1	0	0.1	0.1	0.2	7.08	7.51	9.44	8.05	16.51	13.06	3.12	212	2.1	94	29.98	54	458.17
2027	3/5/2015	26.95	20.7	26.9	16.7	21	0	10.9	11.6	14.6	13.1	26.9	17.1	16.8	17.9	13.7	11.7	0	0.1	0.1	0.1	0.1	6.97	7.31	8.88	8.09	16.89	13.06	3.12	223	3.3	92	29.91	56	383.5
2027	3/6/2015	27.15	7.6	26.8	7.6	18.9	0.19	11.7	11.4	13.8	12.9	26.2	12.4	12.5	16.3	14.3	12.4	0	0.1	0.1	0.1	0.2	7.36	7.24	8.48	7.96	16.4	13.05	3.12	276	6.1	81	30.12	60	208.62
2027	3/7/2015	27.15	5.4	9.3	4.8	6.7	0	11	11	14.7	12.6	26.3	8.3	8.2	11.5	11.8	12.7	0	0.1	0.1	0.1	0.2	7.02	7.03	8.95	7.82	16.47	13.16	3.12	34	6.2	99	30.29	70	135.66
2027	3/8/2015	27.15	6.2	18.2	2.9	9.4	0	10.4	10.9	13.6	12.2	25.9	10.1	10.2	13.5	11.8	12.4	0	0.1	0.1	0.1	0.2	6.74	6.96	8.36	7.64	16.14	13.12	3.12	68	1.9	94	30.22	63	580.15
2027	3/9/2015	27.15	9.4	22.7	4	13	0	10	10.9	14.4	11.7	26.1	12.6	12.7	15.3	12.5	12.3	0	0	0.1	0.1	0.2	6.57	6.98	8.78	7.38	16.27	13.09	3.12	117	1.4	90	30.09	59	562.7
2027	3/10/2015	27.15	19.3	25.6	9.4	18.7	0	9.7	10.9	13.2	11.7	26.2	16.9	16.6	17.8	13.5	12.4	0.1	0	0.1	0.1	0.1	6.39	6.99	8.14	7.37	16.37	13.07	3.12	167	3.8	72	30.04	56	420.66
2027	3/11/2015	27.15	20.3	29.2	15.9	21.8	0	9.2	10.6	13.1	12	26.5	17.8	17.7	19.4	14.9	12.8	0.1	0.1	0.1	0.1	0.1	6.18	6.82	8.11	7.55	16.56	13.06	3.12	198	4.3	93	30.03	55	471.62
2027	3/12/2015	27.15	18.8	29.3	15.6	21.8	0	8.9	10.6	13.6	12	25.8	18.6	18.5	20.2	15.8	13.3	0.1	0	0.1	0.1	0.2	6.03	6.85	8.37	7.52	16.07	13.06	3.13	219	2.6	92	30.08	57	357.39
2027	3/13/2015	27.38	15	27.9	15	21.4	0.23	11.6	10.9	12.8	11.8	25.8	17.5	17.5	20	16.4	13.8	0.1	0.1	0.1	0.1	0.2	7.31	6.98	7.91	7.43	16.11	13.05	3.13	110	5.4	90	30.17	58	346.1
2027	3/14/2015	27.38	14.2	17.8	14	15.5	0.01	10.8	10.9	13.1	11.2	25.5	14.8	14.5	16.6	15.1	14.1	0	0.1	0.1	0.1	0.2	6.95	7	8.06	7.1	15.86	13.08	3.13	93	5.9	100	30.01	64	91.31
2027	3/15/2015	27.4	18.9	27.9	14.2	21	0.01	10.5	10.8	12.9	11.8	25.7	17.3	17.2	19.1	15.7	14.2	0	0.1	0.1	0.1	0.2	6.8	6.94	8.01	7.41	15.98	13.06	3.13	232	3.7	95	29.97	56	344.39
2027	3/16/2015	27.4	15.3	27	14	19.6	0	9.4	10.5	12.6	11.8	25.4	17	16.9	19.4	16.1	14.4	0.1	0.1	0.1	0.1	0.2	6.29	6.79	7.83	7.4	15.81	13.06	3.13	358	2.3	95	30.05	59	426.82
2027	3/17/2015	27.4	13.9	28.4	10.1	18.9	0	8.6	10.3	12.3	11.2	25.8	17.2	17.3	20	16.6	14.6	0.1	0.1	0.1	0.1	0.1	5.9	6.69	7.65	7.11	16.08	13.05	3.13	346	1.7	84	29.95	60	617.99
2027	3/18/2015	27.4	18.7	29.5	12.6	21.1	0	8.5	10	11.6	11.3	25.3	18.9	18.9	21	17	14.8	0	0.1	0.1	0.1	0.2	5.88	6.57	7.34	7.17	15.72	13.05	3.13	290	3.8	76	29.85	58	567.38
2027	3/19/2015	27.4	17.2	25.9	16.4	20.9	0	8.1	9.8	12.1	11.2	25.1	18.9	18.7	20.8	17.3	15.1	0	0.1	0.1	0.1	0.2	5.68	6.44	7.56	7.1	15.57	13.05	3.13	105	5.3	84	29.96	57	480.4
2027	3/20/2015	27.72	17.9	22.4	15.6	18.1	0.32	12.3	11.6	11.8	11.1	25.3	18.1	17.7	19.2	16.6	15.3	0	0.1	0.1	0.1	0.2	7.66	7.33	7.43	7.06	15.71	13.08	3.13	137	3.2	100	29.96	59	121.87
2027	3/21/2015	27.72	20.4	26	14.6	19.3	0	10.9	11.3	12.5	10.9	25.1	19.6	19.3	20.5	17	15.3	0	0.1	0.1	0.1	0.2	6.97	7.16	7.77	6.97	15.53	13.06	3.13	45	2.7	98	29.95	57	342.8
2027	3/22/2015	27.72	20	26.5	17.4	21.7	0	9.7	10.8	12	11.2	25.2	20.2	19.9	21.4	17.7	15.5	0.1	0.1	0.1	0.1	0.2	6.4	6.94	7.5	7.14	15.64	13.06	3.13	26	3.4	89	29.93	56	474.81
2027	3/23/2015	28.14	19.6	21.1	15.7	19	0.42	14.3	14	11.9	10.9	25.5	18.5	18	19.5	17.1	15.7	0	0	0.1	0.1	0.1	8.74	8.55	7.49	7	15.88	13.07	3.13	104	3.7	100	29.77	60	170.77
2027	3/24/2015	28.26	15	19.6	14.8	15.9	0.12	11.8	12.6	15.6	10.9	25.3	15.5	15.2	17.3	16.2	15.8	0.1	0.1	0.1	0.1	0.2	7.45	7.85	9.46	6.98	15.69	13.09	3.13	81	4.8	94	29.96	62	113.89
2027	3/25/2015	28.26	17.5	21.9	14.2	17	0	11.4	12.1	14.2	11	25	17.1	16.7	18.3	16.1	15.7	0	0.1	0.1	0.1	0.2	7.23	7.58	8.65	7.04	15.51	13.09	3.13	99	3.3	94	30	58	299.02
2027	3/26/2015	28.26	17.1	23.9	16.3	18.9	0	11	11.6	13.9	11.2	25.1	16.7	16.6	18.9	16.5	15.7	0	0.1	0.1	0.1	0.2	7.04	7.33	8.49	7.1	15.55	13.07	3.13	32	2.4	98	29.93	57	282.61
2027	3/27/2015	28.32	17.5	23.3	14.7	18.7	0.06	10.5	11.5	13.7	11.1	25	16.9	16.5	18.4	16.3	15.7	0.1	0.1	0.1	0.1	0.2	6.8	7.28	8.41	7.06	15.47	13.07	3.13	218	2.2	98	29.7	59	239.51
2027	3/28/2015	28.33	10.9	19.7	10.9	16.3	0.01	10.7	11.2	14.1	11.5	24.8	13.1	13.2	16.4	15.8	15.7	0	0.1	0.1	0.1	0.2	6.89	7.1	8.61	7.29	15.31	13.09	3.13	303	6.2	53	29.9	61	232.56
2027	3/29/2015	28.33	9.7	15.4	5.3	10.4	0	10.6	10.8	13.5	10.8	25.1	13.8	13.7	16.2	15	15.6	0	0.1	0.1	0.1	0.2	6.84	6.91	8.3	6.95	15.6	13.12	3.13	329	5.9	55	30.15	62	625.18
2027	3/30/2015	28.33	11.3	17.6	4.9	11.1	0	9.7	10.6	13	10.6	25.2	14.3	14.2	16.8	15	15.3	0.1	0.1	0.1	0.1	0.1	6.42	6.82	8.04	6.86	15.61	13.11	3.13	86	3.4	61	30.17	58	567.38
2027	3/31/2015	28.33	16.1	25	8.6	16.4	0	9.8	10.5	12.5	11.3	25.3	16	15.8	17.6	15.1	15.2	0.1	0.1	0.1	0.1	0.1	6.46	6.81	7.76	7.19	15.72	13.08	3.13	234	3.7	97	30.01	55	194.83
2027	4/1/2015	28.33	20.4	27.4	14.7	20.6	0	9.8	10.5	12.1	10.8	25.3	18.9	18.7	20	16.2	15.2	0.1	0.1	0.1	0.1	0.1	6.46	6.81	7.6	6.93	15.72	13.06	3.12	257	2.7	78	29.91	54	353.29
2027	4/2/2015	28.33	20.3	28.7	17.3	22.1	0	9.6	10.4	11.4	10.8	24.8	19.6	19.5	21.2	17.4	15.4	0	0.1	0.1	0.1	0.2	6.38	6.74	7.25	6.94	15.32	13.05	3.12	298	3.8	76	30.02	56	485.75
2027	4/3/2015	28.33	16.9	26.8	16.7	21	0	9.3	9.9	11.1	11.2	25	19.1	19	21	17.7	15.8	0	0.1	0.1	0.1	0.1	6.22	6.52	7.1	7.14	15.49	13.05	3.13	163	3.9	92	30.05	58	277.13
2027	4/4/2015	28.33	20	29.7	14.5	22.2	0	9.1	9.9	10.8	11.2	25	20.8	20.7	22.3	18.3	16.1	0	0.1	0.1	0.1	0.1	6.11	6.5	6.94	7.12	15.5	13.05	3.13	233	2.8	81	29.92	57	557.35
2027	4/5/2015	28.33	15.5	25.9	15.1	20.9	0	8	9.3	10.5	10.2	24.9	18.5	18.6	21.2	18.5	16.4	0.1	0.1	0.1	0.1	0.1	5.66	6.25	6.78	6.66	15.45	13.05	3.13	340	5.8	52	30.06	59	470.82
2027	4/6/2015	28.33	18.8	25.2	13.3	19.4	0	8.1	9.1	9.1	10.7	24.3	20	19.8	21.4	18.2	16.6	0	0.1	0.1	0.1	0.2	5.67	6.12	6.12	6.86	15	13.06	3.13	121	5.9	73	30.08	57	607.51
2027	4/7/2015	28.33	20.9	26.8	16.9	21.6	0	7.5	8.8	9.7	11	24.2	20.7	20.4	21.8	18.4	16.7	0.1	0.1	0.1	0.1	0.2	5.44	5.99	6.39	7.02	14.93	13.06	3.13	146	5.4	91	30.07	55	375.63
2027	4/8/2015	28.33	21.4	30.4	19.1	23.9	0	7	8.7	9	10.5	24.8	22	21.8	23.1	19.1	16.9	0.1	0.1	0.1	0.1	0.1	5.21	5.95	6.11	6.81	15.31	13.04	3.13	188	2.2	92	30	55	490.77
2027	4/9/2015	28.33	22.7	32.5	18.4	25.2	0	6.7	8.5	8.3	10.3	24.7	23.1	22.9	24.3	19.9	17.2	0.1	0.1	0.1	0.1	0.1	5.11	5.86	5.78	6.69	15.29	13.04	3.13	220	2.3	83	29.98	56	607.73
2027	4/10/2015	28.33	22.1	31.7	18.3	25.1	0	6.7	8.1	8.1	10.1	24.1	23.2	23	24.5	20.3	17.5	0.1	0.1	0.1	0.1	0.2	5.1	5.67	5.71	6.6	14.88	13.04	3.13	195	2.5	88	29.96	57	564.53
2027	4/11/2015	29.34	20.1	30.7	19.3	23.3	1.01	16.9	16.6	19.3	16.3	24	20.9	20.8	23.2	20.6	17.8	0.1	0.1	0.1	0.1	0.2	10.19	10.04	11.65	9.84	14.8	13.04	3.13	260	3.2	99	29.96	59	514.25
2027	4/12/2015	29.35	19.9	26	19.6	21.8	0.01	13.1	13.3	16.8	14.2	26	20.9	20.8	22.7	20	18	0.1	0.1	0.1	0.1	0.1	8.11	8.2	10.14	8.69	16.25	13.05	3.13	279	2.1	98	29.97	59	296.63
2027	4/13/2015	30.03	19.4	22.6	19.1	20.7	0.68	15	15.2	17.2	15	26	19.7	19.4	21.3	19.3	18.1	0	0	0.1	0.1	0.2	9.1	9.19	10.36	9.09	16.21	13.07	3.13	115	2.8	97	30.04	60	123.35
2027	4/14/2015	30.37	21.9	25.6	19.4	22.2	0.34	15.4	15	18.1	14.5	26.8	20.9	20.4	21.9	19.2	18	0	0.1	0.1	0.1	0.1	9.35	9.1	10.92	8.85	16.79	13.06	3.13	161	3.8	98	29.99	58	208.96
2027	4/15/2015	30.43	21.3	30	21.3	24.5	0.06	13.5	13.7	15.8	14.5	26.8	22.1	21.8	23.5	20	18	0	0.1	0.1	0.1	0.1	8.28	8.42	9.55	8.84	16.82	13.04	3.13	244	2.6	98	29.95	56	435.14
2027	4/16/2015	30.6	21.6	25.6	20.4	22.4	0.17	14.1	13.7	16.3	13.7	26.9	21.2	20.8	22.5	19.8	18.2	0	0	0.1	0.1	0.1	8.64	8.43	9.84	8.39	16.88	13.06	3.13	195	2	99	29.98	60	137.48
2027	4/17/2015	30.61	15.9	21.6	15.9	18.7	0.01	12.7	13	15.4	13.9	26.3	18.3	18	20.2	19.1	18.3	0	0	0.1	0.1	0.1	7.9	8.06	9.33	8.51	16.41	13.07	3.13	84	4.3	96	30.03	62	6.16
2027	4/18/2015	30.7	20.8	24.5	15.1	19	0.09	13.5	12.9	14.9	13.4	25.9	20.1	19.6	20.9	18.6	18.1	0	0.1	0.1	0.1	0.2	8.32	8	9.04	8.22	16.15	13.07	3.13	107	3.1	97	29.85	59	219.11
2027	4/19/2015	30.7	22.2	27.2	20.6	23.3	0	12.2	12.5	14.9	12.7	26.4	21.9	21.4	22.7	19.4	18	0	0	0.1	0.1	0.1	7.61	7.8	9.08	7.89	16.49	13.05	3.13	266	2.8	97	29.83	56	362.52
2027	4/20/2015	32.4	19.5	24.4	18.8	21.5	1.7	14.7	15.2	17.4	16.6	27.5	19.3	19	21.1	19.3	18.3	0	0	0.1	0.1	0.2	8.95	9.23	10.51	10	17.35	13.07	3.13	201	3.7	95	29.73	61	129.73
2027	4/21/2015	32.44	19.4	22.6	18.5	20.5	0.04	13.6	13.5	16.7	14.7	27.5	18.4	18.1	20.3	18.6	18.2	0	0.1	0.1	0.1	0.1	8.37	8.3	10.05	8.94	17.35	13.08	3.13	225	2.3	98	29.77	61	153.44
2027	4/22/2015	32.44	15.5	24.1	15.1	19	0	11.9	12.7	15.1	13.5	27.5	18.7	18.7	20.7	18.9	18.2	0	0	0.1	0.1	0.1	7.49	7.86	9.14	8.28	17.34	13.07	3.13	330	3.4	90	29.89	60	693.58
2027	4/23/2015	32.44	18	27.9	13.5	20.6	0	11.7	11.9	14.7	13.1	26.4	20.3	20.2	21.7	19.1	18.2	0	0.1	0.1	0.1	0.2	7.36	7.46	8.97	8.08	16.52	13.05	3.13	293	2.3	90	29.84	58	698.48
2027	4/24/2015	32.44	21.3	29.4	16.1	23	0	10.4	11.5	12.7	12.8	26.2	21.9	21.5	22.7	19.7	18.2	0.1	0.1	0.1	0.1	0.2	6.76	7.28	7.88	7.91	16.4	13.04	3.13	7	3.5	67	29.85	57	635.44
2027	4/25/2015	32.44	20.2	28.2	16.7	22.3	0	9.8	10.9	11.1	12.7	26	22.3	21.9	23.2	20.2	18.4	0.1	0.1	0.1	0.1	0.2	6.45	6.98	7.08	7.86	16.23	13.05	3.13	60	3.6	70	29.82	58	667.7
2027	4/26/2015	33.12	19.6	29.8	18.2	22.3	0.68	15.3	15.7	17.7	12.1	26.2	21.1	20.7	22.6	20	18.5	0	0	0.1	0.1	0.1	9.3	9.5	10.7	7.6	16.37	13.04	3.13	225	5.1	99	29.59	59	354.2
2027	4/27/2015	33.13	21.6	30.5	19.5	24.3	0.01	12.6	13.4	16.8	12.4	26.3	22.4	22.2	23.7	20.4	18.6	0	0	0.1	0.1	0.1	7.84	8.24	10.11	7.71	16.45	13.04	3.13	279	3.2	91	29.6	57	591.66
2027	4/28/2015	33.13	18.2	22.7	18.1	20.2	0	12	12.4	15	12.7	25.6	19.9	19.6	21.6	19.8	18.8	0	0.1	0.1	0.1	0.2	7.53	7.75	9.12	7.9	15.78	13.07	3.13	34	3.3	97	29.73	62	304.27
2027	4/29/2015	33.18	15.8	19.5	15.8	17.9	0.05	12.1	12.4	14.5	12	26.1	18	17.6	19.8	18.9	18.7	0	0	0.1	0.1	0.1	7.56	7.7	8.85	7.55	16.3	13.07	3.13	119	4.4	96	29.69	62	119.24
2027	4/30/2015	34.28	14.5	17.5	14.5	15.8	1.1	14.3	14	17.2	15.3	26.7	16.9	16.5	18.5	17.8	18.5	0	0.1	0.1	0.1	0.1	8.73	8.57	10.4	9.28	16.76	13.09	3.13	56	5.4	97	29.67	62	135.66
2027	5/1/2015	34.28	15.1	24.8	13.1	18.4	0	12.3	13	15.9	14.1	26.5	18	18	20.1	18.2	18.2	0	0	0.1	0.1	0.2	7.7	8.02	9.63	8.6	16.6	13.07	3.13	316	4.4	87	29.76	58	693.58
2027	5/2/2015	34.28	13.8	23.4	13.4	17.9	0	11.2	12.2	14.7	13.3	27.1	18.2	18	20	18.3	18.2	0.1	0.1	0.1	0.1	0.1	7.15	7.61	8.96	8.19	17.04	13.08	3.13	4	5.4	91	29.93	59	743.96
2027	5/3/2015	34.28	15.1	26.2	10.9	18.7	0	11.1	11.8	13.4	12.7	27.1	19.7	19.4	21.1	18.7	18.1	0	0.1	0.1	0.1	0.1	7.08	7.44	8.27	7.87	17.06	13.06	3.13	67	1.6	94	29.99	57	736.21
2027	5/4/2015	34.28	19.4	27.6	12.9	20.8	0	10.3	11.5	11	12.4	26.2	20.7	20.3	21.8	19.1	18.2	0	0	0.1	0.1	0.1	6.69	7.27	7.05	7.71	16.36	13.05	3.12	162	2	65	30.08	57	674.88
2027	5/5/2015	34.28	19.5	28.3	15	22.3	0	10.2	10.9	11	12.1	26.3	21.5	21.1	22.7	19.7	18.3	0	0.1	0.1	0.1	0.1	6.66	6.97	7.04	7.56	16.43	13.05	3.12	132	3.6	69	30.15	57	696.2
2027	5/6/2015	34.28	19.5	27.4	15.7	22	0	9.3	10.5	10.3	12.1	25.7	21.9	21.5	23	20	18.5	0	0.1	0.1	0.1	0.1	6.23	6.81	6.7	7.55	16.04	13.05	3.12	111	4.1	81	30.08	57	620.27
2027	5/7/2015	34.28	17.5	28.6	15.9	22	0	8.9	10	9.2	11.6	25.6	22.2	21.9	23.5	20.5	18.7	0	0.1	0.1	0.1	0.1	6.04	6.54	6.18	7.33	15.96	13.05	3.13	72	3.2	89	29.98	57	730.74
2027	5/8/2015	34.28	19.1	29.8	14.9	22.6	0	7.8	9.5	8.8	11.5	25.3	22.7	22.4	23.9	20.8	18.9	0.1	0.1	0.1	0.1	0.1	5.55	6.31	6.01	7.3	15.68	13.04	3.13	51	3.5	72	29.94	57	733.36
2027	5/9/2015	34.28	19.9	31.4	15.1	23.4	0	7.3	8.9	8.3	11.4	25.3	23.5	23.1	24.5	21.1	19	0.1	0.1	0.1	0.1	0.1	5.35	6.03	5.8	7.21	15.73	13.04	3.13	19	3.8	92	29.92	56	498.52
2027	5/10/2015	34.28	20.8	31.8	17.9	24.9	0	7	8.6	8.5	11.4	25.3	24.1	23.7	25.1	21.5	19.2	0.1	0.1	0.1	0.1	0.1	5.23	5.93	5.88	7.25	15.7	13.04	3.13	55	3	90	29.95	56	511.63
2027	5/11/2015	34.28	22.8	32.9	18.4	26	0	7.2	8.1	8.1	11.1	24.9	25.1	24.7	26	22.1	19.5	0	0.1	0.1	0.1	0.1	5.28	5.67	5.67	7.08	15.44	13.04	3.13	85	1.7	85	29.98	56	625.06
2027	5/12/2015	34.28	23.4	33.4	20.2	26.6	0	6.5	7.5	8.2	10.6	24.7	25.5	25.1	26.6	22.6	19.7	0.1	0.1	0.1	0.1	0.1	4.99	5.45	5.72	6.84	15.3	13.04	3.13	218	2.1	85	30	57	712.5
2027	5/13/2015	34.28	23.7	33.2	22.1	27.1	0	6.3	7.3	8.4	10.9	24.4	26	25.6	27	23	20	0.1	0.1	0.1	0.1	0.1	4.94	5.33	5.82	6.99	15.07	13.04	3.13	312	2.9	81	30.02	56	608.19
2027	5/14/2015	34.28	20.6	31.7	20.6	25.4	0	6	7.4	8	10.4	24.6	25.2	24.9	26.6	23.1	20.3	0.1	0.1	0.1	0.1	0.1	4.8	5.39	5.64	6.72	15.19	13.04	3.13	23	2.5	89	30.04	58	568.86
2027	5/15/2015	34.28	23.3	31.2	18.8	24.8	0	5.7	7.4	7.9	10.3	24.5	25.3	24.8	26.4	23	20.5	0.1	0.1	0.1	0.1	0.1	4.7	5.37	5.61	6.71	15.12	13.03	3.13	129	4	83	30.09	58	517.22
2027	5/16/2015	34.28	22.1	30.6	21.7	25.3	0	4.9	7.1	8.4	10.3	24.2	25.2	24.8	26.4	23	20.6	0.1	0.1	0.1	0.1	0.1	4.38	5.28	5.84	6.7	14.94	13.04	3.13	144	6.2	75	30.11	57	497.38
2027	5/17/2015	34.28	22.7	31.2	19	25.3	0	5.4	7.3	7.7	10.5	23.5	26.3	25.9	27.3	23.3	20.7	0.1	0.1	0.1	0.1	0.2	4.57	5.33	5.52	6.77	14.43	13.04	3.13	149	5.2	77	30.1	56	615.37
2027	5/18/2015	34.28	24.3	33.6	-99.9	-99.9	0	5.7	7	7.9	9.9	23.9	27.2	26.8	27.9	23.8	20.9	0	0.1	0.1	0.1	0.1	4.68	5.24	5.59	6.49	14.72	12.91	3.12	111	3.9	76	-99.9	54	-99.9
2027	5/19/2015	34.28	22.5	33.9	21.1	26.7	0	5.3	7	8.4	10.5	23.5	27.6	27.2	28.7	24.3	21.1	0	0.1	0.1	0.1	0.1	4.54	5.2	5.81	6.77	14.46	12.89	3.13	163	3.2	88	-99.9	55	545.39
2027	5/20/2015	-99.9	-99.9	-99.9	-99.9	-99.9	0	5.2	7	8.2	10.3	23.3	-99.9	-99.9	-99.9	-99.9	-99.9	-99.9	-99.9	-99.9	-99.9	-99.9	-99.9	-99.9	-99.9	-99.9	-99.9	-99.9	-99.9	-99.9	-99.9	-99.9	-99.9	-99.9	-99.9
2027	5/21/2015	34.65	22	32.4	-99.9	-99.9	0.37	8.6	8.2	8.2	10	23.8	25.4	25.5	25.4	23.9	21.5	0.1	0.1	0.1	0.2	0.1	5.93	5.74	5.72	12.15	14.62	13.04	3.08	128	2.6	96	-99.9	60	406.27
2027	5/22/2015	34.65	21.9	32.5	20.2	25.9	0	4.3	6.6	8.4	9.7	23.3	27.7	27.4	29.1	24.9	21.7	0.1	0.1	0.1	0.1	0.1	4.15	5.04	5.84	6.42	14.26	12.95	3.13	294	6.1	72	-99.9	54	596.19
2027	5/23/2015	34.65	19.9	28.9	15.7	21.7	0	4.8	6.5	8	9.7	22.6	26.5	26.4	28.3	24.8	21.9	0	0.1	0.1	0.1	0.1	4.33	4.99	5.63	6.41	13.8	12.95	3.13	7	5.1	80	-99.9	53	603.53
2027	5/24/2015	34.65	21.3	29.7	16.7	23.6	0	4.5	6.4	7.5	9.5	22.7	27.5	27.2	28.6	24.7	22	0	0.1	0.1	0.1	0.1	4.24	4.99	5.44	6.3	13.84	12.96	3.13	99	4.8	82	-99.9	52	613.63
2027	5/25/2015	34.65	21.7	30.9	18.8	24.7	0	5	6.2	8.1	9.9	23	27.3	27	28.6	24.8	22	0	0.1	0.1	0.1	0.1	4.42	4.9	5.71	6.5	14.07	12.96	3.13	105	5.6	80	-99.9	53	515.2
2027	5/26/2015	34.65	24.1	33.4	20.4	25.8	0	4.7	6.3	7.2	8.9	22.8	28.4	28.1	29.5	25.1	22.1	0.1	0.1	0.1	0.1	0.1	4.31	4.91	5.31	6.04	13.94	12.96	3.13	123	5.3	83	-99.9	52	507.76
2027	5/27/2015	34.84	20.7	31.1	20.7	25.2	0.19	4.5	5.7	7.9	9.7	22.2	25.7	25.4	28	24.9	22.3	0.1	0.1	0.1	0.1	0.1	4.21	4.69	5.62	6.39	13.54	12.95	3.13	157	5.5	96	-99.9	54	298.04
2027	5/28/2015	35.02	20.9	31.3	19.9	23.8	0.18	8.5	5.9	7.7	9.6	22.8	24.6	24.3	26.7	24.3	22.3	0.1	0.1	0.1	0.1	0.1	5.88	4.75	5.53	6.36	13.92	12.96	3.13	113	2.3	94	-99.9	54	344.25
2027	5/29/2015	35.02	21.9	30.5	19.5	24.7	0	8.4	7.5	7.6	9.2	22.6	25	24.6	26.9	24.1	22.2	0	0.1	0.1	0.1	0.1	5.83	5.45	5.46	6.2	13.83	12.97	3.13	107	3.6	66	-99.9	53	510.41
2027	5/30/2015	35.02	22.4	30.8	16.7	24.3	0	6.9	7.8	7.9	9	22.2	26.4	26	27.9	24.4	22.2	0.1	0.1	0.1	0.1	0.1	5.19	5.55	5.6	6.07	13.52	12.97	3.13	104	3.3	82	-99.9	53	574.97
2027	5/31/2015	35.02	23.7	32.7	19.8	25.9	0	7.1	7.5	7.5	9.6	22	27.7	27.3	28.9	24.9	22.3	0.1	0.1	0.1	0.1	0.1	5.27	5.41	5.44	6.35	13.38	12.97	3.13	103	3.8	81	-99.9	53	509.8
2027	6/1/2015	35.04	21.7	32.9	20.7	24.7	0.02	5.9	7.5	7.6	9.1	22	26.8	26.4	28.6	25.2	22.4	0.1	0.1	0.1	0.1	0.1	4.78	5.43	5.46	6.14	13.37	12.95	3.13	139	3.3	90	-99.9	54	434.72
2027	6/2/2015	35.05	20.5	32	20.4	24.7	0.01	6.2	6.9	7.7	9.6	22.4	26.5	26.2	28.5	25	22.5	0	0.1	0.1	0.1	0.1	4.9	5.2	5.51	6.35	13.69	12.97	3.13	144	3	95	-99.9	53	443.9
2027	6/3/2015	35.05	20.5	30.4	19.4	23.6	0	6	6.8	7.9	9.4	22.1	25.6	25.1	27.3	24.7	22.6	0.1	0.1	0.1	0.1	0.1	4.83	5.12	5.62	6.29	13.46	12.97	3.13	119	2	97	-99.9	54	335.17
2027	6/4/2015	36.18	20.7	31.8	19.6	23.5	1.13	16.1	15.6	17.7	15.5	21.9	23.2	22.9	26.1	24.4	22.5	0	0.1	0.1	0.1	0.1	9.75	9.47	10.68	9.37	13.33	12.95	3.13	154	3.7	94	-99.9	54	392.29
2027	6/5/2015	36.19	21.9	30.1	19.4	23.9	0.01	12.4	12.7	14.9	13.8	22.4	25	24.6	26.6	23.9	22.5	0.1	0.1	0.1	0.1	0.1	7.71	7.89	9.03	8.45	13.69	12.97	3.13	53	2.9	95	-99.9	54	419.93
2027	6/6/2015	36.19	21	31	20.5	25.3	0	11.3	11.8	13.6	13	23.3	25.2	24.9	27.2	24.4	22.4	0.1	0.1	0.1	0.1	0.1	7.15	7.41	8.37	8.06	14.32	12.97	3.13	34	3.1	94	-99.9	54	507.04
2027	6/7/2015	36.19	23.3	33.9	19.6	26.2	0	10.7	11.6	13.5	12.3	23.2	26	25.7	27.7	24.5	22.4	0	0	0.1	0.1	0.1	6.89	7.31	8.31	7.7	14.24	12.97	3.13	195	1.8	84	-99.9	54	454.82
2027	6/8/2015	36.19	24.8	32.6	20.4	27.1	0	10.3	11.3	12.6	12.3	23.5	27.1	26.8	28.8	25.1	22.5	0	0	0.1	0.1	0.1	6.67	7.17	7.83	7.66	14.41	12.97	3.13	126	3.9	76	-99.9	54	540.19
2027	6/9/2015	36.19	24.2	33.5	21.7	27.1	0	10.1	11	12.4	12.1	23.6	27.9	27.6	29.7	25.7	22.7	0	0.1	0.1	0.1	0.1	6.61	7.04	7.74	7.57	14.49	12.97	3.13	169	3.1	86	-99.9	54	497.96
2027	6/10/2015	36.38	21.5	31.6	20.8	24.5	0.19	11.2	11.3	12.2	11.9	23.7	25.4	25.1	27.7	25.4	23	0	0.1	0.1	0.1	0.1	7.12	7.15	7.61	7.48	14.6	12.93	3.13	209	2.5	98	-99.9	55	318.55
2027	6/11/2015	36.9	21.8	28.9	21.4	23.4	0.52	14	13.8	14.8	11.6	23.5	24.4	23.9	26.3	24.4	23	0.1	0.1	0.1	0.1	0.1	8.56	8.45	8.97	7.33	14.46	12.97	3.13	205	2	97	-99.9	55	207.16
2027	6/12/2015	36.91	22.2	31.1	20.6	24.8	0.01	12.2	12.6	14.3	11.3	23.6	25.5	25.1	27.4	24.6	22.9	0.1	0.1	0.1	0.1	0.1	7.62	7.84	8.7	7.18	14.48	12.98	3.13	179	2.2	95	-99.9	54	457.57
2027	6/13/2015	37.13	22.1	33.7	20.7	26.1	0.22	13.5	12.8	13.6	12.2	23.5	25.9	25.6	28.3	25	22.8	0.1	0.1	0.1	0.1	0.1	8.29	7.95	8.38	7.61	14.43	12.97	3.13	190	2.6	95	-99.9	55	503.88
2027	6/14/2015	37.14	22.9	33.8	21.4	27.1	0.01	11.8	12.2	13.8	12	23.2	27.2	26.9	29.1	25.5	23	0.1	0.1	0.1	0.1	0.1	7.41	7.63	8.47	7.54	14.23	12.97	3.13	171	2.3	91	-99.9	55	532.03
2027	6/15/2015	37.14	24.1	35.2	21.1	28.2	0	11.4	11.9	13.5	11.8	23.7	28.1	27.8	29.9	26	23.2	0.1	0.1	0.1	0.1	0.1	7.22	7.46	8.32	7.45	14.54	12.98	3.13	139	2	88	-99.9	54	513.37
2027	6/16/2015	37.14	25.8	36.4	21.7	29.3	0	10.9	11.5	12.6	11.7	24	29.2	28.9	30.9	26.6	23.4	0.1	0.1	0.1	0.1	0.1	7	7.28	7.84	7.36	14.79	12.98	3.13	126	1.7	76	-99.9	54	531.52
2027	6/17/2015	37.14	26.1	37.1	22.5	29.9	0	10.6	11.4	12.2	12	23.4	30	29.7	31.7	27.2	23.6	0.1	0.1	0.1	0.1	0.1	6.83	7.23	7.64	7.54	14.33	12.98	3.13	256	2.1	82	-99.9	54	529.58
2027	6/18/2015	37.14	23.7	38.1	23.4	28.9	0	9.6	11	12.1	11.9	23.8	29.4	29.1	31.6	27.7	23.9	0.1	0.1	0.1	0.1	0.1	6.39	7.03	7.58	7.47	14.66	12.94	3.13	344	3.2	94	-99.9	54	468.08
2027	6/19/2015	37.14	24.9	36.8	22.5	28.9	0	9.9	10.9	11	11.8	23.7	30.4	30.1	32.4	27.9	24.2	0.1	0.1	0.1	0.1	0.1	6.51	6.96	7.01	7.42	14.57	12.98	3.13	246	2.2	82	-99.9	52	526.22
2027	6/20/2015	37.14	26.4	35.2	22.7	29.1	0	10	10.6	11.1	11.1	23.9	30.7	30.5	32.7	28.3	24.4	0.1	0.1	0.1	0.1	0.1	6.53	6.83	7.08	7.09	14.71	12.98	3.13	244	2.4	81	-99.9	52	529.07
2027	6/21/2015	37.14	25.8	35.1	23.5	29.3	0	9.6	10.3	11.5	11.3	23.5	30.3	30	32.4	28.3	24.7	0.1	0.1	0.1	0.1	0.1	6.35	6.69	7.28	7.17	14.45	12.98	3.13	247	2.8	81	-99.9	52	470.22
2027	6/22/2015	37.16	25.9	35.6	23.6	28.3	0.02	8.8	10	10.8	11.2	23.5	29.5	29.2	31.9	28.3	24.8	0.1	0.1	0.1	0.1	0.1	6.01	6.55	6.93	7.13	14.46	12.96	3.13	276	2.8	82	-99.9	52	419.12
2027	6/23/2015	38.59	22.3	36.6	22.1	28.5	1.43	16.1	16	17.2	11.4	23.7	27	26.8	30.6	28.3	24.9	0	0.1	0.1	0.1	0.1	9.75	9.69	10.38	7.24	14.58	12.96	3.13	287	3.3	96	-99.9	52	483.17
2027	6/24/2015	38.67	22.1	30.4	22.1	23.8	0.08	13.2	13.5	15.7	13.7	24	25.1	24.6	27.6	26.3	24.8	0.1	0.1	0.1	0.1	0.1	8.16	8.3	9.53	8.4	14.78	12.92	3.13	188	2.8	97	-99.9	53	184.52
2027	6/25/2015	38.67	25.1	34.3	21.7	27.3	0	12.3	12.7	14.2	13.5	24.8	27.6	27.2	29.4	26.2	24.6	0	0.1	0.1	0.1	0.1	7.67	7.89	8.69	8.31	15.34	13	3.13	216	2.2	85	-99.9	52	459.92
2027	6/26/2015	38.67	25.6	35	23.3	28.8	0	11.5	12.1	12.7	13	24.7	28.5	28.2	30.5	26.9	24.5	0	0.1	0.1	0.1	0.1	7.29	7.58	7.89	8.01	15.26	12.98	3.13	224	2.5	87	-99.9	53	526.01
2027	6/27/2015	38.71	25	33	22.9	27.3	0.04	11.1	11.9	12.7	12.9	24.6	28.1	27.6	30.2	27	24.5	0	0	0.1	0.1	0.1	7.1	7.46	7.87	7.99	15.23	12.97	3.13	196	2.7	91	-99.9	53	454.21
2027	6/28/2015	38.96	23.7	30.5	23.7	26.2	0.25	12.2	12.2	12.9	12.3	24.3	25.7	25.3	28.1	26.1	24.5	0.1	0.1	0.1	0.1	0.1	7.65	7.64	7.97	7.67	15.01	12.98	3.13	237	2.8	89	-99.9	54	227.15
2027	6/29/2015	39.05	23	30.1	22.6	24.9	0.09	11.4	11.6	12.9	12.1	25.2	25.3	24.8	27.5	25.5	24.3	0.1	0.1	0.1	0.1	0.1	7.21	7.34	7.99	7.56	15.65	12.98	3.13	251	3	97	-99.9	55	284.78
2027	6/30/2015	39.05	22.5	31.6	21.3	26	0	10.6	11.4	12.4	12.3	24.7	26.3	26.1	28.6	25.8	24.1	0.1	0.1	0.1	0.1	0.1	6.84	7.24	7.75	7.68	15.3	12.97	3.13	268	2.2	88	-99.9	54	469.81
2027	7/1/2015	39.66	21.4	30.5	20	24	0.61	13.7	13.9	15.6	11.7	24.6	24.1	23.7	26.6	25.1	24.1	0.1	0.1	0.1	0.1	0.1	8.39	8.52	9.44	7.38	15.18	12.97	3.13	220	2.8	88	-99.9	55	253.47
2027	7/2/2015	39.67	25.2	32.6	20.1	26.3	0.01	12.6	12.7	14.5	13	24.7	26.4	26.1	28.1	25.2	23.9	0.1	0.1	0.1	0.1	0.1	7.85	7.87	8.85	8.04	15.26	12.98	3.13	236	3.1	83	-99.9	55	504.49
2027	7/3/2015	40.57	21.6	32.5	21.4	24.6	0.9	15.2	14.6	16.3	15.3	24.4	24	23.6	26.6	24.9	23.8	0	0.1	0.1	0.1	0.1	9.25	8.87	9.86	9.28	15.08	12.93	3.13	231	3	97	-99.9	56	288.15
2027	7/4/2015	40.58	25.4	33.1	21.6	27	0.01	12.9	13.1	14.6	14.7	26.5	26.1	25.7	27.9	25	23.7	0	0	0.1	0.1	0.1	7.99	8.09	8.89	8.94	16.58	12.99	3.13	226	2.9	86	-99.9	55	429.83
2027	7/5/2015	40.66	21.8	32.1	21.6	25.5	0.08	12.6	12.5	14	13.5	25.8	25.1	24.7	27.5	25.1	23.6	0	0.1	0.1	0.1	0.1	7.85	7.76	8.58	8.3	16.07	12.97	3.13	214	2.6	94	-99.9	57	314.67
2027	7/6/2015	41.18	21.7	29.9	20.9	23.6	0.52	14.2	13.8	15.6	14	26.2	24.3	23.8	26.4	24.5	23.5	0	0.1	0.1	0.1	0.1	8.67	8.47	9.43	8.59	16.35	12.98	3.13	228	2.4	96	-99.9	57	268.97
2027	7/7/2015	41.19	23.2	30.8	20.5	25.4	0.01	12.3	12.8	14.3	14	25.9	26	25.7	27.9	24.8	23.5	0.1	0.1	0.1	0.1	0.1	7.69	7.94	8.75	8.58	16.17	12.98	3.12	248	2.4	97	-99.9	56	475.83
2027	7/8/2015	41.19	25	34.4	21.3	27.6	0	13.1	12.5	13.5	13.2	26	27.7	27.6	29.7	25.7	23.6	0.1	0.1	0.1	0.1	0.1	8.07	7.76	8.28	8.13	16.19	12.97	3.12	291	1.7	83	-99.9	56	514.28
2027	7/9/2015	41.19	23.5	34.9	21.8	27.2	0	12.9	11.9	13	13	25.9	27.2	27	29.5	26.2	23.7	0	0.1	0.1	0.1	0.1	7.97	7.46	8.02	8.05	16.17	12.95	3.13	200	1.8	94	-99.9	57	374.65
2027	7/10/2015	41.55	24.8	35.6	21.7	27.5	0.36	16.3	14.4	15.2	12.7	26	27.6	27.5	30.2	26.7	23.9	0.1	0.1	0.1	0.1	0.1	9.84	8.76	9.22	7.9	16.24	12.98	3.13	294	1.7	96	-99.9	57	484.91
2027	7/11/2015	41.63	24.9	35.4	22.9	28.8	0.08	14.4	13	13.8	13.6	26.1	28.2	28.1	30.6	27	24.1	0.1	0.1	0.1	0.1	0.1	8.75	8.06	8.46	8.37	16.27	12.97	3.13	285	2	87	-99.9	56	518.36
2027	7/12/2015	41.63	25.6	35.8	23.6	29	0	13.4	12.4	13.8	13.4	26.1	28.8	28.8	31.3	27.4	24.2	0.1	0.1	0.1	0.1	0.1	8.22	7.74	8.48	8.22	16.3	12.97	3.13	290	3	90	-99.9	57	493.07
2027	7/13/2015	41.63	25	35.6	23.9	29.6	0	13	11.8	13.3	12.9	25.9	29.4	29.4	31.8	27.8	24.5	0	0.1	0.1	0.1	0.1	8.05	7.42	8.18	7.99	16.17	12.98	3.13	0	3.8	93	-99.9	56	524.18
2027	7/14/2015	41.63	26.4	35.4	24	29.3	0	12.4	11.5	12.2	12.7	26	29.2	29.2	32	28	24.7	0.1	0.1	0.1	0.1	0.1	7.71	7.3	7.64	7.89	16.25	12.98	3.13	283	2.6	81	-99.9	56	438.09
2027	7/15/2015	41.64	24.4	35	22.4	27.8	0.01	17.9	15.5	16.5	16.4	25.8	26.6	26.4	29.9	27.8	24.7	0	0.1	0.1	0.1	0.1	10.81	9.41	9.97	9.88	16.05	12.95	3.13	238	3	97	-99.9	56	381.79
2027	7/16/2015	41.66	24.2	35.4	23.4	27.6	0.02	15.8	14	15.5	15.3	26.8	26.3	26.2	29.5	27.2	24.9	0.1	0.1	0.1	0.1	0.1	9.53	8.55	9.37	9.29	16.78	12.97	3.13	246	3.7	93	-99.9	57	437.07
2027	7/17/2015	41.67	25.6	34.1	22.9	28.1	0.01	14.3	12.8	14.9	14.4	27.2	28.1	28	30.5	27.1	25	0	0.1	0.1	0.1	0.1	8.73	7.94	9.05	8.8	17.09	12.98	3.13	274	2.3	95	-99.9	56	458.69
2027	7/18/2015	41.68	24.5	36	24	28.2	0.01	13.2	12.3	13.4	13.5	26.8	27.4	27.4	30.1	27.2	24.9	0	0.1	0.1	0.1	0.1	8.16	7.67	8.26	8.29	16.82	12.98	3.13	36	2.3	94	-99.9	57	350.98
2027	7/19/2015	41.69	25.7	34.8	22.7	28.4	0.01	13.1	12.2	13.2	13.4	26.4	29.2	29.1	31.4	27.6	24.8	0	0	0.1	0.1	0.1	8.07	7.6	8.12	8.23	16.54	12.97	3.13	82	2.1	93	-99.9	56	488.17
2027	7/20/2015	41.69	23.3	35.6	22.3	27.8	0	17.5	15	16.2	13.2	26.2	26.4	26.3	29.7	27.5	25	0.1	0.1	0.1	0.1	0.1	10.53	9.1	9.79	8.12	16.4	12.93	3.13	219	2.5	97	-99.9	58	338.74
2027	7/21/2015	41.71	26.4	34.6	22.9	28.1	0.02	14.6	13.2	15.4	14.1	26.8	28.2	28.1	30.7	27.4	25.1	0.1	0.1	0.1	0.1	0.1	8.87	8.16	9.32	8.62	16.78	12.99	3.13	242	2.3	86	-99.9	57	469.4
2027	7/22/2015	41.71	25.7	35.4	25.3	29.3	0	13.5	12.4	13.8	13.5	26.7	28.2	28.3	31.1	27.7	25	0.1	0.1	0.1	0.1	0.1	8.29	7.71	8.45	8.3	16.74	12.97	3.13	255	3	82	-99.9	57	447.37
2027	7/23/2015	41.71	25.3	35.5	23.8	28.5	0	13.3	12.4	13.2	13.4	26.6	29.1	29.1	31.5	27.9	25.2	0.1	0.1	0.1	0.1	0.1	8.18	7.71	8.14	8.24	16.67	12.97	3.13	267	3	85	-99.9	57	447.88
2027	7/24/2015	41.71	24.2	35	23.9	27.7	0	13	11.6	11.9	13.2	26.1	28.2	28.3	31.2	28	25.3	0	0.1	0.1	0.1	0.1	8.03	7.35	7.49	8.14	16.28	12.95	3.13	255	2.8	96	-99.9	58	382.3
2027	7/25/2015	42.14	23.2	33	23.2	27.9	0.43	18.9	12.8	12.7	12.7	25.9	28	28.4	31.1	27.9	25.4	0.1	0.1	0.1	0.1	0.1	11.39	7.95	7.86	7.87	16.18	12.98	3.13	296	3.9	95	-99.9	57	455.02
2027	7/26/2015	42.15	23.1	32.1	22.4	26.9	0.01	14	12.4	13.5	12.2	26	27.2	27.3	29.7	27.3	25.5	0.1	0.1	0.1	0.1	0.1	8.58	7.73	8.32	7.63	16.26	12.98	3.13	76	3.4	89	-99.9	58	387.8
2027	7/27/2015	42.15	23.2	33.6	19.9	26.6	0	12.9	11.9	12.6	12.8	26	28.1	28.1	30.3	27.3	25.3	0.1	0.1	0.1	0.1	0.1	7.97	7.48	7.84	7.95	16.22	12.98	3.13	51	2.9	93	-99.9	58	524.48
2027	7/28/2015	42.15	24.5	34.9	21.7	27.8	0	12.5	11.7	11.9	12.6	25.9	29	29	31.2	27.6	25.3	0.1	0.1	0.1	0.1	0.1	7.79	7.37	7.45	7.81	16.17	12.97	3.13	47	2.9	95	-99.9	57	474.61
2027	7/29/2015	42.15	25.7	36.5	23	29.3	0	12.1	11.5	11.6	12.6	25.5	30.4	30.4	32.4	28.2	25.4	0.1	0.1	0.1	0.1	0.1	7.58	7.28	7.32	7.83	15.87	12.97	3.13	26	1.7	92	-99.9	57	475.42
2027	7/30/2015	42.17	25.2	36.3	24.2	28.6	0.02	11.6	11.2	12.1	12.6	25.6	29	29	31.8	28.4	25.5	0.1	0.1	0.1	0.1	0.1	7.34	7.1	7.56	7.83	15.93	12.96	3.13	346	2.5	94	-99.9	57	396.88
2027	7/31/2015	42.23	25.2	35.2	24.3	28.6	0.06	12	11.1	11.2	12.1	25.8	29.6	29.6	32.1	28.4	25.7	0.1	0.1	0.1	0.1	0.1	7.53	7.07	7.13	7.58	16.06	12.97	3.13	191	2.3	93	-99.9	57	454
2027	8/1/2015	43.64	23.8	35.3	23.2	27.2	1.41	17.8	15.4	17.4	16.6	26.7	27	26.8	30	28.3	25.5	0.1	0.1	0.1	0.1	0.1	10.71	9.34	10.46	10.01	16.73	12.94	3.13	184	2.7	96	-99.9	58	360.26
2027	8/2/2015	43.65	23.6	33.1	23.2	26.7	0.01	14.7	13.2	14.7	14.6	27.2	27.1	27.1	29.8	27.4	25.6	0.1	0.1	0.1	0.1	0.1	8.95	8.13	8.95	8.89	17.12	12.97	3.13	84	2.8	94	-99.9	57	360.88
2027	8/3/2015	43.93	24.4	32.4	23.6	26.6	0.28	16.1	13.8	14.9	13.7	27	27.2	27	29.5	27.2	25.6	0.1	0	0.1	0.1	0.1	9.72	8.48	9.06	8.41	16.99	12.98	3.13	79	3.6	96	-99.9	58	368.63
2027	8/4/2015	43.93	24.9	32.9	24	27.3	0	14.1	12.8	14.7	13.6	26.3	27.8	27.6	29.8	27.1	25.5	0.1	0.1	0.1	0.1	0.1	8.63	7.93	8.95	8.33	16.44	12.98	3.13	30	2.8	95	-99.9	58	374.85
2027	8/5/2015	43.93	24.6	35.6	23.5	28.5	0	13.5	12.4	13.9	13.5	26.5	28.4	28.5	31	27.7	25.4	0.1	0.1	0.1	0.1	0.1	8.3	7.7	8.5	8.31	16.56	12.97	3.13	214	2.3	89	-99.9	58	460.02
2027	8/6/2015	43.93	24.9	34.5	23.6	27.9	0	13	11.9	12.3	12.9	26.3	28.9	29	31.4	28	25.5	0	0.1	0.1	0.1	0.1	8.03	7.48	7.68	8	16.45	12.96	3.13	214	2.7	89	-99.9	58	451.76
2027	8/7/2015	45.43	24.7	30.5	23.2	26	1.5	17	14.4	16.7	15.9	27.9	25.9	25.4	28.1	26.6	25.7	0	0	0.1	0.1	0.1	10.25	8.79	10.08	9.61	17.66	12.97	3.13	200	2.6	96	-99.9	59	203.08
2027	8/8/2015	45.46	24.7	33.4	24.7	28.1	0.03	14.4	13.1	14.9	14.7	27.3	26.7	26.5	29.2	26.7	25.4	0	0.1	0.1	0.1	0.1	8.79	8.07	9.06	8.97	17.18	12.98	3.13	259	4.3	91	-99.9	59	378.93
2027	8/9/2015	45.46	25.3	34.6	22.9	28	0	13.7	12.7	13.9	13.3	27.3	28.6	28.7	31	27.4	25.2	0	0	0.1	0.1	0.1	8.43	7.87	8.5	8.18	17.18	12.98	3.13	307	2.5	91	-99.9	59	496.64
2027	8/10/2015	45.46	26	34.1	24.1	28.8	0	12.6	12.1	13.7	13.5	26.5	28.9	29.1	31.6	28	25.4	0	0	0.1	0.1	0.1	7.83	7.57	8.41	8.32	16.62	12.97	3.13	111	3.4	78	-99.9	59	487.05
2027	8/11/2015	45.46	25.6	32.7	23.6	27.7	0	12.7	11.7	12.4	13.2	26.3	28.3	28.3	30.8	27.8	25.5	0	0.1	0.1	0.1	0.1	7.87	7.37	7.72	8.13	16.43	12.97	3.13	133	3.1	83	-99.9	59	355.88
2027	8/12/2015	46.98	24.7	32.9	23.4	25.9	1.52	17	14.9	17	16.3	28.2	26	25.5	28.1	26.8	25.4	0	0	0.1	0.1	0.1	10.27	9.07	10.26	9.85	17.85	13.02	3.13	200	2.7	97	-99.9	60	212.16
2027	8/13/2015	46.98	23.4	33.9	23.4	27.9	0	14.8	13.3	14.9	14.5	27	27.3	27.4	30.1	27.2	25.5	0	0	0.1	0.1	0.1	8.97	8.18	9.03	8.83	16.98	12.99	3.13	307	2.6	94	-99.9	59	481.03
2027	8/14/2015	46.98	25.4	34.8	20.9	27.7	0	13.4	12.5	13.9	13.5	26.9	28.1	28.3	30.8	27.6	25.4	0	0	0.1	0.1	0.1	8.27	7.78	8.52	8.32	16.89	12.99	3.13	90	2.9	89	-99.9	59	489.19
2027	8/15/2015	46.98	23.5	33.1	23.3	27.7	0	12.9	12	13.4	13.1	26.7	27.9	28.1	31	27.9	25.6	0	0	0.1	0.1	0.1	8	7.55	8.22	8.11	16.77	12.98	3.13	104	4	79	-99.9	59	461.14
2027	8/16/2015	46.98	24.9	33	20.4	26.6	0	12	11.8	12.8	12.9	26.4	28.3	28.4	31	27.7	25.5	0.1	0	0.1	0.1	0.1	7.54	7.4	7.95	7.97	16.48	12.98	3.13	80	3.7	84	-99.9	58	420.34
2027	8/17/2015	46.98	23.8	33.4	22.5	26.1	0	11.8	11.3	11.8	12.9	26.5	27.1	27.2	30.2	27.6	25.4	0	0.1	0.1	0.1	0.1	7.43	7.16	7.44	8.01	16.56	12.97	3.13	104	3.5	96	-99.9	59	342.21
2027	8/18/2015	47.48	23.7	33.1	23.1	26	0.5	16.1	13.9	14.6	12.4	25.7	26.3	26	29.1	27.2	25.5	0	0.1	0.1	0.1	0.1	9.72	8.49	8.9	7.75	16	12.98	3.13	143	2.4	95	-99.9	59	281.21
2027	8/19/2015	47.48	24.9	32.5	22.7	26.5	0	14.4	12.7	13.6	13	26.3	26.7	26.3	29	26.7	25.4	0.1	0.1	0.1	0.1	0.1	8.79	7.91	8.34	8.03	16.47	12.98	3.13	191	1.6	95	-99.9	59	302.53
2027	8/20/2015	47.48	24.8	33.1	24	27.3	0	13.6	12.3	13.2	12.7	26.3	27.5	27.3	29.8	26.9	25.3	0.1	0.1	0.1	0.1	0.1	8.33	7.65	8.14	7.87	16.43	12.98	3.13	181	1.9	96	-99.9	60	335.68
2027	8/21/2015	47.48	24.7	34.5	24.3	27.8	0	12.9	11.9	13.1	12.4	26.5	28.2	28.1	30.6	27.4	25.3	0.1	0.1	0.1	0.1	0.1	8	7.47	8.07	7.74	16.56	12.98	3.13	231	2.2	96	-99.9	60	371.28
2027	8/22/2015	47.48	25.1	35	22.9	28.6	0	12.4	11.8	12.5	12.4	25.9	29.5	29.5	31.9	28	25.4	0.1	0.1	0.1	0.1	0.1	7.72	7.42	7.79	7.72	16.16	12.97	3.13	340	1.8	94	-99.9	59	445.94
2027	8/23/2015	47.48	26.8	35.7	23.4	29.4	0	11.7	11.6	12.1	12.3	26.2	30.3	30.4	32.9	28.7	25.6	0.1	0.1	0.1	0.1	0.1	7.39	7.31	7.57	7.65	16.36	12.98	3.13	20	2.2	81	-99.9	59	458.9
2027	8/24/2015	48.22	23.3	33.5	23.3	25.8	0.74	17.6	14.5	16	12.3	26.2	25.8	25.6	29	27.6	25.7	0.1	0.1	0.1	0.1	0.1	10.61	8.86	9.65	7.66	16.37	12.98	3.13	151	2.5	96	-99.9	60	231.13
2027	8/25/2015	48.23	25	32.8	22.2	27	0.01	14.6	12.9	14.4	13.4	26.3	27.6	27.4	30.1	27.3	25.7	0.1	0.1	0.1	0.1	0.1	8.88	8	8.77	8.26	16.44	12.98	3.13	285	2.6	96	-99.9	59	431.77
2027	8/26/2015	48.23	21.2	33	21.2	27.1	0	13.5	12.5	14.2	13.2	25.8	26.9	27.1	30.3	27.6	25.6	0.1	0.1	0.1	0.1	0.1	8.32	7.77	8.67	8.13	16.09	12.97	3.13	311	3.3	89	-99.9	59	432.17
2027	8/27/2015	48.23	18.2	32	18.1	24.1	0	12.6	11.8	13.3	13	26.1	25.8	26.1	29.7	27.3	25.6	0.1	0.1	0.1	0.1	0.1	7.82	7.43	8.19	8.05	16.28	12.97	3.13	319	2.7	97	-99.9	58	467.57
2027	8/28/2015	48.23	23.6	33.6	16.6	25.2	0	12.7	11.6	12.8	12.5	25.9	27.6	27.7	30.4	27.2	25.4	0.1	0.1	0.1	0.1	0.1	7.88	7.34	7.95	7.76	16.15	12.97	3.13	34	2.1	81	-99.9	58	460.53
2027	8/29/2015	48.24	23.4	29.5	22.3	24.8	0.01	12.2	11.3	12.8	12.6	26	25.9	25.6	28.5	26.5	25.3	0.1	0.1	0.1	0.1	0.1	7.64	7.19	7.95	7.81	16.22	12.98	3.13	90	3.3	95	-99.9	59	214.61
2027	8/30/2015	48.59	23.5	26.1	22.4	23.6	0.35	14.2	12.6	13.4	12.3	25.7	24	23.5	26.4	25.4	25.1	0.1	0.1	0.1	0.1	0.1	8.7	7.81	8.25	7.68	16.02	12.99	3.13	66	3.3	93	-99.9	60	127.7
2027	8/31/2015	48.64	22.6	32.2	22.1	26	0.05	13.2	12.1	13.1	12.1	26	25.7	25.6	28.4	25.9	24.9	0.1	0.1	0.1	0.1	0.1	8.14	7.57	8.11	7.57	16.2	12.98	3.13	49	3	97	-99.9	59	366.89
2027	9/1/2015	48.64	24.1	32.1	22.6	26.1	0	12.5	11.7	12.3	12.5	25.8	27	27	29.6	26.5	24.9	0.1	0.1	0.1	0.1	0.1	7.79	7.37	7.69	7.77	16.09	12.98	3.13	42	2.8	87	-99.9	59	381.68
2027	9/2/2015	48.64	24.2	33.1	21.4	26.1	0	12.6	11.4	12.1	12.5	25.4	27.2	27.1	29.7	26.6	24.9	0.1	0.1	0.1	0.1	0.1	7.81	7.21	7.57	7.79	15.8	12.98	3.13	71	3	91	-99.9	59	354.25
2027	9/3/2015	48.64	23.2	31.3	23	26.4	0	12	11	12.1	12	25.6	27.1	27.1	29.6	26.7	24.9	0.1	0.1	0.1	0.1	0.1	7.52	7.04	7.57	7.51	15.94	12.97	3.13	62	2.4	96	-99.9	60	296
2027	9/4/2015	48.65	24.4	33.4	22.1	26.8	0.01	11.6	10.9	11.5	12	25.9	26.6	26.4	29	26.4	24.9	0.1	0.1	0.1	0.1	0.1	7.31	6.98	7.27	7.5	16.14	12.98	3.13	291	1.4	93	-99.9	60	238.68
2027	9/5/2015	48.65	23.9	35.2	22.5	27.8	0	11.4	10.8	11.8	12	26	28.3	28.4	30.8	27.1	25	0.1	0.1	0.1	0.1	0.1	7.24	6.93	7.4	7.53	16.22	12.97	3.13	318	2.4	86	-99.9	60	396.58
2027	9/6/2015	48.65	22.6	33.5	21.7	26.1	0	10.7	10.6	11.6	11.5	25.8	27.3	27.4	30.2	27.2	25.1	0.1	0.1	0.1	0.1	0.1	6.88	6.85	7.33	7.28	16.07	12.97	3.13	68	3.3	92	-99.9	60	341.7
2027	9/7/2015	48.65	22.5	32.1	21	25.8	0	11	10.2	10.6	11.7	25.5	27.2	27.2	30	27	25.2	0.1	0.1	0.1	0.1	0.1	7.02	6.64	6.84	7.39	15.85	12.97	3.13	42	3.4	87	-99.9	60	351.29
2027	9/8/2015	48.86	22.7	28.2	21	23.9	0.21	13.7	10.1	10.9	11.7	25.5	25.4	25.2	28.2	26.2	25.1	0.1	0.1	0.1	0.1	0.1	8.4	6.62	6.96	7.4	15.82	12.98	3.13	41	3.3	94	-99.9	60	199.92
2027	9/9/2015	48.94	24	31.1	22.2	25.4	0.08	12.2	10.8	11.2	11.4	25.4	24.9	24.6	27.4	25.6	24.9	0.1	0.1	0.1	0.1	0.1	7.64	6.93	7.11	7.23	15.75	12.99	3.12	117	4	92	-99.9	61	232.15
2027	9/10/2015	48.95	24.4	32.8	21.9	26.8	0.01	12	10.8	11.1	11.4	25.6	26.8	26.6	28.8	26	24.8	0.1	0.1	0.1	0.1	0.1	7.53	6.93	7.08	7.22	15.9	12.97	3.12	181	2.5	92	-99.9	60	348.23
2027	9/11/2015	49.57	21.7	31.4	21.7	25.4	0.62	16.9	13.7	14.4	11.1	25.6	24.8	24.6	27.7	25.8	24.7	0.1	0.1	0.1	0.1	0.1	10.2	8.42	8.8	7.07	15.9	12.97	3.13	230	2	95	-99.9	61	253.88
2027	9/12/2015	49.57	24.1	28.7	21.2	24.3	0	14.6	12.6	13.9	11.8	25.1	25	24.6	27.2	25.3	24.6	0.1	0.1	0.1	0.1	0.1	8.87	7.81	8.53	7.43	15.54	12.97	3.12	250	2.6	89	-99.9	61	282.85
2027	9/13/2015	50.05	20.5	25.1	20.2	22.9	0.48	15.2	13.5	15.5	12.9	25.1	22.8	22.5	25.7	24.5	24.5	0.1	0.1	0.1	0.1	0.1	9.21	8.29	9.38	8	15.58	12.97	3.12	257	2.1	94	-99.9	62	134.95
2027	9/14/2015	50.05	13.8	25.8	13.8	20.2	0	13.7	12.5	14.3	13.4	25.6	21.6	21.7	25.3	24.2	24.3	0.1	0.1	0.1	0.1	0.1	8.39	7.76	8.74	8.24	15.94	12.96	3.12	346	4.2	96	-99.9	61	438.8
2027	9/15/2015	50.05	20.2	27.9	12	20.3	0	12.7	12	13	13	25.8	23	23.1	25.8	23.9	23.9	0.1	0.1	0.1	0.1	0.1	7.89	7.53	8.02	8.03	16.04	12.97	3.12	55	3	82	-99.9	60	432.48
2027	9/16/2015	50.05	21.8	28.4	17.8	22.7	0	12.4	11.6	13.3	12.4	25.5	24.1	23.9	26.1	23.8	23.7	0.1	0.1	0.1	0.1	0.1	7.75	7.35	8.2	7.73	15.86	12.97	3.12	73	3.5	83	-99.9	60	334.05
2027	9/17/2015	50.27	20.9	24.2	20.9	22.2	0.22	13.5	12.4	12.8	12.3	25.3	22.4	22.1	24.6	23.3	23.4	0.1	0.1	0.1	0.1	0.1	8.29	7.71	7.93	7.7	15.7	12.98	3.12	50	3.6	93	-99.9	61	105.67
2027	9/18/2015	50.28	21.9	29.6	19.4	23.9	0.01	13	11.7	12.9	12	25.4	23.8	23.7	26.1	23.7	23.4	0	0.1	0.1	0.1	0.1	8.06	7.36	7.98	7.53	15.8	12.97	3.12	39	4.3	82	-99.9	61	358.02
2027	9/19/2015	50.28	21.4	30.4	20	24.2	0	12.3	11.4	12	12	25.3	24.4	24.2	26.6	24	23.3	0	0.1	0.1	0.1	0.1	7.68	7.25	7.51	7.54	15.67	12.97	3.12	31	4.6	90	-99.9	61	308.04
2027	9/20/2015	50.28	20.7	31.6	19.4	24.7	0	11.5	11.2	11.8	11.8	25.2	24.8	24.9	27.5	24.6	23.4	0.1	0.1	0.1	0.1	0.1	7.26	7.13	7.41	7.43	15.64	12.96	3.12	5	3.9	87	-99.9	61	400.35
2027	9/21/2015	50.28	21.9	33.2	17.2	24.9	0	10.7	10.7	12.2	11.7	24.9	25.8	25.8	28.1	24.9	23.4	0.1	0.1	0.1	0.1	0.1	6.88	6.87	7.65	7.39	15.45	12.96	3.12	336	1.2	87	-99.9	60	387.91
2027	9/22/2015	50.28	21.2	33	19.6	24.5	0	10.5	10.4	11.8	11.9	25.1	25.1	24.9	27.4	24.8	23.5	0.1	0.1	0.1	0.1	0.1	6.78	6.74	7.44	7.48	15.59	12.97	3.12	338	2.1	95	-99.9	60	244.29
2027	9/23/2015	50.28	22.1	30.3	20.3	24.1	0	10.4	10.2	11.2	12	25.1	25.2	24.9	27.4	24.8	23.6	0	0.1	0.1	0.1	0.1	6.72	6.65	7.12	7.54	15.6	12.98	3.12	38	4.6	87	-99.9	60	280.19
2027	9/24/2015	50.28	22.4	25.5	20.3	23	0	9.5	9.7	11	11.4	25	24.1	23.8	26.2	24.2	23.6	0.1	0.1	0.1	0.1	0.1	6.31	6.39	7.01	7.24	15.51	12.97	3.12	35	4.6	82	-99.9	61	162.18
2027	9/25/2015	50.28	17.1	23.5	17.1	20.5	0	9.3	9.1	10.9	11.2	25	21.6	21.4	24.3	23.4	23.4	0.1	0.1	0.1	0.1	0.1	6.21	6.15	6.99	7.12	15.49	12.95	3.12	18	6.1	88	-99.9	61	98.33
2027	9/26/2015	50.28	17.4	21.2	15.6	18	0	8.9	9	11.1	11.1	24.7	21.4	21.2	23.6	22.5	23.2	0.1	0.1	0.1	0.1	0.1	6.02	6.09	7.07	7.07	15.24	12.99	3.12	283	2	96	-99.9	61	93.74
2027	9/27/2015	50.28	22.9	30.1	15.1	22.3	0	8.9	8.9	10.9	11.3	24.8	24	23.6	25.4	22.8	22.9	0.1	0.1	0.1	0.1	0.1	6.04	6.05	7	7.15	15.37	12.99	3.12	65	2.4	92	-99.9	60	239.6
2027	9/28/2015	50.28	22.1	24	21.3	22.4	0	8.8	8.7	10.2	10.9	24.9	23	22.5	24.6	22.7	22.7	0.1	0.1	0.1	0.1	0.1	6.01	5.96	6.66	6.97	15.43	12.97	3.12	52	4	91	-99.9	62	95.68
2027	9/29/2015	50.28	23.7	26.2	21.5	23.4	0	9	8.8	9.7	10.7	24.6	23.5	22.9	24.8	22.7	22.7	0.1	0.1	0.1	0.1	0.1	6.09	5.98	6.39	6.9	15.22	12.99	3.12	67	3.5	96	-99.9	62	89.35
2027	9/30/2015	50.33	23.7	30.4	23.6	25.8	0.05	9	8.9	9.9	10.4	24.7	24.6	24.1	26	23.3	22.7	0.1	0.1	0.1	0.1	0.1	6.11	6.02	6.5	6.74	15.25	12.98	3.12	91	3.1	95	-99.9	63	171.56
2027	10/1/2015	0	24	30.6	23	25.2	0	9.3	8.8	9.8	10.7	24.8	24.9	24.3	26.2	23.6	22.7	0.1	0.1	0.1	0.1	0.1	6.22	5.98	6.47	6.89	15.38	12.98	3.12	25	1.8	94	-99.9	63	163.81
2027	10/2/2015	0.45	21.1	30.8	20.4	24.1	0.45	13.5	11.3	11.4	10.2	24.3	23.8	23.4	26.1	23.8	22.8	0.1	0.1	0.1	0.1	0.1	8.28	7.17	7.23	6.64	15.01	12.97	3.12	0	5.4	95	-99.9	63	309.16
2027	10/3/2015	1.52	16.3	21.1	16.3	18.7	1.07	20	15.7	17	10.8	24.1	19.1	18.8	22.2	22.5	22.9	0	0.1	0.1	0.1	0.1	12.12	9.51	10.28	6.94	14.84	12.94	3.12	24	6.6	95	-99.9	64	114.65
2027	10/4/2015	1.53	16.9	18.4	14.6	16.7	0.01	15	13.2	14.4	13.2	24.5	18.8	18.2	21	20.8	22.4	0	0.1	0.1	0.1	0.1	9.12	8.14	8.81	8.12	15.16	12.98	3.12	331	5.1	96	-99.9	64	109.45
2027	10/5/2015	1.79	19.2	20.5	15.6	18.1	0.26	16.5	13.9	15.8	13.3	25.2	19.6	19	21.3	20.4	21.9	0	0.1	0.1	0.1	0.1	9.93	8.51	9.55	8.2	15.63	12.99	3.12	308	4.9	94	-99.9	64	110.47
2027	10/6/2015	1.81	17.2	20.4	17.2	18.2	0.02	14.5	13.1	15	13.5	25.7	18.9	18.4	21	20.2	21.6	0.1	0.1	0.1	0.1	0.1	8.86	8.11	9.08	8.29	15.99	12.98	3.12	20	7.4	95	-99.9	64	136.48
2027	10/7/2015	1.81	16.7	25.2	16.1	19.2	0	14.1	12.5	13.9	12.7	25.6	19.9	19.5	22	20.4	21.4	0	0.1	0.1	0.1	0.1	8.6	7.77	8.53	7.9	15.96	12.97	3.12	26	3.9	98	-99.9	64	233.99
2027	10/8/2015	1.81	15.4	27.2	13.6	19.6	0	12.7	12	13.2	13	25.9	20.4	20.2	22.8	20.9	21.3	0.1	0.1	0.1	0.1	0.1	7.9	7.53	8.16	8.04	16.14	12.96	3.12	42	2.1	97	-99.9	63	360.98
2027	10/9/2015	1.81	20.3	28.7	13.4	20.8	0	12.1	11.5	13.2	12.7	25.5	21.7	21.3	23.4	21.1	21.2	0.1	0.1	0.1	0.1	0.1	7.57	7.26	8.16	7.88	15.83	12.97	3.12	74	2.2	95	-99.9	63	318.14
2027	10/10/2015	1.81	22.9	30.6	19.6	23.8	0	12	11.3	12.2	12.5	25.9	23	22.6	24.5	21.7	21.3	0.1	0.1	0.1	0.1	0.1	7.52	7.19	7.61	7.76	16.18	12.97	3.12	86	2.3	88	-99.9	63	245.92
2027	10/11/2015	1.81	18.4	29.2	18.4	23	0	11.5	10.7	12	12	25.2	22.3	22	24.7	22.3	21.5	0.1	0.1	0.1	0.1	0.1	7.26	6.88	7.51	7.53	15.67	12.97	3.12	317	4.5	89	-99.9	64	313.85
2027	10/12/2015	1.81	18	21.1	16.5	18.6	0	11	10.3	11	11.6	25	20.8	20.3	22.8	21.3	21.5	0.1	0.1	0.1	0.1	0.1	7.03	6.68	7.04	7.33	15.45	12.97	3.12	9	4.1	88	-99.9	64	113.32
2027	10/13/2015	1.81	15.6	26.4	13.3	18.9	0	10.8	9.7	11.4	11.7	25.3	20.8	20.5	23.2	21.4	21.5	0	0.1	0.1	0.1	0.1	6.92	6.43	7.24	7.39	15.73	12.96	3.12	272	1.7	92	-99.9	63	305.29
2027	10/14/2015	1.81	18.4	29	15.6	21.1	0	9.8	9.4	10.8	11.6	25.2	21.7	21.4	23.6	21.4	21.4	0.1	0.1	0.1	0.1	0.1	6.46	6.29	6.95	7.31	15.63	12.97	3.12	250	2.6	96	-99.9	63	262.65
2027	10/15/2015	1.81	13.2	27.4	13.2	20	0	8.9	8.6	10.8	11.2	24.9	20.6	20.5	23.4	21.5	21.4	0.1	0.1	0.1	0.1	0.1	6.05	5.92	6.95	7.13	15.43	12.95	3.12	314	2.8	93	-99.9	63	354.25
2027	10/16/2015	1.81	14	29.3	10.9	19.1	0	8.7	8.1	10.7	10.8	24.8	20.6	20.5	23.2	21.3	21.3	0.1	0.1	0.1	0.1	0.1	5.94	5.71	6.9	6.94	15.33	12.95	3.11	58	1.6	92	-99.9	62	336.29
2027	10/17/2015	1.81	18.6	31.9	12	21.4	0	8.5	7.8	10.1	10.7	25	21.4	21.2	23.6	21.3	21.2	0.1	0.1	0.1	0.1	0.1	5.86	5.57	6.61	6.9	15.48	12.95	3.11	291	2.3	52	-99.9	61	327.83
2027	10/18/2015	1.81	14.5	25	11.8	18.1	0	7.4	7.2	9.5	10.1	24.7	19.8	19.6	22.5	21.1	21.2	0.1	0.1	0.1	0.1	0.1	5.4	5.29	6.3	6.62	15.29	12.95	3.12	6	5.9	48	-99.9	61	335.68
2027	10/19/2015	1.81	9.3	21	9.3	14.6	0	7	7.2	8.7	10	24.6	18.2	18.2	21.2	20.4	21.1	0.1	0.1	0.1	0.1	0.1	5.23	5.29	5.98	6.55	15.21	12.94	3.11	36	4.7	75	-99.9	61	337.42
2027	10/20/2015	1.81	11.6	21.7	6.5	13.9	0	7.3	6.7	9.2	10.3	24.1	18.1	17.8	20.6	19.6	20.8	0.1	0.1	0.1	0.1	0.1	5.34	5.11	6.16	6.68	14.83	12.94	3.11	76	3.8	87	-99.9	60	334.87
2027	10/21/2015	1.81	14.8	24.9	9.5	16.5	0	7.1	6.7	8.1	9.6	24.2	19	18.7	21.1	19.5	20.5	0.1	0.1	0.1	0.1	0.1	5.24	5.11	5.7	6.37	14.92	12.95	3.11	54	3.6	79	-99.9	59	326.6
2027	10/22/2015	1.81	18.8	27.2	12.7	19.8	0	6.9	6.9	8.5	10	24.2	20.3	20	22	19.8	20.3	0.1	0.1	0.1	0.1	0.1	5.18	5.17	5.87	6.55	14.89	12.96	3.11	58	3.2	88	-99.9	59	282.03
2027	10/23/2015	1.81	16.7	28.6	15.8	21.2	0	6.8	6.8	8.8	9.8	24.2	20.9	20.6	22.7	20.3	20.3	0.1	0.1	0.1	0.1	0.1	5.16	5.12	5.99	6.46	14.89	12.95	3.12	63	3.1	95	-99.9	60	268.26
2027	10/24/2015	1.81	16.4	28.9	14.2	20.8	0	6.9	6.7	8.1	9.7	23.8	21	20.7	23	20.6	20.4	0.1	0.1	0.1	0.1	0.1	5.18	5.09	5.7	6.41	14.64	12.95	3.12	65	2.5	90	-99.9	59	316.61
2027	10/25/2015	1.81	19.9	28.5	14.7	21.4	0	6.1	6.9	7.8	9.4	23.5	21.4	21.1	23.1	20.7	20.5	0.1	0.1	0.1	0.1	0.1	4.84	5.17	5.54	6.29	14.4	12.96	3.11	79	2.5	78	-99.9	59	265.81
2027	10/26/2015	1.81	21.3	27.4	17.7	21.7	0	6.3	6.8	7.3	9.8	23.5	21.8	21.3	23.2	20.9	20.5	0.1	0.1	0.1	0.1	0.1	4.94	5.13	5.35	6.45	14.4	12.97	3.12	81	3.1	86	-99.9	60	175.75
2027	10/27/2015	1.82	18.4	24.3	18.4	21.4	0.01	5.8	6.8	8.4	9.7	23.7	20.4	20.1	22.2	20.7	20.6	0.1	0.1	0.1	0.1	0.1	4.73	5.13	5.83	6.42	14.56	12.95	3.12	100	7	89	-99.9	60	71.91
2027	10/28/2015	1.91	19.2	21.3	16.1	18.5	0.09	6.4	6.7	8.3	9.4	23.6	19.7	19.3	21.2	20	20.5	0.1	0.1	0.1	0.1	0.1	4.99	5.08	5.78	6.29	14.52	12.99	3.12	95	6.5	95	-99.9	61	80.48
2027	10/29/2015	1.94	17.1	27.1	16.9	22.1	0.03	7.6	6.5	7.9	9.3	23.7	20	19.7	22.1	20.4	20.5	0.1	0.1	0.1	0.1	0.1	5.49	5.01	5.59	6.23	14.59	12.97	3.12	192	4	94	-99.9	61	195.13
2027	10/30/2015	1.95	17.5	29	14.7	20.7	0.01	7.5	6.7	8	9.6	23.2	20.9	20.4	22.5	20.3	20.4	0.1	0.1	0.1	0.1	0.2	5.45	5.1	5.66	6.37	14.19	12.96	3.11	253	2.6	96	-99.9	61	241.43
2027	10/31/2015	1.96	12.2	25.7	12.2	18.4	0.01	7	6.6	7.6	9.2	23	19	18.7	21.6	20.2	20.4	0.1	0.1	0.1	0.1	0.2	5.21	5.05	5.48	6.19	14.06	12.95	3.11	5	2.4	88	-99.9	61	305.69
2027	11/1/2015	1.96	20.7	27.6	10.5	19.5	0	7	6.5	7.4	8.8	23.2	20.1	19.6	21.5	19.7	20.3	0.1	0.1	0.1	0.1	0.1	5.22	5.01	5.39	5.99	14.22	12.98	3.11	124	4.9	77	-99.9	60	197.47
2027	11/2/2015	2.68	24	25.8	20	22.9	0.72	14.9	12.7	10.6	9.3	23.1	21.9	21.2	22.6	20.1	20.1	0.1	0.1	0.1	0.1	0.1	9.08	7.86	6.82	6.23	14.16	12.97	3.12	161	4.4	94	-99.9	61	110.57
2027	11/3/2015	3.07	22.9	30.2	22.3	24.9	0.39	17.9	13.8	14	9.4	22.9	22.5	21.8	23.5	20.9	20.2	0.1	0.1	0.1	0.1	0.1	10.77	8.48	8.58	6.29	14.01	12.96	3.12	182	3.9	96	-99.9	62	138.62
2027	11/4/2015	3.33	22.3	27.7	22.3	24.2	0.26	15.2	13.7	14.6	8.8	23.4	22.8	22.2	23.9	21.3	20.3	0.1	0.1	0.1	0.1	0.1	9.25	8.38	8.88	6.02	14.32	12.98	3.12	87	2.4	95	-99.9	63	116.59
2027	11/5/2015	3.33	22.8	25	21.7	22.8	0	14.3	13.1	14.6	9	23.2	22.3	21.6	23.4	21.2	20.5	0.1	0.1	0.1	0.1	0.1	8.75	8.1	8.87	6.11	14.22	12.97	3.12	66	3.4	93	-99.9	64	74.56
2027	11/6/2015	3.33	22.1	27.5	22	23.8	0	13.8	12.7	14	9.3	23.2	22.4	21.7	23.5	21.3	20.6	0.1	0.1	0.1	0.1	0.1	8.47	7.91	8.58	6.22	14.19	12.98	3.12	109	3.8	94	-99.9	64	134.64
2027	11/7/2015	3.33	22.8	29.8	21.5	24.3	0	13.4	12.4	12.8	10	23	22.8	22.2	24.1	21.7	20.7	0.1	0.1	0.1	0.1	0.1	8.25	7.71	7.95	6.55	14.09	12.97	3.12	142	3.2	86	-99.9	63	236.33
2027	11/8/2015	3.72	19.4	29.2	19	23.2	0.39	23.1	12.1	13.2	10.2	22.9	22.2	21.8	23.9	21.6	20.8	0	0.1	0.1	0.1	0.2	14.14	7.58	8.12	6.64	13.99	12.96	3.12	91	3	95	-99.9	64	186.97
2027	11/9/2015	5.48	13	19.7	12.4	15.2	1.76	18.5	15.8	18	16.8	25.8	16.6	15.9	18.6	19.6	20.8	0	0.1	0.1	0.1	0.1	11.18	9.53	10.84	10.11	16.04	12.79	3.12	50	6.3	97	-99.9	66	25.63
2027	11/10/2015	6.19	12.7	14.5	12.7	13.5	0.71	20	15.9	18.2	16.3	26.8	15.9	15.2	17.6	18	20.2	0	0.1	0.1	0.1	0.2	12.08	9.61	10.97	9.86	16.84	12.8	3.11	34	5.4	98	-99.9	65	28
2027	11/11/2015	6.19	13.4	16.1	11.6	13.5	0	15.4	13.7	15.6	14.8	26.6	16.4	15.7	17.9	17.4	19.6	0.1	0.1	0.1	0.1	0.2	9.34	8.42	9.43	9	16.7	13.04	3.11	334	5	95	-99.9	65	103.33
2027	11/12/2015	6.19	12.8	23.2	11.7	15.3	0	14.5	13	14.3	13.7	26.8	16.9	16.4	18.8	17.8	19.3	0.1	0.1	0.1	0.1	0.1	8.83	8.02	8.73	8.39	16.81	12.99	3.11	243	1.6	98	-99.9	64	216.04
2027	11/13/2015	6.19	15	27.2	12.4	19.5	0	13.7	12.7	13.6	13.2	26.4	18.8	18.2	20.3	18.3	19.1	0.1	0.1	0.1	0.1	0.1	8.38	7.88	8.33	8.15	16.52	12.97	3.11	277	4	94	-99.9	64	242.35
2027	11/14/2015	6.19	11.4	20.3	10	14.8	0	13	11.9	12.6	12.8	26.3	15.7	15.2	18.1	17.8	19.1	0.1	0.1	0.1	0.1	0.1	8.03	7.49	7.84	7.91	16.41	12.96	3.11	328	5.2	46	-99.9	65	282.85
2027	11/15/2015	6.19	5.6	17.6	5.6	11.1	0	12.4	11.4	12.7	12.3	25.8	13.6	13.3	16.3	16.7	18.9	0.1	0.1	0.1	0.1	0.1	7.71	7.23	7.87	7.7	16.04	12.93	3.11	27	4.4	92	-99.9	64	261.83
2027	11/16/2015	6.19	11.4	20.9	4.8	12.4	0	12.4	11.2	11.7	11.7	26.2	14.8	14.4	16.6	16	18.4	0	0.1	0.1	0.1	0.1	7.72	7.11	7.35	7.39	16.35	12.96	3.1	67	2.8	85	-99.9	63	260.2
2027	11/17/2015	6.19	16.6	24.5	10.2	16.8	0	12.3	10.8	11.3	11.8	25.8	16.9	16.4	18.2	16.5	18.1	0	0.1	0.1	0.1	0.1	7.69	6.91	7.17	7.42	16.06	12.97	3.11	85	3.4	92	-99.9	63	243.17
2027	11/18/2015	6.19	20.7	25.4	15	19.8	0	11.3	10.8	11.7	11.5	25.6	18.6	18	19.5	17.3	18	0.1	0.1	0.1	0.1	0.1	7.18	6.95	7.39	7.3	15.94	12.98	3.11	104	6.6	88	-99.9	64	201.04
2027	11/19/2015	6.65	20.6	25.9	20.3	22.6	0.46	17.3	13.9	11.2	11.1	25.8	20.1	19.5	20.8	18.1	18.2	0.1	0.1	0.1	0.1	0.1	10.46	8.52	7.11	7.09	16.05	12.97	3.11	141	6.8	94	-99.9	65	108.83
2027	11/20/2015	6.8	14.9	22	14.9	20	0.15	15.5	13.4	14.6	11.5	26.1	18.7	18.1	20.2	18.5	18.4	0.1	0.1	0.1	0.1	0.1	9.4	8.26	8.91	7.25	16.27	12.95	3.11	311	2.8	80	-99.9	66	53.01
2027	11/21/2015	6.8	12.6	23.3	11	16	0	14.2	12.7	13.7	12	25	16.4	15.9	18.3	17.7	18.5	0.1	0.1	0.1	0.1	0.2	8.66	7.89	8.4	7.54	15.52	12.97	3.11	46	3.8	81	-99.9	65	261.02
2027	11/22/2015	6.8	17.4	22.4	11.2	16.2	0	13.8	12.4	13.8	11.4	25.5	17.7	17	18.7	17.1	18.3	0.1	0.1	0.1	0.1	0.1	8.47	7.73	8.47	7.21	15.86	12.97	3.11	67	3.4	91	-99.9	64	170.03
2027	11/23/2015	6.86	6	17.4	6	13.5	0.06	13.4	11.9	13.3	11.4	25.3	13.9	13.3	16.6	17	18.2	0.1	0.1	0.1	0.1	0.1	8.24	7.46	8.21	7.22	15.74	12.95	3.11	340	7	57	-99.9	66	203.49
2027	11/24/2015	6.86	2.6	13.4	2.4	6.7	0	12.4	11.5	12.6	11.5	25.3	11.6	11.2	14.3	15.2	18	0.1	0.1	0.1	0.1	0.1	7.74	7.25	7.81	7.25	15.69	12.93	3.1	13	5	97	-99.9	65	266.02
2027	11/25/2015	6.86	8.4	14.9	0.8	8	0	12.3	11.1	12.1	10.9	25.8	11.9	11.4	14	14.2	17.4	0.1	0.1	0.1	0.1	0.1	7.67	7.09	7.56	6.97	16.05	12.93	3.1	65	2.6	69	-99.9	65	205.73
2027	11/26/2015	6.86	12.6	20.6	8.2	14.2	0	11.6	11	12.5	11.2	25.3	14.2	13.7	15.7	14.5	17	0.1	0.1	0.1	0.1	0.1	7.34	7.01	7.77	7.15	15.67	12.96	3.1	76	5.2	80	-99.9	63	223.89
2027	11/27/2015	6.86	15.8	23.5	11	16.6	0	11.3	10.8	12.3	11.3	25.2	15.9	15.4	17.1	15.2	16.8	0.1	0.1	0.1	0.1	0.1	7.19	6.94	7.66	7.16	15.65	12.95	3.11	72	5.2	87	-99.9	64	222.46
2027	11/28/2015	6.86	14.6	24.1	13.3	17.8	0	11.2	10.6	11.2	10.6	25.1	16.5	16.1	18	15.9	16.8	0.1	0.1	0.1	0.1	0.1	7.14	6.86	7.14	6.83	15.55	12.97	3.11	67	3.5	97	-99.9	64	230.93
2027	11/29/2015	6.86	11.9	24.5	10.9	16.6	0	10.8	10.2	11.2	10.9	24.8	16	15.6	17.8	16.2	16.9	0.1	0.1	0.1	0.1	0.1	6.95	6.64	7.13	6.96	15.36	12.96	3.11	51	2	94	-99.9	64	242.96
2027	11/30/2015	6.86	13.5	26.4	10	16.7	0	10.6	10.1	11.2	10.9	25.1	16.4	16	18.2	16.3	17	0.1	0.1	0.1	0.1	0.1	6.84	6.6	7.11	6.97	15.57	12.96	3.11	102	0.9	94	-99.9	64	230.93
2027	12/1/2015	6.86	18.3	26.2	12	18.2	0	10.6	10	10.8	11.1	25.2	17.3	16.9	18.7	16.6	17	0.1	0.1	0.1	0.1	0.1	6.84	6.55	6.94	7.06	15.63	12.95	3.11	127	1.7	81	-99.9	63	225.42
2027	12/2/2015	6.86	17.6	25.1	13.2	19	0	10	9.7	10.4	10.5	24.8	17.4	17	18.9	16.9	17.1	0.1	0.1	0.1	0.1	0.1	6.54	6.39	6.76	6.8	15.38	12.96	3.11	148	2.5	94	-99.9	64	165.34
2027	12/3/2015	8.81	13.2	19.1	13.2	17.6	1.95	17	14.9	16	16.1	26.6	16.8	16.2	18.3	16.9	17.2	0	0.1	0.1	0.1	0.1	10.25	9.04	9.67	9.73	16.63	12.83	3.11	242	3.3	86	-99.9	65	24.34
2027	12/4/2015	8.81	9.3	13.2	9	10.1	0	14.9	13.2	15.3	14.4	26.3	12.9	12.2	14.9	15.4	17.1	0.1	0.1	0.1	0.1	0.2	9.06	8.15	9.27	8.77	16.45	12.98	3.11	353	6	79	-99.9	66	58.65
2027	12/5/2015	8.81	9.2	15.1	5.9	10.5	0	14.4	12.8	14.2	13.3	26.7	12.2	11.7	14.2	14.4	16.8	0	0.1	0.1	0.1	0.1	8.77	7.96	8.68	8.18	16.75	13	3.1	37	5.7	62	-99.9	65	199
2027	12/6/2015	8.81	10.9	18.3	6.5	11.9	0	13	12	14.1	13	26.4	12.5	12.1	14.3	13.9	16.4	0.1	0.1	0.1	0.1	0.1	8.04	7.55	8.6	8.03	16.49	12.98	3.1	38	5.7	61	-99.9	64	227.36
2027	12/7/2015	8.81	9.9	19.9	7.1	12.6	0	13.4	11.9	13.3	12.4	25.8	12.8	12.4	14.6	13.9	16.1	0	0.1	0.1	0.1	0.1	8.23	7.5	8.19	7.71	16.04	12.96	3.11	37	3.6	85	-99.9	64	224.71
2027	12/8/2015	8.81	7.9	20.2	6.1	12.2	0	13	11.5	12.6	11.9	26.1	12.6	12.3	14.7	14	15.9	0	0.1	0.1	0.1	0.1	8.05	7.29	7.83	7.47	16.27	12.96	3.1	348	2.7	97	-99.9	64	239.7
2027	12/9/2015	8.81	6.7	20.9	4.8	11.3	0	12.7	11.2	12.1	11.7	26	12.2	11.9	14.4	13.8	15.7	0	0.1	0.1	0.1	0.1	7.86	7.12	7.57	7.36	16.24	12.94	3.1	66	1	96	-99.9	64	242.35
2027	12/10/2015	8.81	7	21.2	4.9	11.5	0	12.1	11	11.6	11.5	25.1	12.3	12	14.4	13.7	15.6	0.1	0.1	0.1	0.1	0.2	7.58	7.03	7.34	7.3	15.58	12.94	3.1	315	1.3	91	-99.9	64	239.7
2027	12/11/2015	8.81	12.6	23.3	5.5	13.9	0	11.6	10.9	12	11.8	25.9	14	13.6	15.4	13.8	15.4	0.1	0.1	0.1	0.1	0.1	7.33	6.96	7.54	7.42	16.18	12.95	3.1	186	0.8	91	-99.9	63	215.42
2027	12/12/2015	8.81	12.7	25.8	11.6	17.3	0	11.8	10.6	12	11.2	25.7	14.9	14.6	16.5	14.6	15.4	0.1	0.1	0.1	0.1	0.1	7.42	6.85	7.54	7.15	16.02	12.96	3.11	162	1.3	96	-99.9	63	207.88
2027	12/13/2015	8.81	15.6	24.6	8.9	15.9	0	11.8	10.5	11.4	11	24.9	14.8	14.4	16.4	14.8	15.5	0	0.1	0.1	0.1	0.2	7.44	6.8	7.21	7.03	15.41	12.96	3.11	89	1.7	89	-99.9	64	215.53
2027	12/14/2015	8.81	19.9	25.9	14.2	19.6	0	11.6	10.4	11	11.6	24.8	16.9	16.4	17.8	15.3	15.6	0.1	0.1	0.1	0.1	0.2	7.3	6.75	7.02	7.33	15.34	12.98	3.11	118	5.3	90	-99.9	63	203.39
2027	12/15/2015	9.03	16.7	24.3	16.7	20.3	0.22	14.5	11.5	11.7	11.2	24.8	17.6	17.1	18.6	16.1	15.8	0.1	0.1	0.1	0.1	0.2	8.86	7.28	7.4	7.14	15.32	12.95	3.11	196	4.5	97	-99.9	65	53.76
2027	12/16/2015	9.04	10.1	23.2	10.1	15.7	0.01	13.5	11.2	11.6	11	25.1	15.3	14.9	17.3	16	16	0.1	0.1	0.1	0.1	0.1	8.29	7.15	7.34	7.02	15.56	12.96	3.11	262	1.3	97	-99.9	64	236.64
2027	12/17/2015	9.72	19.7	23.8	8	16.2	0.68	17.9	14.7	16.8	10.9	25	17.3	16.6	17.9	15.5	16	0.1	0.1	0.1	0.1	0.1	10.8	8.93	10.12	6.97	15.5	12.96	3.1	99	2	97	-99.9	64	180.54
2027	12/18/2015	10.6	18.1	23.4	18.1	20.6	0.88	17.3	14.7	16.7	15.6	26.4	18.5	17.9	19.3	16.5	16.1	0	0.1	0.1	0.1	0.1	10.44	8.94	10.09	9.46	16.48	12.97	3.11	190	3.8	95	-99.9	65	73.13
2027	12/19/2015	10.62	5	18.1	5	11.4	0.02	15.2	13.3	15.6	14.4	26.1	12.3	11.7	15	15.6	16.4	0.1	0.1	0.1	0.1	0.2	9.19	8.18	9.46	8.78	16.29	12.93	3.11	315	8.3	64	-99.9	67	163.71
2027	12/20/2015	10.62	3.1	12.2	0.9	5.6	0	14.4	12.5	14.4	13.6	26.6	10.2	9.8	12.6	13.6	16.1	0.1	0.1	0.1	0.1	0.1	8.78	7.77	8.77	8.34	16.64	12.92	3.1	360	4.4	93	-99.9	66	243.68
2027	12/21/2015	10.62	10.2	17.4	0.8	8.5	0	13.9	12.2	13.6	12.8	25.8	11.2	10.7	12.8	12.7	15.5	0.1	0.1	0.1	0.1	0.1	8.52	7.62	8.33	7.91	16.07	12.94	3.09	82	2.2	85	-99.9	64	229.91
2027	12/22/2015	10.62	18.8	18.8	10	14.4	0	13.6	11.9	13.5	12.4	26.2	14.2	13.3	14.7	13	14.9	0.1	0.1	0.1	0.1	0.1	8.34	7.49	8.31	7.73	16.38	12.97	3.1	100	3.9	90	-99.9	64	70.22
2027	12/23/2015	11.29	17.1	20.8	16.9	19.1	0.67	17.8	14.8	17.3	14.1	26.1	15.9	15.2	16.7	14.4	15	0	0.1	0.1	0.1	0.1	10.72	8.97	10.41	8.6	16.28	12.84	3.11	178	3.9	98	-99.9	66	21.85
2027	12/24/2015	11.59	21.3	22.4	16.9	18.8	0.3	17.8	15	17.4	14.7	26.5	16.7	15.8	17.1	14.9	14.9	0	0.1	0.1	0.1	0.1	10.74	9.12	10.51	8.94	16.62	12.84	3.11	129	4.7	94	-99.9	67	21.51
2027	12/25/2015	11.59	19.3	25.9	19.3	22.8	0	16.2	13.8	16.1	14.6	25.9	18.3	17.8	19.2	16.1	15.4	0	0.1	0.1	0.1	0.2	9.81	8.47	9.72	8.91	16.15	13.05	3.11	169	4.1	97	-99.9	67	78.64
2027	12/26/2015	11.59	18.7	25.9	18	21.1	0	14.8	13	14.8	13.8	26.7	18.3	17.8	19.4	16.8	15.8	0.1	0.1	0.1	0.1	0.1	9.01	8.05	9.02	8.46	16.76	13	3.11	126	2.1	98	-99.9	67	104.55
2027	12/27/2015	11.6	20.3	26.4	17.9	20.9	0.01	14.6	12.9	14.2	13.1	25.8	18.5	17.8	19.4	17	16	0.1	0.1	0.1	0.1	0.2	8.91	7.98	8.65	8.09	16.05	12.99	3.11	108	3.4	94	-99.9	67	151.67
2027	12/28/2015	11.61	21.2	28.4	19.2	22.4	0.01	14.3	12.6	13.3	12.8	26.1	19.3	18.6	20.1	17.4	16.3	0.1	0.1	0.1	0.1	0.1	8.71	7.85	8.21	7.95	16.3	12.99	3.11	139	4.1	81	-99.9	67	181.97
2027	12/29/2015	11.62	22	27.5	20.3	22.9	0.01	13.9	12.2	13.2	12.8	25.4	19.7	19	20.3	17.7	16.5	0.1	0.1	0.1	0.1	0.2	8.53	7.63	8.16	7.92	15.81	13	3.11	161	7.2	93	-99.9	68	148.21
2027	12/30/2015	11.98	22.2	24.7	20.7	22.2	0.36	16.1	13.5	15.7	13.1	25.6	20	19.3	20.7	18	16.7	0.1	0.1	0.1	0.1	0.1	9.74	8.29	9.48	8.11	15.92	13	3.11	178	3.5	94	-99.9	68	78.13
2027	12/31/2015	12.18	20.8	26	20.5	22.5	0.2	16.6	13.9	16	13.5	25.5	19.9	19.2	20.9	18.2	16.9	0	0	0.1	0.1	0.1	10	8.53	9.7	8.28	15.86	12.97	3.11	181	2.7	94	-99.9	69	80.27
