# Supplementary material for: Using solar radiation data in soil moisture diagnostic equation for estimating root-zone soil moisture
Source: PeerJ. 2022 Dec 12;10:e14561. doi: 10.7717/peerj.14561 (PMC9753742; doi:10.7717/peerj.14561)
Supplement: Supplemental Information 1 — These data were applied in simulation using the soil moisture diagnostic equation. [file peerj-10-14561-s001.zip › code_data/code_data/GA2027/Gem2016.csv]

2027	1/2/2016	13.41	9.3	13.8	9.3	12	0.15	16.1	13.5	16.3	14.7	27.1	14.3	13.6	16.7	16.8	17.3	0	0.1	0.1	0.1	0.1	9.71	8.3	9.87	8.95	17.02	12.92	3.11	332	5.3	74	70	43.63
2027	1/3/2016	13.41	8.2	12.3	6.4	8.7	0	14.5	12.7	14.7	13.7	27.4	12.9	12.1	14.8	15.2	17	0.1	0.1	0.1	0.1	0.1	8.85	7.87	8.97	8.42	17.29	12.98	3.1	344	5.5	73	69	183.7
2027	1/4/2016	13.41	6.9	11.6	5.4	8.3	0	13.9	12.2	13.6	13.3	26.9	11.8	11.2	13.9	14.2	16.5	0.1	0.1	0.1	0.1	0.1	8.52	7.64	8.34	8.19	16.93	12.96	3.1	305	3.3	71	68	135.66
2027	1/5/2016	13.41	4.6	12.7	4.4	8	0	13.4	11.7	13.7	12.9	26.2	10.5	10	12.8	13.4	16	0.1	0.1	0.1	0.1	0.2	8.27	7.36	8.41	7.98	16.36	12.94	3.1	338	7.1	62	68	245
2027	1/6/2016	13.41	4.6	8.4	-0.5	4.4	0	13	11.5	13.2	12.4	26.2	9.4	9	11.3	12.2	15.5	0.1	0.1	0.1	0.1	0.1	8.06	7.29	8.15	7.7	16.38	12.93	3.1	67	6.1	48	68	251.23
2027	1/7/2016	13.41	6.5	10.8	0.1	5	0	13	11.3	11.9	12.3	26.4	9.5	9	11.2	11.6	15	0.1	0.1	0.1	0.1	0.1	8.02	7.18	7.49	7.69	16.51	12.95	3.1	41	6	60	68	185.54
2027	1/8/2016	13.42	11.9	16.1	5.9	10.3	0.01	12.7	11.1	12.5	12	26	12.3	11.6	13.2	12	14.5	0.1	0.1	0.1	0.1	0.1	7.9	7.07	7.77	7.5	16.19	12.98	3.1	64	4.6	91	66	191.96
2027	1/9/2016	13.85	12.7	13.9	11.3	12.5	0.43	15.3	12.8	14	11.6	25.5	12.8	12.1	13.8	12.6	14.3	0.1	0.1	0.1	0.1	0.1	9.28	7.94	8.58	7.33	15.84	12.96	3.11	49	3.7	97	68	56.08
2027	1/10/2016	13.94	15.8	15.8	10.9	12.8	0.09	15.8	12.9	14.7	12.1	25.4	13.5	12.6	14.2	12.9	14.1	0.1	0.1	0.1	0.1	0.2	9.58	7.96	8.96	7.59	15.54	12.98	3.11	103	5	98	68	67.95
2027	1/11/2016	13.95	3.9	17.1	3.9	10.6	0.01	14.8	12.3	13.9	12.1	25.2	10.3	9.7	12.8	12.9	14.5	0.1	0.1	0.1	0.1	0.2	9.02	7.68	8.52	7.6	15.6	12.94	3.11	290	7.2	73	69	134.13
2027	1/12/2016	13.95	-0.3	11.5	-2.1	3.6	0	14	11.7	13.9	11.8	25.5	8.4	7.9	10.9	11.6	14.3	0.1	0.1	0.1	0.1	0.1	8.55	7.35	8.51	7.43	15.86	12.91	3.1	321	3.2	98	69	263.36
2027	1/13/2016	13.95	3.2	13.6	-1.9	5.1	0	13	11.6	13.2	12.1	25.7	8.3	7.9	10.4	10.8	13.9	0.1	0.1	0.1	0.1	0.1	8.06	7.3	8.15	7.55	16	12.92	3.09	242	2.6	79	68	252.14
2027	1/14/2016	13.95	1.9	13.5	1.4	6.6	0	13.2	11.5	13.2	11.9	25.5	8.3	8	10.5	10.5	13.5	0.1	0.1	0.1	0.1	0.1	8.14	7.27	8.15	7.5	15.84	12.93	3.09	326	2.9	97	67	252.35
2027	1/15/2016	13.95	9.8	13.9	-0.9	6.4	0	13.2	11.1	13.1	11.9	25.5	9	8.4	10.5	10.1	13.2	0.1	0.1	0.1	0.1	0.1	8.15	7.1	8.08	7.48	15.84	12.93	3.09	98	1.8	68	68	135.35
2027	1/16/2016	14.9	9.8	19.5	9.8	14.1	0.95	16.9	14.2	16.2	14.5	25.5	12	11.4	13.1	11.2	13	0	0	0.1	0.1	0.1	10.18	8.66	9.79	8.83	15.85	12.98	3.1	196	7.5	96	67	159.22
2027	1/17/2016	14.9	9.4	18.8	7.2	11.6	0	14.9	13	15.6	13.7	25.9	11.7	11.2	13.2	11.7	13	0.1	0.1	0.1	0.1	0.1	9.08	8.03	9.47	8.38	16.16	12.97	3.11	298	1.7	94	68	175.03
2027	1/18/2016	14.99	4.5	13	4.5	9.6	0.09	15.1	12.7	15.2	13.6	25.4	9.7	9.2	11.9	11.6	13.1	0.1	0.1	0.1	0.1	0.2	9.19	7.91	9.24	8.36	15.78	12.95	3.11	329	8.2	72	68	246.74
2027	1/19/2016	14.99	2.5	10.6	0.7	5.5	0	14.3	12.1	14.4	13.3	25.5	8.3	7.8	10.5	10.6	13	0.1	0.1	0.1	0.1	0.1	8.72	7.59	8.77	8.18	15.88	12.92	3.1	309	6.2	70	68	257.35
2027	1/20/2016	14.99	-0.8	8.9	-3.5	2	0	13.8	11.8	13.7	12.8	25.3	6.8	6.4	9.2	9.7	12.7	0.1	0.1	0.1	0.1	0.2	8.46	7.41	8.4	7.93	15.68	12.9	3.1	330	3.4	94	68	268.67
2027	1/21/2016	14.99	9.9	15	-2.1	6.3	0	13.4	11.6	14.2	12.5	25.5	9.2	8.7	10.4	9.4	12.3	0.1	0.1	0.1	0.1	0.1	8.27	7.33	8.65	7.79	15.82	12.94	3.09	153	2.7	58	66	257.24
2027	1/22/2016	15.12	11.9	12.6	5.3	10.1	0.13	14.2	11.9	12.4	11.9	25.8	10.2	9.7	11.3	10	12.1	0.1	0.1	0.1	0.1	0.1	8.65	7.45	7.72	7.49	16.07	12.96	3.11	117	2.8	77	67	60.17
2027	1/23/2016	15.63	2.6	19.8	2.4	12.1	0.51	16.3	14	15.6	12.9	25.5	9.9	9.6	12.2	11	12.2	0.1	0	0.1	0.1	0.1	9.84	8.54	9.44	7.98	15.88	12.93	3.11	205	8.1	84	67	167.48
2027	1/24/2016	15.64	-0.6	4.1	-0.6	1.6	0.01	15.2	12.9	15.4	13.3	25.8	4.9	4.5	7.7	9.2	12.3	0.1	0.1	0.1	0.1	0.1	9.21	7.96	9.32	8.17	16.09	12.92	3.1	307	12.1	74	70	67.74
2027	1/25/2016	15.64	-0.2	11.7	-3.6	2.1	0	14.2	12.3	14	12.9	25.4	6.1	5.8	8.5	8.5	11.8	0.1	0.1	0.1	0.1	0.2	8.68	7.67	8.59	8.01	15.79	12.92	3.09	315	2.6	96	67	277.75
2027	1/26/2016	15.64	3.5	16.5	-1.8	6.4	0	13.9	12.2	13.5	12.2	25.3	7.8	7.4	9.7	8.8	11.5	0.1	0.1	0.1	0.1	0.2	8.51	7.6	8.31	7.6	15.74	12.93	3.09	107	1.6	96	67	256.73
2027	1/27/2016	15.64	11.4	20.3	2.7	12	0	13.9	12.1	12.9	12.5	25.3	10.4	9.9	11.4	9.4	11.3	0.1	0.1	0.1	0.1	0.1	8.49	7.55	7.96	7.79	15.7	12.96	3.1	148	3	90	67	168.5
2027	1/28/2016	15.7	12.7	17.4	9.8	13	0.06	13.8	11.8	13.7	12.3	25.1	11.6	11	12.3	10.3	11.4	0.1	0.1	0.1	0.1	0.2	8.45	7.42	8.4	7.69	15.56	12.96	3.11	28	3.5	97	68	64.33
2027	1/29/2016	16.13	7	12.8	7	11.3	0.43	16.6	13.5	15.6	12.9	25.7	10.5	10.1	12.2	10.9	11.7	0.1	0.1	0.1	0.1	0.1	10.04	8.32	9.44	7.97	15.97	12.87	3.11	5	4.2	97	68	36.94
2027	1/30/2016	16.13	5.6	17.7	4.1	9.7	0	15.8	12.8	15.5	13.1	25.4	9.6	9.3	11.8	10.6	11.8	0	0.1	0.1	0.1	0.1	9.56	7.95	9.39	8.08	15.81	12.97	3.1	260	3.5	92	67	282.23
2027	1/31/2016	16.13	9.3	20.5	2.1	10.7	0	14.7	12.5	14.4	12.5	25.5	10.5	10.2	12.3	10.7	11.8	0.1	0.1	0.1	0.1	0.1	8.95	7.79	8.79	7.77	15.88	12.95	3.1	158	2	74	67	283.97
2027	2/1/2016	16.13	12	18.6	6.3	11.8	0	14	12.1	14.3	12.3	25.3	11	10.5	12.5	10.8	11.8	0.1	0.1	0.1	0.1	0.1	8.56	7.58	8.71	7.7	15.74	12.96	3.11	155	2.2	81	67	145.76
2027	2/2/2016	16.13	13.6	26.1	8.8	16.6	0	13.5	12	14.1	12.1	25.6	13.7	13.4	14.9	11.9	11.9	0.1	0.1	0.1	0.1	0.1	8.32	7.5	8.59	7.6	15.9	12.96	3.11	183	2.2	92	66	264.79
2027	2/3/2016	16.14	21	23.6	10.1	17.3	0.01	14.1	11.8	13.3	12.4	25.5	15.6	14.8	15.8	12.6	12	0.1	0.1	0.1	0.1	0.1	8.59	7.4	8.21	7.73	15.84	12.99	3.11	106	3.4	83	67	162.89
2027	2/4/2016	18.54	13.9	23.8	13.9	20.1	2.4	21.6	16.5	18.6	17.9	27.4	16.2	15.6	17.2	14.2	12.5	0.1	0.1	0.1	0.1	0.2	13.15	9.95	11.21	10.8	17.25	12.91	3.12	187	6.5	94	68	40.59
2027	2/5/2016	18.81	6.9	13.9	6.9	11.5	0.27	16.5	13.7	16	15	28.5	11	10.7	14	13.4	13	0	0	0.1	0.1	0.1	9.97	8.41	9.68	9.09	18.14	12.97	3.11	320	5.7	51	69	82.11
2027	2/6/2016	18.81	1.7	11.2	1	5.7	0	15.3	12.8	16	13.7	27.7	8.7	8.5	11.6	11.7	13	0	0.1	0.1	0.1	0.1	9.29	7.94	9.64	8.41	17.5	12.93	3.1	351	6.6	95	68	309.98
2027	2/7/2016	18.82	4.3	8.8	1.1	4.9	0.01	14.5	12.3	14	13.6	26.9	8	7.5	10.1	10.3	12.6	0.1	0.1	0.1	0.1	0.1	8.85	7.69	8.57	8.33	16.9	12.93	3.09	41	4.2	79	69	95.68
2027	2/8/2016	18.82	4	12.9	2.3	6.9	0	13.8	12	14.2	13.2	26.7	8.1	7.9	10.6	10.1	12.3	0.1	0.1	0.1	0.1	0.1	8.45	7.53	8.67	8.12	16.71	12.93	3.1	321	6.2	70	67	302.84
2027	2/9/2016	18.96	6.3	16.4	0.2	7.3	0.14	14.9	11.9	13.6	12.5	26.3	8.2	7.8	10.5	9.9	11.9	0.1	0.1	0.1	0.1	0.1	9.07	7.49	8.36	7.78	16.46	12.91	3.1	242	3.8	54	68	232.76
2027	2/10/2016	18.97	-0.4	9.8	-0.4	5.2	0.01	13.8	11.7	14	12.6	25.7	6.5	6.2	9.3	9.4	11.7	0.1	0.1	0.1	0.1	0.2	8.45	7.38	8.57	7.83	16.01	12.91	3.1	271	6.7	77	68	291.92
2027	2/11/2016	18.97	0.6	7.5	-2.2	1.6	0	13.5	11.5	13.5	12	25.6	5.9	5.7	8.5	8.6	11.4	0.1	0.1	0.1	0.1	0.1	8.28	7.29	8.3	7.5	15.94	12.9	3.09	275	5.2	68	68	320.99
2027	2/12/2016	18.97	12.3	20	-1.8	9.1	0	12.9	11.3	13.9	12	26.1	10	9.5	11	9	11	0.1	0.1	0.1	0.1	0.1	7.98	7.17	8.54	7.55	16.3	12.94	3.09	210	2.8	84	65	298.15
2027	2/13/2016	18.97	13.9	21.5	11.9	15.6	0	13.2	11.4	12.6	11.9	25.5	11.6	11.3	13.1	10.6	11	0.1	0.1	0.1	0.1	0.1	8.13	7.21	7.84	7.46	15.82	12.96	3.11	246	3.9	49	66	195.33
2027	2/14/2016	18.97	3.6	13.9	3.5	8.3	0	12.8	10.9	12.7	12	25.8	9.2	9.1	11.7	10.7	11.3	0.1	0.1	0.1	0.1	0.1	7.95	6.99	7.86	7.52	16.09	12.93	3.11	340	7.3	38	67	314.77
2027	2/15/2016	18.97	6.5	14.1	-0.6	6.4	0	12.6	10.7	12.4	12	24.9	9.9	9.6	11.6	10.2	11.4	0	0.1	0.1	0.1	0.2	7.84	6.88	7.75	7.55	15.44	12.93	3.1	87	5.7	90	65	295.29
2027	2/16/2016	19.63	13.4	20.6	5.5	12.5	0.66	24.6	15.5	12.8	11.6	25.2	13.2	12.6	13.5	10.8	11.3	0	0.1	0.1	0.1	0.1	15.24	9.37	7.95	7.31	15.6	12.96	3.11	138	7.2	94	65	182.38
2027	2/17/2016	19.96	10.7	18.6	9.7	13.3	0.33	16.1	13.8	16	14.1	25.4	12.2	11.9	14.1	11.9	11.6	0.1	0.1	0.1	0.1	0.1	9.71	8.44	9.69	8.64	15.78	12.95	3.11	259	4.1	76	65	327.22
2027	2/18/2016	19.96	8.6	16.9	5.8	11.4	0	15.4	12.9	16.1	13.2	26.2	11.2	11	13.5	11.8	11.8	0	0.1	0.1	0.1	0.1	9.33	7.98	9.74	8.12	16.37	12.93	3.11	305	3.8	71	66	323.24
2027	2/19/2016	19.96	9.8	18.2	3.4	10.4	0	14.6	12.6	14.3	12.9	25.7	11.5	11.3	13.4	11.6	11.8	0.1	0	0.1	0.1	0.1	8.9	7.84	8.74	7.96	16.03	12.94	3.1	38	3.8	68	65	330.07
2027	2/20/2016	19.96	12.4	20.3	6.3	12.7	0	13.9	12.2	14.5	12.8	25.4	12.7	12.4	14.1	11.9	11.9	0.1	0.1	0.1	0.1	0.1	8.5	7.63	8.82	7.92	15.81	12.95	3.11	124	4.5	78	65	330.79
2027	2/21/2016	19.96	15.4	23.2	6.3	15.1	0	13.6	12	13.7	12.7	25.8	14.6	14.2	15.6	12.5	12	0.1	0.1	0.1	0.1	0.1	8.38	7.51	8.43	7.89	16.05	12.96	3.11	220	1.9	75	64	315.79
2027	2/22/2016	19.96	15.9	22.6	11.2	16.6	0	13.4	11.7	13.1	12.7	25.4	15.6	15.2	16.4	13.2	12.2	0.1	0.1	0.1	0.1	0.1	8.24	7.36	8.1	7.89	15.79	12.96	3.11	202	1.9	84	64	212.67
2027	2/23/2016	19.96	15.9	21.9	13.6	17.2	0	13.5	11.4	13.1	12.4	25.7	15.5	15	16.5	13.7	12.5	0.1	0.1	0.1	0.1	0.1	8.31	7.23	8.09	7.74	16	12.96	3.11	192	1.8	80	65	148.51
2027	2/24/2016	19.96	19.8	25.8	14.2	19.7	0	13.4	11.4	12.2	11.9	25.2	17.4	16.9	17.9	14.4	12.8	0.1	0.1	0.1	0.1	0.1	8.24	7.23	7.63	7.5	15.66	12.97	3.11	168	4.9	83	64	246.33
2027	2/25/2016	21.32	9.2	21.8	9.2	17	1.36	16.8	13.8	16.7	15.6	26.2	13.7	13.4	16.4	15	13.3	0	0.1	0.1	0.1	0.2	10.12	8.46	10.06	9.46	16.34	12.94	3.12	235	9.3	60	66	257.96
2027	2/26/2016	21.32	9	14.6	5.7	9.6	0	15.5	12.7	14.9	14.1	26	12	11.6	14.3	13.5	13.4	0	0.1	0.1	0.1	0.2	9.38	7.89	9.04	8.61	16.23	12.94	3.11	283	6.4	55	65	349.45
2027	2/27/2016	21.32	3.4	12.7	3.4	7.6	0	14.1	12.3	14.8	13.6	26.1	10.7	10.5	13.3	12.6	13.2	0.1	0.1	0.1	0.1	0.1	8.65	7.68	9.02	8.36	16.27	12.92	3.1	317	5.9	89	65	360.98
2027	2/28/2016	21.32	4.8	16.3	0.3	7.9	0	13.7	11.9	14.7	12.9	26.1	11.2	11	13.5	12.2	13	0.1	0.1	0.1	0.1	0.1	8.43	7.47	8.96	8	16.28	12.91	3.1	304	2	92	64	355.98
2027	2/29/2016	21.32	10.9	20.8	1.5	11.5	0	13.9	11.8	13.5	12.7	26	12.5	12.2	14.3	12.4	12.8	0.1	0.1	0.1	0.1	0.1	8.54	7.41	8.29	7.9	16.25	12.93	3.1	204	1.8	57	63	361.69
2027	3/1/2016	21.32	12	22.1	6	14.1	0	13.2	11.6	13.2	12	25.7	13.6	13.2	15.1	12.8	12.7	0.1	0.1	0.1	0.1	0.1	8.14	7.34	8.13	7.51	16.02	12.94	3.11	235	2.9	91	63	278.97
2027	3/2/2016	21.32	16.7	23.6	9.2	16.8	0	13.2	11.5	13.2	12.4	25.5	15.4	15	16.4	13.4	12.8	0.1	0.1	0.1	0.1	0.1	8.12	7.27	8.13	7.75	15.84	12.96	3.11	215	2.7	72	63	289.37
2027	3/3/2016	21.39	6.7	17.9	6.7	14	0.07	12.5	10.9	12.9	11.6	25.3	13.3	13.2	15.7	13.9	13	0.1	0.1	0.1	0.1	0.1	7.8	6.98	7.97	7.31	15.73	12.93	3.12	306	6.4	86	64	373.22
2027	3/4/2016	22.11	8.9	21.3	3.8	12.6	0.72	23.4	15.3	12.6	11.9	25.3	12.9	12.9	15.5	13.5	13.1	0	0	0.1	0.1	0.1	14.35	9.29	7.82	7.46	15.73	12.92	3.1	115	5.5	96	63	339.15
2027	3/5/2016	22.11	6.9	15.1	6.7	10.5	0	16.4	13.3	15.8	12.3	25.3	12	11.6	14.2	13	13.2	0.1	0.1	0.1	0.1	0.1	9.88	8.19	9.55	7.69	15.69	12.95	3.11	340	5.4	97	64	228.07
2027	3/6/2016	22.11	8.4	19.9	3.6	11.5	0	15	12.8	15.6	12.7	25.5	13	12.6	14.9	13	13.1	0.1	0.1	0.1	0.1	0.1	9.09	7.91	9.45	7.89	15.85	12.94	3.1	319	1.6	95	62	348.43
2027	3/7/2016	22.11	11.2	19.6	6.2	12.3	0	14.7	12.2	13.9	12.5	25.5	13.1	12.8	15	13.1	13	0.1	0.1	0.1	0.1	0.1	8.95	7.63	8.5	7.76	15.84	12.93	3.11	7	3.7	70	63	383.93
2027	3/8/2016	22.11	15.1	23.1	6.1	15.4	0	14.3	12.2	14.4	11.8	25.8	15	14.6	16.1	13.5	13	0	0.1	0.1	0.1	0.1	8.73	7.61	8.81	7.41	16.05	12.95	3.11	121	4.6	77	62	371.89
2027	3/9/2016	22.11	17.7	25.9	9.4	18.3	0	13.2	11.8	13.3	12.1	25.3	16.5	16	17.4	14.2	13.2	0.1	0.1	0.1	0.1	0.1	8.14	7.42	8.2	7.57	15.71	12.95	3.11	134	4.7	70	62	370.16
2027	3/10/2016	22.11	18.6	25.8	13.4	19.5	0	13.5	11.2	13.7	12.2	25.1	17.1	16.7	18	14.9	13.5	0.1	0.1	0.1	0.1	0.1	8.29	7.11	8.39	7.62	15.59	12.96	3.12	139	5.8	76	62	311.3
2027	3/11/2016	22.11	15.5	28.3	15.5	21.2	0	12.9	11.2	11.6	11.6	25	17.9	17.5	18.9	15.6	13.7	0.1	0.1	0.1	0.1	0.2	7.97	7.11	7.32	7.31	15.48	12.95	3.12	164	4.9	90	62	317.22
2027	3/12/2016	22.11	17	28.7	15.3	21.3	0	12.2	10.9	11.8	11.6	25.1	18.9	18.5	19.8	16.3	14.1	0.1	0.1	0.1	0.1	0.1	7.61	6.99	7.44	7.31	15.53	12.95	3.12	175	3.1	90	61	349.15
2027	3/13/2016	22.11	20.7	28.4	14.1	21.4	0	11.3	10.6	11.5	11.4	25.1	19.3	18.8	20	16.7	14.4	0.1	0.1	0.1	0.1	0.1	7.19	6.82	7.29	7.24	15.6	12.96	3.12	143	4.2	72	62	309.88
2027	3/14/2016	22.15	18.4	27.1	18.4	21.9	0.04	11.4	10.2	11.3	11.5	25.3	19.4	18.9	20.4	17.1	14.7	0.1	0.1	0.1	0.1	0.1	7.21	6.67	7.18	7.28	15.7	12.97	3.12	173	4.4	93	62	231.03
2027	3/15/2016	22.16	19.2	29.2	15.3	21.4	0.01	11.1	10	11.5	11.6	25.3	19.5	19.1	20.6	17.3	15	0.1	0.1	0.1	0.1	0.1	7.08	6.56	7.28	7.35	15.74	12.98	3.12	228	3.8	76	61	320.08
2027	3/16/2016	22.16	18.9	29.8	17.6	22.4	0	10.7	9.7	9.9	11.1	25.4	20.4	20	21.4	17.9	15.3	0.1	0.1	0.1	0.1	0.1	6.89	6.42	6.48	7.1	15.79	12.97	3.12	234	3.1	76	61	351.7
2027	3/17/2016	22.16	19.4	27.7	17.2	22.1	0	10.1	9.5	10.5	11.2	24.8	20.3	19.9	21.3	18	15.6	0.1	0.1	0.1	0.1	0.1	6.59	6.31	6.81	7.14	15.37	12.96	3.12	245	3.5	85	61	256.84
2027	3/18/2016	23.57	17	23.6	16.9	20.3	1.41	22.2	17.9	20.5	19.7	30.3	17.6	17	18.9	17.2	16.2	0	0	0.1	0.1	0.1	13.52	10.78	12.43	11.91	19.54	12.96	3.12	229	2	90	62	123.32
2027	3/19/2016	23.79	16.6	20.9	13.5	16.9	0.53	22.7	17.9	18.5	15	26.5	17.9	17.4	19.3	17.1	16	0.1	0	0.1	0.1	0.2	13.91	10.8	11.18	9.11	16.63	12.96	3.12	257	3	96	62	168.3
2027	3/20/2016	24.18	18.7	23.4	16.3	19.3	0.01	16.2	14.2	16	15.4	26.7	19	18.3	20.1	17.4	15.9	0.1	0	0.1	0.1	0.1	9.79	8.67	9.7	9.31	16.78	12.97	3.12	250	2.8	79	62	222.56
2027	3/21/2016	24.18	8.6	18.7	8.6	14.9	0	14.8	13.1	15.6	14	26.3	15.1	15	18.5	17.2	16	0.1	0.1	0.1	0.1	0.1	9.02	8.1	9.46	8.57	16.45	12.94	3.12	316	8.5	39	62	379.95
2027	3/22/2016	24.18	5.4	15.7	3.7	9.1	0	14.1	12.4	14.4	13.3	26	14.1	14	16.9	15.9	15.8	0.1	0.1	0.1	0.1	0.1	8.64	7.72	8.76	8.22	16.23	12.93	3.11	317	6.6	91	62	420.65
2027	3/23/2016	24.18	9.2	21.3	3.1	12.2	0	14.2	12.1	14.5	12.7	26.2	15.3	15.2	17.6	15.7	15.5	0.1	0.1	0.1	0.1	0.1	8.66	7.57	8.82	7.89	16.36	12.92	3.1	161	1.8	76	61	419.42
2027	3/24/2016	24.18	12.5	24.5	4.8	15	0	13.3	11.8	14	12.8	26.2	16.9	16.7	18.7	15.9	15.3	0.1	0.1	0.1	0.1	0.1	8.2	7.44	8.59	7.92	16.33	12.94	3.11	164	2	86	60	320.48
2027	3/25/2016	24.53	16.1	25.7	10.8	18.4	0.35	18	13.1	13.1	12.2	25.7	17.7	17.1	19	16.2	15.3	0.1	0.1	0.1	0.1	0.1	10.83	8.09	8.06	7.64	16.01	12.94	3.11	162	4.5	94	61	210.94
2027	3/26/2016	25.18	17.4	18.4	15.1	17	0.65	18.6	15.4	17.7	14.3	25.9	16.9	16.2	17.8	15.9	15.3	0.1	0.1	0.1	0.1	0.1	11.23	9.31	10.66	8.74	16.11	12.84	3.12	183	2.2	97	62	29.06
2027	3/27/2016	25.31	18.4	21.8	17.2	18.8	0.13	17.4	14.6	16.9	14.9	26.1	16.8	16.1	18	16	15.3	0.1	0.1	0.1	0.1	0.1	10.51	8.91	10.22	9.04	16.29	12.99	3.12	163	4	87	62	59.27
2027	3/28/2016	26.68	17.2	19.5	16.5	17.9	1.37	19.6	15.9	18.8	17	28.3	17	16.4	18	16	15.3	0	0	0.1	0.1	0.1	11.86	9.63	11.31	10.23	17.95	12.95	3.12	42	3	97	63	45.06
2027	3/29/2016	26.69	15.5	26	15.2	19.6	0.01	16.6	13.9	16.4	14.8	27.3	18	17.6	19.9	16.9	15.4	0.1	0	0.1	0.1	0.1	10	8.52	9.88	9.01	17.19	13	3.12	277	3.2	96	62	312.32
2027	3/30/2016	26.69	11	23.5	11	16.2	0	15.9	13	14.9	14.3	27.1	16.4	16.1	18.8	16.7	15.6	0	0.1	0.1	0.1	0.1	9.59	8.04	9.07	8.7	17.06	12.97	3.12	8	2.2	92	62	311.61
2027	3/31/2016	26.69	18	24.1	10.9	17.8	0	14.6	12.6	15	13.6	26.5	18.4	18	19.7	16.8	15.6	0.1	0.1	0.1	0.1	0.1	8.88	7.84	9.13	8.35	16.63	12.97	3.11	105	4.8	90	61	386.78
2027	4/1/2016	26.99	20.7	28.6	17.7	21.8	0.3	16.2	13.2	14.1	12.8	26.5	20.1	19.5	21	17.5	15.6	0.1	0.1	0.1	0.1	0.1	9.77	8.17	8.64	7.95	16.6	12.96	3.12	164	5.9	94	62	268.16
2027	4/2/2016	30.06	17.7	25.3	17.7	20.8	3.07	26.9	19.9	20.9	19.7	32.2	18	17.4	19.7	17.9	16	0	0	0.1	0.1	0.1	16.92	12.03	12.69	11.92	21.09	12.9	3.12	166	3.8	97	64	99.55
2027	4/3/2016	30.43	13.5	21.8	13.1	17.8	0.37	17.5	14.5	17	19.9	33.5	16.2	16.1	19.5	17.7	16.2	0	0	0.1	0.1	0.1	10.55	8.81	10.25	12.05	22.27	12.98	3.12	284	5.9	56	63	368.32
2027	4/4/2016	30.43	10.7	22.7	9.9	15.3	0	15.8	13.4	15.4	17.8	33.8	16.6	16.7	19.4	17.2	16.2	0	0	0.1	0.1	0.1	9.57	8.23	9.34	10.7	22.47	12.96	3.11	329	4.6	93	62	454.82
2027	4/5/2016	30.43	12.5	24.8	9	16.9	0	15.1	13	15.1	16.3	33.7	18.1	18.1	20.5	17.5	16.1	0.1	0.1	0.1	0.1	0.1	9.14	8.01	9.15	9.83	22.38	12.94	3.11	245	2.3	84	61	455.84
2027	4/6/2016	30.43	15.3	24.3	11.3	17.3	0	14.6	12.5	14.3	15.2	33.9	18.1	18.1	20.7	17.8	16	0	0.1	0.1	0.1	0.1	8.91	7.8	8.75	9.2	22.62	12.95	3.12	354	4.7	76	61	464.61
2027	4/7/2016	30.45	15.6	22.9	11.3	17.6	0.02	13.8	12.4	14.7	14.8	34	19.1	18.9	20.8	17.7	16.1	0.1	0	0.1	0.1	0.1	8.45	7.73	8.95	8.98	22.66	12.96	3.12	143	6.1	88	61	370.87
2027	4/8/2016	30.52	17.7	23.8	15.3	18.8	0.07	14.3	12	13.7	13.8	31	19	18.8	21.2	18.2	16.2	0	0.1	0.1	0.1	0.1	8.75	7.53	8.42	8.48	20.09	12.97	3.12	260	4.1	62	60	438.6
2027	4/9/2016	30.52	12.8	22.4	12.3	17.7	0	13	11.8	13.1	13.5	29.5	18.2	18.2	21	18.4	16.4	0.1	0.1	0.1	0.1	0.1	8.02	7.43	8.11	8.28	18.94	12.95	3.12	291	5.3	47	60	457.47
2027	4/10/2016	30.52	10.8	22.4	8.3	16	0	12.7	11.6	12.9	13.5	28.8	17.9	17.9	20.7	18.1	16.5	0.1	0.1	0.1	0.1	0.1	7.9	7.31	7.99	8.3	18.32	12.95	3.11	310	6.1	49	59	463.59
2027	4/11/2016	30.52	14	22.7	7	15.5	0	12.5	11.2	13.5	13	28.1	18.7	18.6	20.7	17.8	16.4	0.1	0.1	0.1	0.1	0.1	7.8	7.12	8.28	8.02	17.79	12.95	3.11	97	5.3	84	58	429.32
2027	4/12/2016	30.52	19	26.6	11.5	19.4	0	12.6	11.4	12.2	12.5	27.3	20.5	20.1	21.9	18.3	16.4	0.1	0	0.1	0.1	0.1	7.82	7.22	7.65	7.79	17.18	12.96	3.12	148	4.2	73	59	386.58
2027	4/13/2016	30.66	15.6	23.9	15.6	19.2	0.14	12.8	11.3	12.4	12.6	26.9	18.8	18.4	20.9	18.4	16.6	0.1	0.1	0.1	0.1	0.1	7.92	7.16	7.71	7.83	16.87	12.96	3.12	331	3.8	97	59	251.12
2027	4/14/2016	30.66	16.5	21.9	14.1	17.9	0	12.8	11	12.3	12.4	27.1	18.3	17.8	20	17.7	16.5	0.1	0.1	0.1	0.1	0.1	7.96	7.04	7.67	7.75	17.01	12.96	3.12	84	4.4	86	60	200.02
2027	4/15/2016	31.89	13.8	16.5	13.2	14.5	1.23	18.6	15.1	18.2	15.7	26.8	15.3	14.7	17.3	16.6	16.5	0.1	0.1	0.1	0.1	0.1	11.24	9.18	10.94	9.5	16.81	12.89	3.12	80	4.5	91	61	50.42
2027	4/16/2016	32.09	14.5	16.4	12.1	14	0.2	16.9	14.2	17.2	15	26.3	15.2	14.5	17	15.9	16.2	0.1	0.1	0.1	0.1	0.2	10.2	8.69	10.38	9.1	16.47	12.97	3.12	62	5.9	90	60	111.38
2027	4/17/2016	32.09	14.4	22.3	13.4	17.2	0	15.5	13.2	15.7	14.7	26.7	16.4	16	18.5	16.4	16.1	0.1	0.1	0.1	0.1	0.1	9.39	8.16	9.49	8.95	16.76	12.98	3.12	87	6.1	77	59	290.29
2027	4/18/2016	32.09	12.8	23.1	11.1	16.7	0	14.5	12.5	15.1	13.9	26.4	17.5	17.4	19.8	17.2	16	0.1	0.1	0.1	0.1	0.1	8.84	7.8	9.15	8.51	16.49	12.94	3.12	74	4	65	60	470.83
2027	4/19/2016	32.09	12.3	26	7.2	16.8	0	14	12.5	15	13.5	26.5	18.8	18.7	20.9	17.7	16.1	0.1	0.1	0.1	0.1	0.1	8.57	7.76	9.12	8.3	16.62	12.94	3.11	80	2.6	90	59	478.69
2027	4/20/2016	32.09	16.7	28.9	8.8	18.9	0	13.9	12.1	13.8	12.8	26.4	20.2	20.1	22.1	18.5	16.3	0.1	0.1	0.1	0.1	0.1	8.52	7.56	8.45	7.91	16.53	12.94	3.12	104	1.5	64	58	475.32
2027	4/21/2016	32.09	18.6	28.2	12.8	20.8	0	13	11.9	13.3	12.7	25.9	20.9	20.8	22.6	18.9	16.4	0.1	0.1	0.1	0.1	0.1	8.06	7.49	8.18	7.87	16.14	12.95	3.12	127	3.3	67	58	378.42
2027	4/22/2016	32.14	18.2	27.8	16.7	21.1	0.05	13	11.8	13	12.6	26.1	21.2	20.9	22.9	19.3	16.7	0.1	0.1	0.1	0.1	0.1	8.02	7.41	8.03	7.82	16.26	12.95	3.12	154	4.4	78	58	343.33
2027	4/23/2016	32.18	16.4	26.7	15.2	19.9	0.04	12.9	11.4	12.7	12.5	25.5	19.3	19	21.5	19.1	17	0.1	0.1	0.1	0.1	0.1	8	7.22	7.9	7.76	15.86	12.96	3.12	184	2.1	96	58	246.23
2027	4/24/2016	32.18	15.6	27.4	15.6	20.9	0	12.3	11	12	12.2	26	21.1	20.9	23.1	19.6	17.1	0.1	0.1	0.1	0.1	0.1	7.67	7.04	7.52	7.63	16.26	12.94	3.12	307	4.1	89	58	405.14
2027	4/25/2016	32.18	19.6	28.7	12.7	21.4	0	12.1	11.2	11	12	25.3	22.5	22.3	24.1	20.2	17.2	0.1	0.1	0.1	0.1	0.1	7.57	7.14	7.02	7.54	15.73	12.95	3.12	108	3.5	76	57	452.06
2027	4/26/2016	32.18	20.5	28.6	17.7	22.5	0	12.4	10.8	10.3	12.3	25.7	23.6	23.3	24.9	20.8	17.5	0.1	0.1	0.1	0.1	0.1	7.73	6.95	6.68	7.66	16.02	12.94	3.12	149	4.8	79	57	402.08
2027	4/27/2016	32.18	20.5	30.7	16.9	23.5	0	11.4	10.7	10.7	11.6	25.3	24.3	24.1	25.8	21.5	17.8	0.1	0.1	0.1	0.1	0.1	7.25	6.88	6.89	7.32	15.72	12.96	3.12	178	3	86	57	429.93
2027	4/28/2016	32.18	21.9	30.9	18.3	24.1	0	11.6	10.6	10	11.6	25.5	25.1	24.8	26.4	22	18.1	0.1	0.1	0.1	0.1	0.1	7.35	6.86	6.56	7.34	15.88	12.96	3.12	186	2.8	86	57	406.16
2027	4/29/2016	32.18	21.1	29.6	21.1	24.6	0	11.2	10.2	9.9	11.7	25.4	24.4	24	25.9	22.1	18.5	0.1	0.1	0.1	0.1	0.1	7.13	6.65	6.49	7.38	15.8	12.97	3.13	211	2.8	91	57	299.17
2027	4/30/2016	32.18	22.5	33.6	20.5	26.2	0	11.2	10.3	9	11	25.2	26.4	26.2	27.6	22.9	18.7	0.1	0.1	0.1	0.1	0.1	7.14	6.7	6.1	7.03	15.66	12.96	3.13	251	2.1	82	57	460.73
2027	5/1/2016	32.75	20.8	32.5	19.6	24.9	0.57	18.3	13.4	9.1	11.2	25.4	24.2	23.8	26.3	23.1	19	0	0.1	0.1	0.1	0.1	11.02	8.24	6.16	7.12	15.77	12.93	3.13	147	4.3	93	57	367.2
2027	5/2/2016	32.75	22.1	32.1	20.1	24.8	0	14.8	12.6	13.2	11.3	25	24.1	23.7	26.1	22.8	19.3	0.1	0.1	0.1	0.1	0.1	9.01	7.85	8.12	7.19	15.52	12.96	3.13	154	3.2	85	57	361.49
2027	5/3/2016	32.88	21	30.2	19.4	23.5	0.13	14.9	12.6	12.3	12	25.5	23.5	23	25.3	22.4	19.4	0.1	0.1	0.1	0.1	0.1	9.07	7.82	7.67	7.53	15.87	12.95	3.13	153	2.9	94	58	296.31
2027	5/4/2016	33.19	20.7	30.2	20.2	23.2	0.31	16.9	13.6	15.4	12	25.7	23	22.4	24.9	22.2	19.4	0.1	0.1	0.1	0.1	0.1	10.2	8.35	9.34	7.51	16.02	12.94	3.13	246	2.8	96	58	293.25
2027	5/5/2016	33.19	14.6	24.5	14.6	20.5	0	14.9	12.5	14.5	12.2	25.7	21.3	21	23.9	21.8	19.5	0.1	0.1	0.1	0.1	0.1	9.07	7.8	8.82	7.6	16.01	12.95	3.13	313	5.7	75	57	469.71
2027	5/6/2016	33.19	12.8	21.7	12.6	17	0	13.9	11.7	13.4	11.6	25.4	20	19.7	22.6	20.9	19.3	0.1	0.1	0.1	0.1	0.1	8.51	7.4	8.24	7.33	15.76	12.94	3.12	312	8.1	71	57	481.85
2027	5/7/2016	33.19	11.8	22.7	8.5	15.7	0	13.2	11.5	12.1	11.6	25.2	20.3	20	22.7	20.4	19.1	0.1	0.1	0.1	0.1	0.1	8.14	7.28	7.58	7.35	15.66	12.95	3.12	317	5.8	87	57	477.77
2027	5/8/2016	33.19	16.4	26.9	10.6	18.9	0	13.2	11.5	11.4	11.2	25.6	21.8	21.4	23.6	20.6	18.9	0.1	0.1	0.1	0.1	0.1	8.13	7.25	7.21	7.11	15.9	12.94	3.12	299	3.7	74	56	484.4
2027	5/9/2016	33.19	19.5	31.4	13	22.8	0	12.6	11	11.2	11.6	25.1	23.7	23.3	25.1	21.3	18.9	0.1	0.1	0.1	0.1	0.1	7.85	7.04	7.11	7.35	15.56	12.94	3.12	235	2.5	71	55	485.93
2027	5/10/2016	33.19	20.5	29.5	15.1	22.9	0	12.1	10.7	10.4	11.5	25.1	24.1	23.6	25.5	21.8	19	0.1	0.1	0.1	0.1	0.1	7.59	6.89	6.75	7.27	15.54	12.95	3.13	190	2.5	59	55	444.72
2027	5/11/2016	33.19	18.8	26.8	17.1	21.8	0	11.7	10.2	9.6	11.6	25.2	22.3	21.8	24	21.5	19.2	0.1	0.1	0.1	0.1	0.1	7.37	6.65	6.36	7.33	15.62	12.95	3.13	139	2.3	95	55	185.33
2027	5/12/2016	33.19	20.5	31.5	17.6	24.2	0	12	10	9.4	11	24.9	24.6	24.1	25.8	21.9	19.2	0.1	0.1	0.1	0.1	0.1	7.5	6.56	6.27	7.02	15.44	12.95	3.13	126	1.8	91	54	396.07
2027	5/13/2016	33.19	23.5	32.6	18.6	25.4	0	11.8	9.9	8.6	11.1	25.1	25.3	24.8	26.4	22.6	19.4	0.1	0.1	0.1	0.1	0.1	7.4	6.53	5.92	7.1	15.57	12.95	3.13	215	2.1	73	54	445.23
2027	5/14/2016	33.19	20.8	30.3	20.7	25.1	0	11.2	9.4	9.4	11.1	25	25.3	24.9	26.8	23	19.6	0.1	0.1	0.1	0.1	0.1	7.14	6.27	6.29	7.06	15.5	12.95	3.13	295	4.2	63	54	409.84
2027	5/15/2016	33.19	18	29.9	14.1	22.4	0	10.7	9.2	8.8	10.7	24.8	24.9	24.5	26.7	23.1	19.8	0.1	0.1	0.1	0.1	0.1	6.89	6.18	6.02	6.87	15.35	12.95	3.13	283	3.6	73	54	489.6
2027	5/16/2016	33.19	16.1	27.2	16.1	20.9	0	10.3	8.7	8.5	10.3	24.7	24.3	23.9	26.1	22.8	20	0.1	0.1	0.1	0.1	0.1	6.69	5.96	5.86	6.71	15.3	12.95	3.13	339	4.7	77	53	442.58
2027	5/17/2016	33.19	22	30.5	14.4	22.6	0	10.1	8.6	7.9	10.1	25	25.8	25.2	26.7	22.8	20	0.1	0.1	0.1	0.1	0.1	6.62	5.92	5.6	6.62	15.46	12.95	3.13	72	4	84	52	436.05
2027	5/18/2016	34.76	20.4	27.6	20.4	22.5	1.57	21.9	16.4	17.3	10.2	24.7	22	21.4	24.3	22.4	20	0	0.1	0.1	0.1	0.1	13.32	9.91	10.4	6.64	15.29	12.96	3.13	114	4.6	96	54	137.29
2027	5/19/2016	34.76	23.8	29.7	20	23.6	0	15.8	13.7	16.3	12.4	24.3	23.7	23.1	25.2	22.2	20	0.1	0.1	0.1	0.1	0.1	9.57	8.42	9.82	7.7	15.01	12.97	3.13	321	2.9	82	53	288.97
2027	5/20/2016	35.02	21.3	29.8	21.2	23.9	0.26	15.7	14.3	16	13.1	25	23.4	22.8	25.2	22.4	20	0.1	0.1	0.1	0.1	0.1	9.52	8.74	9.65	8.08	15.45	12.97	3.13	137	3.8	92	54	258.77
2027	5/21/2016	35.08	19.9	27.1	19.9	22.3	0.06	15	13.6	15.1	12.8	25.1	22.5	21.9	24.5	22	20	0.1	0.1	0.1	0.1	0.1	9.09	8.38	9.15	7.92	15.53	12.93	3.13	143	2.8	96	55	181.76
2027	5/22/2016	35.08	21.5	29.7	18.6	23.4	0	14.2	13.1	14.5	12.6	25.2	23.9	23.3	25.4	22.3	20	0.1	0.1	0.1	0.1	0.1	8.67	8.11	8.85	7.82	15.65	12.96	3.13	270	3.2	83	54	368.02
2027	5/23/2016	35.08	16.7	26.7	16.7	21.4	0	13.6	12.8	13.5	12.3	25.3	23.1	22.6	25.1	22.5	20.1	0.1	0.1	0.1	0.1	0.1	8.34	7.94	8.31	7.66	15.72	12.95	3.13	319	5.3	93	55	465.83
2027	5/24/2016	35.08	17.3	28.8	14.4	21.4	0	13.2	12.3	12.8	12.3	25	23.9	23.5	25.6	22.5	20.2	0.1	0.1	0.1	0.1	0.1	8.16	7.68	7.93	7.69	15.48	12.94	3.13	345	2.4	85	54	471.44
2027	5/25/2016	35.08	22.2	30.7	14.5	23.4	0	12.7	11.6	12	11.6	25.3	25.1	24.6	26.4	22.9	20.2	0.1	0.1	0.1	0.1	0.1	7.88	7.32	7.54	7.31	15.67	12.94	3.13	85	1.9	64	54	439.21
2027	5/26/2016	35.08	23.4	31.7	17.8	25.3	0	12.1	10.6	10.5	11.7	25.3	25.9	25.3	27	23.4	20.3	0.1	0.1	0.1	0.1	0.1	7.59	6.84	6.8	7.39	15.73	12.95	3.13	157	3.1	58	53	420.24
2027	5/27/2016	35.08	22.7	31.5	19.4	25.7	0	11.2	9.3	10.3	11.4	24.9	26.4	25.8	27.6	23.8	20.5	0.1	0.1	0.1	0.1	0.1	7.12	6.25	6.69	7.21	15.4	12.95	3.13	145	3.6	59	53	408.51
2027	5/28/2016	35.08	22.1	30.3	17.6	24.9	0	10.2	8.4	9.3	10.9	24.9	26.9	26.3	28	24.2	20.8	0.1	0.1	0.1	0.1	0.1	6.66	5.81	6.24	7	15.44	12.95	3.13	115	4.7	73	52	438.4
2027	5/29/2016	35.08	22.7	31.8	18.8	25.3	0	10.1	8	8.6	10.9	24.5	27.5	27	28.6	24.6	21	0.1	0.1	0.1	0.1	0.1	6.62	5.64	5.92	6.96	15.16	12.95	3.13	64	3	79	52	458.49
2027	5/30/2016	35.08	22.6	31	18.6	24.9	0	9.2	7.9	8.9	10.9	24.8	27.5	27	28.7	24.8	21.2	0.1	0.1	0.1	0.1	0.1	6.18	5.58	6.04	6.97	15.36	12.96	3.13	29	2.7	86	52	402.29
2027	5/31/2016	35.08	23.8	34	20.4	27	0	8.6	7.8	8.2	10.2	24.5	28.1	27.6	29.2	25.1	21.3	0.1	0.1	0.1	0.1	0.1	5.89	5.57	5.72	6.67	15.15	12.9	3.13	359	2.8	73	52	447.17
2027	6/1/2016	35.08	24.8	35.5	20.8	28	0	8.2	7.7	7.8	10	24.6	29.1	28.6	30	25.5	21.5	0.1	0.1	0.1	0.1	0.1	5.74	5.5	5.54	6.56	15.19	12.94	3.13	276	2.6	74	51	471.04
2027	6/2/2016	35.19	23.1	35.2	21.5	27.2	0.11	11.5	7.4	7.2	9.5	24.8	27.1	26.6	29.2	25.7	21.7	0.1	0.1	0.1	0.1	0.1	7.29	5.37	5.29	6.33	15.32	12.94	3.14	204	2.7	89	51	433.09
2027	6/3/2016	35.19	24.5	35.4	21.1	28	0	10.3	8.2	7.5	9.4	24.6	28.2	27.5	29.3	25.6	21.9	0.1	0.1	0.1	0.1	0.1	6.69	5.72	5.42	6.18	15.22	12.96	3.14	186	2	77	50	431.87
2027	6/4/2016	35.19	24.6	35.2	21.9	27.8	0	8.2	7.6	7.2	9.3	23.9	28.7	28.1	29.8	25.9	22	0.1	0.1	0.1	0.1	0.1	5.73	5.47	5.29	6.24	14.68	12.95	3.14	191	2.3	79	50	434.83
2027	6/5/2016	35.19	25.2	33.5	21.6	27.9	0	7.8	7.6	7.5	8.8	24.1	29.1	28.5	30.1	26	22.2	0.1	0.1	0.1	0.1	0.1	5.54	5.46	5.41	5.99	14.83	12.95	3.14	193	2.7	83	50	397.39
2027	6/6/2016	35.19	24.8	31.4	22.7	27	0	7.4	7.7	7.3	8.3	23.9	28.3	27.7	29.3	25.8	22.4	0.1	0.1	0.1	0.1	0.1	5.4	5.52	5.34	5.77	14.74	12.96	3.14	176	2.5	88	51	284.38
2027	6/7/2016	37.81	22.9	24.8	22.5	23.5	2.62	17.6	15.5	16.9	15.5	23.7	24.1	23.5	26	24.4	22.4	0	0.1	0.1	0.1	0.1	10.58	9.41	10.2	9.41	14.59	12.83	3.14	109	3	96	53	36.1
2027	6/8/2016	37.82	22.5	32.6	22.3	26.2	0.01	14.6	14	15.1	14	26.1	25.8	25.3	27.7	24.7	22.2	0.1	0.1	0.1	0.1	0.1	8.87	8.54	9.15	8.55	16.29	13.02	3.14	326	3.9	89	51	429.22
2027	6/9/2016	37.82	20.1	31.7	20.1	25.9	0	13.9	13.1	14.1	13.4	26.5	25.7	25.2	27.9	24.9	22.2	0.1	0.1	0.1	0.1	0.1	8.54	8.09	8.63	8.22	16.58	12.98	3.14	354	3	93	51	446.76
2027	6/10/2016	37.82	21.6	33.6	18	25.8	0	13.5	12.8	12.9	13.2	26.2	27	26.4	28.8	25.4	22.2	0.1	0.1	0.1	0.1	0.1	8.29	7.94	7.97	8.15	16.37	12.97	3.14	27	1.9	89	51	481.03
2027	6/11/2016	37.82	25.3	34.8	19	27.6	0	12.8	12.4	12.6	12.6	26.4	28.5	27.9	30.1	26	22.3	0.1	0.1	0.1	0.1	0.1	7.94	7.73	7.81	7.82	16.52	12.96	3.14	50	2.2	79	50	477.46
2027	6/12/2016	37.82	24.9	34.3	21.8	28.1	0	12.1	12.1	12.6	12.4	25.8	29.3	28.7	30.9	26.6	22.5	0.1	0.1	0.1	0.1	0.1	7.55	7.57	7.82	7.72	16.08	12.96	3.14	178	2.1	80	51	438.91
2027	6/13/2016	37.82	27.2	34.4	22.6	28.5	0	11.7	11.8	12.3	11.9	25.8	30.1	29.6	31.6	27.1	22.8	0.1	0.1	0.1	0.1	0.1	7.35	7.41	7.68	7.48	16.07	12.96	3.14	263	2.1	76	50	438.09
2027	6/14/2016	37.82	27.4	36.1	24.4	29.5	0	11	11.6	12.1	12.1	25.6	30.4	29.8	32.1	27.5	23	0.1	0.1	0.1	0.1	0.1	7.04	7.31	7.57	7.56	15.89	12.96	3.14	280	2.8	75	51	430.54
2027	6/15/2016	37.82	26	35.3	23.6	29.7	0	10.5	11.1	11.7	11.9	25.9	30.9	30.3	32.6	28	23.3	0.1	0.1	0.1	0.1	0.1	6.77	7.08	7.38	7.48	16.15	12.96	3.14	246	2.5	74	50	468.28
2027	6/16/2016	38.28	24.2	32.2	23.1	25.9	0.46	15.2	13.2	11.2	11.4	25.8	26.3	25.7	29.1	27.1	23.5	0.1	0.1	0.1	0.1	0.1	9.25	8.14	7.15	7.23	16.06	12.96	3.14	241	3.3	86	51	317.12
2027	6/17/2016	38.46	24.2	32.3	23.7	26	0.18	14.5	13.1	11.4	11.6	25.8	25.6	25.1	28.2	26	23.5	0.1	0.1	0.1	0.1	0.1	8.82	8.1	7.2	7.31	16.09	12.97	3.14	249	3.3	92	52	248.37
2027	6/18/2016	38.87	21.2	35.4	21.1	28.1	0.41	17.9	15.2	12.2	11.2	25	26.4	26	29.7	26.6	23.3	0.1	0.1	0.1	0.1	0.1	10.81	9.21	7.64	7.14	15.53	12.95	3.14	264	4.1	95	52	468.49
2027	6/19/2016	38.87	23.4	26.7	21	23.7	0	14.3	13.5	13.6	11.2	25.6	24	23.5	26.8	25.2	23.3	0.1	0.1	0.1	0.1	0.1	8.7	8.3	8.35	7.15	15.92	12.97	3.14	66	4.1	80	53	208.28
2027	6/20/2016	38.87	21.3	29.5	20.8	24.9	0	12.5	12.7	13.6	11.2	25.4	24.9	24.5	27.7	25.3	23.1	0.1	0.1	0.1	0.1	0.1	7.8	7.87	8.33	7.12	15.81	12.96	3.14	81	5	74	52	456.76
2027	6/21/2016	38.87	22.7	30.1	17.8	24.2	0	12	11.8	12.6	11.4	25.3	26.3	25.7	28.4	25.4	23	0.1	0.1	0.1	0.1	0.1	7.5	7.42	7.85	7.24	15.68	12.95	3.14	59	2.6	75	52	447.37
2027	6/22/2016	38.87	21.3	32.3	18.6	25.6	0	10.7	11.3	12.4	11	25.3	27.5	27	29.5	26	22.9	0.1	0.1	0.1	0.1	0.1	6.9	7.16	7.71	7.04	15.69	12.95	3.14	205	1.7	84	52	465.43
2027	6/23/2016	38.87	22.3	33.5	20.3	26.7	0	10.3	10.5	11.9	10.9	24.9	28.4	27.9	30.3	26.5	23.1	0.1	0.1	0.1	0.1	0.1	6.71	6.81	7.45	6.99	15.45	12.95	3.14	252	1.9	79	51	464.51
2027	6/24/2016	38.87	24.3	34	21.3	27.5	0	10.6	10.6	11.2	10.6	24.9	29.7	29.2	31.5	27.1	23.2	0.1	0.1	0.1	0.1	0.1	6.83	6.84	7.12	6.84	15.4	12.95	3.14	283	2.7	84	51	474.3
2027	6/25/2016	38.87	25.2	34.9	23.5	28.8	0	10.2	10.3	10.9	10.5	25	30.2	29.7	31.9	27.6	23.4	0.1	0.1	0.1	0.1	0.1	6.63	6.69	6.98	6.8	15.46	12.95	3.14	255	2.5	81	51	424.12
2027	6/26/2016	38.87	24.3	36.8	24	29.1	0	10.3	10.3	11.1	11.3	25.2	30.7	30.3	32.7	28.2	23.7	0.1	0.1	0.1	0.1	0.1	6.68	6.7	7.06	7.19	15.64	12.93	3.14	249	2.2	85	51	414.12
2027	6/27/2016	38.87	22.1	33.7	21.9	25.9	0	9.7	9.9	11	11.2	24.8	28.4	28.1	31.1	27.9	23.9	0.1	0.1	0.1	0.1	0.1	6.42	6.48	7.01	7.11	15.32	12.96	3.14	221	3.1	93	51	292.03
2027	6/28/2016	39.2	24.9	33	21.1	27.3	0.33	13.4	11.6	10.8	10.9	24.9	27.9	27.4	30.5	27.5	24	0.1	0.1	0.1	0.1	0.1	8.27	7.35	6.92	6.99	15.44	12.96	3.14	277	2	87	50	415.34
2027	6/29/2016	39.2	23.9	34.8	23.1	28.8	0	11.9	11.3	10.8	10.5	24.6	29.2	28.8	31.5	27.7	24	0.1	0.1	0.1	0.1	0.1	7.46	7.2	6.95	6.81	15.17	12.94	3.14	241	2.8	86	51	445.33
2027	6/30/2016	39.49	22.4	33	22.3	26	0.29	15	12.8	10.3	11.2	24.7	26.7	26.3	30	27.6	24	0.1	0.1	0.1	0.1	0.1	9.11	7.92	6.7	7.11	15.28	12.91	3.14	289	3	95	51	342.41
2027	7/1/2016	39.58	23.9	30.6	22.1	25.3	0.09	14.3	12.2	10.8	10.6	24.6	25.8	25.3	28.5	26.5	24	0.1	0.1	0.1	0.1	0.1	8.71	7.65	6.91	6.86	15.17	12.97	3.14	185	2.3	92	52	250
2027	7/2/2016	39.58	24.9	31.8	22.8	26.7	0	12.8	12	10.7	10.5	24.8	27.5	27	29.7	26.6	23.9	0.1	0.1	0.1	0.1	0.1	7.95	7.52	6.91	6.77	15.37	12.96	3.14	206	2.7	90	52	364.24
2027	7/3/2016	39.58	26.6	36.2	23.3	29.1	0	12.5	11.7	11.3	11	25	30.3	29.7	32	27.7	23.9	0.1	0.1	0.1	0.1	0.1	7.77	7.39	7.18	7.03	15.45	12.96	3.14	211	1.6	87	52	461.14
2027	7/4/2016	39.58	25.7	35.4	24.2	29.2	0	11.7	11.2	10.6	10.6	24.4	30.7	30.3	32.8	28.4	24.1	0.1	0.1	0.1	0.1	0.1	7.39	7.11	6.84	6.86	15.08	12.94	3.15	198	2.6	84	52	437.78
2027	7/5/2016	39.58	26.2	34.6	24.2	28.3	0	11.7	11	10.9	10.6	24.6	30.4	30	32.5	28.5	24.3	0.1	0.1	0.1	0.1	0.1	7.37	7.02	6.96	6.82	15.23	12.95	3.15	215	2.9	86	52	370.26
2027	7/6/2016	39.58	24.6	34.8	24	28.6	0	11.4	10.8	10.6	10.9	24.4	30.7	30.2	32.9	28.9	24.5	0.1	0.1	0.1	0.1	0.1	7.21	6.94	6.84	7.01	15.07	12.94	3.15	242	3.2	85	53	420.85
2027	7/7/2016	39.58	23.7	35.1	23.1	27.3	0	10.6	10.3	10.5	10.4	24.9	29.5	29.1	32.2	28.7	24.7	0.1	0.1	0.1	0.1	0.1	6.85	6.69	6.8	6.75	15.39	12.95	3.15	242	2.5	89	53	339.35
2027	7/8/2016	39.58	26.3	35.3	22.6	28.4	0	10.8	10.3	10.2	10.6	24.3	30.7	30.2	32.7	28.6	24.8	0.1	0.1	0.1	0.1	0.1	6.93	6.71	6.65	6.84	15	12.95	3.14	241	2.8	79	52	392.29
2027	7/9/2016	39.61	27.1	35.2	23.9	29.3	0.03	10.2	10.2	11.2	10.5	24.4	30.7	30.3	33.1	28.9	24.8	0.1	0.1	0.1	0.1	0.1	6.66	6.64	7.13	6.79	15.08	12.95	3.15	254	3	76	53	416.98
2027	7/10/2016	39.61	23.6	35.6	23.6	28.9	0	10.4	9.9	10.2	11	24.8	30.3	30	33	29	24.9	0.1	0.1	0.1	0.1	0.1	6.72	6.51	6.66	7.05	15.36	12.94	3.15	261	3.2	91	53	353.94
2027	7/11/2016	39.61	23.6	35	21.5	27.3	0	10	10	9.5	10.6	24.7	30.9	30.6	33.5	29.2	25	0.1	0.1	0.1	0.1	0.1	6.53	6.57	6.34	6.85	15.28	12.93	3.15	240	2.3	84	52	431.77
2027	7/12/2016	39.61	23.5	35	21.9	27.8	0	9.7	9.8	9.9	10.5	24.2	31.4	31.1	33.9	29.6	25.1	0.1	0.1	0.1	0.1	0.1	6.41	6.48	6.51	6.79	14.92	12.95	3.15	241	2.7	88	52	449.92
2027	7/13/2016	39.61	24.1	35.6	21.2	28.3	0	9.9	10	9.6	10.8	24.2	31.8	31.5	34.1	29.7	25.3	0.1	0.1	0.1	0.1	0.1	6.5	6.53	6.35	6.93	14.93	12.95	3.15	240	2.5	82	51	464.51
2027	7/14/2016	39.97	26.2	35.3	21.2	28.3	0.36	12.5	10.2	10	10.6	24.7	28.7	28.3	32.2	29.4	25.4	0.1	0.1	0.1	0.1	0.1	7.78	6.66	6.53	6.86	15.3	12.94	3.15	292	2.2	77	51	428.5
2027	7/15/2016	39.97	26	35.5	22.3	29.2	0	11.4	10.4	9.6	10.3	24.2	30.6	30.2	33.2	29.2	25.4	0.1	0.1	0.1	0.1	0.1	7.23	6.75	6.38	6.67	14.94	12.94	3.15	248	2.5	69	51	441.35
2027	7/16/2016	39.97	23.8	33.8	22.7	26.5	0	10.3	9.9	10.2	10.3	24.2	29.3	28.8	32.1	28.9	25.4	0.1	0.1	0.1	0.1	0.1	6.72	6.49	6.63	6.68	14.91	12.95	3.15	201	2.4	88	51	306.31
2027	7/17/2016	39.97	24.3	34.6	22.5	27.6	0	10.6	9.9	9.7	10.3	24.3	30.3	29.8	32.7	29	25.4	0.1	0.1	0.1	0.1	0.1	6.85	6.5	6.43	6.69	14.99	12.94	3.15	216	2.2	90	51	348.74
2027	7/18/2016	41.77	22.6	36.3	21.8	27.6	1.8	19.7	16.7	19.4	17.3	27.7	26.3	25.8	29	29.1	25.7	0	0.1	0.1	0.1	0.1	11.9	10.07	11.72	10.43	17.52	12.92	3.15	188	2.7	95	51	406.06
2027	7/19/2016	41.81	24.2	34.3	21.7	26.5	0.04	15.2	14.2	15.4	14.2	27.2	27.2	26.7	30.1	27.9	25.4	0.1	0.1	0.1	0.1	0.1	9.2	8.65	9.31	8.68	17.14	12.94	3.15	84	2.1	91	51	372.71
2027	7/20/2016	41.82	23.3	35	23.2	27.4	0.01	14.1	12.9	13.7	13.5	27.2	27.2	26.8	30.3	27.9	25.2	0	0.1	0.1	0.1	0.1	8.63	8	8.38	8.32	17.12	12.95	3.15	342	2.2	94	51	371.89
2027	7/21/2016	41.82	25.2	35.8	22.1	28	0	13.5	12.7	13.7	13.3	26.5	29.3	28.6	31.6	28.1	25.1	0.1	0.1	0.1	0.1	0.1	8.27	7.86	8.41	8.19	16.59	12.93	3.15	277	2.1	89	51	402.8
2027	7/22/2016	41.82	24.3	34.7	23.6	27.1	0	13.1	11.9	13.2	12.4	26.6	28.1	27.2	30.4	27.9	25.1	0.1	0.1	0.1	0.1	0.1	8.07	7.47	8.13	7.75	16.64	12.95	3.15	25	2.5	91	52	266.73
2027	7/23/2016	41.82	24.9	34.8	22.7	28.5	0	13	12	13.3	12.2	25.9	30.1	29.5	32.4	28.4	25.1	0	0.1	0.1	0.1	0.1	8.02	7.54	8.19	7.62	16.12	12.94	3.15	267	1.8	87	52	455.43
2027	7/24/2016	41.82	25.6	35.2	22.9	28.8	0	12.8	11.8	12.2	12.4	26.2	30.7	30	33	28.9	25.1	0	0.1	0.1	0.1	0.1	7.91	7.41	7.61	7.75	16.35	12.94	3.15	207	1.9	82	52	425.85
2027	7/25/2016	41.84	23.8	35.6	23.6	29.1	0.02	12.3	11.5	11.8	11.6	26.1	30.1	29.5	32.9	29.1	25.3	0	0.1	0.1	0.1	0.1	7.67	7.29	7.42	7.34	16.28	12.94	3.15	214	2	92	52	387.8
2027	7/26/2016	42.44	24.3	34.4	23	28.3	0.6	15.3	13.8	12.4	11.9	26.1	27.7	27.1	30.8	28.5	25.4	0.1	0.1	0.1	0.1	0.1	9.3	8.45	7.72	7.45	16.33	12.94	3.15	156	2	89	52	394.33
2027	7/27/2016	42.44	24.8	34	22.5	27.7	0	13.8	12.7	12.5	12.2	25.7	28.4	27.7	31.1	28.2	25.3	0.1	0.1	0.1	0.1	0.1	8.44	7.86	7.8	7.64	16.03	12.94	3.15	185	2.5	88	52	385.97
2027	7/28/2016	42.44	27.1	34	22.9	28.5	0	13.2	12.4	12.2	12.1	25.5	29.5	28.8	31.7	28.3	25.3	0.1	0.1	0.1	0.1	0.1	8.15	7.73	7.63	7.59	15.86	12.94	3.15	254	2.4	78	52	388.42
2027	7/29/2016	42.44	26.4	35.2	23.2	29.5	0	13	11.9	11.8	12.2	25.6	30.3	29.7	32.5	28.7	25.3	0.1	0.1	0.1	0.1	0.1	8.02	7.45	7.44	7.62	15.91	12.94	3.15	263	2.5	79	52	423.91
2027	7/30/2016	42.6	26.3	35.5	24.5	29.6	0.16	12.8	11.6	12	11.6	25.6	28.9	28.3	31.6	28.7	25.4	0.1	0.1	0.1	0.1	0.1	7.93	7.31	7.51	7.34	15.93	13	3.15	262	2.5	81	52	408.71
2027	7/31/2016	43.27	24	36	23.3	28.5	0.67	18	16	17	12.1	25.8	28.3	27.9	31.7	29	25.3	0.1	0.1	0.1	0.1	0.1	10.88	9.67	10.23	7.55	16.11	12.95	3.15	266	2.4	95	52	421.36
2027	8/1/2016	43.28	24.9	35	23.4	28.1	0.01	15.2	13.8	15.1	13	25.6	28.2	27.6	31	28.3	25.4	0	0.1	0.1	0.1	0.1	9.22	8.43	9.15	8.05	15.91	12.94	3.15	227	1.9	91	52	382.4
2027	8/2/2016	43.35	23.3	31.9	23.3	25.2	0.07	14.9	13.5	14.6	12.7	25.8	25.7	25	28.4	27.1	25.3	0	0.1	0.1	0.1	0.1	9.03	8.31	8.9	7.87	16.07	12.91	3.15	187	1.9	96	53	157.28
2027	8/3/2016	43.64	24.1	32.3	22.3	26.7	0.29	15.6	14	15.2	12.3	25.6	26.9	26.3	29.4	27	25.1	0.1	0.1	0.1	0.1	0.1	9.46	8.58	9.23	7.68	15.91	12.95	3.15	214	2.2	89	52	317.02
2027	8/4/2016	43.64	25.3	33.5	22.4	27.6	0	13.9	13.1	14.4	12.5	25.6	27.7	27.1	29.7	27.1	24.9	0.1	0.1	0.1	0.1	0.1	8.54	8.06	8.76	7.79	15.95	12.94	3.16	298	3	85	53	376.69
2027	8/5/2016	44.36	24.2	33.4	23.4	26.8	0.72	17.2	15.6	17.3	14.4	25.1	26.7	26.1	29.3	27.2	24.8	0	0.1	0.1	0.1	0.1	10.36	9.46	10.44	8.8	15.58	12.95	3.16	161	2.1	94	53	299.27
2027	8/6/2016	44.36	24.7	32.5	23.2	26.1	0	15.4	14.1	15.3	14.2	26.8	26.8	26.2	29.3	26.9	24.7	0	0.1	0.1	0.1	0.1	9.34	8.63	9.3	8.66	16.78	12.89	3.15	175	1.8	94	54	277.34
2027	8/7/2016	44.37	25.2	34	23.8	27.8	0.01	14.3	13.3	14.5	13.6	26.9	28.2	27.5	30.4	27.4	24.8	0	0.1	0.1	0.1	0.1	8.75	8.22	8.81	8.34	16.89	12.96	3.16	156	2.4	88	54	394.33
2027	8/8/2016	44.37	25.8	33.9	23.8	28.3	0	13.9	12.8	12.8	13.1	26.5	29.5	28.6	31.2	27.9	24.8	0	0.1	0.1	0.1	0.1	8.53	7.91	7.95	8.07	16.58	12.94	3.16	120	3.5	84	54	415.65
2027	8/9/2016	45.24	24.9	31.6	24.3	26.3	0.87	18.1	15.7	16.8	14	26.2	27.1	26.4	29.7	27.5	24.8	0	0.1	0.1	0.1	0.1	10.89	9.52	10.16	8.57	16.39	12.93	3.16	130	2.7	92	55	257.35
2027	8/10/2016	45.45	24.6	28.2	23.5	25.3	0.21	16.3	14.7	16.4	14.5	27	25.7	25.1	28.2	26.6	24.8	0	0.1	0.1	0.1	0.1	9.87	8.96	9.88	8.82	16.95	12.95	3.16	130	6.5	89	56	197.57
2027	8/11/2016	45.48	23.6	32.1	23.6	26	0.03	14.8	13.8	14.8	13.9	27.3	25.5	24.8	28.1	26.3	24.7	0	0.1	0.1	0.1	0.1	9	8.48	9.03	8.51	17.21	12.96	3.16	138	6.5	92	56	255.1
2027	8/12/2016	45.48	25.8	33.9	22.6	27.3	0	14.4	13	14.5	13.6	26.8	27.8	27	29.6	26.7	24.6	0	0.1	0.1	0.1	0.1	8.76	8.04	8.85	8.34	16.81	12.94	3.16	142	2.9	86	56	337.62
2027	8/13/2016	45.74	24.9	33.1	23.3	26.5	0.26	15.4	13.9	15	13.1	26.6	27	26.4	29.5	26.9	24.5	0.1	0.1	0.1	0.1	0.1	9.35	8.51	9.09	8.08	16.67	12.95	3.16	169	2.2	93	57	305.9
2027	8/14/2016	45.95	23.8	34.4	23.3	27.2	0.21	15.7	14.1	15	13.1	26	27.4	26.7	30	27.4	24.6	0.1	0.1	0.1	0.1	0.1	9.52	8.59	9.12	8.09	16.23	12.92	3.16	168	2.5	92	57	396.88
2027	8/15/2016	46.09	22.4	34.4	22	27.4	0.14	14.9	14	14.6	13.3	26.6	27.2	26.5	29.9	27.4	24.6	0.1	0.1	0.1	0.1	0.1	9.08	8.55	8.89	8.19	16.68	12.93	3.16	147	2.5	94	57	380.05
2027	8/16/2016	46.09	25.5	34.4	21.4	27.4	0	14.3	12.9	13.8	12.9	26.2	28.6	27.8	30.6	27.5	24.7	0.1	0.1	0.1	0.1	0.1	8.71	7.99	8.44	7.99	16.38	12.95	3.16	107	2.3	89	56	383.62
2027	8/17/2016	46.09	25.4	34.4	24.6	28.7	0	13.6	12.5	13.1	12.9	25.9	29.2	28.3	30.8	27.7	24.8	0.1	0.1	0.1	0.1	0.1	8.35	7.8	8.09	7.98	16.14	12.94	3.16	129	3.4	92	57	339.56
2027	8/18/2016	46.09	25.8	35.3	24.1	28.8	0	13.1	12.3	13.4	12.1	26.4	30.2	29.4	31.8	28.3	24.9	0.1	0.1	0.1	0.1	0.1	8.06	7.67	8.22	7.58	16.52	12.94	3.16	127	2.1	84	57	412.18
2027	8/19/2016	46.09	24.7	35.9	23.3	28.9	0	12.8	12	12.3	12.7	26.1	30	29.3	32.1	28.7	25	0.1	0.1	0.1	0.1	0.1	7.91	7.51	7.68	7.89	16.29	12.94	3.16	283	2.6	89	57	398
2027	8/20/2016	46.3	25.2	32.5	23.3	26.9	0.21	16	13.7	13.3	11.9	25.9	27.4	26.9	30	27.9	25.1	0.1	0.1	0.1	0.1	0.1	9.65	8.38	8.2	7.46	16.12	12.95	3.16	206	1.8	88	57	260.92
2027	8/21/2016	46.3	25.4	34.1	23.4	28.4	0	13.9	12.7	13.5	11.9	25.6	28.4	27.7	30.5	27.8	25.1	0.1	0.1	0.1	0.1	0.1	8.54	7.89	8.29	7.48	15.96	12.93	3.16	245	2	87	56	391.17
2027	8/22/2016	46.48	24.3	34.3	23.5	27.5	0.18	15	13.4	12.4	11.6	25.8	27.5	27	30.2	27.8	25	0.1	0.1	0.1	0.1	0.1	9.09	8.25	7.71	7.35	16.06	12.94	3.16	243	2.3	93	57	344.15
2027	8/23/2016	46.49	25.2	34.8	23.4	27.9	0.01	13.4	12.4	12.6	11.7	25.5	28.4	27.8	30.5	27.7	25	0.1	0.1	0.1	0.1	0.1	8.23	7.75	7.84	7.4	15.83	12.93	3.16	293	1.5	94	57	342.72
2027	8/24/2016	46.49	23.8	34.7	23.6	26.8	0	13	12	12.1	11.9	25.7	27.6	26.9	29.9	27.6	24.9	0.1	0.1	0.1	0.1	0.1	8.05	7.5	7.6	7.46	16.02	12.93	3.17	58	2.5	94	58	292.23
2027	8/25/2016	46.49	23.8	32.5	23.2	27.3	0	12.5	11.5	12.4	12	25.6	28.3	27.6	30.3	27.6	24.9	0.1	0.1	0.1	0.1	0.1	7.8	7.28	7.72	7.51	15.91	12.94	3.16	86	3.3	83	57	341.9
2027	8/26/2016	46.54	22.7	32.7	20.9	26.5	0.05	12.1	11.2	11.3	11.3	25.6	27.6	27.1	29.8	27.4	24.9	0.1	0.1	0.1	0.1	0.1	7.55	7.12	7.18	7.2	15.92	12.93	3.16	62	2.9	88	57	376.28
2027	8/27/2016	46.54	24.2	33.3	20	26.7	0	11.3	11.1	11.1	11.4	25.5	28.2	27.7	30.3	27.4	24.9	0.1	0.1	0.1	0.1	0.1	7.16	7.09	7.09	7.23	15.84	12.93	3.16	88	3.3	80	57	396.78
2027	8/28/2016	46.54	25	33	19.5	26.8	0	11.5	10.7	11.1	11.4	25	28.5	27.9	30.2	27.4	24.8	0.1	0.1	0.1	0.1	0.1	7.25	6.89	7.06	7.24	15.48	12.93	3.16	97	4	85	57	353.74
2027	8/29/2016	46.54	25	34.2	23	28	0	11.2	10.6	9.9	10.9	25.4	29	28.4	30.7	27.6	24.8	0.1	0.1	0.1	0.1	0.1	7.12	6.86	6.51	7	15.77	12.93	3.17	96	4.4	84	57	381.38
2027	8/30/2016	46.61	24.5	34.4	22.1	26.9	0.07	10.5	10.4	9.6	11.3	24.9	27.3	26.8	30.1	27.5	24.8	0.1	0.1	0.1	0.1	0.1	6.77	6.73	6.36	7.2	15.4	12.93	3.17	71	3.4	87	57	347.51
2027	8/31/2016	46.78	23.4	33.3	22.4	25.8	0.17	11.9	11.1	9.7	10.9	24.7	26.1	25.6	29.1	27.1	24.8	0.1	0.1	0.1	0.1	0.1	7.45	7.08	6.42	6.98	15.29	12.94	3.17	75	3.6	91	57	314.98
2027	9/1/2016	46.78	24.1	30.9	22.3	25.2	0	11.3	10.9	9.4	10.7	25.1	26.4	25.7	28.6	26.4	24.7	0.1	0.1	0.1	0.1	0.1	7.17	6.96	6.27	6.89	15.55	12.93	3.17	64	3.2	94	58	237.56
2027	9/2/2016	47.27	22.8	30	22.4	25.5	0.49	18.1	14.9	9.2	10.4	25	24.7	24.2	27.7	26.2	24.5	0	0.1	0.1	0.1	0.1	10.89	9.06	6.18	6.76	15.5	12.91	3.17	134	4.2	94	58	186.97
2027	9/3/2016	52.19	22.3	29.1	22.3	24.7	4.92	15.9	14.7	16.6	14.9	27.9	23.3	22.8	25.8	24.4	24.2	0	0	0.1	0.1	0.1	9.59	8.96	10	9.08	17.65	12.95	3.17	352	9.4	91	60	196.25
2027	9/4/2016	52.19	24.1	30.1	19.4	24.6	0	14.6	13.3	15	13.5	27.1	24.9	24.4	27.4	24.9	23.8	0	0	0.1	0.1	0.1	8.86	8.2	9.09	8.32	17.05	12.95	3.17	84	2.9	84	59	358.73
2027	9/5/2016	52.19	23.6	30.2	22.8	25.7	0	13.7	12.9	14.6	12.8	27.3	24.9	24.3	27.2	25	23.7	0	0	0.1	0.1	0.1	8.43	7.99	8.89	7.93	17.19	12.94	3.17	101	3.7	85	59	219.3
2027	9/6/2016	52.19	20.3	30.7	20.3	25.3	0	13.6	12.3	13.3	12.5	26.8	25.3	24.8	28	25.6	23.7	0	0	0.1	0.1	0.1	8.33	7.65	8.18	7.8	16.83	12.92	3.17	81	2.9	90	59	388.72
2027	9/7/2016	52.19	20.1	31.5	17.5	24.2	0	12.6	12	13.5	12.5	26.5	25.7	25.4	28.4	25.8	23.7	0	0	0.1	0.1	0.1	7.82	7.53	8.28	7.79	16.62	12.92	3.17	78	1.3	95	59	404.12
2027	9/8/2016	52.19	19.6	33.3	18	24.7	0	12.5	11.7	12.2	12.2	26.5	25.9	25.6	28.6	26.1	23.7	0	0	0.1	0.1	0.1	7.8	7.36	7.64	7.62	16.59	12.91	3.17	109	1.2	94	58	397.19
2027	9/9/2016	52.19	21.1	33.7	18.7	25.2	0	12.4	11.5	11.8	12.1	26.1	26.6	26.3	29	26.2	23.8	0	0	0.1	0.1	0.1	7.75	7.28	7.43	7.58	16.33	12.92	3.17	194	1.3	93	58	391.99
2027	9/10/2016	52.19	21.4	33.8	19.4	25.8	0	11.6	11.2	12	11.8	26.5	27	26.6	29.3	26.4	23.8	0	0	0.1	0.1	0.1	7.31	7.14	7.51	7.45	16.6	12.93	3.17	181	1.3	93	58	354.55
2027	9/11/2016	52.19	22.3	33.6	19.7	26.2	0	11.5	11.1	11.1	11.6	25.6	27.7	27.3	29.8	26.7	23.8	0	0	0.1	0.1	0.1	7.29	7.07	7.09	7.33	15.93	12.92	3.17	72	1.6	92	57	366.18
2027	9/12/2016	52.19	23.7	34.3	21	27.3	0	11.3	11	10.4	11.3	25.8	28.1	27.7	30.2	27	23.9	0	0	0.1	0.1	0.1	7.18	7.02	6.76	7.18	16.04	12.91	3.17	245	2.2	81	57	340.07
2027	9/13/2016	52.19	23.9	33.1	22	26.9	0	10.7	10.7	10.4	11.6	26	28	27.5	29.9	26.9	24	0	0	0.1	0.1	0.1	6.9	6.88	6.74	7.35	16.19	12.98	3.17	97	3.5	84	58	271.42
2027	9/14/2016	52.53	22.3	30.4	22	24.1	0.34	14.9	12.7	10.1	11.4	25.5	24.3	23.9	27.7	26.3	24.1	0	0	0.1	0.1	0.1	9.05	7.86	6.59	7.2	15.84	12.96	3.17	48	3.9	93	59	216.75
2027	9/15/2016	52.53	22.5	30.6	22.3	25.4	0	13	11.7	9.7	11.1	25.6	25.2	24.6	27.7	25.6	24	0	0.1	0.1	0.1	0.1	8.05	7.36	6.42	7.07	15.92	12.95	3.17	31	3.5	96	58	244.8
2027	9/16/2016	52.53	24	31.8	20.9	25.5	0	12.1	11.4	9.8	11.5	25.5	26.3	25.7	28.5	26	23.8	0	0	0.1	0.1	0.1	7.57	7.23	6.45	7.27	15.84	12.94	3.17	53	2.6	82	58	364.96
2027	9/17/2016	52.73	23.2	31.4	21.1	25.8	0.2	11.7	10.9	9.9	10.9	25.5	25.9	25.3	28.1	25.9	23.8	0	0	0.1	0.1	0.1	7.35	7	6.51	6.96	15.88	12.93	3.17	79	3.2	89	58	316.91
2027	9/18/2016	52.73	25.8	32.2	21.5	26.3	0	11.8	10.9	10.3	10.8	25.4	27.4	26.7	28.8	26	23.8	0	0	0.1	0.1	0.1	7.43	6.99	6.67	6.95	15.75	12.93	3.17	88	2.8	82	58	323.54
2027	9/19/2016	52.73	23.3	31.7	22.2	26	0	10.8	10.6	9.8	11.2	25.4	26.7	26.1	28.7	26.2	23.8	0	0	0.1	0.1	0.1	6.92	6.83	6.46	7.14	15.77	12.93	3.17	144	2.3	95	59	256.84
2027	9/20/2016	52.89	24.2	30.6	22.3	25.5	0.16	12	10.6	10.4	10.9	25.5	25.6	25.1	28.1	25.9	23.8	0	0.1	0.1	0.1	0.1	7.53	6.85	6.73	6.96	15.89	12.95	3.17	225	1.8	95	59	234.8
2027	9/21/2016	52.9	23.1	32	21.9	26.3	0.01	11.3	10.6	9.7	10.8	25.4	26	25.5	28.4	26	23.8	0	0	0.1	0.1	0.1	7.2	6.85	6.39	6.91	15.77	12.93	3.17	48	2.7	84	59	350.57
2027	9/22/2016	52.9	24.6	31.6	20.3	25.7	0	10.7	10.3	9.8	10.8	25.5	26.9	26.3	28.5	26	23.8	0	0	0.1	0.1	0.1	6.9	6.69	6.44	6.95	15.86	12.93	3.17	23	2.6	75	59	333.44
2027	9/23/2016	53.2	22.1	30.3	20.7	25.2	0.3	13.1	11.8	10.3	10.7	25.7	24.5	24	27.4	25.5	23.7	0	0	0.1	0.1	0.1	8.11	7.44	6.68	6.87	16.03	12.93	3.17	20	3.9	91	59	313.65
2027	9/24/2016	53.2	22.4	32.3	20.5	25.7	0	12.3	11.3	11.1	10.6	24.9	25.7	25.2	27.8	25.6	23.6	0	0	0.1	0.1	0.1	7.66	7.16	7.09	6.84	15.41	12.93	3.17	16	2.4	91	59	334.66
2027	9/25/2016	53.2	25.1	32.7	20.8	26.5	0	11.9	10.9	10.8	11	25.1	26.4	25.8	28.3	25.8	23.6	0	0.1	0.1	0.1	0.1	7.48	6.97	6.93	7.02	15.55	12.93	3.17	54	1.9	80	58	323.44
2027	9/26/2016	53.2	23.1	32.8	21.3	26.9	0	11	10.8	10.5	11	24.8	27	26.4	28.7	26	23.6	0	0	0.1	0.1	0.1	7.05	6.91	6.79	7.02	15.36	12.92	3.17	110	3	85	58	311.92
2027	9/27/2016	53.2	22.3	31.9	21.5	25.1	0	10.8	10.2	10.1	10.6	24.8	25.6	25.2	28.1	25.9	23.6	0	0.1	0.1	0.1	0.1	6.91	6.65	6.62	6.85	15.31	12.92	3.18	75	3.2	85	59	246.84
2027	9/28/2016	53.2	21.7	32.1	19.2	24.8	0	10.5	10	10.6	10.3	25.3	25.9	25.4	28.2	25.8	23.6	0	0	0.1	0.1	0.1	6.78	6.53	6.82	6.71	15.72	12.93	3.17	43	1.6	91	58	304.37
2027	9/29/2016	53.2	23.2	33.7	20.4	26.1	0	10	9.9	9.1	10.6	25.1	26.9	26.4	28.7	25.9	23.6	0	0	0.1	0.1	0.1	6.55	6.48	6.15	6.86	15.55	12.85	3.17	195	2	89	58	316.51
2027	9/30/2016	53.21	20.4	32	20.4	25.6	0.01	9.8	9.3	9.1	11	24.5	26	25.6	28.5	26.1	23.6	0	0.1	0.1	0.1	0.1	6.46	6.23	6.13	7.01	15.16	12.92	3.18	253	2.5	60	58	342.52
2027	10/1/2016	0	14.6	27.9	13.3	20.2	0	8.6	8.8	8.4	10.3	25	23.7	23.5	27.2	25.5	23.6	0.1	0.1	0.1	0.1	0.1	5.9	6.01	5.8	6.71	15.47	12.9	3.17	300	2.3	91	57	361.9
2027	10/2/2016	0	14.8	28.9	11.4	19.8	0	8.2	8.5	8.8	10.6	24.5	23.4	23.2	26.7	24.9	23.4	0.1	0.1	0.1	0.1	0.1	5.74	5.88	5.99	6.82	15.13	12.91	3.16	61	1.5	88	57	355.57
2027	10/3/2016	0	16.9	31.7	12.6	21.2	0	8	8.5	8.5	10.3	24.7	23.8	23.6	26.7	24.7	23.2	0.1	0	0.1	0.1	0.1	5.65	5.88	5.85	6.68	15.3	12.9	3.17	51	1.8	80	56	348.84
2027	10/4/2016	0	20.4	31.2	16	23.4	0	8.2	8.2	8.8	10	24.3	24.8	24.4	27	24.7	23.1	0	0.1	0.1	0.1	0.1	5.73	5.72	5.98	6.56	14.99	12.93	3.17	91	2.9	90	56	226.03
2027	10/5/2016	0	21.3	30.2	19.4	24.2	0	8	7.8	8.3	10.1	24.3	24.7	24.4	27.2	24.9	23	0	0.1	0.1	0.1	0.1	5.65	5.58	5.78	6.62	14.96	12.92	3.18	54	4.4	62	56	325.99
2027	10/6/2016	0	21.1	29	17.6	22.7	0	7.7	7.6	7.9	10	24.3	25.2	24.8	27.2	24.8	23	0	0.1	0.1	0.1	0.1	5.51	5.47	5.61	6.56	14.95	12.92	3.17	47	5.7	79	56	299.78
2027	10/7/2016	0	23.2	28.1	19.4	23.2	0	8.3	7.5	8.5	9.7	24.5	25.4	24.9	27.1	24.6	23	0	0.1	0.1	0.1	0.1	5.77	5.43	5.88	6.42	15.13	12.93	3.18	42	6.5	74	56	238.78
2027	10/8/2016	0.01	23.4	25.9	21.7	23	0.01	6.9	7.6	8	9.9	24.1	23.2	22.6	25.5	24.1	22.8	0.1	0.1	0.1	0.1	0.1	5.2	5.46	5.66	6.5	14.87	12.92	3.18	10	11.8	78	57	112.71
2027	10/9/2016	0.01	22.3	32.8	22.3	26.8	0	7.3	7.3	7.9	9.8	24.2	24.8	24.4	26.9	24.4	22.8	0	0.1	0.1	0.1	0.1	5.34	5.36	5.61	6.48	14.91	12.93	3.18	335	9.7	61	56	269.38
2027	10/10/2016	0.01	13.3	28.9	13.2	21.3	0	6.7	7.1	7.4	10.2	23.6	22.4	22.3	26.1	24.4	22.7	0.1	0.1	0.1	0.1	0.1	5.09	5.24	5.39	6.63	14.51	12.9	3.18	26	3.9	82	56	341.7
2027	10/11/2016	0.01	13.7	24.7	13	18	0	6.5	6.7	7.5	9.4	23.7	21.4	21.3	25.2	23.7	22.6	0	0.1	0.1	0.1	0.1	5.03	5.1	5.44	6.29	14.59	12.9	3.16	62	3.6	75	55	341.5
2027	10/12/2016	0.01	15.2	26.5	9.4	17.8	0	5.6	6.8	7.2	9.6	23.6	21.8	21.6	25	23.3	22.4	0.1	0.1	0.1	0.1	0.1	4.66	5.12	5.31	6.37	14.5	12.91	3.16	57	3	75	55	327.22
2027	10/13/2016	0.01	16	27.5	12.8	19.6	0	6.5	6.7	7.4	9.1	23.4	22.3	22.1	25.1	23.2	22.2	0	0.1	0.1	0.1	0.1	5.01	5.09	5.38	6.13	14.35	12.91	3.17	57	3	90	55	277.24
2027	10/14/2016	0.01	16.8	30.2	13.2	20.9	0	5.5	6.5	7.6	9.2	23.4	22.6	22.4	25.4	23.3	22.1	0.1	0.1	0.1	0.1	0.1	4.6	5.01	5.48	6.18	14.38	12.9	3.17	34	2.1	84	54	322.22
2027	10/15/2016	0.01	19.7	29.2	13.4	21.4	0	6.1	6.7	7.9	9.1	23.1	23.2	22.9	25.5	23.3	22	0	0.1	0.1	0.1	0.1	4.86	5.08	5.62	6.13	14.14	12.92	3.17	90	3.6	88	54	306.51
2027	10/16/2016	0.02	19.6	27.5	19	22.2	0.01	5.1	6.4	7.6	9.2	23	23.3	23	25.7	23.4	22	0.1	0.1	0.1	0.1	0.1	4.44	4.97	5.46	6.18	14.09	12.91	3.18	82	5	87	55	204
2027	10/17/2016	0.02	19.6	28.6	17.3	22.4	0	6.1	6.4	7.4	9.2	23.1	23.1	22.8	25.6	23.5	22	0	0.1	0.1	0.1	0.1	4.85	4.97	5.39	6.18	14.16	12.92	3.18	88	4.2	86	55	274.79
2027	10/18/2016	0.02	20.7	30.6	18	23.4	0	5.9	6.4	7.5	8.4	23.3	24.1	23.8	26.3	23.7	22	0.1	0.1	0.1	0.1	0.1	4.78	4.95	5.43	5.82	14.26	12.91	3.18	110	3.7	81	55	301.21
2027	10/19/2016	0.02	21.6	30.8	15.6	23	0	5.4	6.6	7.6	9.1	22.7	23.9	23.6	26.3	23.8	22	0.1	0.1	0.1	0.1	0.1	4.57	5.06	5.48	6.11	13.85	12.91	3.18	127	2.5	81	55	296.72
2027	10/20/2016	0.02	20.9	31.1	16.5	23.4	0	6	6.5	7.8	9.2	23	23.6	23.3	26.1	23.8	21.8	0	0.1	0.1	0.1	0.1	4.81	5.02	5.57	6.2	14.06	12.91	3.18	94	2.5	71	54	275.3
2027	10/21/2016	0.02	18.1	30.5	14.8	22.1	0	4.9	6.3	7.9	8.4	22.7	23.2	22.9	25.8	23.7	22	0.1	0.1	0.1	0.1	0.1	4.36	4.93	5.59	5.84	13.84	12.9	3.18	81	1.8	85	54	267.55
2027	10/22/2016	0.02	13.6	25.4	13.5	20.1	0	5.6	5.8	7.2	8.9	22.2	21	21	24.8	23.3	22	0	0.1	0.1	0.1	0.1	4.65	4.73	5.29	6.05	13.5	12.9	3.17	321	7.4	58	54	291.01
2027	10/23/2016	0.02	7.6	22.1	7.6	14.2	0	5.1	5.5	7.1	8.6	22.3	18.6	18.7	23.1	22.3	21.7	0	0.1	0.1	0.1	0.1	4.47	4.6	5.27	5.91	13.63	12.89	3.17	325	6.3	86	54	317.63
2027	10/24/2016	0.02	9.2	25.4	4.6	13.9	0	5.5	5.5	7	8.1	22.5	18.7	18.8	22.7	21.6	21.5	0	0.1	0.1	0.1	0.1	4.59	4.62	5.23	5.7	13.76	12.88	3.15	68	1.6	82	53	315.59
2027	10/25/2016	0.02	12.6	27.3	7.2	16.3	0	5	5.7	7.4	8.3	22.4	19.5	19.3	22.7	21.3	20.9	0	0.1	0.1	0.1	0.1	4.4	4.71	5.37	5.76	13.68	12.88	3.16	260	1.7	79	52	276.22
2027	10/26/2016	0.02	17.9	29	9.3	19.1	0	4.9	5.6	7	8.4	21.8	21	20.7	23.3	21.4	20.9	0.1	0.1	0.1	0.1	0.1	4.37	4.66	5.22	5.84	13.26	12.9	3.17	90	3.3	89	52	291.31
2027	10/27/2016	0.02	19.2	28.3	15.9	21.3	0	4.8	5.8	7.3	8	21.8	21.8	21.4	23.9	21.7	20.9	0.1	0.1	0.1	0.1	0.1	4.33	4.71	5.34	5.64	13.29	12.91	3.18	104	4.1	80	52	250.31
2027	10/28/2016	0.02	18.7	27.6	16.4	21.1	0	4.6	5.8	7	7.6	21.7	21.6	21.3	24	22	20.9	0.1	0.1	0.1	0.1	0.1	4.27	4.73	5.22	5.45	13.17	12.9	3.18	104	3.7	76	52	240.11
2027	10/29/2016	0.02	15.6	29.4	12.9	20.4	0	4.7	5.5	6.6	8	21.1	21.3	21.2	24.2	22.1	20.9	0.1	0.1	0.1	0.1	0.2	4.32	4.62	5.06	5.63	12.81	12.9	3.18	69	1.9	89	52	266.53
2027	10/30/2016	0.02	17.7	30.1	12.6	20.5	0	4.2	5.6	7.1	7.8	21.4	21.4	21.3	24.3	22.1	20.8	0.1	0.1	0.1	0.1	0.1	4.12	4.65	5.25	5.57	13.01	12.89	3.17	75	2.1	82	52	279.58
2027	10/31/2016	0.02	15.2	30.9	12.2	20.6	0	5.4	5.7	7.2	7.8	21.6	21.3	21.2	24.2	22.1	20.8	0	0.1	0.1	0.1	0.1	4.57	4.68	5.32	5.56	13.1	12.9	3.17	14	1.5	88	51	271.01
2027	11/1/2016	0.02	18.9	31.6	12.1	21.5	0	5.4	5.5	7.2	7.5	20.5	21.7	21.5	24.3	22	20.8	0	0.1	0.1	0.1	0.1	4.57	4.61	5.31	5.42	12.43	12.9	3.17	88	1.7	67	51	271.63
2027	11/2/2016	0.02	19.3	29.1	13.2	21.6	0	5.7	5.9	7.1	7.7	20.5	22.4	22.2	24.5	22.1	20.7	0	0.1	0.1	0.1	0.1	4.68	4.75	5.24	5.5	12.4	12.91	3.18	97	3.2	88	51	266.93
2027	11/3/2016	0.02	18.5	28.2	17.6	22.1	0	4	5.7	7.2	7.8	20.5	22.2	21.9	24.5	22.2	20.7	0.1	0.1	0.1	0.1	0.1	4.04	4.68	5.31	5.56	12.44	12.91	3.18	83	3.9	89	51	211.65
2027	11/4/2016	0.02	16.7	29.9	14.4	21.1	0	4.5	5.7	7.1	7.5	20	21.7	21.5	24.3	22.2	20.8	0.1	0.1	0.1	0.1	0.1	4.24	4.7	5.25	5.44	12.12	12.88	3.18	45	1.2	86	51	221.03
2027	11/5/2016	0.02	17.3	29.2	14.4	21.3	0	4.6	5.7	7.1	7.4	20.4	21.6	21.4	24.1	22	20.8	0.1	0.1	0.1	0.1	0.1	4.25	4.69	5.25	5.38	12.37	12.9	3.18	31	4.1	76	51	236.84
2027	11/6/2016	0.02	10.3	22.8	10.3	16.2	0	4.6	5.3	6.7	8	20.1	18.3	18.3	22.6	21.5	20.7	0	0.1	0.1	0.1	0.1	4.26	4.55	5.1	5.64	12.16	12.87	3.18	64	3.5	65	52	279.17
2027	11/7/2016	0.02	15.5	25.4	7.5	16.2	0	4.4	5.1	6.7	7.1	20.4	19.8	19.5	22.5	20.9	20.5	0.1	0.1	0.1	0.1	0.1	4.19	4.47	5.11	5.28	12.35	12.9	3.16	66	2.6	73	50	255.82
2027	11/8/2016	0.02	11.5	24.5	11.3	17.5	0	4.4	5.3	6.9	6.9	20.2	18.6	18.7	22.3	20.8	20.3	0.1	0.1	0.1	0.1	0.1	4.18	4.51	5.17	5.16	12.23	12.96	3.18	77	3.5	69	50	272.75
2027	11/9/2016	0.02	14.2	22.1	7.5	15	0	4.1	5.2	6.9	6.8	20	19	18.7	21.5	20.2	20.1	0.1	0.1	0.1	0.1	0.1	4.06	4.48	5.16	5.12	12.09	12.94	3.17	51	2.4	67	51	178.7
2027	11/10/2016	0.02	14.4	23.8	12.1	17	0	4.5	5.1	6.7	7.1	20	18.4	18.2	21.3	20.1	19.8	0.1	0.1	0.1	0.1	0.1	4.2	4.47	5.09	5.24	12.07	12.95	3.18	321	3	52	50	156.06
2027	11/11/2016	0.02	6.5	22.4	6.5	13.9	0	4.1	5.1	6.6	7.3	19.5	16.6	16.7	20.9	19.8	19.7	0.1	0.1	0.1	0.1	0.1	4.09	4.46	5.07	5.33	11.79	12.91	3.18	23	2.7	92	50	269.69
2027	11/12/2016	0.02	15.4	25.5	3	14.6	0	4.4	5	6.2	7.2	19.6	18	17.7	20.5	19.2	19.4	0	0.1	0.1	0.1	0.1	4.18	4.42	4.91	5.29	11.85	12.92	3.16	296	2.6	44	50	235.82
2027	11/13/2016	0.02	15.5	21.6	7.7	15.8	0	4.9	5.1	6.9	7.1	20.1	18.5	18	20.6	19.1	19.3	0	0.1	0.1	0.1	0.1	4.36	4.45	5.17	5.28	12.16	12.94	3.18	64	4.6	56	49	211.96
2027	11/14/2016	0.02	9	17.5	8.7	14	0	4.2	4.7	6.8	7	19.3	16.4	16.3	20.1	19.1	19.2	0.1	0.1	0.1	0.1	0.2	4.1	4.31	5.12	5.21	11.65	12.91	3.18	31	4.6	85	50	136.27
2027	11/15/2016	0.02	7.6	21.2	7.6	12.4	0	3.6	4.7	6.3	7.1	19.3	16.1	16.1	20	18.9	19.1	0.1	0.1	0.1	0.1	0.2	3.9	4.31	4.94	5.27	11.62	12.92	3.16	14	2.6	93	50	202.78
2027	11/16/2016	0.02	12.1	23.2	5	14	0	4.1	5.2	6.9	7.1	19.6	17.6	17.4	20.1	18.7	18.9	0.1	0.1	0.1	0.1	0.1	4.07	4.48	5.19	5.25	11.84	12.92	3.16	314	2.1	77	50	250.1
2027	11/17/2016	0.02	8.9	24.1	7.1	14.5	0	3	4.7	6.1	6.4	19.7	16.4	16.4	20	18.7	18.5	0.1	0.1	0.1	0.1	0.1	3.67	4.31	4.86	4.96	11.91	12.91	3.18	335	2	87	50	246.74
2027	11/18/2016	0.02	9.6	27.9	5.8	15.3	0	3.8	4.7	6.8	7.5	18.9	16.6	16.6	20	18.6	18.6	0.1	0.1	0.1	0.1	0.2	3.96	4.31	5.15	5.43	11.41	12.9	3.17	24	0.9	81	49	252.14
2027	11/19/2016	0.02	14.5	28.3	5.9	16	0	4.7	4.8	7	7.1	19.2	16.9	16.8	20.1	18.5	18.5	0	0.1	0.1	0.1	0.1	4.31	4.35	5.21	5.28	11.58	12.9	3.17	228	0.8	60	49	245.62
2027	11/20/2016	0.02	8.7	22.4	8.5	15	0	4	4.7	6.6	7.6	19.1	15.3	15.3	19.2	18.3	18.4	0.1	0.1	0.1	0.1	0.1	4.04	4.31	5.07	5.47	11.51	12.89	3.17	319	5.9	34	50	187.78
2027	11/21/2016	0.02	6.4	16.3	5.2	9.8	0	3.5	4.6	6.7	7	19.8	13.4	13.5	17.9	17.6	18.3	0.1	0.1	0.1	0.1	0.1	3.87	4.24	5.11	5.22	11.96	12.9	3.17	323	6.6	35	49	275.71
2027	11/22/2016	0.02	4.3	19.8	0	9.3	0	3.2	4.5	6.3	7.1	19.2	13.2	13.3	17.4	17	18	0.1	0.1	0.1	0.1	0.1	3.76	4.24	4.93	5.28	11.59	12.9	3.15	323	3.5	62	49	269.08
2027	11/23/2016	0.02	10.1	21.4	2.2	10.8	0	3.8	4.6	6.1	6.2	19.1	13.8	13.8	17.5	16.7	17.7	0.1	0.1	0.1	0.1	0.1	3.96	4.25	4.83	4.88	11.5	12.91	3.15	74	2	63	48	259.49
2027	11/24/2016	0.56	10.5	23.6	8.4	15	0.54	9.4	6.8	6.2	6.3	18.9	13.8	13.6	17.8	16.8	17.5	0	0.1	0.1	0.1	0.2	6.26	5.12	4.89	4.95	11.37	12.91	3.16	111	2.6	94	48	181.25
2027	11/25/2016	0.56	12.4	26.2	7.3	15.7	0	8.6	7.4	6.2	6.9	19.1	14.9	14.7	18.2	16.9	17.3	0	0.1	0.1	0.1	0.1	5.93	5.39	4.88	5.18	11.53	12.91	3.17	137	1.3	88	48	229.91
2027	11/26/2016	0.56	17.4	26.5	8.8	17.8	0	7.8	7.6	6.2	7.1	19	17.9	17.4	19.5	17.3	17.3	0.1	0.1	0.1	0.1	0.1	5.55	5.47	4.91	5.25	11.46	12.93	3.17	275	1.9	62	48	225.73
2027	11/27/2016	0.56	3.7	19.6	3.6	12.4	0	7.3	6.8	6.6	7.1	19.4	12.9	12.9	17.6	17.1	17.3	0.1	0.1	0.1	0.1	0.1	5.33	5.15	5.05	5.26	11.72	12.87	3.18	339	3.6	90	49	244.29
2027	11/28/2016	0.56	12.3	21	2.1	11.9	0	6.3	6.7	6	6.9	19.1	14.8	14.4	17.4	16.3	17.1	0.1	0.1	0.1	0.1	0.1	4.93	5.09	4.8	5.2	11.53	12.92	3.15	88	3.5	74	48	242.05
2027	11/29/2016	0.56	18.7	24.2	11	17.3	0	6.5	6.7	6.4	6.1	19.5	16.7	16.1	18.1	16.5	17	0.1	0.1	0.1	0.1	0.1	5.03	5.08	4.97	4.85	11.78	12.95	3.18	136	5.8	72	48	153.92
2027	11/30/2016	0.56	19.6	27.3	18.7	21.8	0	7	7	6.8	7.3	19.3	18.6	18.1	19.8	17.4	16.9	0.1	0.1	0.1	0.1	0.1	5.2	5.23	5.13	5.33	11.68	12.93	3.18	174	6.1	91	49	128.93
2027	12/1/2016	1.45	17.4	27.5	17.4	21.7	0.89	16.1	14	16.8	7	19.6	19	18.5	20.6	18.2	17.1	0	0.1	0.1	0.1	0.1	9.72	8.59	10.14	5.21	11.85	12.93	3.19	192	4.8	95	50	125.77
2027	12/2/2016	1.45	8.2	17.6	6.8	13.4	0	12.6	12	14	7.8	19.2	12.3	12.4	17.5	17.4	17.2	0.1	0.1	0.1	0.1	0.1	7.82	7.5	8.55	5.57	11.59	12.9	3.19	311	4.6	69	50	231.23
2027	12/3/2016	1.45	11.6	18.2	2.7	10.4	0	12	11.3	12.9	9.1	19.3	12	11.9	15.8	15.7	17	0	0.1	0.1	0.1	0.1	7.54	7.2	8.01	6.12	11.66	12.92	3.16	344	3.9	45	50	234.09
2027	12/4/2016	1.45	12.7	16.6	7.7	12.6	0	11.6	11	12.2	8.6	19.5	12.4	12.1	15.6	15.1	16.6	0	0.1	0.1	0.1	0.1	7.32	7.03	7.63	5.91	11.77	12.92	3.17	60	2.8	62	49	98.74
2027	12/5/2016	1.78	16.9	20.3	11.6	15.7	0.33	16.8	12.3	11.9	9.3	19.5	15.9	15.2	16.9	15.2	16.3	0	0.1	0.1	0.1	0.1	10.11	7.68	7.46	6.22	11.74	12.95	3.17	104	5.1	96	49	85.27
2027	12/6/2016	5.87	14.8	17.6	11.7	14.1	4.09	23.5	21.8	25.9	21.8	33.5	14.1	13.4	15	14.6	15.3	0	0.1	0.1	0.1	0.1	14.46	13.24	16.15	13.28	22.23	12.81	3.18	41	4.7	97	51	37.81
2027	12/7/2016	8.06	15.7	25.1	14.2	19.4	2.19	14.5	14.1	15.5	14.5	27.2	15.3	14.8	17.4	15.4	14.8	0	0.1	0.1	0.1	0.2	8.86	8.6	9.41	8.84	17.12	12.89	3.18	265	5.1	76	50	202.47
2027	12/8/2016	8.06	12.3	15.7	12.3	13.9	0	13.3	13.3	14.5	13.1	26.8	13.7	13.3	16.3	15.2	15.2	0	0.1	0.1	0.1	0.1	8.21	8.17	8.81	8.08	16.85	12.9	3.18	288	4.1	76	51	75.28
2027	12/9/2016	8.06	6.7	15.5	6.7	11.2	0	12.4	12.1	13.9	12.6	26.6	9.8	9.8	14.5	14.6	15.3	0	0.1	0.1	0.1	0.1	7.73	7.59	8.53	7.84	16.64	12.9	3.18	329	7.7	48	52	193.6
2027	12/10/2016	8.06	2.8	10	1.9	5.4	0	11.8	11.5	13.3	11.8	25.5	7.1	7.3	12.3	13.2	15.1	0	0.1	0.1	0.1	0.2	7.44	7.26	8.17	7.42	15.88	12.86	3.16	352	5.8	62	52	249.08
2027	12/11/2016	8.06	3.9	12.3	-0.8	5.1	0	11.2	11.1	13.1	11.6	25.7	7.1	7.1	11.7	12.3	14.7	0	0.1	0.1	0.1	0.2	7.12	7.1	8.07	7.31	15.98	12.87	3.14	47	3.1	65	52	241.33
2027	12/12/2016	8.06	15.9	19.2	3.2	11	0	11.6	11.2	12.4	11.4	25.8	12.2	11.5	13.5	12.3	14.2	0	0.1	0.1	0.1	0.1	7.35	7.13	7.75	7.24	16.09	12.92	3.15	85	3.3	82	51	140.76
2027	12/13/2016	8.06	15.6	24.5	12.3	17.4	0	11.3	11.2	12.2	11.7	25.7	14.5	13.9	15.8	13.7	14.1	0	0.1	0.1	0.1	0.1	7.17	7.11	7.6	7.4	16.01	12.9	3.18	203	2.2	94	51	133.01
2027	12/14/2016	8.46	16.3	24	15.6	18.8	0.4	15.8	14.4	14	11.4	25.1	16.3	15.8	17.5	15	14.3	0	0.1	0.1	0.1	0.2	9.53	8.76	8.55	7.23	15.58	12.91	3.18	207	2.6	95	52	127.81
2027	12/15/2016	8.78	13	17.6	13	15.7	0.32	15.1	14.5	16.7	12.5	25.4	14.8	14.3	16.8	15.2	14.6	0.1	0.1	0.1	0.1	0.1	9.19	8.82	10.1	7.79	15.79	12.73	3.19	354	3.6	96	53	43.92
2027	12/16/2016	8.78	4.5	13.7	4.5	10.1	0	13.7	13.1	15.4	12.7	25.2	9	9.2	14.1	14.4	14.8	0	0.1	0.1	0.1	0.2	8.38	8.08	9.35	7.89	15.65	12.92	3.18	347	6.6	43	53	224.6
2027	12/17/2016	8.78	9	16.1	1.4	8.2	0	12.6	12.6	14.9	11.9	25.3	11.3	10.9	13.9	13.2	14.5	0.1	0.1	0.1	0.1	0.2	7.81	7.84	9.03	7.47	15.69	12.92	3.16	77	4.5	91	52	203.9
2027	12/18/2016	8.78	19.6	24.5	8.7	15.8	0	12.6	12.4	14.3	11.8	25.4	15.9	15.2	16.4	13.9	14.3	0.1	0.1	0.1	0.1	0.1	7.83	7.74	8.71	7.43	15.8	12.94	3.17	147	4.4	91	52	152.18
2027	12/19/2016	8.98	15	26.8	15	20.8	0.2	13.9	13.3	15.1	11.5	25.2	16.4	16	18.3	15.6	14.4	0.1	0.1	0.1	0.1	0.2	8.53	8.21	9.18	7.28	15.65	12.9	3.19	223	4.4	94	54	138.62
2027	12/20/2016	10.07	7.1	15.1	7.1	9.9	1.09	15.3	14.1	16.2	14.6	26.3	11.2	10.9	14.4	14.3	14.6	0	0.1	0.1	0.1	0.2	9.26	8.6	9.78	8.89	16.46	12.67	3.18	18	6.9	96	56	26.75
2027	12/21/2016	10.09	6.6	8.6	5.6	7.1	0.02	13.9	13.4	15	13.2	26.8	10.5	10.2	13.5	13.3	14.4	0	0.1	0.1	0.1	0.1	8.5	8.27	9.12	8.14	16.78	12.85	3.17	26	5.2	97	55	69.92
2027	12/22/2016	10.09	7.8	17.7	5	9.3	0	13.2	12.8	14.6	12.5	25.8	10.8	10.7	14.1	13.3	14.2	0	0.1	0.1	0.1	0.2	8.17	7.92	8.87	7.78	16.07	12.96	3.17	25	2.9	95	54	204.61
2027	12/23/2016	10.09	12.5	21.4	7.1	14.1	0	12.5	12.3	13.6	12.3	26	12.7	12.5	15.3	13.6	14	0.1	0.1	0.1	0.1	0.1	7.76	7.67	8.36	7.7	16.22	12.94	3.17	286	3	74	54	185.74
2027	12/24/2016	10.09	13.4	19.5	7.8	13.4	0	12.5	11.9	13.3	12.4	25.6	12.7	12.4	15.1	13.6	14	0	0.1	0.1	0.1	0.2	7.77	7.49	8.19	7.74	15.94	12.92	3.18	83	3.2	89	54	171.36
2027	12/25/2016	10.09	13.8	25.1	10.8	15.8	0	12.1	11.7	13.1	12	25.7	14.3	14.1	16.5	14.4	13.9	0.1	0.1	0.1	0.1	0.1	7.55	7.36	8.1	7.52	15.98	12.92	3.18	81	1.9	97	54	175.34
2027	12/26/2016	10.09	19.3	25.4	11.4	18.7	0	11.9	11.6	12.2	11.6	25.4	16.3	15.7	17.4	14.9	14.1	0	0.1	0.1	0.1	0.1	7.47	7.31	7.65	7.33	15.76	12.92	3.18	96	3.8	71	54	196.86
2027	12/27/2016	10.09	18.1	24.2	17.9	19.7	0	11.9	11.3	12.2	11.7	25.6	17.3	16.7	18.3	15.7	14.3	0	0.1	0.1	0.1	0.1	7.46	7.18	7.64	7.37	15.92	12.94	3.19	108	5.2	94	55	134.33
2027	12/28/2016	10.09	15.2	22.7	15.1	18.4	0	11.6	11.1	12.3	11.3	25.9	15.7	15.4	18	16.1	14.6	0	0.1	0.1	0.1	0.1	7.35	7.1	7.7	7.17	16.14	12.9	3.19	192	2.3	97	56	68.35
2027	12/29/2016	10.09	19.4	21.3	14.4	17.8	0	11.6	11.3	11.7	11.3	25.5	17.1	16.5	18.2	15.9	14.7	0	0.1	0.1	0.1	0.1	7.31	7.17	7.38	7.16	15.84	12.86	3.18	208	1.6	93	56	60.53
2027	12/30/2016	10.24	8.6	24.2	8.6	17.4	0.15	11	10.9	11.7	10.9	25.2	11	11.3	16.2	16	14.9	0.1	0.1	0.1	0.1	0.2	7.03	6.98	7.38	6.98	15.62	12.89	3.19	283	7.9	35	57	98.12
2027	12/31/2016	10.24	1.8	12.3	1.8	6.8	0	10.5	10.6	12.1	11	25	8.5	8.6	13.2	13.9	14.8	0.1	0.1	0.1	0.1	0.2	6.8	6.82	7.58	7.01	15.46	12.88	3.17	303	4.9	90	57	236.54
