# Supplementary material for: Using solar radiation data in soil moisture diagnostic equation for estimating root-zone soil moisture
Source: PeerJ. 2022 Dec 12;10:e14561. doi: 10.7717/peerj.14561 (PMC9753742; doi:10.7717/peerj.14561)
Supplement: Supplemental Information 1 — These data were applied in simulation using the soil moisture diagnostic equation. [file peerj-10-14561-s001.zip › code_data/code_data/GA2027/Ger2014.csv]

2027	1/1/2014	89.14
2027	1/2/2014	69.54
2027	1/3/2014	40.78
2027	1/4/2014	335.96
2027	1/5/2014	263.91
2027	1/6/2014	162.79
2027	1/7/2014	235.41
2027	1/8/2014	282.95
2027	1/9/2014	341.09
2027	1/10/2014	136.34
2027	1/11/2014	80.71
2027	1/12/2014	75.4
2027	1/13/2014	354.43
2027	1/14/2014	263.68
2027	1/15/2014	291.04
2027	1/16/2014	339.72
2027	1/17/2014	355.22
2027	1/18/2014	322.73
2027	1/19/2014	364.69
2027	1/20/2014	335.05
2027	1/21/2014	364.91
2027	1/22/2014	212.15
2027	1/23/2014	369.13
2027	1/24/2014	265.39
2027	1/25/2014	336.53
2027	1/26/2014	173.39
2027	1/27/2014	226.06
2027	1/28/2014	223.67
2027	1/29/2014	55.42
2027	1/30/2014	74.18
2027	1/31/2014	310.65
2027	2/1/2014	194.83
2027	2/2/2014	89.38
2027	2/3/2014	279.53
2027	2/4/2014	158.8
2027	2/5/2014	258.1
2027	2/6/2014	380.76
2027	2/7/2014	259.12
2027	2/8/2014	426.25
2027	2/9/2014	375.97
2027	2/10/2014	444.71
2027	2/11/2014	436.39
2027	2/12/2014	173.96
2027	2/13/2014	42.32
2027	2/14/2014	316.24
2027	2/15/2014	457.71
2027	2/16/2014	502.63
2027	2/17/2014	499.21
2027	2/18/2014	483.7
2027	2/19/2014	239.63
2027	2/20/2014	489.17
2027	2/21/2014	452.92
2027	2/22/2014	243.05
2027	2/23/2014	459.08
2027	2/24/2014	78.22
2027	2/25/2014	471.05
2027	2/26/2014	478.23
2027	2/27/2014	60.56
2027	2/28/2014	507.64
2027	3/1/2014	566.12
2027	3/2/2014	509.81
2027	3/3/2014	540.25
2027	3/4/2014	158.46
2027	3/5/2014	105.56
2027	3/6/2014	145.58
2027	3/7/2014	54.01
2027	3/8/2014	162.11
2027	3/9/2014	567.04
2027	3/10/2014	549.25
2027	3/11/2014	562.36
2027	3/12/2014	535.12
2027	3/13/2014	235.52
2027	3/14/2014	617.2
2027	3/15/2014	616.06
2027	3/16/2014	520.41
2027	3/17/2014	62.4
2027	3/18/2014	76.19
2027	3/19/2014	278.05
2027	3/20/2014	323.76
2027	3/21/2014	564.3
2027	3/22/2014	603.52
2027	3/23/2014	505.93
2027	3/24/2014	293.09
2027	3/25/2014	556.43
2027	3/26/2014	623.35
2027	3/27/2014	638.63
2027	3/28/2014	505.36
2027	3/29/2014	85.96
2027	3/30/2014	498.29
2027	3/31/2014	678.41
2027	4/1/2014	689.81
2027	4/2/2014	656.87
2027	4/3/2014	641.93
2027	4/4/2014	604.77
2027	4/5/2014	519.73
2027	4/6/2014	384.18
2027	4/7/2014	100.09
2027	4/8/2014	52.46
2027	4/9/2014	529.87
2027	4/10/2014	627.68
2027	4/11/2014	691.52
2027	4/12/2014	600.32
2027	4/13/2014	616.74
2027	4/14/2014	650.83
2027	4/15/2014	388.97
2027	4/16/2014	160.06
2027	4/17/2014	722.19
2027	4/18/2014	408.01
2027	4/19/2014	53.92
2027	4/20/2014	155.84
2027	4/21/2014	233.81
2027	4/22/2014	714.21
2027	4/23/2014	480.51
2027	4/24/2014	669.86
2027	4/25/2014	572.85
2027	4/26/2014	403.1
2027	4/27/2014	712.27
2027	4/28/2014	599.41
2027	4/29/2014	469.68
2027	4/30/2014	103.51
2027	5/1/2014	107.39
2027	5/2/2014	170.09
2027	5/3/2014	319.88
2027	5/4/2014	626.43
2027	5/5/2014	737.24
2027	5/6/2014	731.54
2027	5/7/2014	742.03
2027	5/8/2014	682.29
2027	5/9/2014	671
2027	5/10/2014	527.25
2027	5/11/2014	460.1
2027	5/12/2014	574.67
2027	5/13/2014	704.41
2027	5/14/2014	598.73
2027	5/15/2014	407.32
2027	5/16/2014	212.95
2027	5/17/2014	762.32
2027	5/18/2014	741.46
2027	5/19/2014	659.95
2027	5/20/2014	661.77
2027	5/21/2014	657.44
2027	5/22/2014	693.46
2027	5/23/2014	723.67
2027	5/24/2014	730.06
2027	5/25/2014	637.72
2027	5/26/2014	678.53
2027	5/27/2014	671.8
2027	5/28/2014	554.72
2027	5/29/2014	640.22
2027	5/30/2014	631.45
2027	5/31/2014	636.23
2027	6/1/2014	691.18
2027	6/2/2014	433.09
2027	6/3/2014	365.48
2027	6/4/2014	483.36
2027	6/5/2014	696.31
2027	6/6/2014	683.77
2027	6/7/2014	672.71
2027	6/8/2014	350.21
2027	6/9/2014	591.77
2027	6/10/2014	678.87
2027	6/11/2014	697.11
2027	6/12/2014	701.21
2027	6/13/2014	705.66
2027	6/14/2014	566.58
2027	6/15/2014	653.22
2027	6/16/2014	643.3
2027	6/17/2014	468.54
2027	6/18/2014	737.47
2027	6/19/2014	685.37
2027	6/20/2014	579.92
2027	6/21/2014	604.2
2027	6/22/2014	635.32
2027	6/23/2014	426.93
2027	6/24/2014	588.81
2027	6/25/2014	491.57
2027	6/26/2014	695.51
2027	6/27/2014	604.2
2027	6/28/2014	637.03
2027	6/29/2014	650.26
2027	6/30/2014	682.52
2027	7/1/2014	698.93
2027	7/2/2014	683.32
2027	7/3/2014	637.15
2027	7/4/2014	703.38
2027	7/5/2014	711.7
2027	7/6/2014	629.62
2027	7/7/2014	588.01
2027	7/8/2014	669.41
2027	7/9/2014	703.04
2027	7/10/2014	685.03
2027	7/11/2014	602.03
2027	7/12/2014	567.38
2027	7/13/2014	664.39
2027	7/14/2014	682.4
2027	7/15/2014	673.4
2027	7/16/2014	393.19
2027	7/17/2014	524.29
2027	7/18/2014	661.43
2027	7/19/2014	514.94
2027	7/20/2014	239.06
2027	7/21/2014	401.05
2027	7/22/2014	225.15
2027	7/23/2014	453.15
2027	7/24/2014	702.58
2027	7/25/2014	613.32
2027	7/26/2014	614.46
2027	7/27/2014	557
2027	7/28/2014	543.89
2027	7/29/2014	549.59
2027	7/30/2014	668.61
2027	7/31/2014	687.31
2027	8/1/2014	607.85
2027	8/2/2014	542.98
2027	8/3/2014	484.96
2027	8/4/2014	393.87
2027	8/5/2014	491.34
2027	8/6/2014	621.19
2027	8/7/2014	607.16
2027	8/8/2014	593.14
2027	8/9/2014	569.32
2027	8/10/2014	518.93
2027	8/11/2014	541.27
2027	8/12/2014	521.78
2027	8/13/2014	602.95
2027	8/14/2014	548
2027	8/15/2014	553.13
2027	8/16/2014	610.93
2027	8/17/2014	584.25
2027	8/18/2014	566.92
2027	8/19/2014	449.84
2027	8/20/2014	357.5
2027	8/21/2014	582.2
2027	8/22/2014	520.75
2027	8/23/2014	580.49
2027	8/24/2014	577.07
2027	8/25/2014	423.17
2027	8/26/2014	645.47
2027	8/27/2014	547.77
2027	8/28/2014	629.96
2027	8/29/2014	648.09
2027	8/30/2014	616.85
2027	8/31/2014	383.15
2027	9/1/2014	564.53
2027	9/2/2014	633.95
2027	9/3/2014	534.77
2027	9/4/2014	432.86
2027	9/5/2014	588.7
2027	9/6/2014	581.51
2027	9/7/2014	196.76
2027	9/8/2014	331.97
2027	9/9/2014	193.12
2027	9/10/2014	438.1
2027	9/11/2014	506.84
2027	9/12/2014	571.48
2027	9/13/2014	594.51
2027	9/14/2014	424.31
2027	9/15/2014	562.48
2027	9/16/2014	430.81
2027	9/17/2014	335.16
2027	9/18/2014	509.81
2027	9/19/2014	544.01
2027	9/20/2014	247.95
2027	9/21/2014	363.77
2027	9/22/2014	577.07
2027	9/23/2014	500.12
2027	9/24/2014	424.31
2027	9/25/2014	230.51
2027	9/26/2014	216.37
2027	9/27/2014	365.83
2027	9/28/2014	187.64
2027	9/29/2014	175.22
2027	9/30/2014	138.85
2027	10/1/2014	196.88
2027	10/2/2014	356.71
2027	10/3/2014	501.83
2027	10/4/2014	236.78
2027	10/5/2014	547.88
2027	10/6/2014	549.02
2027	10/7/2014	524.74
2027	10/8/2014	503.77
2027	10/9/2014	451.1
2027	10/10/2014	487.24
2027	10/11/2014	461.24
2027	10/12/2014	473.44
2027	10/13/2014	458.51
2027	10/14/2014	352.15
2027	10/15/2014	50.38
2027	10/16/2014	488.72
2027	10/17/2014	493.73
2027	10/18/2014	495.9
2027	10/19/2014	476.29
2027	10/20/2014	484.16
2027	10/21/2014	408.12
2027	10/22/2014	473.21
2027	10/23/2014	480.28
2027	10/24/2014	482.11
2027	10/25/2014	436.51
2027	10/26/2014	467.4
2027	10/27/2014	451.33
2027	10/28/2014	444.26
2027	10/29/2014	428.3
2027	10/30/2014	383.04
2027	10/31/2014	385.43
2027	11/1/2014	444.71
2027	11/2/2014	444.94
2027	11/3/2014	452.47
2027	11/4/2014	445.4
2027	11/5/2014	413.48
2027	11/6/2014	284.09
2027	11/7/2014	294.8
2027	11/8/2014	433.2
2027	11/9/2014	309.28
2027	11/10/2014	370.96
2027	11/11/2014	417.92
2027	11/12/2014	407.32
2027	11/13/2014	272.92
2027	11/14/2014	138.51
2027	11/15/2014	398.77
2027	11/16/2014	390.56
2027	11/17/2014	243.96
2027	11/18/2014	108.76
2027	11/19/2014	408.46
2027	11/20/2014	411.88
2027	11/21/2014	387.49
2027	11/22/2014	383.84
2027	11/23/2014	253.19
2027	11/24/2014	42.98
2027	11/25/2014	76.8
2027	11/26/2014	41.68
2027	11/27/2014	373.46
2027	11/28/2014	379.05
2027	11/29/2014	375.63
2027	11/30/2014	368.45
2027	12/1/2014	367.88
2027	12/2/2014	334.13
2027	12/3/2014	322.39
2027	12/4/2014	285.23
2027	12/5/2014	332.42
2027	12/6/2014	77.96
2027	12/7/2014	125.17
2027	12/8/2014	155.72
2027	12/9/2014	106.93
2027	12/10/2014	338.69
2027	12/11/2014	358.19
2027	12/12/2014	333.91
2027	12/13/2014	364.34
2027	12/14/2014	363.09
2027	12/15/2014	358.87
2027	12/16/2014	339.15
2027	12/17/2014	213.98
2027	12/18/2014	337.78
2027	12/19/2014	304.84
2027	12/20/2014	195.17
2027	12/21/2014	111.04
2027	12/22/2014	26.54
2027	12/23/2014	69.65
2027	12/24/2014	4.8
2027	12/25/2014	45.88
2027	12/26/2014	340.63
2027	12/27/2014	333.34
2027	12/28/2014	323.3
2027	12/29/2014	267.67
2027	12/30/2014	53.5
2027	12/31/2014	283.75
