# Supplementary material for: Using solar radiation data in soil moisture diagnostic equation for estimating root-zone soil moisture
Source: PeerJ. 2022 Dec 12;10:e14561. doi: 10.7717/peerj.14561 (PMC9753742; doi:10.7717/peerj.14561)
Supplement: Supplemental Information 1 — These data were applied in simulation using the soil moisture diagnostic equation. [file peerj-10-14561-s001.zip › code_data/code_data/GA2027/Ger2015.csv]

2027	1/1/2015	93.13
2027	1/2/2015	303.47
2027	1/3/2015	98.95
2027	1/4/2015	125.17
2027	1/5/2015	24.18
2027	1/6/2015	349.87
2027	1/7/2015	358.76
2027	1/8/2015	365.6
2027	1/9/2015	388.17
2027	1/10/2015	270.86
2027	1/11/2015	338.47
2027	1/12/2015	164.84
2027	1/13/2015	92.11
2027	1/14/2015	88.57
2027	1/15/2015	84.82
2027	1/16/2015	51.04
2027	1/17/2015	386.57
2027	1/18/2015	300.39
2027	1/19/2015	374.26
2027	1/20/2015	386.8
2027	1/21/2015	380.87
2027	1/22/2015	378.25
2027	1/23/2015	252.05
2027	1/24/2015	26.72
2027	1/25/2015	248.86
2027	1/26/2015	407.09
2027	1/27/2015	185.93
2027	1/28/2015	414.16
2027	1/29/2015	417.7
2027	1/30/2015	378.25
2027	1/31/2015	422.37
2027	2/1/2015	428.98
2027	2/2/2015	359.21
2027	2/3/2015	395.81
2027	2/4/2015	368.68
2027	2/5/2015	95.99
2027	2/6/2015	395.69
2027	2/7/2015	462.38
2027	2/8/2015	458.05
2027	2/9/2015	449.96
2027	2/10/2015	239.29
2027	2/11/2015	238.15
2027	2/12/2015	466.72
2027	2/13/2015	459.88
2027	2/14/2015	457.6
2027	2/15/2015	473.44
2027	2/16/2015	434.8
2027	2/17/2015	208.28
2027	2/18/2015	112.75
2027	2/19/2015	500.12
2027	2/20/2015	516.99
2027	2/21/2015	381.9
2027	2/22/2015	452.81
2027	2/23/2015	340.06
2027	2/24/2015	273.6
2027	2/25/2015	81.28
2027	2/26/2015	50.62
2027	2/27/2015	215.92
2027	2/28/2015	382.58
2027	3/1/2015	77.61
2027	3/2/2015	144.89
2027	3/3/2015	210.33
2027	3/4/2015	458.17
2027	3/5/2015	383.5
2027	3/6/2015	208.62
2027	3/7/2015	135.66
2027	3/8/2015	580.15
2027	3/9/2015	562.7
2027	3/10/2015	420.66
2027	3/11/2015	471.62
2027	3/12/2015	357.39
2027	3/13/2015	346.1
2027	3/14/2015	91.31
2027	3/15/2015	344.39
2027	3/16/2015	426.82
2027	3/17/2015	617.99
2027	3/18/2015	567.38
2027	3/19/2015	480.4
2027	3/20/2015	121.87
2027	3/21/2015	342.8
2027	3/22/2015	474.81
2027	3/23/2015	170.77
2027	3/24/2015	113.89
2027	3/25/2015	299.02
2027	3/26/2015	282.61
2027	3/27/2015	239.51
2027	3/28/2015	232.56
2027	3/29/2015	625.18
2027	3/30/2015	567.38
2027	3/31/2015	194.83
2027	4/1/2015	353.29
2027	4/2/2015	485.75
2027	4/3/2015	277.13
2027	4/4/2015	557.35
2027	4/5/2015	470.82
2027	4/6/2015	607.51
2027	4/7/2015	375.63
2027	4/8/2015	490.77
2027	4/9/2015	607.73
2027	4/10/2015	564.53
2027	4/11/2015	514.25
2027	4/12/2015	296.63
2027	4/13/2015	123.35
2027	4/14/2015	208.96
2027	4/15/2015	435.14
2027	4/16/2015	137.48
2027	4/17/2015	6.16
2027	4/18/2015	219.11
2027	4/19/2015	362.52
2027	4/20/2015	129.73
2027	4/21/2015	153.44
2027	4/22/2015	693.58
2027	4/23/2015	698.48
2027	4/24/2015	635.44
2027	4/25/2015	667.7
2027	4/26/2015	354.2
2027	4/27/2015	591.66
2027	4/28/2015	304.27
2027	4/29/2015	119.24
2027	4/30/2015	135.66
2027	5/1/2015	693.58
2027	5/2/2015	743.96
2027	5/3/2015	736.21
2027	5/4/2015	674.88
2027	5/5/2015	696.2
2027	5/6/2015	620.27
2027	5/7/2015	730.74
2027	5/8/2015	733.36
2027	5/9/2015	498.52
2027	5/10/2015	511.63
2027	5/11/2015	625.06
2027	5/12/2015	712.5
2027	5/13/2015	608.19
2027	5/14/2015	568.86
2027	5/15/2015	517.22
2027	5/16/2015	497.38
2027	5/17/2015	615.37
2027	5/18/2015	619.56
2027	5/19/2015	545.39
2027	5/20/2015	548.65
2027	5/21/2015	406.27
2027	5/22/2015	596.19
2027	5/23/2015	603.53
2027	5/24/2015	613.63
2027	5/25/2015	515.2
2027	5/26/2015	507.76
2027	5/27/2015	298.04
2027	5/28/2015	344.25
2027	5/29/2015	510.41
2027	5/30/2015	574.97
2027	5/31/2015	509.8
2027	6/1/2015	434.72
2027	6/2/2015	443.9
2027	6/3/2015	335.17
2027	6/4/2015	392.29
2027	6/5/2015	419.93
2027	6/6/2015	507.04
2027	6/7/2015	454.82
2027	6/8/2015	540.19
2027	6/9/2015	497.96
2027	6/10/2015	318.55
2027	6/11/2015	207.16
2027	6/12/2015	457.57
2027	6/13/2015	503.88
2027	6/14/2015	532.03
2027	6/15/2015	513.37
2027	6/16/2015	531.52
2027	6/17/2015	529.58
2027	6/18/2015	468.08
2027	6/19/2015	526.22
2027	6/20/2015	529.07
2027	6/21/2015	470.22
2027	6/22/2015	419.12
2027	6/23/2015	483.17
2027	6/24/2015	184.52
2027	6/25/2015	459.92
2027	6/26/2015	526.01
2027	6/27/2015	454.21
2027	6/28/2015	227.15
2027	6/29/2015	284.78
2027	6/30/2015	469.81
2027	7/1/2015	253.47
2027	7/2/2015	504.49
2027	7/3/2015	288.15
2027	7/4/2015	429.83
2027	7/5/2015	314.67
2027	7/6/2015	268.97
2027	7/7/2015	475.83
2027	7/8/2015	514.28
2027	7/9/2015	374.65
2027	7/10/2015	484.91
2027	7/11/2015	518.36
2027	7/12/2015	493.07
2027	7/13/2015	524.18
2027	7/14/2015	438.09
2027	7/15/2015	381.79
2027	7/16/2015	437.07
2027	7/17/2015	458.69
2027	7/18/2015	350.98
2027	7/19/2015	488.17
2027	7/20/2015	338.74
2027	7/21/2015	469.4
2027	7/22/2015	447.37
2027	7/23/2015	447.88
2027	7/24/2015	382.3
2027	7/25/2015	455.02
2027	7/26/2015	387.8
2027	7/27/2015	524.48
2027	7/28/2015	474.61
2027	7/29/2015	475.42
2027	7/30/2015	396.88
2027	7/31/2015	454
2027	8/1/2015	360.26
2027	8/2/2015	360.88
2027	8/3/2015	368.63
2027	8/4/2015	374.85
2027	8/5/2015	460.02
2027	8/6/2015	451.76
2027	8/7/2015	203.08
2027	8/8/2015	378.93
2027	8/9/2015	496.64
2027	8/10/2015	487.05
2027	8/11/2015	355.88
2027	8/12/2015	212.16
2027	8/13/2015	481.03
2027	8/14/2015	489.19
2027	8/15/2015	461.14
2027	8/16/2015	420.34
2027	8/17/2015	342.21
2027	8/18/2015	281.21
2027	8/19/2015	302.53
2027	8/20/2015	335.68
2027	8/21/2015	371.28
2027	8/22/2015	445.94
2027	8/23/2015	458.9
2027	8/24/2015	231.13
2027	8/25/2015	431.77
2027	8/26/2015	432.17
2027	8/27/2015	467.57
2027	8/28/2015	460.53
2027	8/29/2015	214.61
2027	8/30/2015	127.7
2027	8/31/2015	366.89
2027	9/1/2015	381.68
2027	9/2/2015	354.25
2027	9/3/2015	296
2027	9/4/2015	238.68
2027	9/5/2015	396.58
2027	9/6/2015	341.7
2027	9/7/2015	351.29
2027	9/8/2015	199.92
2027	9/9/2015	232.15
2027	9/10/2015	348.23
2027	9/11/2015	253.88
2027	9/12/2015	282.85
2027	9/13/2015	134.95
2027	9/14/2015	438.8
2027	9/15/2015	432.48
2027	9/16/2015	334.05
2027	9/17/2015	105.67
2027	9/18/2015	358.02
2027	9/19/2015	308.04
2027	9/20/2015	400.35
2027	9/21/2015	387.91
2027	9/22/2015	244.29
2027	9/23/2015	280.19
2027	9/24/2015	162.18
2027	9/25/2015	98.33
2027	9/26/2015	93.74
2027	9/27/2015	239.6
2027	9/28/2015	95.68
2027	9/29/2015	89.35
2027	9/30/2015	171.56
2027	10/1/2015	163.81
2027	10/2/2015	309.16
2027	10/3/2015	114.65
2027	10/4/2015	109.45
2027	10/5/2015	110.47
2027	10/6/2015	136.48
2027	10/7/2015	233.99
2027	10/8/2015	360.98
2027	10/9/2015	318.14
2027	10/10/2015	245.92
2027	10/11/2015	313.85
2027	10/12/2015	113.32
2027	10/13/2015	305.29
2027	10/14/2015	262.65
2027	10/15/2015	354.25
2027	10/16/2015	336.29
2027	10/17/2015	327.83
2027	10/18/2015	335.68
2027	10/19/2015	337.42
2027	10/20/2015	334.87
2027	10/21/2015	326.6
2027	10/22/2015	282.03
2027	10/23/2015	268.26
2027	10/24/2015	316.61
2027	10/25/2015	265.81
2027	10/26/2015	175.75
2027	10/27/2015	71.91
2027	10/28/2015	80.48
2027	10/29/2015	195.13
2027	10/30/2015	241.43
2027	10/31/2015	305.69
2027	11/1/2015	197.47
2027	11/2/2015	110.57
2027	11/3/2015	138.62
2027	11/4/2015	116.59
2027	11/5/2015	74.56
2027	11/6/2015	134.64
2027	11/7/2015	236.33
2027	11/8/2015	186.97
2027	11/9/2015	25.63
2027	11/10/2015	28
2027	11/11/2015	103.33
2027	11/12/2015	216.04
2027	11/13/2015	242.35
2027	11/14/2015	282.85
2027	11/15/2015	261.83
2027	11/16/2015	260.2
2027	11/17/2015	243.17
2027	11/18/2015	201.04
2027	11/19/2015	108.83
2027	11/20/2015	53.01
2027	11/21/2015	261.02
2027	11/22/2015	170.03
2027	11/23/2015	203.49
2027	11/24/2015	266.02
2027	11/25/2015	205.73
2027	11/26/2015	223.89
2027	11/27/2015	222.46
2027	11/28/2015	230.93
2027	11/29/2015	242.96
2027	11/30/2015	230.93
2027	12/1/2015	225.42
2027	12/2/2015	165.34
2027	12/3/2015	24.34
2027	12/4/2015	58.65
2027	12/5/2015	199
2027	12/6/2015	227.36
2027	12/7/2015	224.71
2027	12/8/2015	239.7
2027	12/9/2015	242.35
2027	12/10/2015	239.7
2027	12/11/2015	215.42
2027	12/12/2015	207.88
2027	12/13/2015	215.53
2027	12/14/2015	203.39
2027	12/15/2015	53.76
2027	12/16/2015	236.64
2027	12/17/2015	180.54
2027	12/18/2015	73.13
2027	12/19/2015	163.71
2027	12/20/2015	243.68
2027	12/21/2015	229.91
2027	12/22/2015	70.22
2027	12/23/2015	21.85
2027	12/24/2015	21.51
2027	12/25/2015	78.64
2027	12/26/2015	104.55
2027	12/27/2015	151.67
2027	12/28/2015	181.97
2027	12/29/2015	148.21
2027	12/30/2015	78.13
2027	12/31/2015	80.27
