# Supplementary material for: Using solar radiation data in soil moisture diagnostic equation for estimating root-zone soil moisture
Source: PeerJ. 2022 Dec 12;10:e14561. doi: 10.7717/peerj.14561 (PMC9753742; doi:10.7717/peerj.14561)
Supplement: Supplemental Information 1 — These data were applied in simulation using the soil moisture diagnostic equation. [file peerj-10-14561-s001.zip › code_data/code_data/GA2027/Radaition_data/Ger2012.csv]

2027	1/1/2012	301.87
2027	1/2/2012	162.34
2027	1/3/2012	327.98
2027	1/4/2012	326.38
2027	1/5/2012	327.52
2027	1/6/2012	315.44
2027	1/7/2012	302.1
2027	1/8/2012	276.68
2027	1/9/2012	221.96
2027	1/10/2012	174.42
2027	1/11/2012	62.23
2027	1/12/2012	205.77
2027	1/13/2012	237.92
2027	1/14/2012	303.13
2027	1/15/2012	321.25
2027	1/16/2012	319.31
2027	1/17/2012	288.65
2027	1/18/2012	160.06
2027	1/19/2012	245.21
2027	1/20/2012	322.51
2027	1/21/2012	100.66
2027	1/22/2012	145.81
2027	1/23/2012	50.57
2027	1/24/2012	234.04
2027	1/25/2012	235.52
2027	1/26/2012	268.58
2027	1/27/2012	250.46
2027	1/28/2012	283.97
2027	1/29/2012	346.33
2027	1/30/2012	358.87
2027	1/31/2012	363.55
2027	2/1/2012	345.53
2027	2/2/2012	266.3
2027	2/3/2012	247.61
2027	2/4/2012	241.91
2027	2/5/2012	281.92
2027	2/6/2012	151.28
2027	2/7/2012	120.38
2027	2/8/2012	219.56
2027	2/9/2012	328.89
2027	2/10/2012	308.37
2027	2/11/2012	162.79
2027	2/12/2012	322.39
2027	2/13/2012	402.19
2027	2/14/2012	366.74
2027	2/15/2012	140.68
2027	2/16/2012	226.86
2027	2/17/2012	235.64
2027	2/18/2012	211.24
2027	2/19/2012	101.69
2027	2/20/2012	209.76
2027	2/21/2012	382.36
2027	2/22/2012	289.79
2027	2/23/2012	190.84
2027	2/24/2012	246.47
2027	2/25/2012	163.59
2027	2/26/2012	309.28
2027	2/27/2012	209.08
2027	2/28/2012	104.54
2027	2/29/2012	133.04
2027	3/1/2012	253.08
2027	3/2/2012	131.9
2027	3/3/2012	268.01
2027	3/4/2012	24.38
2027	3/5/2012	471.16
2027	3/6/2012	484.16
2027	3/7/2012	451.9
2027	3/8/2012	359.9
2027	3/9/2012	428.07
2027	3/10/2012	165.98
2027	3/11/2012	491.11
2027	3/12/2012	256.84
2027	3/13/2012	330.71
2027	3/14/2012	345.42
2027	3/15/2012	425.9
2027	3/16/2012	449.62
2027	3/17/2012	415.19
2027	3/18/2012	456
2027	3/19/2012	438.79
2027	3/20/2012	427.16
2027	3/21/2012	406.87
2027	3/22/2012	382.24
2027	3/23/2012	324.9
2027	3/24/2012	294.23
2027	3/25/2012	370.16
2027	3/26/2012	557
2027	3/27/2012	551.99
2027	3/28/2012	544.81
2027	3/29/2012	540.82
2027	3/30/2012	502.17
2027	3/31/2012	428.75
2027	4/1/2012	283.75
2027	4/2/2012	530.67
2027	4/3/2012	548.34
2027	4/4/2012	466.83
2027	4/5/2012	504.68
2027	4/6/2012	396.61
2027	4/7/2012	332.54
2027	4/8/2012	611.95
2027	4/9/2012	586.64
2027	4/10/2012	578.89
2027	4/11/2012	597.02
2027	4/12/2012	569.89
2027	4/13/2012	623.12
2027	4/14/2012	588.7
2027	4/15/2012	565.1
2027	4/16/2012	488.6
2027	4/17/2012	523.37
2027	4/18/2012	500.23
2027	4/19/2012	189.47
2027	4/20/2012	367.65
2027	4/21/2012	555.52
2027	4/22/2012	357.5
2027	4/23/2012	497.38
2027	4/24/2012	627.46
2027	4/25/2012	639.54
2027	4/26/2012	632.36
2027	4/27/2012	597.36
2027	4/28/2012	605.8
2027	4/29/2012	598.04
2027	4/30/2012	600.78
2027	5/1/2012	572.74
2027	5/2/2012	587.21
2027	5/3/2012	561.22
2027	5/4/2012	505.93
2027	5/5/2012	560.88
2027	5/6/2012	624.72
2027	5/7/2012	408.92
2027	5/8/2012	491.11
2027	5/9/2012	439.81
2027	5/10/2012	411.65
2027	5/11/2012	681.61
2027	5/12/2012	652.19
2027	5/13/2012	396.15
2027	5/14/2012	270.98
2027	5/15/2012	453.83
2027	5/16/2012	549.48
2027	5/17/2012	390.22
2027	5/18/2012	635.09
2027	5/19/2012	531.58
2027	5/20/2012	672.6
2027	5/21/2012	708.17
2027	5/22/2012	638.51
2027	5/23/2012	572.28
2027	5/24/2012	552.33
2027	5/25/2012	577.75
2027	5/26/2012	587.1
2027	5/27/2012	516.53
2027	5/28/2012	557.46
2027	5/29/2012	272.12
2027	5/30/2012	274.74
2027	5/31/2012	639.2
2027	6/1/2012	544.01
2027	6/2/2012	420.09
2027	6/3/2012	677.16
2027	6/4/2012	594.4
2027	6/5/2012	523.72
2027	6/6/2012	472.42
2027	6/7/2012	328.09
2027	6/8/2012	193.34
2027	6/9/2012	532.84
2027	6/10/2012	217.97
2027	6/11/2012	370.96
2027	6/12/2012	333.34
2027	6/13/2012	432.63
2027	6/14/2012	606.02
2027	6/15/2012	349.41
2027	6/16/2012	609.79
2027	6/17/2012	651.17
2027	6/18/2012	678.64
2027	6/19/2012	671.8
2027	6/20/2012	694.15
2027	6/21/2012	590.18
2027	6/22/2012	590.06
2027	6/23/2012	630.88
2027	6/24/2012	544.69
2027	6/25/2012	121.87
2027	6/26/2012	185.36
2027	6/27/2012	510.15
2027	6/28/2012	711.47
2027	6/29/2012	680.58
2027	6/30/2012	648.89
2027	7/1/2012	634.52
2027	7/2/2012	604.54
2027	7/3/2012	634.3
2027	7/4/2012	539.68
2027	7/5/2012	581.17
2027	7/6/2012	419.75
2027	7/7/2012	355.34
2027	7/8/2012	658.35
2027	7/9/2012	651.4
2027	7/10/2012	622.21
2027	7/11/2012	623.24
2027	7/12/2012	425.33
2027	7/13/2012	519.38
2027	7/14/2012	584.93
2027	7/15/2012	494.99
2027	7/16/2012	601.92
2027	7/17/2012	518.02
2027	7/18/2012	236.66
2027	7/19/2012	609.1
2027	7/20/2012	302.67
2027	7/21/2012	491
2027	7/22/2012	518.7
2027	7/23/2012	629.28
2027	7/24/2012	641.48
2027	7/25/2012	562.36
2027	7/26/2012	528.28
2027	7/27/2012	462.84
2027	7/28/2012	392.96
2027	7/29/2012	448.13
2027	7/30/2012	440.5
2027	7/31/2012	492.94
2027	8/1/2012	326.95
2027	8/2/2012	517.56
2027	8/3/2012	265.62
2027	8/4/2012	425.11
2027	8/5/2012	564.41
2027	8/6/2012	239.29
2027	8/7/2012	403.1
2027	8/8/2012	302.78
2027	8/9/2012	323.99
2027	8/10/2012	384.07
2027	8/11/2012	340.29
2027	8/12/2012	417.7
2027	8/13/2012	499.32
2027	8/14/2012	-99.9
2027	8/15/2012	400.03
2027	8/16/2012	386.12
2027	8/17/2012	456.68
2027	8/18/2012	479.6
2027	8/19/2012	531.92
2027	8/20/2012	289.33
2027	8/21/2012	181.37
2027	8/22/2012	454.18
2027	8/23/2012	408.46
2027	8/24/2012	208.28
2027	8/25/2012	522.69
2027	8/26/2012	583.34
2027	8/27/2012	577.41
2027	8/28/2012	275.88
2027	8/29/2012	434.34
2027	8/30/2012	186.85
2027	8/31/2012	362.06
2027	9/1/2012	364.91
2027	9/2/2012	531.01
2027	9/3/2012	390.91
2027	9/4/2012	438.79
2027	9/5/2012	257.87
2027	9/6/2012	378.71
2027	9/7/2012	489.52
2027	9/8/2012	496.24
2027	9/9/2012	246.01
2027	9/10/2012	549.02
2027	9/11/2012	565.78
2027	9/12/2012	498.64
2027	9/13/2012	423.74
2027	9/14/2012	469.68
2027	9/15/2012	420.55
2027	9/16/2012	431.6
2027	9/17/2012	516.76
2027	9/18/2012	381.44
2027	9/19/2012	208.73
2027	9/20/2012	456.8
2027	9/21/2012	218.99
2027	9/22/2012	498.29
2027	9/23/2012	490.43
2027	9/24/2012	525.88
2027	9/25/2012	525.77
2027	9/26/2012	496.36
2027	9/27/2012	482.56
2027	9/28/2012	407.66
2027	9/29/2012	435.94
2027	9/30/2012	301.42
2027	10/1/2012	218.31
2027	10/2/2012	284.77
2027	10/3/2012	372.67
2027	10/4/2012	171
2027	10/5/2012	144.89
2027	10/6/2012	230.85
2027	10/7/2012	414.5
2027	10/8/2012	441.75
2027	10/9/2012	216.94
2027	10/10/2012	156.98
2027	10/11/2012	428.98
2027	10/12/2012	449.73
2027	10/13/2012	419.41
2027	10/14/2012	428.64
2027	10/15/2012	341.43
2027	10/16/2012	347.13
2027	10/17/2012	408.23
2027	10/18/2012	357.28
2027	10/19/2012	213.98
2027	10/20/2012	440.84
2027	10/21/2012	426.36
2027	10/22/2012	428.53
2027	10/23/2012	418.04
2027	10/24/2012	378.94
2027	10/25/2012	350.32
2027	10/26/2012	338.01
2027	10/27/2012	379.73
2027	10/28/2012	238.15
2027	10/29/2012	364.34
2027	10/30/2012	412
2027	10/31/2012	400.6
2027	11/1/2012	381.1
2027	11/2/2012	397.06
2027	11/3/2012	378.14
2027	11/4/2012	363.55
2027	11/5/2012	334.13
2027	11/6/2012	372.89
2027	11/7/2012	253.42
2027	11/8/2012	219.91
2027	11/9/2012	373.35
2027	11/10/2012	372.67
2027	11/11/2012	368.79
2027	11/12/2012	292.98
2027	11/13/2012	228.91
2027	11/14/2012	226.97
2027	11/15/2012	63.98
2027	11/16/2012	76.51
2027	11/17/2012	176.59
2027	11/18/2012	277.25
2027	11/19/2012	327.75
2027	11/20/2012	249.66
2027	11/21/2012	135.66
2027	11/22/2012	321.37
2027	11/23/2012	334.13
2027	11/24/2012	325.01
2027	11/25/2012	336.07
2027	11/26/2012	340.29
2027	11/27/2012	329.35
2027	11/28/2012	44.6
2027	11/29/2012	87.89
2027	11/30/2012	313.39
2027	12/1/2012	249.43
2027	12/2/2012	265.28
2027	12/3/2012	284.54
2027	12/4/2012	278.96
2027	12/5/2012	213.18
2027	12/6/2012	280.55
2027	12/7/2012	162.56
2027	12/8/2012	210.33
2027	12/9/2012	225.61
2027	12/10/2012	107.84
2027	12/11/2012	246.24
2027	12/12/2012	56.21
2027	12/13/2012	42.73
2027	12/14/2012	72.79
2027	12/15/2012	303.47
2027	12/16/2012	160.63
2027	12/17/2012	196.19
2027	12/18/2012	58.4
2027	12/19/2012	305.63
2027	12/20/2012	308.94
2027	12/21/2012	155.84
2027	12/22/2012	324.79
2027	12/23/2012	326.04
2027	12/24/2012	196.76
2027	12/25/2012	70.11
2027	12/26/2012	58.84
2027	12/27/2012	203.83
2027	12/28/2012	300.05
2027	12/29/2012	132.92
2027	12/30/2012	96.56
2027	12/31/2012	319.2
