# Supplementary material for: Using solar radiation data in soil moisture diagnostic equation for estimating root-zone soil moisture
Source: PeerJ. 2022 Dec 12;10:e14561. doi: 10.7717/peerj.14561 (PMC9753742; doi:10.7717/peerj.14561)
Supplement: Supplemental Information 1 — These data were applied in simulation using the soil moisture diagnostic equation. [file peerj-10-14561-s001.zip › code_data/code_data/GA2027/Radaition_data/Ger2013.csv]

2027	1/1/2013	268.36
2027	1/2/2013	237.92
2027	1/3/2013	119.7
2027	1/4/2013	51.43
2027	1/5/2013	224.47
2027	1/6/2013	234.5
2027	1/7/2013	91.88
2027	1/8/2013	223.9
2027	1/9/2013	257.18
2027	1/10/2013	125.17
2027	1/11/2013	80.59
2027	1/12/2013	197.11
2027	1/13/2013	270.86
2027	1/14/2013	221.73
2027	1/15/2013	231.65
2027	1/16/2013	264.48
2027	1/17/2013	283.06
2027	1/18/2013	96.1
2027	1/19/2013	355.22
2027	1/20/2013	335.84
2027	1/21/2013	341.32
2027	1/22/2013	274.97
2027	1/23/2013	320.34
2027	1/24/2013	330.71
2027	1/25/2013	304.27
2027	1/26/2013	273.14
2027	1/27/2013	224.58
2027	1/28/2013	339.38
2027	1/29/2013	202.81
2027	1/30/2013	291.84
2027	1/31/2013	89.83
2027	2/1/2013	389.2
2027	2/2/2013	315.78
2027	2/3/2013	389.54
2027	2/4/2013	396.38
2027	2/5/2013	240.88
2027	2/6/2013	190.04
2027	2/7/2013	294.8
2027	2/8/2013	48.52
2027	2/9/2013	138.97
2027	2/10/2013	419.98
2027	2/11/2013	282.61
2027	2/12/2013	25.13
2027	2/13/2013	72.15
2027	2/14/2013	208.16
2027	2/15/2013	147.4
2027	2/16/2013	432.86
2027	2/17/2013	174.99
2027	2/18/2013	456.23
2027	2/19/2013	446.08
2027	2/20/2013	139.76
2027	2/21/2013	438.1
2027	2/22/2013	420.89
2027	2/23/2013	39.71
2027	2/24/2013	32.91
2027	2/25/2013	441.07
2027	2/26/2013	40.25
2027	2/27/2013	361.15
2027	2/28/2013	259.24
2027	3/1/2013	446.88
2027	3/2/2013	286.94
2027	3/3/2013	171.11
2027	3/4/2013	233.81
2027	3/5/2013	478.23
2027	3/6/2013	238.94
2027	3/7/2013	504.45
2027	3/8/2013	489.52
2027	3/9/2013	511.52
2027	3/10/2013	478.69
2027	3/11/2013	469.45
2027	3/12/2013	256.04
2027	3/13/2013	470.48
2027	3/14/2013	567.04
2027	3/15/2013	-99.9
2027	3/16/2013	-99.9
2027	3/17/2013	-99.9
2027	3/18/2013	-99.9
2027	3/19/2013	110.24
2027	3/20/2013	-99.9
2027	3/21/2013	245.1
2027	3/22/2013	551.08
2027	3/23/2013	278.05
2027	3/24/2013	165.3
2027	3/25/2013	486.32
2027	3/26/2013	593.26
2027	3/27/2013	539.56
2027	3/28/2013	594.74
2027	3/29/2013	583.57
2027	3/30/2013	567.04
2027	3/31/2013	547.2
2027	4/1/2013	380.42
2027	4/2/2013	491.23
2027	4/3/2013	583.91
2027	4/4/2013	144.32
2027	4/5/2013	75.89
2027	4/6/2013	242.59
2027	4/7/2013	611.61
2027	4/8/2013	570.57
2027	4/9/2013	509.69
2027	4/10/2013	518.24
2027	4/11/2013	609.56
2027	4/12/2013	347.36
2027	4/13/2013	398.32
2027	4/14/2013	610.01
2027	4/15/2013	71.53
2027	4/16/2013	540.25
2027	4/17/2013	512.43
2027	4/18/2013	424.76
2027	4/19/2013	509.35
2027	4/20/2013	234.84
2027	4/21/2013	603.4
2027	4/22/2013	620.39
2027	4/23/2013	481.31
2027	4/24/2013	638.63
2027	4/25/2013	520.07
2027	4/26/2013	503.42
2027	4/27/2013	648.77
2027	4/28/2013	621.98
2027	4/29/2013	434.11
2027	4/30/2013	274.06
2027	5/1/2013	468.43
2027	5/2/2013	269.95
2027	5/3/2013	168.04
2027	5/4/2013	160.63
2027	5/5/2013	183.08
2027	5/6/2013	604.09
2027	5/7/2013	485.98
2027	5/8/2013	484.16
2027	5/9/2013	599.98
2027	5/10/2013	592
2027	5/11/2013	523.94
2027	5/12/2013	412.34
2027	5/13/2013	624.38
2027	5/14/2013	683.43
2027	5/15/2013	644.56
2027	5/16/2013	623.81
2027	5/17/2013	528.85
2027	5/18/2013	577.41
2027	5/19/2013	330.03
2027	5/20/2013	487.92
2027	5/21/2013	577.18
2027	5/22/2013	629.74
2027	5/23/2013	609.33
2027	5/24/2013	556.78
2027	5/25/2013	664.85
2027	5/26/2013	659.49
2027	5/27/2013	611.95
2027	5/28/2013	610.47
2027	5/29/2013	639.77
2027	5/30/2013	541.5
2027	5/31/2013	487.81
2027	6/1/2013	577.18
2027	6/2/2013	522.58
2027	6/3/2013	446.88
2027	6/4/2013	470.59
2027	6/5/2013	532.61
2027	6/6/2013	438.22
2027	6/7/2013	98.95
2027	6/8/2013	542.3
2027	6/9/2013	528.96
2027	6/10/2013	386.35
2027	6/11/2013	419.63
2027	6/12/2013	561.68
2027	6/13/2013	566.35
2027	6/14/2013	606.14
2027	6/15/2013	597.13
2027	6/16/2013	622.44
2027	6/17/2013	585.62
2027	6/18/2013	515.17
2027	6/19/2013	547.88
2027	6/20/2013	381.44
2027	6/21/2013	488.83
2027	6/22/2013	626.09
2027	6/23/2013	408.69
2027	6/24/2013	462.27
2027	6/25/2013	524.63
2027	6/26/2013	510.15
2027	6/27/2013	592.69
2027	6/28/2013	499.32
2027	6/29/2013	283.06
2027	6/30/2013	331.28
2027	7/1/2013	303.24
2027	7/2/2013	409.15
2027	7/3/2013	385.32
2027	7/4/2013	323.87
2027	7/5/2013	279.76
2027	7/6/2013	427.39
2027	7/7/2013	407.78
2027	7/8/2013	358.42
2027	7/9/2013	437.42
2027	7/10/2013	585.05
2027	7/11/2013	253.76
2027	7/12/2013	467.97
2027	7/13/2013	297.54
2027	7/14/2013	321.59
2027	7/15/2013	524.51
2027	7/16/2013	317.6
2027	7/17/2013	475.38
2027	7/18/2013	585.16
2027	7/19/2013	554.15
2027	7/20/2013	523.26
2027	7/21/2013	289.9
2027	7/22/2013	276.79
2027	7/23/2013	382.7
2027	7/24/2013	362.98
2027	7/25/2013	484.27
2027	7/26/2013	480.85
2027	7/27/2013	513.68
2027	7/28/2013	445.97
2027	7/29/2013	503.99
2027	7/30/2013	527.93
2027	7/31/2013	529.53
2027	8/1/2013	261.97
2027	8/2/2013	422.6
2027	8/3/2013	494.08
2027	8/4/2013	470.36
2027	8/5/2013	425.9
2027	8/6/2013	543.21
2027	8/7/2013	398.32
2027	8/8/2013	457.14
2027	8/9/2013	495.33
2027	8/10/2013	522.92
2027	8/11/2013	551.42
2027	8/12/2013	551.3
2027	8/13/2013	559.85
2027	8/14/2013	480.51
2027	8/15/2013	431.03
2027	8/16/2013	234.27
2027	8/17/2013	228
2027	8/18/2013	134.18
2027	8/19/2013	379.85
2027	8/20/2013	422.94
2027	8/21/2013	385.66
2027	8/22/2013	345.08
2027	8/23/2013	338.47
2027	8/24/2013	529.3
2027	8/25/2013	489.17
2027	8/26/2013	526.34
2027	8/27/2013	457.71
2027	8/28/2013	464.21
2027	8/29/2013	542.75
2027	8/30/2013	502.51
2027	8/31/2013	353.51
2027	9/1/2013	382.01
2027	9/2/2013	433.54
2027	9/3/2013	409.15
2027	9/4/2013	357.39
2027	9/5/2013	490.66
2027	9/6/2013	485.98
2027	9/7/2013	390.91
2027	9/8/2013	495.79
2027	9/9/2013	478.91
2027	9/10/2013	400.94
2027	9/11/2013	463.75
2027	9/12/2013	462.84
2027	9/13/2013	473.9
2027	9/14/2013	422.03
2027	9/15/2013	493.73
2027	9/16/2013	377.45
2027	9/17/2013	459.19
2027	9/18/2013	361.95
2027	9/19/2013	439.7
2027	9/20/2013	469
2027	9/21/2013	423.4
2027	9/22/2013	285.23
2027	9/23/2013	131.56
2027	9/24/2013	97.24
2027	9/25/2013	162.11
2027	9/26/2013	170.32
2027	9/27/2013	153.56
2027	9/28/2013	487.35
2027	9/29/2013	471.16
2027	9/30/2013	405.95
2027	10/1/2013	167.58
2027	10/2/2013	445.74
2027	10/3/2013	427.5
2027	10/4/2013	427.39
2027	10/5/2013	381.9
2027	10/6/2013	373.69
2027	10/7/2013	316.58
2027	10/8/2013	286.94
2027	10/9/2013	279.07
2027	10/10/2013	235.41
2027	10/11/2013	436.96
2027	10/12/2013	341.2
2027	10/13/2013	433.2
2027	10/14/2013	370.39
2027	10/15/2013	247.49
2027	10/16/2013	242.59
2027	10/17/2013	377.91
2027	10/18/2013	315.67
2027	10/19/2013	82.54
2027	10/20/2013	194.03
2027	10/21/2013	360.47
2027	10/22/2013	137.14
2027	10/23/2013	62.85
2027	10/24/2013	399
2027	10/25/2013	399.46
2027	10/26/2013	395.58
2027	10/27/2013	398.66
2027	10/28/2013	370.16
2027	10/29/2013	352.83
2027	10/30/2013	360.13
2027	10/31/2013	336.53
2027	11/1/2013	248.86
2027	11/2/2013	77.85
2027	11/3/2013	333.68
2027	11/4/2013	385.66
2027	11/5/2013	357.96
2027	11/6/2013	287.62
2027	11/7/2013	186.05
2027	11/8/2013	173.85
2027	11/9/2013	370.5
2027	11/10/2013	328.89
2027	11/11/2013	291.16
2027	11/12/2013	360.13
2027	11/13/2013	307.57
2027	11/14/2013	384.18
2027	11/15/2013	365.83
2027	11/16/2013	90.52
2027	11/17/2013	267.67
2027	11/18/2013	120.61
2027	11/19/2013	118.67
2027	11/20/2013	353.29
2027	11/21/2013	189.47
2027	11/22/2013	194.83
2027	11/23/2013	182.06
2027	11/24/2013	70.74
2027	11/25/2013	343.48
2027	11/26/2013	291.5
2027	11/27/2013	28.25
2027	11/28/2013	139.65
2027	11/29/2013	345.19
2027	11/30/2013	343.14
2027	12/1/2013	240.2
2027	12/2/2013	197.68
2027	12/3/2013	289.9
2027	12/4/2013	198.36
2027	12/5/2013	235.3
2027	12/6/2013	159.37
2027	12/7/2013	270.52
2027	12/8/2013	99.07
2027	12/9/2013	87.55
2027	12/10/2013	173.62
2027	12/11/2013	146.72
2027	12/12/2013	305.18
2027	12/13/2013	333.56
2027	12/14/2013	304.27
2027	12/15/2013	62.93
2027	12/16/2013	119.7
2027	12/17/2013	321.82
2027	12/18/2013	323.3
2027	12/19/2013	326.72
2027	12/20/2013	322.73
2027	12/21/2013	276.56
2027	12/22/2013	223.21
2027	12/23/2013	103.06
2027	12/24/2013	34.56
2027	12/25/2013	327.41
2027	12/26/2013	198.59
2027	12/27/2013	53.27
2027	12/28/2013	174.19
2027	12/29/2013	66.75
2027	12/30/2013	193.46
2027	12/31/2013	144.55
