# Supplementary material for: Using solar radiation data in soil moisture diagnostic equation for estimating root-zone soil moisture
Source: PeerJ. 2022 Dec 12;10:e14561. doi: 10.7717/peerj.14561 (PMC9753742; doi:10.7717/peerj.14561)
Supplement: Supplemental Information 1 — These data were applied in simulation using the soil moisture diagnostic equation. [file peerj-10-14561-s001.zip › code_data/code_data/GA2027/Radaition_data/Ger2016.csv]

2027	1/2/2016	43.63
2027	1/3/2016	183.7
2027	1/4/2016	135.66
2027	1/5/2016	245
2027	1/6/2016	251.23
2027	1/7/2016	185.54
2027	1/8/2016	191.96
2027	1/9/2016	56.08
2027	1/10/2016	67.95
2027	1/11/2016	134.13
2027	1/12/2016	263.36
2027	1/13/2016	252.14
2027	1/14/2016	252.35
2027	1/15/2016	135.35
2027	1/16/2016	159.22
2027	1/17/2016	175.03
2027	1/18/2016	246.74
2027	1/19/2016	257.35
2027	1/20/2016	268.67
2027	1/21/2016	257.24
2027	1/22/2016	60.17
2027	1/23/2016	167.48
2027	1/24/2016	67.74
2027	1/25/2016	277.75
2027	1/26/2016	256.73
2027	1/27/2016	168.5
2027	1/28/2016	64.33
2027	1/29/2016	36.94
2027	1/30/2016	282.23
2027	1/31/2016	283.97
2027	2/1/2016	145.76
2027	2/2/2016	264.79
2027	2/3/2016	162.89
2027	2/4/2016	40.59
2027	2/5/2016	82.11
2027	2/6/2016	309.98
2027	2/7/2016	95.68
2027	2/8/2016	302.84
2027	2/9/2016	232.76
2027	2/10/2016	291.92
2027	2/11/2016	320.99
2027	2/12/2016	298.15
2027	2/13/2016	195.33
2027	2/14/2016	314.77
2027	2/15/2016	295.29
2027	2/16/2016	182.38
2027	2/17/2016	327.22
2027	2/18/2016	323.24
2027	2/19/2016	330.07
2027	2/20/2016	330.79
2027	2/21/2016	315.79
2027	2/22/2016	212.67
2027	2/23/2016	148.51
2027	2/24/2016	246.33
2027	2/25/2016	257.96
2027	2/26/2016	349.45
2027	2/27/2016	360.98
2027	2/28/2016	355.98
2027	2/29/2016	361.69
2027	3/1/2016	278.97
2027	3/2/2016	289.37
2027	3/3/2016	373.22
2027	3/4/2016	339.15
2027	3/5/2016	228.07
2027	3/6/2016	348.43
2027	3/7/2016	383.93
2027	3/8/2016	371.89
2027	3/9/2016	370.16
2027	3/10/2016	311.3
2027	3/11/2016	317.22
2027	3/12/2016	349.15
2027	3/13/2016	309.88
2027	3/14/2016	231.03
2027	3/15/2016	320.08
2027	3/16/2016	351.7
2027	3/17/2016	256.84
2027	3/18/2016	123.32
2027	3/19/2016	168.3
2027	3/20/2016	222.56
2027	3/21/2016	379.95
2027	3/22/2016	420.65
2027	3/23/2016	419.42
2027	3/24/2016	320.48
2027	3/25/2016	210.94
2027	3/26/2016	29.06
2027	3/27/2016	59.27
2027	3/28/2016	45.06
2027	3/29/2016	312.32
2027	3/30/2016	311.61
2027	3/31/2016	386.78
2027	4/1/2016	268.16
2027	4/2/2016	99.55
2027	4/3/2016	368.32
2027	4/4/2016	454.82
2027	4/5/2016	455.84
2027	4/6/2016	464.61
2027	4/7/2016	370.87
2027	4/8/2016	438.6
2027	4/9/2016	457.47
2027	4/10/2016	463.59
2027	4/11/2016	429.32
2027	4/12/2016	386.58
2027	4/13/2016	251.12
2027	4/14/2016	200.02
2027	4/15/2016	50.42
2027	4/16/2016	111.38
2027	4/17/2016	290.29
2027	4/18/2016	470.83
2027	4/19/2016	478.69
2027	4/20/2016	475.32
2027	4/21/2016	378.42
2027	4/22/2016	343.33
2027	4/23/2016	246.23
2027	4/24/2016	405.14
2027	4/25/2016	452.06
2027	4/26/2016	402.08
2027	4/27/2016	429.93
2027	4/28/2016	406.16
2027	4/29/2016	299.17
2027	4/30/2016	460.73
2027	5/1/2016	367.2
2027	5/2/2016	361.49
2027	5/3/2016	296.31
2027	5/4/2016	293.25
2027	5/5/2016	469.71
2027	5/6/2016	481.85
2027	5/7/2016	477.77
2027	5/8/2016	484.4
2027	5/9/2016	485.93
2027	5/10/2016	444.72
2027	5/11/2016	185.33
2027	5/12/2016	396.07
2027	5/13/2016	445.23
2027	5/14/2016	409.84
2027	5/15/2016	489.6
2027	5/16/2016	442.58
2027	5/17/2016	436.05
2027	5/18/2016	137.29
2027	5/19/2016	288.97
2027	5/20/2016	258.77
2027	5/21/2016	181.76
2027	5/22/2016	368.02
2027	5/23/2016	465.83
2027	5/24/2016	471.44
2027	5/25/2016	439.21
2027	5/26/2016	420.24
2027	5/27/2016	408.51
2027	5/28/2016	438.4
2027	5/29/2016	458.49
2027	5/30/2016	402.29
2027	5/31/2016	447.17
2027	6/1/2016	471.04
2027	6/2/2016	433.09
2027	6/3/2016	431.87
2027	6/4/2016	434.83
2027	6/5/2016	397.39
2027	6/6/2016	284.38
2027	6/7/2016	36.1
2027	6/8/2016	429.22
2027	6/9/2016	446.76
2027	6/10/2016	481.03
2027	6/11/2016	477.46
2027	6/12/2016	438.91
2027	6/13/2016	438.09
2027	6/14/2016	430.54
2027	6/15/2016	468.28
2027	6/16/2016	317.12
2027	6/17/2016	248.37
2027	6/18/2016	468.49
2027	6/19/2016	208.28
2027	6/20/2016	456.76
2027	6/21/2016	447.37
2027	6/22/2016	465.43
2027	6/23/2016	464.51
2027	6/24/2016	474.3
2027	6/25/2016	424.12
2027	6/26/2016	414.12
2027	6/27/2016	292.03
2027	6/28/2016	415.34
2027	6/29/2016	445.33
2027	6/30/2016	342.41
2027	7/1/2016	250
2027	7/2/2016	364.24
2027	7/3/2016	461.14
2027	7/4/2016	437.78
2027	7/5/2016	370.26
2027	7/6/2016	420.85
2027	7/7/2016	339.35
2027	7/8/2016	392.29
2027	7/9/2016	416.98
2027	7/10/2016	353.94
2027	7/11/2016	431.77
2027	7/12/2016	449.92
2027	7/13/2016	464.51
2027	7/14/2016	428.5
2027	7/15/2016	441.35
2027	7/16/2016	306.31
2027	7/17/2016	348.74
2027	7/18/2016	406.06
2027	7/19/2016	372.71
2027	7/20/2016	371.89
2027	7/21/2016	402.8
2027	7/22/2016	266.73
2027	7/23/2016	455.43
2027	7/24/2016	425.85
2027	7/25/2016	387.8
2027	7/26/2016	394.33
2027	7/27/2016	385.97
2027	7/28/2016	388.42
2027	7/29/2016	423.91
2027	7/30/2016	408.71
2027	7/31/2016	421.36
2027	8/1/2016	382.4
2027	8/2/2016	157.28
2027	8/3/2016	317.02
2027	8/4/2016	376.69
2027	8/5/2016	299.27
2027	8/6/2016	277.34
2027	8/7/2016	394.33
2027	8/8/2016	415.65
2027	8/9/2016	257.35
2027	8/10/2016	197.57
2027	8/11/2016	255.1
2027	8/12/2016	337.62
2027	8/13/2016	305.9
2027	8/14/2016	396.88
2027	8/15/2016	380.05
2027	8/16/2016	383.62
2027	8/17/2016	339.56
2027	8/18/2016	412.18
2027	8/19/2016	398
2027	8/20/2016	260.92
2027	8/21/2016	391.17
2027	8/22/2016	344.15
2027	8/23/2016	342.72
2027	8/24/2016	292.23
2027	8/25/2016	341.9
2027	8/26/2016	376.28
2027	8/27/2016	396.78
2027	8/28/2016	353.74
2027	8/29/2016	381.38
2027	8/30/2016	347.51
2027	8/31/2016	314.98
2027	9/1/2016	237.56
2027	9/2/2016	186.97
2027	9/3/2016	196.25
2027	9/4/2016	358.73
2027	9/5/2016	219.3
2027	9/6/2016	388.72
2027	9/7/2016	404.12
2027	9/8/2016	397.19
2027	9/9/2016	391.99
2027	9/10/2016	354.55
2027	9/11/2016	366.18
2027	9/12/2016	340.07
2027	9/13/2016	271.42
2027	9/14/2016	216.75
2027	9/15/2016	244.8
2027	9/16/2016	364.96
2027	9/17/2016	316.91
2027	9/18/2016	323.54
2027	9/19/2016	256.84
2027	9/20/2016	234.8
2027	9/21/2016	350.57
2027	9/22/2016	333.44
2027	9/23/2016	313.65
2027	9/24/2016	334.66
2027	9/25/2016	323.44
2027	9/26/2016	311.92
2027	9/27/2016	246.84
2027	9/28/2016	304.37
2027	9/29/2016	316.51
2027	9/30/2016	342.52
2027	10/1/2016	361.9
2027	10/2/2016	355.57
2027	10/3/2016	348.84
2027	10/4/2016	226.03
2027	10/5/2016	325.99
2027	10/6/2016	299.78
2027	10/7/2016	238.78
2027	10/8/2016	112.71
2027	10/9/2016	269.38
2027	10/10/2016	341.7
2027	10/11/2016	341.5
2027	10/12/2016	327.22
2027	10/13/2016	277.24
2027	10/14/2016	322.22
2027	10/15/2016	306.51
2027	10/16/2016	204
2027	10/17/2016	274.79
2027	10/18/2016	301.21
2027	10/19/2016	296.72
2027	10/20/2016	275.3
2027	10/21/2016	267.55
2027	10/22/2016	291.01
2027	10/23/2016	317.63
2027	10/24/2016	315.59
2027	10/25/2016	276.22
2027	10/26/2016	291.31
2027	10/27/2016	250.31
2027	10/28/2016	240.11
2027	10/29/2016	266.53
2027	10/30/2016	279.58
2027	10/31/2016	271.01
2027	11/1/2016	271.63
2027	11/2/2016	266.93
2027	11/3/2016	211.65
2027	11/4/2016	221.03
2027	11/5/2016	236.84
2027	11/6/2016	279.17
2027	11/7/2016	255.82
2027	11/8/2016	272.75
2027	11/9/2016	178.7
2027	11/10/2016	156.06
2027	11/11/2016	269.69
2027	11/12/2016	235.82
2027	11/13/2016	211.96
2027	11/14/2016	136.27
2027	11/15/2016	202.78
2027	11/16/2016	250.1
2027	11/17/2016	246.74
2027	11/18/2016	252.14
2027	11/19/2016	245.62
2027	11/20/2016	187.78
2027	11/21/2016	275.71
2027	11/22/2016	269.08
2027	11/23/2016	259.49
2027	11/24/2016	181.25
2027	11/25/2016	229.91
2027	11/26/2016	225.73
2027	11/27/2016	244.29
2027	11/28/2016	242.05
2027	11/29/2016	153.92
2027	11/30/2016	128.93
2027	12/1/2016	125.77
2027	12/2/2016	231.23
2027	12/3/2016	234.09
2027	12/4/2016	98.74
2027	12/5/2016	85.27
2027	12/6/2016	37.81
2027	12/7/2016	202.47
2027	12/8/2016	75.28
2027	12/9/2016	193.6
2027	12/10/2016	249.08
2027	12/11/2016	241.33
2027	12/12/2016	140.76
2027	12/13/2016	133.01
2027	12/14/2016	127.81
2027	12/15/2016	43.92
2027	12/16/2016	224.6
2027	12/17/2016	203.9
2027	12/18/2016	152.18
2027	12/19/2016	138.62
2027	12/20/2016	26.75
2027	12/21/2016	69.92
2027	12/22/2016	204.61
2027	12/23/2016	185.74
2027	12/24/2016	171.36
2027	12/25/2016	175.34
2027	12/26/2016	196.86
2027	12/27/2016	134.33
2027	12/28/2016	68.35
2027	12/29/2016	60.53
2027	12/30/2016	98.12
2027	12/31/2016	236.54
