# Supplementary material for: Using solar radiation data in soil moisture diagnostic equation for estimating root-zone soil moisture
Source: PeerJ. 2022 Dec 12;10:e14561. doi: 10.7717/peerj.14561 (PMC9753742; doi:10.7717/peerj.14561)
Supplement: Supplemental Information 1 — These data were applied in simulation using the soil moisture diagnostic equation. [file peerj-10-14561-s001.zip › code_data/code_data/MS2025/MS2015.csv]

2025	1/1/2015	15.34	1.2	8	-3.5	1.3	0	32.2	33.9	28.2	35.5	40.7	5.6	6.1	7.8	9.4	11.4	0.1	0.1	0.2	0.2	0.4	21.12	22.59	17.9	23.99	28.87	12.97	14	1.4	72	6.4	6.9	4.8	5.7	71	268.32
2025	1/2/2015	15.84	3.8	5.3	1.2	2.9	0.5	35.4	38.3	31	35	40.6	6.2	6.4	7.7	9.1	11.3	0.1	0.1	0.2	0.2	0.4	23.92	26.58	20.09	23.54	28.85	12.87	52	0.3	98	6.3	6.5	5.6	6.1	71	44.95
2025	1/3/2015	16.39	10.9	10.9	3.8	7.5	0.54	38	44.8	44.2	39.3	41.4	8.3	8.4	8.7	8.9	11	0.1	0.1	0.1	0.2	0.4	26.3	33.1	32.5	27.5	29.62	12.84	61	0.5	98	8.3	8.4	6.2	6.4	71	45.77
2025	1/4/2015	17.41	12.1	18.2	10.9	15.2	1.02	41.8	43.8	44.5	39.2	41.3	11	10.7	10.5	9.9	10.9	0.1	0.1	0.1	0.2	0.4	30	32.09	32.74	27.42	29.51	12.75	170	3	97	11.5	10.7	8.3	8.4	72	18.49
2025	1/5/2015	17.41	-2.5	12.1	-2.5	4.9	0	37.2	37.5	35.8	39.5	41.4	6.3	7.6	9.4	10	11	0.1	0.1	0.2	0.2	0.4	25.53	25.88	24.26	27.7	29.58	12.85	312	1.6	78	11	10.7	6.3	7.6	74	112.42
2025	1/6/2015	17.41	-3.2	5.3	-5.1	-1.3	0	35.1	35.8	30.5	38.9	41.4	4.6	5.4	7.6	9.3	11	0.1	0.1	0.2	0.2	0.4	23.66	24.28	19.71	27.16	29.64	12.97	28	1	86	6.3	7.6	4.6	5.4	72	274.14
2025	1/7/2015	17.41	-1.5	12.4	-4.9	2.4	0	34.3	35	29.3	38.1	41.5	4.8	5.5	7.2	8.7	10.9	0.1	0.1	0.1	0.2	0.4	22.98	23.53	18.75	26.36	29.69	12.96	283	0.9	81	6.3	6.2	3.8	4.5	70	275.39
2025	1/8/2015	17.41	-10.8	3.4	-10.8	-3	0	33.5	34.1	28.1	36.9	41.6	1.9	3.3	6.1	8.3	10.7	0.1	0.1	0.2	0.2	0.4	22.21	22.8	17.85	25.24	29.8	12.81	353	2	51	4.9	5.5	1.9	3.3	71	157.35
2025	1/9/2015	17.41	-7.6	-0.3	-14.6	-7.9	0	33.3	32.8	27.6	36.4	41.6	1.4	2.1	4.7	7.5	10.6	0.1	0.1	0.2	0.2	0.4	22.06	21.64	17.4	24.84	29.76	12.87	185	1.1	77	1.9	3.3	1	2.1	68	298.69
2025	1/10/2015	17.41	-6.3	6.4	-8.8	-2.6	0	33.1	33.1	27.3	35.6	41.6	1.3	2.2	4.4	6.9	10.3	0.1	0.1	0.2	0.2	0.4	21.93	21.92	17.18	24.07	29.84	12.94	3	1	61	2.1	2.4	1.1	1.9	68	269.15
2025	1/11/2015	17.41	1.4	5.7	-11	-2.1	0	33.1	32.9	27.5	34.8	41.5	2.1	2.5	4.2	6.4	10	0.1	0.1	0.2	0.2	0.4	21.89	21.73	17.32	23.39	29.66	12.93	106	0.6	53	2.1	2.5	0.7	1.7	67	288.91
2025	1/12/2015	17.48	8.4	8.6	0.6	4.9	0.07	33.2	33.9	27.4	34.6	41.5	4.9	4.7	5.3	6.4	9.7	0.1	0.1	0.2	0.2	0.4	21.99	22.56	17.3	23.19	29.69	12.82	156	0.5	94	4.9	4.7	2.1	2.5	68	60.22
2025	1/13/2015	18.15	2.6	9.9	2.6	7.1	0.67	37.2	38.4	41.3	39	41.8	5.6	6	6.8	7	9.5	0.1	0.1	0.1	0.2	0.4	25.59	26.7	29.48	27.23	30.03	12.74	325	1.7	91	6.7	6.5	4.9	4.7	69	34.41
2025	1/14/2015	18.15	-0.9	2.6	-0.9	0.4	0	35.5	36	31.6	38.8	41.9	4.1	4.5	6	7.1	9.4	0.1	0.1	0.2	0.2	0.4	24.02	24.47	20.65	27.06	30.12	12.66	10	1.8	86	5.6	6	4.1	4.5	70	57.04
2025	1/15/2015	18.15	-2.3	6.4	-2.5	0.3	0	34.8	35.2	30.2	38.4	41.7	3.6	4.2	5.7	7	9.3	0.1	0.1	0.1	0.2	0.4	23.37	23.71	19.45	26.71	29.89	12.96	1	0.7	88	5	4.9	3.6	4.1	69	217.98
2025	1/16/2015	18.17	-4.1	5.4	-4.1	0.3	0.02	34.1	34.7	28.7	37.8	41.6	3.3	3.9	5.5	6.9	9.3	0.1	0.1	0.2	0.2	0.4	22.72	23.27	18.31	26.1	29.75	12.81	338	0.4	94	4.6	4.6	3.3	3.8	69	92.98
2025	1/17/2015	18.17	0.8	13.9	-5.8	2.7	0	34.1	34.1	28.7	37.4	41.7	4	4.4	5.6	6.7	9.2	0.1	0.1	0.2	0.2	0.4	22.72	22.79	18.25	25.69	29.92	12.98	287	0.4	91	5.1	4.9	2.3	2.9	68	299.42
2025	1/18/2015	18.17	9.6	16.7	-0.6	8	0	33.8	33.7	28.2	36.7	41.6	5.6	5.6	6.2	6.8	9.1	0.1	0.1	0.2	0.2	0.4	22.49	22.44	17.92	25.06	29.81	12.99	202	2.4	66	6.3	6	3.3	3.6	68	312.42
2025	1/19/2015	18.17	9.9	18.1	2	9.9	0	33.9	33.2	27.9	36.2	41.8	5.8	6	6.7	7.1	9	0.1	0.1	0.2	0.2	0.4	22.58	21.97	17.66	24.65	29.99	12.97	204	1.2	40	6.9	6.6	4.5	4.8	68	317.51
2025	1/20/2015	18.17	10.4	20.3	6.3	12.6	0	33.5	32.9	27.8	35.8	41.7	6.9	7.1	7.4	7.4	9	0.1	0.1	0.2	0.2	0.4	22.28	21.72	17.6	24.31	29.86	12.97	195	2.6	52	8	7.6	5	5.2	66	258.96
2025	1/21/2015	18.17	5.8	19.5	5.8	11.5	0	33.5	32.8	27.8	35.4	41.8	6.9	7.3	7.8	7.7	9	0.1	0.1	0.2	0.2	0.4	22.19	21.64	17.61	23.91	29.96	12.96	304	1.2	66	8.5	8.1	6.1	6.3	66	261.04
2025	1/22/2015	18.17	3.6	17.3	-0.1	7.7	0	33.4	32.4	27.5	35.3	41.8	6.6	6.9	7.7	7.9	9.1	0.1	0.1	0.2	0.2	0.4	22.13	21.29	17.33	23.86	30.04	12.94	9	0.7	77	8.1	7.8	5.6	6	65	279.76
2025	1/23/2015	18.59	3.1	8.6	3.1	5.4	0.42	35.4	37.9	27.9	34.9	42	6	6.3	7.3	7.9	9.1	0.1	0.1	0.2	0.2	0.4	23.88	26.18	17.68	23.49	30.19	12.84	28	1.4	96	6.8	6.9	6	6.3	65	39.26
2025	1/24/2015	18.82	-0.3	5	-0.3	3.1	0.23	35.5	36.7	30	35.2	41.9	5.3	5.8	7	7.8	9.2	0.1	0.1	0.2	0.2	0.4	24.01	25.08	19.33	23.73	30.15	12.8	360	1.4	96	6.2	6.3	5.3	5.8	65	50.64
2025	1/25/2015	18.82	5.8	14	-1.9	5	0	34.8	35.5	29.1	35.7	41.9	5.3	5.7	6.8	7.6	9.2	0.1	0.1	0.2	0.2	0.4	23.4	23.98	18.56	24.15	30.15	12.99	261	1.1	76	6.6	6.3	4.1	4.7	65	327.91
2025	1/26/2015	18.84	6.8	15	4	8.5	0.02	34	34.8	28.6	36	41.8	6.7	6.8	7.2	7.6	9.1	0.1	0.1	0.2	0.2	0.4	22.71	23.37	18.19	24.47	29.97	12.97	225	2.3	72	7.3	7	4.8	5.1	65	219.02
2025	1/27/2015	18.84	4.5	10.3	3.3	5.9	0	33.8	33.9	28.1	35.9	42.2	5.8	6.1	7.2	7.8	9.1	0.1	0.1	0.2	0.2	0.4	22.51	22.57	17.78	24.37	30.42	12.87	294	1.4	85	7.1	6.8	5.8	6.1	66	226.41
2025	1/28/2015	18.84	3.2	16.9	1.4	8.4	0	31.9	33.3	28.2	36	42	6.5	6.7	7.4	7.8	9.1	0.1	0.1	0.2	0.2	0.4	20.84	22.06	17.92	24.41	30.19	12.91	319	0.9	84	7.9	7.3	5.1	5.4	64	327.6
2025	1/29/2015	18.84	12.3	16.9	0.2	8.4	0	31.6	33	27.8	35.8	42.1	7.1	7.1	7.5	7.9	9.1	0.1	0.1	0.2	0.2	0.4	20.61	21.83	17.6	24.23	30.33	12.94	155	1.9	50	7.8	7.3	5.2	5.5	64	326.87
2025	1/30/2015	18.84	6	20.4	6	13.4	0	31.6	32.7	27.8	35.5	42	8.2	8.4	8.6	8.2	9.1	0.1	0.1	0.2	0.2	0.4	20.64	21.59	17.56	24.01	30.19	12.91	270	3.3	61	10.2	9.1	7	7	64	214.03
2025	1/31/2015	18.84	-0.1	12.6	-1.1	5	0	31.4	32.2	27.3	35.4	42.2	5.7	6.6	7.8	8.4	9.2	0.1	0.1	0.2	0.2	0.4	20.44	21.13	17.17	23.91	30.35	12.91	25	0.9	73	8.2	8.4	5.7	6.6	64	341.64
2025	2/1/2015	18.84	10.2	12.3	-0.2	6.8	0	31.1	32	27.3	35.2	42.2	6.9	7	7.6	8.2	9.3	0.1	0.1	0.2	0.2	0.4	20.21	20.98	17.2	23.71	30.39	12.81	131	1.1	38	7.2	7	5.4	6	62	133.74
2025	2/2/2015	19.69	4.4	15.4	4.4	11	0.85	39.7	46.6	42.8	39.6	42.4	8.4	8.5	8.8	8.5	9.2	0.1	0.1	0.1	0.2	0.4	27.91	35.06	31.02	27.87	30.56	12.8	203	4.3	75	10.2	9.2	6.9	6.9	63	30.17
2025	2/3/2015	19.69	-4.7	4.4	-4.7	0	0	35.5	36.9	34	39.3	42.3	4.2	5.7	7.3	8.3	9.3	0.1	0.1	0.2	0.2	0.4	24.02	25.3	22.66	27.59	30.52	12.91	348	1.5	90	8.4	8.5	4.2	5.7	64	225.16
2025	2/4/2015	19.69	0.3	9.7	-5.1	1	0	34.4	35.9	31.2	39.4	42.1	4.9	5.4	6.7	7.8	9.3	0.1	0.1	0.2	0.2	0.4	23.04	24.33	20.33	27.59	30.34	12.97	25	0.8	83	6.2	5.9	3.6	4.6	62	297.86
2025	2/5/2015	19.69	6.6	11.5	-1.1	5.5	0	33.6	35.3	30.7	39.3	42.1	6.4	6.4	7	7.6	9.2	0.1	0.1	0.1	0.2	0.4	22.32	23.82	19.86	27.59	30.34	12.95	51	0.8	86	6.6	6.4	4.2	4.9	62	201.24
2025	2/6/2015	19.69	-4.9	7.8	-4.9	1.9	0	33.1	34.2	29.3	39	42.1	4	4.9	6.5	7.6	9.2	0.1	0.1	0.2	0.2	0.4	21.86	22.89	18.73	27.23	30.33	12.94	11	1.8	67	6.8	6.4	4	4.9	62	368.37
2025	2/7/2015	19.69	4.2	12.9	-7.4	2.5	0	32.5	33.8	29	38.9	42.2	4.7	5	6.2	7.2	9.1	0.1	0.1	0.2	0.2	0.4	21.35	22.5	18.48	27.12	30.37	12.93	207	1.2	44	6.3	5.5	2.7	3.5	60	351.94
2025	2/8/2015	19.69	11.9	19.3	2.2	10.6	0	32.4	33.4	28.7	38.7	42.1	7	7	7.2	7.3	9	0.1	0.1	0.2	0.2	0.4	21.31	22.11	18.25	26.96	30.31	12.97	185	3.5	65	8.7	7.4	4	4.4	60	364.83
2025	2/9/2015	19.69	12.7	18.9	11.9	14.9	0	32.2	33.4	28.4	38.3	41.9	9.1	8.8	8.5	7.9	8.9	0.1	0.1	0.2	0.2	0.4	21.15	22.13	18.04	26.56	30.05	12.85	202	3	93	9.7	8.9	7	6.9	60	89.75
2025	2/10/2015	19.69	2.7	16.2	2.7	9.4	0	32.1	33	28.5	37.7	42.6	7.6	8	8.6	8.4	9	0.1	0.1	0.2	0.2	0.4	21	21.78	18.1	25.99	30.76	12.98	337	1.8	68	10.1	9.1	7.6	8	61	333.11
2025	2/11/2015	19.69	-1.1	11.3	-1.1	4.3	0	31.8	32.6	28.1	37.5	42.3	6.2	6.9	8	8.4	9.1	0.1	0.1	0.2	0.2	0.4	20.8	21.48	17.77	25.87	30.47	12.89	27	1.3	91	8.5	8	6.2	6.8	61	341.12
2025	2/12/2015	19.69	5.6	16.9	-2.7	6.4	0	31.9	32.4	27.7	36.9	42.4	6.9	7.2	7.9	8.2	9.2	0.1	0.1	0.2	0.2	0.4	20.87	21.33	17.48	25.32	30.65	12.97	345	0.8	73	8.8	7.9	4.9	5.7	60	361.3
2025	2/13/2015	19.69	-2.6	8	-2.8	2.3	0	31.7	31.9	27.4	36.4	42.3	4.7	5.6	7.1	8.1	9.2	0.1	0.1	0.2	0.2	0.4	20.72	20.87	17.3	24.81	30.51	12.88	2	2.2	50	7.3	7.2	4.7	5.6	60	389.79
2025	2/14/2015	19.69	-1.3	8.5	-4.6	1.1	0	31.4	32.1	27.4	36.2	42.2	4.5	5.2	6.6	7.7	9.1	0.1	0.1	0.2	0.2	0.4	20.45	21	17.29	24.65	30.38	12.94	322	0.8	57	6.2	5.9	3.7	4.5	58	331.76
2025	2/15/2015	19.69	1.5	19.4	-2.8	7.6	0	31.4	31.7	27.2	35.9	42.4	6.4	6.7	7.2	7.5	9.1	0.1	0.1	0.2	0.2	0.4	20.44	20.73	17.15	24.36	30.56	12.9	254	1.4	41	8.1	7.1	3.5	4.3	57	383.76
2025	2/16/2015	19.69	2	6.2	-3.9	0.8	0	31.1	31.5	26.7	35.5	42.1	4.4	4.9	6.4	7.5	9	0.1	0.1	0.2	0.2	0.4	20.23	20.52	16.77	23.98	30.32	12.87	52	1.8	33	6.4	6.7	4	4.8	57	359.74
2025	2/17/2015	20.48	-5.6	2.4	-5.6	-1	0.79	34.2	36.5	30.7	35.9	42.3	3	3.9	5.6	7.1	8.9	0.1	0.1	0.2	0.2	0.4	22.82	24.89	19.88	24.36	30.49	12.73	18	1.2	87	4.4	4.9	3	3.9	57	29.74
2025	2/18/2015	20.48	-3.6	0.7	-8.5	-3.8	0	33	35.3	29	36.2	42.3	2.5	3.3	4.9	6.6	8.8	0.1	0.1	0.2	0.2	0.4	21.79	23.81	18.51	24.63	30.48	12.95	331	0.8	92	3.7	3.9	2	2.9	56	276.22
2025	2/19/2015	20.5	-6.1	4.1	-6.1	-1.1	0.02	32.5	34.4	28.3	36.4	42.4	2	3	4.7	6.3	8.7	0.1	0.1	0.2	0.2	0.4	21.42	23.06	17.93	24.86	30.56	12.93	308	1.5	61	4.4	3.8	2	2.9	56	393.74
2025	2/20/2015	20.5	-3.9	-0.1	-10.8	-5.5	0	32	33.5	28.1	36.3	42.2	1.5	2.2	3.9	5.9	8.5	0.1	0.1	0.2	0.2	0.4	20.93	22.23	17.78	24.73	30.42	12.93	17	0.8	52	2.4	3	1	1.9	55	324.06
2025	2/21/2015	20.93	3.3	3.3	-4	-1.2	0.43	36.1	38.1	30.2	36.4	42.2	2.3	2.4	3.8	5.6	8.3	0.1	0.1	0.2	0.2	0.4	24.51	26.42	19.44	24.79	30.41	12.75	130	2.1	90	2.3	2.4	1.3	1.9	56	93.08
2025	2/22/2015	22.62	2.6	15.9	2.6	9.9	1.69	41.4	46.6	43.8	39.9	42.4	5.9	6	6.4	6.2	8.1	0.1	0.1	0.1	0.2	0.4	29.63	35.05	32.01	28.11	30.56	12.76	180	5.3	96	7.9	6.4	2.3	2.4	58	31.25
2025	2/23/2015	23.09	0	10.3	0	3.8	0.47	40.7	42.6	44.1	40.1	42.7	4.9	5.8	6.4	6.6	8.1	0.1	0.1	0.1	0.2	0.4	28.93	30.78	32.31	28.29	30.96	12.87	14	2.4	96	7	6.4	4.9	5.6	60	194.06
2025	2/24/2015	23.13	-4.5	0	-5	-3	0.04	37.2	41	44.2	39.9	42.5	2.7	4.1	5.5	6.3	8.1	0.1	0.1	0.1	0.2	0.4	25.56	29.22	32.42	28.15	30.68	12.91	13	2	79	4.9	5.8	2.7	4.1	60	182.21
2025	2/25/2015	23.2	-2.5	3.5	-4.6	-1.7	0.07	35.8	38	38.7	40.1	42.3	3	3.9	5.2	5.9	8	0.1	0.1	0.2	0.2	0.4	24.31	26.28	26.92	28.31	30.51	12.81	304	0.6	90	4.3	4.4	2.2	3.3	59	285.06
2025	2/26/2015	23.31	-0.3	0.2	-3.6	-1	0.11	37.8	40.8	41.3	40.1	42.3	2.4	3.8	4.7	5.4	8	0.1	0.1	0.1	0.2	0.4	26.15	28.97	29.49	28.32	30.55	12.7	260	0.1	97	3	3.9	2	3	60	20.12
2025	2/27/2015	23.72	-2.5	2.8	-3	-0.8	0.41	37.3	40.5	41.5	40.6	42.4	2.6	3.7	4.6	5.3	7.9	0.1	0.1	0.1	0.2	0.4	25.61	28.7	29.69	28.81	30.59	12.72	299	0.7	74	2.7	3.9	2.4	3.6	61	27.58
2025	2/28/2015	24.01	-0.9	4	-5.7	-1.1	0.29	40.8	43.9	41.8	40.7	42.4	2.7	3.7	4.3	5.1	7.7	0.1	0.1	0.2	0.2	0.4	28.99	32.1	30	28.92	30.62	13	17	1.7	60	3.3	4	2.2	3.2	60	281.11
2025	3/1/2015	24.01	5.4	13.4	-1	5	0	38.3	42.5	41.6	40.5	42.5	5.1	5.1	5.4	5.4	7.6	0.1	0.1	0.2	0.2	0.4	26.55	30.67	29.84	28.72	30.69	12.98	47	1	73	6	5.3	2.5	3.5	60	357.24
2025	3/2/2015	25.31	6.6	12.2	4.4	8	1.3	42.9	43.4	41.8	40.8	42.4	6.7	6	6.3	6.1	7.6	0.1	0.1	0.2	0.2	0.4	31.09	31.65	30.04	28.99	30.56	12.89	179	0.5	98	6.9	6	4.9	5	61	52.74
2025	3/3/2015	25.44	5.6	6.6	2.5	4.5	0.13	41.5	43.9	41.8	40.9	42.6	5.8	5.9	6.3	6.4	7.6	0.1	0.1	0.1	0.2	0.4	29.7	32.12	30.04	29.13	30.84	12.76	37	1.3	98	6.7	6	5.6	5.7	62	62.37
2025	3/4/2015	25.7	18.7	18.7	5.6	12.8	0.26	42.7	43.8	41.9	40.8	42.4	9.4	8.1	7.8	7.1	7.6	0.1	0.1	0.1	0.2	0.4	30.92	32.02	30.12	29.04	30.57	12.76	173	1.9	98	9.4	8.1	5.8	5.9	62	72.9
2025	3/5/2015	26.51	-0.7	19.8	-0.7	11.5	0.81	43	44.9	42	41.2	42.5	7.3	7.8	8.5	8.4	7.8	0.1	0.1	0.1	0.2	0.4	31.2	33.14	30.22	29.35	30.68	12.7	277	3.7	93	11.8	9.5	7.3	7.8	65	40.33
2025	3/6/2015	26.83	-6.2	1.3	-6.2	-2.9	0.32	40.1	45.1	42.1	41.3	42.4	3.5	5.3	6.2	7.1	8	0.1	0.1	0.1	0.2	0.4	28.3	33.38	30.34	29.51	30.55	12.8	4	2.8	70	7.3	7.8	3.5	5.3	65	282.88
2025	3/7/2015	27.04	-4.1	7.6	-10	-2	0.21	42.4	44.6	42.3	41.4	42.6	2.9	4.5	5.3	6.2	8.1	0.1	0.1	0.1	0.2	0.4	30.57	32.86	30.47	29.64	30.78	12.97	356	0.7	88	3.7	5.3	2.4	4	63	472.16
2025	3/8/2015	27.04	1.1	15.9	-5.2	4.7	0	38.2	42.2	42.3	41.2	42.4	4.7	5.3	6.1	6.3	8	0.1	0.1	0.1	0.2	0.4	26.45	30.4	30.53	29.42	30.61	12.99	262	1.2	82	6.8	6.1	2.1	3.7	63	468.94
2025	3/9/2015	27.28	6.9	15.4	-1.9	6.5	0.24	40.2	41.9	42.2	41.5	42.3	6.3	6.2	6.4	6.4	7.9	0.1	0.1	0.1	0.2	0.4	28.4	30.09	30.35	29.65	30.55	12.91	206	0.7	97	6.6	6.3	3.8	4.5	64	140.19
2025	3/10/2015	27.58	12.1	13.8	6.8	9.9	0.3	42.6	44.2	42.3	41.6	42.5	8.3	7.7	7.5	7.1	7.9	0.1	0.1	0.1	0.2	0.4	30.77	32.49	30.47	29.77	30.7	12.88	163	0.4	98	8.4	7.7	6.2	6.2	64	120.33
2025	3/11/2015	28.42	12	18.3	12	14.8	0.84	41.3	45.2	42.4	41.5	42.5	10.2	9.3	9	8.2	8	0.1	0.1	0.1	0.2	0.4	29.52	33.49	30.63	29.74	30.74	12.8	246	2	97	10.9	9.4	8.3	7.7	65	64.54
2025	3/12/2015	28.43	11.9	13.6	11.1	12.2	0.01	37.7	40	39	41.6	42.7	10.1	9.5	9.2	8.6	8.1	0.1	0.1	0.2	0.2	0.4	26.01	28.25	27.25	29.83	30.92	12.74	21	0.8	93	10.6	9.7	9.8	9	67	89.23
2025	3/13/2015	28.64	17.3	23	11.5	16.3	0.21	39.9	41.4	42.2	41.7	42.6	12.8	11.7	10.3	9.2	8.3	0.1	0.1	0.1	0.2	0.4	28.12	29.59	30.36	29.87	30.77	12.76	70	0.9	98	13.1	11.8	9.8	9.4	67	189.9
2025	3/14/2015	29.7	16.1	19.6	15.2	17.1	1.06	43.5	46.4	42.5	41.9	42.6	12.9	11.8	11.5	10.5	8.6	0.1	0.1	0.1	0.2	0.4	31.75	34.77	30.76	30.13	30.79	12.72	133	1.6	98	13.9	11.8	12.8	11.4	69	55.79
2025	3/15/2015	29.74	15.5	20.2	15.3	17	0.04	38.7	42.6	42.7	42	42.6	13.5	12.6	12	10.9	8.9	0.1	0.1	0.1	0.1	0.4	26.96	30.81	30.89	30.22	30.82	12.72	209	1	98	14.8	13.1	12.8	11.8	70	160.89
2025	3/16/2015	29.75	11.9	25.2	11.5	16.4	0.01	37.6	39.4	37	42.1	42.7	13.2	13	12.6	11.3	9.3	0.1	0.1	0.1	0.1	0.4	25.95	27.65	25.38	30.35	30.86	12.86	88	1	97	16	14	12.3	11.9	70	370.97
2025	3/17/2015	29.75	15.3	25.7	7.7	16.9	0	36.7	38.7	35.9	42	42.7	13.8	13.6	13	11.5	9.5	0.1	0.1	0.1	0.2	0.4	25.08	26.96	24.38	30.24	30.91	12.96	223	0.8	93	16.3	14.4	11.4	11.6	69	423.28
2025	3/18/2015	29.75	13.3	28.4	12.1	18.9	0	36	37.9	33.2	41.9	42.6	14.4	14.3	13.6	11.8	9.8	0.1	0.1	0.1	0.1	0.4	24.46	26.17	22.02	30.14	30.81	12.98	284	1.2	62	17.1	15.4	12.4	12.4	69	406.74
2025	3/19/2015	30.35	10.8	19.9	10.2	14.4	0.6	42.6	45.6	42.4	42.4	42.7	12.9	12.8	12.9	12.1	10.1	0.1	0.1	0.1	0.2	0.4	30.83	33.91	30.64	30.63	30.92	12.94	29	1.3	98	14.5	14.3	12.3	12.6	68	260.83
2025	3/20/2015	30.36	13.1	17.9	9.6	12.8	0.01	38.5	43.4	42.8	42.3	42.7	13.1	12.7	12.7	12.1	10.4	0.1	0.1	0.1	0.2	0.4	26.78	31.67	30.98	30.49	30.92	12.9	330	0.5	89	14.4	13.2	12.2	12.1	68	221.94
2025	3/21/2015	31.17	10	18	10	13.2	0.81	41	46.3	43.2	42.6	42.7	12.6	12.5	12.7	12.2	10.6	0.1	0.1	0.1	0.2	0.4	29.18	34.64	31.41	30.78	30.91	12.87	341	0.7	97	14.5	13.3	12.4	12.2	68	179.61
2025	3/22/2015	31.32	10.4	15.2	8.7	11.6	0.15	39.3	41.8	43.1	42.4	42.8	12	12	12.2	11.9	10.7	0.1	0.1	0.1	0.2	0.4	27.59	30.03	31.36	30.55	31.06	12.84	24	0.4	97	12.8	12.5	11.6	11.7	69	112.94
2025	3/23/2015	31.95	12.4	13.5	10.4	11.9	0.63	43.1	46.7	43.5	42.5	42.7	12.1	11.9	12.2	11.9	10.8	0.1	0.1	0.1	0.2	0.4	31.3	35.11	31.76	30.76	30.88	12.8	46	1.3	87	12.8	12.1	11.6	11.6	69	96.41
2025	3/24/2015	31.95	13.5	24.5	8.3	16	0	38.5	41.6	43.2	42.6	42.7	13.4	13.2	12.9	12.1	10.9	0.1	0.1	0.1	0.2	0.4	26.74	29.78	31.42	30.77	30.94	12.98	47	1.1	84	16.6	14.2	11	11.3	68	507.62
2025	3/25/2015	31.95	14.9	26.3	9.3	17.9	0	37.5	39.8	36.7	42.3	42.9	14.6	14.4	13.8	12.5	11	0.1	0.1	0.1	0.2	0.4	25.83	27.98	25.08	30.51	31.13	12.96	140	2.9	90	17.4	15.2	11.9	12	67	506.69
2025	3/26/2015	31.95	17.7	26.3	13.1	19.2	0	36.5	38.9	34.1	42.2	42.8	15.3	15.1	14.6	12.9	11.1	0.1	0.1	0.1	0.1	0.4	24.9	27.12	22.75	30.39	30.99	12.98	167	3.4	74	17.7	16	13.4	13.4	67	438.67
2025	3/27/2015	32.03	4.2	24.2	4.2	13.4	0.08	36.4	38.7	33.1	42.3	42.8	11.7	12.7	13.6	13.1	11.3	0.1	0.1	0.1	0.1	0.4	24.78	26.95	21.9	30.47	31.06	12.86	312	1.8	91	16.1	15.1	11.7	12.7	68	168.9
2025	3/28/2015	32.05	1.6	12.5	-0.2	5.1	0.03	35.9	37.8	32.3	42.3	42.9	9.2	10.3	11.8	12.4	11.6	0.1	0.1	0.1	0.1	0.4	24.36	26.15	21.17	30.46	31.09	12.89	5	0.6	95	11.7	12.7	9.2	10.3	67	236.5
2025	3/29/2015	32.05	0.8	6.4	0.3	3.2	0	35.5	37.3	31.2	42	42.9	7.5	8.5	10.3	11.5	11.6	0.1	0.1	0.2	0.2	0.4	24.02	25.69	20.33	30.2	31.09	12.78	330	0.4	87	9.2	10.3	7.5	8.5	67	93.81
2025	3/30/2015	32.2	17.3	24	0.5	13	0.14	42	38.1	32.2	41.7	42.6	12.7	11.7	11.4	11	11.5	0.1	0.1	0.1	0.2	0.4	30.21	26.38	21.1	29.92	30.84	12.93	169	3.2	91	13.3	11.7	7.1	7.9	64	390.83
2025	3/31/2015	32.39	10.9	25.8	10.9	17.8	0.19	36.2	38.4	33.7	42.6	41.8	13.4	13.4	13.1	11.8	11.4	0.1	0.1	0.1	0.1	0.4	24.66	26.7	22.38	30.85	30.03	12.98	182	0.9	88	16.8	14.6	12	11.7	64	539.97
2025	4/1/2015	32.39	16	26	10.3	18.3	0	35.6	37.7	33.1	42.8	41.7	14.4	14.1	13.6	12.3	11.4	0.1	0.1	0.1	0.1	0.4	24.1	26.04	21.89	31	29.89	12.91	188	1.2	92	15.7	14.5	12.4	12.4	64	208.94
2025	4/2/2015	32.39	19.8	27.3	15.2	20.7	0	35.3	37.4	32.2	42.5	42	16.1	15.7	14.8	12.9	11.5	0.1	0.1	0.1	0.1	0.4	23.83	25.73	21.15	30.74	30.24	12.97	167	3	74	18	16.3	13.8	13.5	64	347.98
2025	4/3/2015	32.48	21.6	26.8	19.2	21.7	0.09	35.5	38.3	32.4	42.7	42.4	16.8	16.4	15.5	13.6	11.6	0.1	0.1	0.1	0.1	0.4	23.98	26.55	21.26	30.87	30.57	12.95	181	4.8	66	18.4	16.9	15.5	15.1	65	297.54
2025	4/4/2015	32.48	11.9	28.2	11.9	20.9	0	35.3	37.2	31.8	42.5	42.4	15.5	16	15.9	14.1	11.9	0.1	0.1	0.1	0.1	0.4	23.8	25.53	20.81	30.7	30.57	12.9	219	3.8	68	19.2	17.7	15.5	15.7	65	227.86
2025	4/5/2015	32.48	6.8	20	6.8	12.6	0	35	36.3	30.9	41.9	42.4	13	13.9	14.7	14	12.1	0.1	0.1	0.1	0.1	0.4	23.56	24.74	20.06	30.15	30.61	12.93	14	1.6	67	17.5	16	13	13.8	64	568.88
2025	4/6/2015	32.48	11.9	16.9	2.8	11.2	0	34.8	36	30.6	41.4	42.4	12.6	12.8	13.5	13.5	12.3	0.1	0.1	0.1	0.2	0.4	23.34	24.46	19.8	29.56	30.63	12.83	147	0.9	79	13.4	13.9	11.3	12.2	63	150.59
2025	4/7/2015	32.48	19.9	24.9	11.7	18.4	0	34.8	36.1	30.2	41	42.2	15.6	15.1	14.4	13.4	12.4	0.1	0.1	0.1	0.2	0.4	23.37	24.57	19.48	29.25	30.43	12.86	166	2.4	96	16.2	15.1	12.6	12.7	61	172.02
2025	4/8/2015	32.48	21.1	27.3	19.9	22.8	0	34.5	35.9	30.3	40.6	42.2	17.1	16.7	15.9	14	12.4	0.1	0.1	0.1	0.2	0.4	23.12	24.4	19.53	28.76	30.44	12.87	178	3.4	88	18.6	17.2	15.6	15.1	63	245.44
2025	4/9/2015	32.48	21.7	30.8	19.7	24.3	0	34.4	35.5	30.1	40.5	42.2	18.7	18.3	17.2	14.8	12.6	0.1	0.1	0.1	0.2	0.4	23	24	19.37	28.67	30.45	12.99	184	3.6	77	21.4	19.3	16.6	16.2	63	503.98
2025	4/10/2015	34.3	19.4	30.4	18.4	24.3	1.83	43.1	47.7	43.8	42.4	42.4	18.3	17.9	17.7	16	12.8	0.1	0.1	0.1	0.1	0.4	31.35	36.2	32.03	30.57	30.61	12.97	187	4.3	97	21.2	19.6	17.9	17.5	63	371.49
2025	4/11/2015	34.66	8.4	21.2	8.3	16	0.35	37.5	40.3	40.5	42.9	42.5	15.3	15.8	16.3	15.9	13.1	0.1	0.1	0.1	0.1	0.4	25.82	28.46	28.69	31.12	30.75	12.96	303	0.9	96	18.4	17.9	15.3	15.8	65	341.33
2025	4/12/2015	34.66	11.4	26.2	6.3	15.6	0	36	38.2	33.6	42.9	42.5	15.6	15.9	16.1	15.3	13.3	0.1	0.1	0.1	0.1	0.4	24.49	26.54	22.31	31.08	30.66	12.93	234	0.7	75	18.4	16.8	13.7	14.2	63	529.26
2025	4/13/2015	34.66	20.2	29.6	8.8	19.3	0	35.1	37.1	32.2	43	42.7	17.5	17.1	16.6	15.2	13.5	0.1	0.1	0.1	0.1	0.4	23.66	25.42	21.12	31.17	30.93	12.97	170	2.2	86	18.9	17.5	14.2	14.5	61	472.78
2025	4/14/2015	35.01	19.6	26.7	19.4	21.7	0.35	37.1	40.3	35.4	43.5	42.4	18.2	17.8	17.2	15.6	13.6	0.1	0.1	0.1	0.1	0.4	25.42	28.51	23.95	31.7	30.62	12.91	170	2.1	98	19.1	18	17.3	16.8	61	212.16
2025	4/15/2015	35.34	15.5	20	15.5	17.4	0.33	41.3	42.6	38.3	43.6	42.2	16.5	16.6	16.7	15.7	13.7	0.1	0.1	0.1	0.1	0.4	29.52	30.85	26.57	31.87	30.41	12.85	8	0.4	97	18.1	17.8	16.5	16.6	63	165.67
2025	4/16/2015	35.57	18.7	26.6	15.5	19.9	0.23	37.4	40.2	38.4	44.1	42.5	17.9	17.4	17	16	13.9	0.1	0.1	0.1	0.1	0.4	25.75	28.36	26.72	32.36	30.75	12.95	197	1.1	97	19.1	17.7	16.3	16	63	322.92
2025	4/17/2015	35.57	18.7	29.6	15.4	21.7	0	36.1	38.1	33.5	43.8	42.4	18.6	18.3	17.7	16.1	14	0.1	0.1	0.1	0.1	0.4	24.53	26.43	22.23	32.06	30.59	12.99	173	0.7	97	20	18.9	17.1	16.8	63	448.55
2025	4/18/2015	36.39	16.9	23.3	16.2	19.2	0.82	41.9	47.1	43.6	44.3	42.6	17.7	17.2	17.2	16.6	14.1	0.1	0.1	0.1	0.1	0.4	30.06	35.52	31.88	32.6	30.86	12.86	217	0.5	98	18.8	18.3	17.7	17.1	65	192.09
2025	4/19/2015	36.44	18.1	20.9	15.1	17.9	0.05	37.2	39.7	36.8	44.2	42.8	17.3	17	17	16.4	14.3	0.1	0.1	0.1	0.1	0.4	25.51	27.97	25.2	32.44	31.02	12.83	181	0.7	97	17.7	17.2	16.9	16.6	66	144.66
2025	4/20/2015	37.79	15.2	26.1	15.1	20.4	1.35	43.5	46.8	44	44.4	42.6	17.4	17.1	17.3	16.6	14.4	0.1	0.1	0.1	0.1	0.4	31.74	35.2	32.22	32.67	30.82	12.85	179	2.3	97	18.9	17.8	17.2	16.8	66	384.38
2025	4/21/2015	37.8	8.5	20.7	8.4	14.8	0.01	37.9	40.1	38.2	44.5	42.6	15	15.5	16.4	16.3	14.5	0.1	0.1	0.1	0.1	0.4	26.2	28.32	26.44	32.75	30.83	12.94	187	0.8	96	17.4	17.1	15	15.5	68	412.26
2025	4/22/2015	37.8	12.5	23.9	5.1	14.6	0	36.4	38.2	33.1	44.2	42.5	15	15.3	15.8	15.7	14.5	0.1	0.1	0.1	0.1	0.4	24.78	26.5	21.89	32.5	30.72	12.98	173	1.1	73	16.2	15.9	13.6	14.2	66	499.62
2025	4/23/2015	37.8	13.5	27	9.1	17.3	0	35.7	37.1	31.9	43.2	42.4	16.1	16.1	16.2	15.5	14.5	0.1	0.1	0.1	0.2	0.4	24.22	25.44	20.85	31.37	30.63	12.98	115	0.7	95	17.2	16.6	14.2	14.5	65	489.32
2025	4/24/2015	37.98	10.4	19.8	10.2	14	0.18	35.4	37.9	31.6	42.6	42.4	14.8	15	15.6	15.4	14.5	0.1	0.1	0.1	0.1	0.4	23.91	26.25	20.59	30.83	30.56	12.96	283	0.3	97	16.1	16.1	14.8	14.9	66	285.48
2025	4/25/2015	40.1	15.3	19.2	9.2	14.3	2.12	42	44.7	44.9	44	42.6	14.5	14.6	15.1	15.1	14.5	0.1	0.1	0.1	0.1	0.4	30.21	33.01	33.18	32.27	30.77	12.88	208	0.7	98	15	15	14	14.1	65	179.4
2025	4/26/2015	40.71	19.9	28.6	15.3	21.5	0.61	37.3	40.2	37.7	44.3	42.7	17.8	17.2	16.4	15.4	14.4	0.1	0.1	0.1	0.1	0.4	25.67	28.39	25.98	32.52	30.89	12.95	175	2.4	94	18.3	17.4	14.5	14.6	68	367.95
2025	4/27/2015	40.71	12.5	27	12.5	19.1	0	35.8	37.7	32.2	44.2	42.4	16.4	16.5	16.7	15.8	14.4	0.1	0.1	0.1	0.1	0.4	24.27	26.01	21.16	32.44	30.62	12.97	352	0.6	82	18.3	17.8	16.4	16.5	70	496.6
2025	4/28/2015	40.71	9.4	21.8	9.2	14.8	0	35.1	36.5	30.9	42.6	42.7	15	15.2	15.9	15.7	14.5	0.1	0.1	0.1	0.1	0.4	23.64	24.94	20.01	30.78	30.9	12.89	301	0.6	86	16.4	16.5	15	15.2	70	441.69
2025	4/29/2015	40.72	12.8	17.6	9.4	12.9	0.01	34.8	36.1	29.7	41.6	42.6	14.3	14.4	15.1	15.3	14.6	0.1	0.1	0.1	0.1	0.4	23.37	24.58	19.08	29.84	30.76	12.85	12	0.4	77	15	15.2	14.2	14.3	69	182.83
2025	4/30/2015	40.72	8.8	24.4	7.7	15.9	0	33.8	35	29	40.2	42.9	14.5	14.7	15.2	15	14.5	0.1	0.1	0.1	0.1	0.4	22.5	23.55	18.48	28.36	31.15	12.94	359	0.6	93	15.9	15.3	13.7	13.8	67	581.05
2025	5/1/2015	40.72	13.6	27.5	6.6	17	0	33.1	33.9	28	39.1	42.8	15.5	15.3	15.4	15	14.5	0.1	0.1	0.1	0.2	0.4	21.86	22.57	17.76	27.3	31.06	12.94	16	0.6	69	16.4	15.8	13.4	13.6	66	550.78
2025	5/2/2015	40.72	8.8	24.1	8.4	15.5	0	31.8	32.6	27.5	37.9	43.1	14.5	14.8	15.3	15	14.5	0.1	0.1	0.1	0.2	0.4	20.78	21.51	17.33	26.19	31.31	12.94	314	0.5	94	16	15.5	14.3	14.3	65	601.54
2025	5/3/2015	40.72	11.9	25.9	6	16.1	0	30.6	31.9	26.4	36.7	43	15.1	15.1	15.4	15	14.5	0.1	0.1	0.1	0.2	0.4	19.84	20.86	16.53	25.12	31.17	12.92	217	0.7	96	16.4	15.7	13.2	13.6	63	591.45
2025	5/4/2015	40.72	17.9	28.6	9.7	19.6	0	29	30.7	25.8	36	42.9	16.6	16.3	16	15.1	14.4	0.1	0.1	0.1	0.2	0.4	18.49	19.9	16.09	24.42	31.11	12.97	180	1	76	17.4	16.7	14.2	14.3	62	534.56
2025	5/5/2015	40.72	17.9	30	15.7	21.9	0	27.8	30.1	25	35.2	42.7	17.3	17.1	16.7	15.5	14.4	0.1	0.1	0.1	0.2	0.4	17.6	19.38	15.47	23.71	30.86	12.95	175	1.5	76	18.2	17.6	16	15.8	61	548.81
2025	5/6/2015	40.72	16.9	30	15.3	22.3	0	26.4	29	24.5	34.2	42.6	17.7	17.6	17.2	15.8	14.5	0.1	0.1	0.1	0.2	0.4	16.53	18.48	15.16	22.88	30.81	12.97	172	1.5	84	18.9	18.2	16.6	16.5	60	561.81
2025	5/7/2015	40.72	18.5	29.6	14.2	21.5	0	25.5	27.9	23.9	33.5	42.9	17.8	17.7	17.5	16.1	14.6	0.1	0.1	0.1	0.2	0.4	15.83	17.62	14.68	22.26	31.12	12.97	198	1.1	78	19	18.4	16.7	16.7	60	555.15
2025	5/8/2015	40.72	19.5	30.6	17.5	23.5	0	23.9	26.8	23.3	32.5	42.7	18.8	18.6	18	16.4	14.7	0.1	0.1	0.1	0.2	0.4	14.68	16.8	14.29	21.4	30.89	12.97	183	1.7	85	20	19.1	17.4	17.3	59	537.06
2025	5/9/2015	40.72	19.3	28.9	18.8	23.3	0	22.9	26.1	22.9	32.1	42.6	19.1	18.9	18.3	16.8	14.9	0.1	0.1	0.1	0.2	0.4	14.02	16.3	14.02	21.03	30.76	12.97	174	1.3	93	20.2	19.3	18.3	18	59	352.87
2025	5/10/2015	40.93	19.9	29.3	19	22.5	0.21	23.7	26.5	22.7	31.6	42.4	19.2	19	18.6	17	15	0.1	0.1	0.1	0.2	0.4	14.53	16.56	13.87	20.59	30.61	12.89	175	1.3	90	20.4	19.6	18.8	18.4	60	328.22
2025	5/11/2015	40.93	22.5	31.4	19.1	24.5	0	22.7	26.9	22.4	30.9	42.3	20	19.7	19.1	17.3	15.2	0.1	0.1	0.1	0.2	0.4	13.9	16.86	13.68	20.04	30.54	12.99	175	1.4	73	20.9	20.2	18.8	18.5	60	482.14
2025	5/12/2015	41.03	16.9	27.1	16.9	22.2	0.1	22.8	26.8	22	30.4	42.3	19.2	19.1	18.9	17.6	15.4	0.1	0.1	0.1	0.2	0.4	13.93	16.85	13.39	19.6	30.5	12.98	148	1.5	97	20.6	19.8	19.2	19.1	62	357.03
2025	5/13/2015	41.03	14.8	25.9	14.7	19.6	0	21.7	26.2	21.7	29.6	42.2	17.8	17.9	18.2	17.5	15.5	0.1	0.1	0.1	0.2	0.4	13.21	16.37	13.22	18.99	30.39	12.97	4	0.5	82	19.2	19.1	17.8	17.9	62	519.79
2025	5/14/2015	41.03	16.7	27.7	13.1	19.7	0	20.8	25.3	21.3	28.9	42	18.1	17.9	18	17.2	15.6	0.1	0.1	0.1	0.2	0.4	12.6	15.67	12.92	18.44	30.15	12.98	358	0.4	84	19	18.3	16.8	16.9	61	569.5
2025	5/15/2015	41.03	19.7	28	16.1	20.9	0	20	24.6	20.9	28.2	41.8	18.5	18.3	18.1	17.2	15.7	0.1	0.2	0.1	0.2	0.4	12.1	15.18	12.67	17.91	29.97	12.92	200	0.8	77	19.3	18.6	17.4	17.3	61	322.92
2025	5/16/2015	41.38	20.1	31.8	18.5	23.5	0.35	26.3	33.9	23.3	27.8	41.5	19.5	19.3	18.9	17.4	15.7	0.1	0.1	0.1	0.2	0.4	16.47	22.58	14.3	17.62	29.73	12.97	177	1.9	98	21	20	18.2	18	61	441.27
2025	5/17/2015	41.48	21.8	29.2	20.1	22.9	0.1	23.6	31.2	22.2	27.6	41.4	20.1	19.7	19.2	17.7	15.8	0.1	0.1	0.1	0.2	0.4	14.5	20.28	13.55	17.44	29.62	12.94	181	2.9	95	21	20.2	19.4	19	62	307.42
2025	5/18/2015	42.56	20.7	26.8	19.9	22.2	1.08	34.3	42.2	31.8	27.6	40.7	19.7	19.5	19.3	18	15.9	0.1	0.1	0.1	0.2	0.4	22.92	30.43	20.75	17.45	28.93	12.88	184	2.4	97	20.7	20.2	19.7	19.4	65	193.02
2025	5/19/2015	42.79	17.7	25	17.7	21.3	0.23	31.7	37.1	30.3	27.8	40.8	19.4	19.3	19.3	18.1	16	0.1	0.1	0.1	0.2	0.4	20.73	25.42	19.52	17.61	29.02	12.88	175	0.7	98	20.3	19.8	19.4	19.2	70	220.58
2025	5/20/2015	42.79	20.3	29.9	15.9	22.7	0	30.3	35.4	28.8	28	40.8	20.5	20	19.6	18.2	16.1	0.1	0.1	0.1	0.2	0.4	19.54	23.93	18.35	17.77	28.98	12.99	293	0.3	97	21.4	20.3	18.6	18.6	70	479.13
2025	5/21/2015	43.12	19.4	29.6	17.9	22.2	0.33	31.3	38.2	29.3	27.7	40.5	20.3	20	19.8	18.4	16.3	0.1	0.1	0.1	0.2	0.4	20.38	26.48	18.73	17.52	28.67	12.95	230	0.8	97	22.1	20.7	19.6	19.4	71	388.02
2025	5/22/2015	43.12	6.8	19.5	6.8	14.3	0	30.1	36.1	27.9	27.9	40.9	15.8	16.5	17.9	18.2	16.4	0.1	0.1	0.1	0.2	0.4	19.38	24.51	17.63	17.65	29.07	12.83	13	0.6	97	20.3	20	15.8	16.5	73	189.7
2025	5/23/2015	43.12	12	25	5.9	15	0	28.6	34.4	26.7	27.5	40.5	16.7	16.7	17.4	17.4	16.4	0.1	0.1	0.1	0.2	0.4	18.21	23.03	16.73	17.34	28.7	12.94	322	0.5	96	18.2	17.2	14.7	15.4	70	609.86
2025	5/24/2015	43.12	21.4	29.4	12	20.9	0	27.2	33.3	25.6	27.2	40.7	18.6	18.2	18	17.2	16.4	0.1	0.1	0.1	0.2	0.4	17.1	22.03	15.93	17.11	28.89	12.93	196	0.9	69	19.6	18.4	16.1	16.1	68	563.68
2025	5/25/2015	43.97	20.3	30	19.4	23.3	0.85	36.9	42.6	35	27.3	40.2	19.5	19.3	19	17.6	16.3	0.1	0.1	0.1	0.2	0.4	25.31	30.78	23.53	17.19	28.42	12.99	182	2.7	97	20.7	19.8	18.2	17.9	69	414.02
2025	5/26/2015	44.45	22.5	29.4	19.9	23.6	0.48	34	38.6	30.3	36.9	40.3	20.5	20.1	19.5	18	16.4	0.1	0.1	0.1	0.2	0.4	22.69	26.85	19.59	25.32	28.48	12.99	181	2.6	88	21.3	20.4	19.2	18.9	75	382.51
2025	5/27/2015	44.53	20.1	29.1	17.9	22.5	0.08	32.6	36.8	28.7	36	40.5	20.4	20	19.7	18.3	16.4	0.1	0.1	0.1	0.2	0.4	21.48	25.21	18.3	24.43	28.73	12.97	175	1.7	97	21.7	20.4	19.2	19.1	78	522.6
2025	5/28/2015	44.92	20.5	24.5	19.4	21.4	0.39	34.1	39.4	30.5	35.9	40.3	19.9	19.6	19.5	18.5	16.6	0.1	0.1	0.1	0.2	0.4	22.77	27.65	19.69	24.35	28.55	12.87	193	0.7	97	20.4	20	19.9	19.6	78	161.51
2025	5/29/2015	44.92	19.7	29.3	18.8	22.5	0	32.9	37.7	29	35.3	40.4	20.5	20.1	19.9	18.6	16.7	0.1	0.1	0.1	0.2	0.4	21.71	26.01	18.54	23.84	28.57	12.87	205	0.5	97	21.5	20.5	19.6	19.3	77	328.22
2025	5/30/2015	44.93	22.8	29.6	19.7	23.9	0.01	32	36.3	28.3	35	40.4	20.9	20.5	20.1	18.8	16.7	0.1	0.1	0.1	0.2	0.4	20.98	24.73	17.94	23.54	28.64	12.95	184	2.2	87	21.4	20.8	20.1	19.8	76	358.9
2025	5/31/2015	45.55	18.3	30.4	18.1	22.8	0.62	34.9	39.8	31.6	37.5	40.2	20.1	20	20.1	19	16.9	0.1	0.1	0.1	0.2	0.4	23.45	28.01	20.59	25.8	28.45	12.9	170	2.1	98	22	21.2	20.1	20	77	345.7
2025	6/1/2015	45.83	19.7	26.5	17.6	20.6	0.28	34.4	40.2	30.9	36.8	40.5	19.9	19.7	19.7	18.9	17	0.1	0.1	0.1	0.2	0.4	23.06	28.4	20.02	25.16	28.71	12.87	148	0.5	97	20.6	20.1	19.6	19.5	77	246.38
2025	6/2/2015	45.83	15.7	25.5	15.7	20.1	0	33.2	38.3	29.4	36.6	40.6	19.5	19.4	19.6	18.9	17.1	0.1	0.1	0.1	0.2	0.4	22.02	26.59	18.86	25.02	28.84	12.87	8	0.3	97	20.7	19.9	19.3	19.2	77	340.08
2025	6/3/2015	45.83	15.5	26.8	13.9	19.3	0	32.3	36.8	28.4	35.7	40.6	19	19	19.3	18.7	17.1	0.1	0.1	0.1	0.2	0.4	21.19	25.18	18.03	24.16	28.77	12.96	349	0.3	97	20.1	19.4	18.4	18.4	77	423.07
2025	6/4/2015	45.83	15.3	28.4	13.9	19.9	0	31.1	35.3	27.4	34.9	40.5	19	19	19.2	18.5	17.1	0.1	0.1	0.1	0.2	0.4	20.21	23.78	17.28	23.46	28.72	12.97	340	0.3	97	20.3	19.6	18.1	18.2	76	551.3
2025	6/5/2015	45.83	17.9	30.4	13	21.3	0	29.8	33.8	26.6	34	40.6	19.8	19.6	19.5	18.5	17.2	0.1	0.1	0.1	0.2	0.4	19.17	22.46	16.7	22.69	28.84	12.97	225	0.4	97	21.2	20.1	18	18.1	75	560.35
2025	6/6/2015	45.83	21.3	32.8	16.4	24.4	0	28.4	32.4	25.5	33.3	41.6	21.1	20.7	20.2	18.7	17.2	0.1	0.1	0.1	0.2	0.3	18.05	21.27	15.84	22.02	29.78	12.97	166	0.4	91	22.2	21	19	18.9	74	570.34
2025	6/7/2015	45.83	21.5	31.9	20.1	24.9	0	27	31.2	24.8	32.3	41.5	21.6	21.2	20.7	19.1	17.2	0.1	0.1	0.1	0.2	0.3	16.95	20.25	15.31	21.19	29.74	12.96	130	0.2	97	22.8	21.6	20.4	20.1	74	440.44
2025	6/8/2015	45.83	23	33.8	19.9	26.5	0	25.6	30.1	23.9	31	41.5	22.4	22	21.3	19.5	17.3	0.1	0.1	0.1	0.2	0.3	15.92	19.37	14.71	20.16	29.74	12.96	136	0.8	93	23.8	22.5	20.8	20.5	73	582.3
2025	6/9/2015	45.83	23.8	32.7	22.1	26	0	24.6	29.1	23.3	30.5	41.3	22.2	21.9	21.5	19.8	17.4	0.1	0.1	0.1	0.2	0.3	15.22	18.58	14.28	19.69	29.83	12.99	173	1.5	89	23.9	22.8	21.8	21.4	73	453.54
2025	6/10/2015	46.16	20.4	33.1	19.9	25.2	0.33	25.2	31	23	29.6	41.2	22.1	21.9	21.7	20	17.6	0.1	0.1	0.1	0.2	0.3	15.66	20.16	14.1	18.97	29.44	12.94	144	0.4	96	24.1	22.8	21.3	21.1	73	587.91
2025	6/11/2015	46.16	22.5	33.6	19.5	26.2	0	23.8	29.2	22.6	28.5	41.1	22.7	22.4	21.9	20.2	17.7	0.1	0.1	0.1	0.2	0.3	14.64	18.69	13.79	18.14	29.28	12.95	172	0.7	93	24.4	23	21.3	21.2	72	594.98
2025	6/12/2015	46.16	23	33.9	20.6	26.7	0	22.3	27.5	22.1	27.6	40.8	22.6	22.5	22.1	20.4	17.9	0.1	0.1	0.1	0.2	0.3	13.62	17.36	13.5	17.39	29.04	12.99	181	1.7	83	24.7	23.3	21.8	21.6	72	603.3
2025	6/13/2015	46.19	22.9	32.9	22.4	26.2	0.03	20.7	26	21.7	26.7	40.9	22.6	22.4	22.1	20.5	18.1	0.1	0.2	0.1	0.2	0.3	12.52	16.2	13.19	16.76	29.06	12.97	177	2	88	24.4	23.2	22.1	21.8	72	488.38
2025	6/14/2015	46.4	22.5	32.3	21.8	25.7	0.21	24.3	31.9	24.2	26	41	22.4	22.3	22.2	20.7	18.2	0.1	0.1	0.1	0.2	0.3	15	20.85	14.92	16.24	29.17	12.97	178	2.4	97	24.3	23.3	22	21.8	72	464.46
2025	6/15/2015	46.53	22.7	32.6	22.2	26.2	0.13	22.4	30.7	22.3	25.4	40.8	23	22.8	22.4	20.8	18.3	0.1	0.1	0.1	0.2	0.3	13.7	19.89	13.63	15.75	28.99	12.98	176	1.7	92	24.4	23.5	22.2	21.9	72	495.35
2025	6/16/2015	46.54	22.9	33.2	21.1	26.9	0.01	20.9	28.1	21.3	24.5	40.4	23.6	23.4	22.8	21	18.4	0.1	0.1	0.1	0.2	0.3	12.68	17.79	12.93	15.16	28.65	12.95	179	1.1	95	25.2	23.9	22.2	22.1	72	521.98
2025	6/17/2015	46.54	23.9	34	21.8	27.3	0	19.1	26.1	20.8	24.1	40.4	23.9	23.6	23.1	21.2	18.5	0.2	0.1	0.1	0.2	0.3	11.51	16.32	12.62	14.86	28.57	12.97	190	0.8	97	25.5	24.2	22.7	22.5	71	545.27
2025	6/18/2015	46.54	23.5	34.3	22.3	27.5	0	17.5	24.4	19.9	23.2	40.3	24	23.8	23.3	21.4	18.7	0.2	0.1	0.1	0.2	0.3	10.53	15.07	12.04	14.23	28.53	12.95	196	0.6	97	25.8	24.5	23	22.8	71	543.09
2025	6/19/2015	46.54	26.3	32.5	22.9	27.2	0	16.5	23.1	19.7	22.9	40.2	23.8	23.5	23.1	21.5	18.8	0.2	0.2	0.1	0.2	0.3	9.97	14.16	11.9	14.01	28.43	12.98	180	1.4	83	24.6	23.9	23.3	23	72	425.15
2025	6/20/2015	47.48	22.3	32.2	22.3	27.3	0.94	25.7	36.4	26.7	22.2	39.9	23.5	23.5	23.2	21.6	18.9	0.1	0.1	0.1	0.2	0.3	15.97	24.83	16.71	13.53	28.11	12.96	175	3	97	25.5	24.3	23.4	23.1	72	419.22
2025	6/21/2015	47.48	25.1	33.1	21.9	26.7	0	21.7	29.8	23.1	21.9	39.8	24.1	23.9	23.4	21.7	19	0.1	0.1	0.1	0.2	0.3	13.2	19.11	14.15	13.3	28.05	12.97	161	1.4	92	25.2	24.3	22.8	22.7	72	433.26
2025	6/22/2015	47.48	24.4	33	22.7	27.5	0	20.1	27.7	21.8	21.7	39.8	24.3	24	23.5	21.8	19.2	0.1	0.1	0.1	0.2	0.3	12.13	17.53	13.27	13.23	27.99	12.97	156	0.6	97	25.3	24.4	23.3	23.2	72	427.13
2025	6/23/2015	47.48	23.7	34	23.7	28.5	0	18.7	25.9	20.9	21.5	39.5	24.6	24.4	23.9	22	19.2	0.1	0.1	0.1	0.2	0.3	11.26	16.17	12.65	13.04	27.76	12.97	170	1.1	95	26.1	25	23.8	23.5	73	461.03
2025	6/24/2015	47.48	25.7	35.2	22.3	28.6	0	16.6	23.8	19.8	21.1	39.4	25.1	24.7	24.1	22.2	19.4	0.2	0.2	0.1	0.2	0.3	10.04	14.64	11.98	12.82	27.64	12.95	155	0.5	93	26.6	25.3	23.6	23.4	72	568.88
2025	6/25/2015	47.89	21.9	35.4	21.2	25.1	0.41	22.5	30.7	24.1	21	39.3	23.2	23.2	23.3	22.3	19.5	0.1	0.1	0.1	0.2	0.3	13.73	19.9	14.83	12.71	27.51	12.89	167	0.8	98	25.7	24.8	23.2	23.1	74	351.94
2025	6/26/2015	47.89	23.7	34.1	20.7	26.8	0	19.5	27.2	21.6	20.5	39.3	24.4	24.1	23.7	22.1	19.6	0.2	0.1	0.1	0.2	0.3	11.77	17.14	13.12	12.43	27.55	12.99	162	0.5	97	26.1	24.7	22.5	22.5	73	580.42
2025	6/27/2015	47.93	22.3	33	22.2	27.5	0.04	17.5	25	20.2	20.6	39.2	24.5	24.3	23.9	22.3	19.7	0.2	0.1	0.1	0.2	0.3	10.57	15.5	12.19	12.45	27.42	12.98	166	1.3	96	26.3	24.9	23.5	23.3	73	555.05
2025	6/28/2015	48.07	18.2	28.9	18.1	23.4	0.14	16.4	23.7	19.9	20.5	38.9	22.4	22.6	23.1	22.2	19.7	0.2	0.1	0.1	0.2	0.3	9.92	14.56	12	12.43	27.11	12.89	107	0.4	97	24.9	24.3	22.4	22.6	75	321.57
2025	6/29/2015	48.07	20.6	30.7	16.4	23.4	0	14.7	22	18.8	20.3	38.9	22.2	22.4	22.6	21.8	19.8	0.2	0.2	0.1	0.2	0.3	8.93	13.4	11.35	12.3	27.12	12.97	129	0.6	88	23.9	23.1	21.1	21.4	73	544.75
2025	6/30/2015	48.07	24.1	32.4	19.7	25.8	0	13.8	20.5	18.1	20.1	38.6	23.2	23	22.8	21.7	19.9	0.2	0.2	0.1	0.2	0.3	8.47	12.4	10.94	12.12	26.91	12.95	166	1.3	87	24.5	23.5	21.5	21.6	73	460.72
2025	7/1/2015	48.57	23.4	28.4	18.1	23.9	0.5	20.5	27.5	20.6	19.7	37.9	23	22.7	22.5	21.6	19.8	0.1	0.1	0.1	0.2	0.3	12.41	17.38	12.5	11.92	26.25	12.96	175	1.3	93	23.5	23	21.3	21.4	74	308.88
2025	7/2/2015	48.57	25.1	31.2	21.1	25.9	0	18.4	25.4	19.6	19.8	38	23.5	23.3	23	21.7	19.8	0.2	0.1	0.1	0.2	0.3	11.12	15.8	11.84	11.98	26.26	12.99	168	1.7	86	24.5	23.7	22.2	22	73	407.78
2025	7/3/2015	48.57	26.4	29.6	24	26.2	0	16.4	23.2	18.6	19.8	37.7	23.5	23.1	22.9	21.7	19.8	0.2	0.2	0.2	0.2	0.3	9.91	14.2	11.19	11.93	26.05	12.93	165	2.5	83	24	23.3	23	22.7	74	293.38
2025	7/4/2015	51.03	20.9	26.6	20.9	23.7	2.46	29.3	35.8	27.4	35.2	38.9	22.1	22.1	22.4	21.7	19.9	0.1	0.1	0.1	0.2	0.3	18.78	24.24	17.26	23.76	27.12	12.87	152	1.5	97	23.5	23.1	21.4	21.9	78	149.34
2025	7/5/2015	53.06	20.7	27	19.7	22.7	2.03	33.5	37	30.8	38.1	42	21.9	21.9	22.2	21.6	19.9	0.1	0.1	0.1	0.2	0.3	22.28	25.4	19.98	26.41	30.19	12.87	147	0.7	97	22.8	22.4	21.2	21.4	81	269.98
2025	7/6/2015	53.06	20.1	26.8	18.8	22.5	0	32.1	34.7	29.2	37	41.3	21.8	21.7	22	21.5	19.9	0.1	0.1	0.1	0.2	0.3	21.07	23.32	18.66	25.38	29.5	12.85	161	0.8	97	22.4	22.1	21.3	21.3	80	212.47
2025	7/7/2015	53.19	23.8	30.4	19.5	24.2	0.13	32.3	35.3	28.9	36.2	40.9	23	22.6	22.4	21.4	19.9	0.1	0.1	0.1	0.2	0.3	21.17	23.8	18.43	24.61	29.11	12.89	173	1.1	97	23.7	22.8	21.3	21.3	79	318.45
2025	7/8/2015	53.3	22.3	33	22.3	26.7	0.11	31.4	36.3	28.4	35	40.7	23.6	23.3	23.1	21.7	19.9	0.1	0.1	0.1	0.2	0.3	20.49	24.7	18.02	23.53	28.91	12.99	163	2	92	25.4	24.1	22.7	22.4	78	542.26
2025	7/9/2015	53.3	24.8	32.6	21.6	27.1	0	29.3	32.4	27	33.5	40.5	24.2	23.8	23.5	21.9	19.9	0.1	0.1	0.1	0.2	0.3	18.75	21.3	16.94	22.26	28.66	13	169	2	89	25.5	24.3	22.7	22.5	78	535.81
2025	7/10/2015	53.3	23.5	33.6	23.1	27.5	0	27.5	29.4	25.6	32.4	40.1	24.4	24	23.8	22.3	20	0.1	0.1	0.1	0.2	0.3	17.33	18.8	15.94	21.26	28.31	12.98	167	1.3	97	25.9	24.7	23.5	23.2	77	572
2025	7/11/2015	53.3	24.2	34.4	21.9	27.7	0	25.8	27.6	24.5	31.1	40	24.8	24.4	24.1	22.4	20.1	0.1	0.1	0.1	0.2	0.3	16.06	17.46	15.11	20.18	28.2	12.97	175	0.5	97	26.1	24.9	23.5	23.3	77	558.79
2025	7/12/2015	53.3	24.4	34.4	22.8	28	0	24.7	26.6	23.2	30.1	39.8	25	24.6	24.3	22.6	20.2	0.1	0.1	0.1	0.2	0.3	15.27	16.65	14.24	19.39	28.01	12.97	187	0.4	96	26.4	25.1	23.9	23.7	76	467.17
2025	7/13/2015	53.3	24.7	34.3	23.2	28.2	0	23.2	25.3	22.3	28.7	39.6	25.1	24.7	24.4	22.8	20.3	0.1	0.1	0.1	0.2	0.3	14.21	15.68	13.63	18.24	27.86	12.97	157	0.4	97	26.7	25.3	24.2	23.9	76	514.38
2025	7/14/2015	53.3	24.9	34.6	23.8	28.6	0	21.8	23.4	21.7	27.2	39.3	25.2	24.8	24.6	22.9	20.5	0.1	0.1	0.1	0.2	0.3	13.24	14.39	13.21	17.12	27.52	12.96	153	0.9	94	27	25.6	24.4	24.1	76	522.5
2025	7/15/2015	53.3	23.9	34.5	23.9	27.8	0	20.2	22.2	21	26.4	39.3	24.7	24.5	24.5	23.1	20.5	0.2	0.2	0.1	0.2	0.3	12.19	13.55	12.73	16.51	27.53	12.96	156	1	97	26.8	25.6	24.4	24.2	76	510.43
2025	7/16/2015	53.31	23.2	35.8	23	27.4	0.01	19.2	21.2	20.3	25	39.1	24.4	24.3	24.4	23.1	20.6	0.2	0.2	0.1	0.2	0.3	11.57	12.88	12.26	15.47	27.38	12.92	152	0.6	94	26.6	25.5	24.2	24	75	467.58
2025	7/17/2015	53.31	24.5	34.9	21.9	28	0	18	20	19.6	24.3	38.9	25.2	24.9	24.6	23.1	20.7	0.2	0.2	0.1	0.2	0.3	10.85	12.1	11.87	14.97	27.13	12.98	152	0.4	97	26.7	25.4	23.7	23.6	75	490.26
2025	7/18/2015	53.31	24.7	35.2	23.2	28.7	0	16.5	19.6	19.1	23.2	38.7	25.4	25.1	24.8	23.2	20.8	0.2	0.2	0.1	0.2	0.3	9.96	11.82	11.51	14.21	26.94	12.97	149	0.6	97	27.2	25.8	24.3	24.1	74	513.66
2025	7/19/2015	53.31	24.7	35.6	23.1	28.6	0	15.2	19.2	18.4	22.2	38.7	25.5	25.2	24.9	23.3	20.9	0.2	0.2	0.1	0.2	0.3	9.23	11.57	11.07	13.52	26.95	12.95	162	0.6	97	27.2	25.8	24.5	24.3	74	481.73
2025	7/20/2015	53.31	24.9	35.5	23.5	28.8	0	14.3	17.8	17.6	21.5	38.4	25.7	25.3	25.1	23.5	20.9	0.2	0.2	0.1	0.2	0.3	8.73	10.7	10.62	13.04	26.66	12.96	146	0.4	96	27.4	25.9	24.6	24.4	74	481
2025	7/21/2015	53.31	24.7	36.2	23.8	29.3	0	13.4	17.4	17.1	20.4	38.3	25.8	25.4	25.1	23.5	21	0.2	0.2	0.1	0.2	0.3	8.26	10.49	10.31	12.36	26.59	12.94	153	0.6	96	27.9	26.1	24.8	24.5	74	559.94
2025	7/22/2015	53.31	24.1	34.2	24.1	28.3	0	12.8	16.5	16.8	20.4	38	25.4	25.2	25.1	23.6	21.2	0.2	0.2	0.1	0.2	0.3	7.92	9.94	10.11	12.32	26.28	12.99	164	0.4	97	27.3	25.9	24.9	24.6	74	488.49
2025	7/23/2015	53.98	23	33.8	21.9	25.8	0.67	24.3	24.8	24.3	23.1	38.1	24	23.9	24.2	23.5	21.2	0.1	0.1	0.1	0.2	0.3	15	15.37	15	14.12	26.44	12.91	184	0.6	98	26.2	25.4	24	23.9	76	323.34
2025	7/24/2015	54.12	24.4	34.2	23	26.4	0.14	20.9	25.2	21.4	21.8	37.9	24.5	24.3	24.4	23.4	21.2	0.2	0.1	0.1	0.2	0.3	12.67	15.61	12.99	13.24	26.21	12.93	166	0.7	98	26.1	25.2	23.8	23.7	76	365.04
2025	7/25/2015	54.36	25.3	33.4	22.9	27.6	0.24	21.4	24.7	20.1	21.1	37.8	25.5	25.2	24.8	23.4	21.3	0.1	0.1	0.1	0.2	0.3	12.99	15.25	12.17	12.78	26.11	12.99	347	0.3	98	26.7	25.6	23.9	23.8	76	503.46
2025	7/26/2015	54.36	23.8	35.3	23.8	28.4	0	19.4	22.9	18.9	20.1	37.6	25.6	25.3	25.1	23.6	21.3	0.1	0.1	0.1	0.2	0.3	11.73	14.04	11.42	12.16	25.88	12.95	245	0.4	97	27.4	26.1	24.8	24.5	76	542.46
2025	7/27/2015	54.36	24.5	34.4	21.9	27.7	0	17.3	20.9	18.3	20.1	37.4	25.6	25.2	25	23.7	21.4	0.2	0.2	0.1	0.2	0.3	10.45	12.64	11	12.13	25.7	12.94	202	0.3	97	26.9	25.7	24.4	24.3	75	537.78
2025	7/28/2015	54.36	25.3	35.6	23.3	28.7	0	15.6	19.7	17.5	19.5	37.2	25.8	25.6	25.3	23.7	21.4	0.2	0.2	0.1	0.2	0.3	9.47	11.87	10.53	11.74	25.52	12.95	187	0.5	98	27.2	26.1	24.7	24.5	75	488.7
2025	7/29/2015	54.36	25.3	36.2	23.6	28.9	0	13.8	17.9	16.7	19.4	37	25.9	25.6	25.3	23.8	21.5	0.2	0.2	0.1	0.2	0.3	8.46	10.77	10.07	11.7	25.39	12.95	152	0.3	97	27.3	26.2	24.9	24.7	74	524.06
2025	7/30/2015	54.36	26	36.2	24.1	29.3	0	12.5	16.9	16.1	19	37	26.1	25.8	25.4	23.9	21.5	0.2	0.2	0.1	0.2	0.3	7.79	10.19	9.74	11.49	25.35	12.97	121	0.2	97	27.4	26.4	25.1	24.8	74	506.17
2025	7/31/2015	54.36	19.9	34.4	19.9	27.3	0	12.2	16.2	15.6	18.7	36.9	24.5	24.6	25.1	24.1	21.6	0.2	0.2	0.1	0.2	0.3	7.64	9.8	9.45	11.28	25.32	12.93	15	0.5	94	26.9	26.1	24.5	24.6	75	466.96
2025	8/1/2015	54.36	21.5	33.4	18.1	25.1	0	11.7	15.5	15	18.3	36.6	24.1	24.1	24.4	23.6	21.7	0.2	0.2	0.2	0.2	0.3	7.4	9.39	9.09	11	25.04	12.92	6	0.5	87	25.4	24.8	22.9	23.1	74	559.73
2025	8/2/2015	54.36	20.9	34.1	17.9	25.5	0	11.2	14.8	14.8	17.8	36.4	23.7	23.8	24.1	23.4	21.7	0.2	0.2	0.1	0.2	0.3	7.11	8.98	9	10.73	24.83	12.93	342	0.3	96	25.4	24.6	22.6	22.7	72	559.83
2025	8/3/2015	54.36	22.1	35.6	18.7	26.2	0	11.1	14.4	14.5	17.6	36.2	23.9	23.9	24.1	23.2	21.6	0.2	0.2	0.2	0.2	0.3	7.1	8.76	8.85	10.59	24.62	12.95	328	0.3	96	25.7	24.7	22.5	22.6	71	556.4
2025	8/4/2015	54.36	22.8	35.4	20.4	27.1	0	10.9	13.7	14.2	17.5	35.9	24.4	24.2	24.2	23.3	21.6	0.2	0.2	0.2	0.2	0.3	6.98	8.39	8.66	10.52	24.37	12.97	306	0.2	96	25.9	24.9	23	23	70	541.94
2025	8/5/2015	54.36	25.1	36.5	21.3	28	0	10.6	13.6	14.3	17	35.5	24.7	24.4	24.4	23.3	21.6	0.2	0.2	0.1	0.2	0.3	6.85	8.37	8.7	10.27	24.02	12.93	191	0.3	85	26.3	25.3	23.4	23.4	69	531.86
2025	8/6/2015	54.89	23.2	36.3	22.4	27.4	0.53	18.5	15.9	18.7	17.5	35.1	23.9	23.9	24.3	23.4	21.6	0.2	0.2	0.1	0.2	0.3	11.18	9.6	11.24	10.54	23.67	12.91	189	0.9	97	26.5	25.4	23.9	23.9	69	406.74
2025	8/7/2015	56.22	24.4	30.3	20.7	25	1.33	25.3	28	23.2	30.3	34	24.4	24.1	23.9	23.1	21.6	0.1	0.1	0.1	0.2	0.4	15.73	17.76	14.25	19.52	22.69	12.87	164	0.9	97	24.7	24.2	21.9	22.4	71	194.79
2025	8/8/2015	56.56	25.2	31.7	22.3	26.2	0.34	26	29.2	23.2	27.8	34	24.8	24.6	24.3	23.2	21.6	0.1	0.1	0.1	0.2	0.4	16.21	18.66	14.24	17.61	22.69	12.87	201	0.5	96	25.3	24.7	23.7	23.6	72	260.1
2025	8/9/2015	56.56	23.3	34.4	23.3	27.8	0	23.4	25.5	21.3	25.8	33.8	24.9	25	24.9	23.5	21.6	0.1	0.1	0.1	0.2	0.4	14.33	15.86	12.96	16.08	22.51	12.98	9	0.4	97	26.4	25.7	24.4	24.1	71	497.74
2025	8/10/2015	56.56	24.5	35.4	21.3	27.4	0	21	23.3	20.1	23.7	33.9	25.2	25	24.9	23.6	21.6	0.1	0.1	0.1	0.2	0.4	12.75	14.31	12.14	14.54	22.62	12.99	237	0.3	98	26.2	25.5	23.9	23.9	72	516.88
2025	8/11/2015	56.56	25.9	35.7	23.6	28.4	0	19.5	21.3	19.1	22	33.9	25.7	25.4	25.2	23.8	21.6	0.1	0.2	0.1	0.2	0.4	11.8	12.91	11.51	13.4	22.59	12.98	310	0.3	95	26.6	25.9	24.5	24.4	72	503.36
2025	8/12/2015	56.58	23	34.2	23	27	0.02	17.6	19.8	17.9	21	33.6	24.8	24.9	25.1	23.9	21.7	0.2	0.2	0.1	0.2	0.4	10.6	11.98	10.81	12.73	22.35	12.97	1	0.2	94	26.2	25.6	24.7	24.6	72	406.64
2025	8/13/2015	56.58	20.8	32.4	20.8	25.4	0	15.4	17.8	17.2	19.9	33.4	23.9	24.1	24.5	23.8	21.8	0.2	0.2	0.1	0.2	0.4	9.36	10.7	10.37	12.02	22.15	12.97	351	0.2	92	25.4	24.9	23.7	23.9	73	490.88
2025	8/14/2015	56.58	18.4	31.1	18.3	23.4	0	13.8	16.5	16.4	18.7	33.6	22.5	22.9	23.7	23.4	21.8	0.2	0.2	0.1	0.2	0.4	8.48	9.99	9.89	11.26	22.37	12.95	347	0.3	96	24.2	24.1	22.5	22.8	72	549.12
2025	8/15/2015	56.58	20.7	32.2	16.3	23.6	0	12.5	15.2	15.7	18.2	33.3	23	23.1	23.4	23.1	21.8	0.2	0.2	0.1	0.2	0.4	7.78	9.2	9.52	10.97	22.1	12.93	5	0.2	94	24.1	23.7	21.3	21.7	71	537.06
2025	8/16/2015	56.67	20.3	32.6	19.5	24	0.09	12	14.9	15.4	17.8	33	22.5	22.7	23.3	23	21.7	0.2	0.2	0.1	0.2	0.4	7.53	9.05	9.31	10.7	21.8	12.98	305	0.5	97	24.6	24	22.2	22.3	71	392.29
2025	8/17/2015	56.67	21.7	33	18.8	24.7	0	11.3	14.5	14.9	17.3	32.5	23.1	23.1	23.5	22.8	21.6	0.2	0.2	0.1	0.2	0.4	7.17	8.86	9.06	10.43	21.38	12.95	237	0.5	94	24.5	23.9	21.7	21.9	70	413.19
2025	8/18/2015	56.67	22.3	31	21.1	24.7	0	11	14.2	14.6	17.1	32.5	23.4	23.3	23.5	22.8	21.6	0.2	0.2	0.2	0.2	0.4	7.04	8.65	8.91	10.32	21.37	12.96	223	0.4	97	24.3	23.7	22.5	22.5	71	354.54
2025	8/19/2015	56.89	23.1	32.2	21.3	24.9	0.22	16	16.1	18.2	17.2	32.2	23.7	23.5	23.5	22.9	21.5	0.2	0.2	0.1	0.2	0.4	9.69	9.72	10.98	10.37	21.16	12.95	173	0.7	95	24.6	23.9	22.8	22.7	71	336.96
2025	8/20/2015	57.42	22	30	21.2	24.7	0.53	22	24.3	21.4	18.1	31.8	23	23.1	23.5	22.9	21.5	0.1	0.1	0.1	0.2	0.4	13.39	14.97	12.98	10.89	20.78	12.93	164	1.7	98	24.7	24.2	23	23.1	72	298.58
2025	8/21/2015	57.69	21.1	26.5	19.3	22	0.27	21	25.9	19.7	18.1	31.9	22.2	22.2	22.8	22.6	21.5	0.1	0.1	0.1	0.2	0.4	12.76	16.18	11.92	10.93	20.86	12.86	329	0.1	98	23	23.1	21.9	22.1	73	188.24
2025	8/22/2015	57.7	22.6	28.4	20.5	24	0.01	19.3	24.3	18.3	17.8	31.8	23.1	22.9	23	22.5	21.4	0.2	0.1	0.1	0.2	0.4	11.63	15.01	11.05	10.74	20.77	12.88	203	0.3	97	23.6	23.1	21.9	21.9	73	233.38
2025	8/23/2015	59.03	22.1	30.3	20.9	24.7	1.33	27.9	34.7	26	34.7	32.2	22.6	22.6	23.1	22.6	21.4	0.1	0.1	0.1	0.1	0.4	17.67	23.27	16.2	23.27	21.1	12.86	170	0.4	99	24.4	23.8	22.6	22.6	74	240.66
2025	8/24/2015	59.03	22.5	30.7	21.5	25.2	0	24.4	28.6	22.8	30.3	32.1	23.7	23.5	23.5	22.6	21.4	0.1	0.1	0.1	0.2	0.4	15.09	18.23	13.94	19.54	21.04	12.91	158	0.3	97	24.5	23.8	22.4	22.4	74	263.85
2025	8/25/2015	59.03	16.3	29.2	16.3	23.1	0	22.5	25.9	21.2	27.1	31.7	21.7	22.2	23	22.7	21.4	0.1	0.1	0.1	0.2	0.4	13.72	16.18	12.89	17.06	20.69	12.98	9	0.2	97	23.8	23.5	21.7	22.2	75	497.33
2025	8/26/2015	59.03	14.7	29.7	13.1	20.2	0	20.3	23.7	19.7	25	31.5	20.3	21	22	22.2	21.3	0.2	0.1	0.1	0.2	0.4	12.29	14.59	11.92	15.49	20.55	12.93	20	0.3	96	22.3	22.2	20	20.7	74	534.25
2025	8/27/2015	59.03	14.6	28.8	13.3	19.8	0	18.6	21.6	18.7	22.8	31.6	19.8	20.5	21.5	21.7	21.2	0.2	0.1	0.1	0.2	0.4	11.22	13.15	11.25	13.95	20.61	12.93	46	0.3	97	21.7	21.4	19.2	19.8	73	528.11
2025	8/28/2015	59.03	15.3	29.1	13.2	19.9	0	16.9	19.3	17.4	21.2	31.3	19.9	20.3	21.2	21.4	21.2	0.2	0.2	0.2	0.2	0.4	10.22	11.63	10.5	12.87	20.37	12.98	25	0.3	97	21.6	21.2	18.8	19.3	72	488.7
2025	8/29/2015	59.03	20.1	32.3	14.1	22.4	0	14.8	16.9	16.8	19.8	31.2	21.5	21.5	21.7	21.3	21	0.2	0.2	0.2	0.2	0.4	9.03	10.17	10.16	11.94	20.3	12.98	296	0.3	94	22.6	22	18.8	19.3	71	484.02
2025	8/30/2015	59.03	23.1	34	19.4	25.5	0	13.1	16.2	16.3	18.8	31.2	22.7	22.6	22.5	21.6	20.9	0.2	0.2	0.2	0.2	0.4	8.06	9.78	9.85	11.32	20.33	12.98	196	0.7	86	23.8	23	21	21	70	445.22
2025	8/31/2015	59.03	22.1	33	20.9	25.5	0	12.3	15.1	15.4	18	30.9	22.7	22.7	22.8	21.9	20.9	0.2	0.2	0.2	0.2	0.4	7.66	9.17	9.32	10.82	20.07	12.97	190	1.1	91	24.5	23.4	21.8	21.8	70	441.69
2025	9/1/2015	59.03	21.3	33.2	19.7	25.2	0	11.5	14	14.9	17.7	30.6	23	23	23	22.1	20.9	0.2	0.2	0.2	0.2	0.4	7.3	8.58	9.05	10.65	19.83	12.95	203	0.7	96	24.5	23.7	21.7	21.7	70	470.39
2025	9/2/2015	59.03	22.4	32.6	20.4	25.4	0	10.7	13.5	14.8	17.2	30.2	23.3	23.2	23.3	22.3	20.9	0.2	0.2	0.1	0.2	0.4	6.88	8.28	9	10.35	19.5	12.96	164	0.3	96	24.8	24	22.2	22.1	70	404.87
2025	9/3/2015	59.03	20.9	30.3	20.9	24.8	0	10.9	13.2	14.2	17.2	30	22.9	22.9	23.1	22.3	20.9	0.2	0.2	0.2	0.2	0.4	6.97	8.14	8.7	10.34	19.29	12.9	101	0.1	97	24.2	23.6	22.6	22.6	71	222.66
2025	9/4/2015	59.03	21.9	34.3	19.3	25.4	0	10.7	13	14	16.7	30	23.3	23.3	23.3	22.4	20.9	0.2	0.2	0.2	0.2	0.4	6.89	8.05	8.55	10.05	19.28	12.94	37	0.2	97	24.9	24.1	21.8	21.9	70	431.81
2025	9/5/2015	59.03	22.5	34.3	19.6	25.9	0	10.5	12.3	13.9	16.8	29.2	23.7	23.6	23.6	22.5	21	0.2	0.2	0.1	0.2	0.4	6.79	7.67	8.49	10.13	18.65	12.97	255	0.2	96	25.2	24.3	22.2	22.3	70	382.93
2025	9/6/2015	59.03	23	36.2	20.7	26.9	0	10	11.9	13.7	16.2	29	24.1	23.9	23.9	22.7	21	0.2	0.2	0.2	0.2	0.4	6.57	7.48	8.39	9.79	18.53	12.95	249	0.2	95	26	24.8	22.7	22.7	70	466.65
2025	9/7/2015	59.03	22.9	35.4	20.9	26.4	0	10.2	12.4	13.4	16.4	28.9	24.1	23.9	23.9	22.8	21.1	0.2	0.2	0.2	0.2	0.4	6.66	7.73	8.23	9.89	18.42	12.95	214	0.5	93	25.9	24.7	23	23	70	415.27
2025	9/8/2015	59.03	21.8	35	21.4	26.4	0	9.7	11.3	13.2	16.2	28.3	23.8	23.7	23.8	22.8	21.1	0.2	0.2	0.2	0.2	0.4	6.41	7.17	8.13	9.78	17.97	12.95	209	0.5	92	25.8	24.6	23.2	23.1	69	427.02
2025	9/9/2015	59.03	24.1	34.4	20.4	26.4	0	9.6	11.4	13.2	16.1	27.4	24	23.7	23.8	22.8	21.2	0.2	0.2	0.1	0.2	0.4	6.37	7.24	8.12	9.73	17.24	12.93	219	0.6	84	25.4	24.4	22.7	22.7	68	440.34
2025	9/10/2015	59.05	22	28.8	20.8	23.7	0.02	9.9	11.4	12.9	15.9	27.3	23	23	23.3	22.8	21.2	0.2	0.2	0.2	0.2	0.4	6.49	7.22	8	9.64	17.21	12.91	177	0.5	97	24.1	23.7	23	22.9	69	167.65
2025	9/11/2015	59.05	19.7	31.2	19.7	24.2	0	9.5	11.1	13	16.2	27.1	22.5	22.6	23.1	22.6	21.2	0.2	0.2	0.2	0.2	0.4	6.33	7.1	8.03	9.81	17.03	12.91	219	0.1	96	24.2	23.5	22.5	22.4	69	388.65
2025	9/12/2015	59.45	17.6	32.8	17.6	22	0.4	13.4	12.2	12.9	16.3	26.9	21.4	21.8	22.5	22.4	21.2	0.2	0.2	0.2	0.2	0.4	8.24	7.62	7.98	9.83	16.87	12.91	163	0.3	96	23.6	22.8	21.4	21.7	70	283.3
2025	9/13/2015	59.46	12.7	25.8	11	18	0.01	11.4	12.1	12.4	15.8	26.5	18.1	19.1	20.8	21.8	21.2	0.2	0.2	0.2	0.2	0.4	7.22	7.57	7.72	9.57	16.59	12.95	68	0.3	79	21.4	21.8	18.1	19.1	70	433.78
2025	9/14/2015	59.46	12.4	25.4	8.3	16	0	10.3	11.6	12.8	15.7	26	17.6	18.3	19.9	21	21.1	0.2	0.2	0.2	0.2	0.4	6.7	7.32	7.93	9.53	16.23	12.95	301	0.2	97	19.2	19.2	16.4	17.5	69	478.19
2025	9/15/2015	59.46	14.7	28.3	10.2	18.3	0	9.9	11.6	12.5	15.8	26.2	18.5	18.8	19.9	20.5	20.9	0.2	0.2	0.2	0.2	0.4	6.48	7.32	7.76	9.57	16.38	12.93	219	0.6	85	19.9	19.5	16.4	17.3	67	479.44
2025	9/16/2015	59.46	16.2	30.1	12.6	20.3	0	9.6	11.2	12.5	15.7	25.4	19.3	19.5	20.2	20.4	20.7	0.2	0.2	0.2	0.2	0.4	6.35	7.14	7.76	9.5	15.81	12.97	210	0.7	93	20.8	20.2	17.4	17.9	66	456.98
2025	9/17/2015	59.46	18.2	32	15.8	22.2	0	9.3	11.1	12.4	15.8	25.3	20.5	20.5	20.9	20.5	20.5	0.2	0.2	0.2	0.2	0.4	6.22	7.05	7.72	9.56	15.73	12.96	237	0.6	92	22.1	21.2	18.7	18.9	65	399.46
2025	9/18/2015	59.46	18	32.1	17.7	23.2	0	9.1	11	12.4	15.6	24.7	21.1	21	21.3	20.8	20.4	0.2	0.2	0.2	0.2	0.5	6.16	7.03	7.74	9.42	15.3	12.95	200	0.8	94	22.8	21.9	19.7	19.8	65	405.39
2025	9/19/2015	59.46	19.8	33.3	16.9	23.8	0	8.7	10.4	12.5	15.7	24.4	21.6	21.4	21.7	20.9	20.3	0.2	0.2	0.2	0.2	0.5	5.95	6.76	7.76	9.5	15.1	12.93	215	0.5	88	23.3	22.2	20	20.1	65	439.71
2025	9/20/2015	59.46	20.4	35	17.7	25.2	0	9.2	10.6	12.2	15.7	23.9	22.3	22.1	22.1	21.2	20.3	0.2	0.2	0.2	0.2	0.5	6.2	6.84	7.65	9.51	14.67	12.95	179	0.6	85	24.1	22.9	20.5	20.5	64	415.17
2025	9/21/2015	59.47	17.6	30.7	17.2	22	0.01	8.6	10.4	12.1	15.4	23.4	20.8	20.9	21.5	21.2	20.3	0.2	0.2	0.2	0.2	0.5	5.9	6.76	7.59	9.33	14.35	12.97	300	0.2	89	22.6	22.1	20.6	20.8	65	356.41
2025	9/22/2015	59.49	14.7	29.7	14.7	20.8	0.02	8.6	9.6	12	15.3	23.3	19.8	20.2	21.1	21	20.3	0.2	0.2	0.2	0.2	0.5	5.93	6.36	7.55	9.26	14.31	12.91	342	0.2	96	21.9	21.2	19.7	19.9	64	420.58
2025	9/23/2015	59.49	16.3	30.6	11.8	20.1	0	8.3	9.9	11.8	15.1	23	19.8	20	20.8	20.8	20.3	0.2	0.2	0.2	0.2	0.5	5.77	6.52	7.4	9.17	14.09	12.93	338	0.3	84	21.7	20.9	18.2	18.8	64	454.17
2025	9/24/2015	59.49	18.1	32.8	13.6	21.9	0	8.1	9.8	11.8	15.4	22.7	20.9	20.8	21.1	20.7	20.2	0.2	0.2	0.2	0.2	0.5	5.71	6.45	7.43	9.31	13.89	12.97	333	0.3	94	22.4	21.5	18.5	18.9	63	406.12
2025	9/25/2015	59.49	18.4	33.3	15.7	22.5	0	8.6	9.7	11.8	15.1	22.6	21.1	21	21.3	20.8	20.2	0.2	0.2	0.2	0.2	0.5	5.91	6.4	7.43	9.16	13.8	12.95	261	0.2	96	22.5	21.7	19.6	19.8	63	287.66
2025	9/26/2015	59.49	17.3	32.7	16.4	22.7	0	8.3	9.5	11.8	14.9	22.4	20.8	20.9	21.3	20.9	20.2	0.2	0.2	0.2	0.2	0.5	5.78	6.34	7.42	9.08	13.69	12.95	7	0.2	91	22.6	21.7	19.9	20.1	63	358.59
2025	9/27/2015	59.49	18.2	27.3	14.7	20.2	0	8.2	9.3	11.8	15	22.1	20.4	20.4	20.9	20.8	20.2	0.2	0.2	0.2	0.2	0.5	5.73	6.25	7.4	9.13	13.45	12.96	331	0.2	96	21.3	20.9	19.4	19.7	63	264.47
2025	9/28/2015	59.49	22	29.4	17.1	22.8	0	8.2	9.6	11.7	15.1	21.9	21.7	21.3	21.3	20.7	20.1	0.2	0.2	0.2	0.2	0.5	5.74	6.36	7.39	9.17	13.35	12.98	227	1	89	22.4	21.6	19.7	19.8	63	351.31
2025	9/29/2015	59.49	21.4	27	20.4	22.6	0	8.1	9.1	11.6	14.9	21.9	21.4	21.2	21.4	20.9	20.1	0.2	0.2	0.2	0.2	0.5	5.69	6.16	7.3	9.08	13.35	12.87	247	0.2	95	22.1	21.6	21	20.9	64	188.34
2025	9/30/2015	59.49	19.6	27.6	19.6	23	0	8	9.5	11.8	15.3	21.7	21.4	21.3	21.6	21	20.1	0.2	0.2	0.2	0.2	0.5	5.65	6.33	7.4	9.29	13.22	12.85	234	0.1	96	22.6	21.9	21.1	20.9	65	156.73
2025	10/1/2015	0	17.5	26	17.5	21.5	0	8.1	9.6	11.7	15	21.4	20.3	20.5	21.1	21	20.1	0.2	0.2	0.2	0.2	0.5	5.68	6.37	7.38	9.11	12.97	12.83	267	0.2	87	21.8	21.3	20.3	20.5	66	145.7
2025	10/2/2015	0	13.9	26.8	13.3	18.9	0	7.9	9.4	11.6	15	21.1	18.8	19.2	20.3	20.6	20.1	0.2	0.2	0.2	0.2	0.5	5.59	6.27	7.31	9.12	12.82	13	335	0.5	88	20.6	20.5	18.8	19.2	65	411.53
2025	10/3/2015	0	15.7	18.9	12.3	15.7	0	8.1	9.1	11.4	14.8	21.3	17.7	18	19.2	20.1	20.1	0.2	0.2	0.2	0.2	0.5	5.7	6.13	7.22	9.03	12.93	12.83	359	0.4	79	18.8	19.2	17.6	18	66	131.35
2025	10/4/2015	0	12.2	15.9	12.1	13.9	0	7.5	8.5	11.1	15.2	21.1	15.9	16.6	18.2	19.5	20	0.2	0.2	0.2	0.2	0.5	5.41	5.87	7.09	9.22	12.78	12.77	341	0.3	85	17.7	18	15.9	16.5	66	101.82
2025	10/5/2015	0	13.3	18.8	11.4	13.9	0	7.5	8.3	11	14.7	21.1	16.3	16.6	17.8	19	19.8	0.2	0.2	0.2	0.2	0.5	5.45	5.79	7.05	8.94	12.82	12.78	5	0.2	96	16.8	16.8	15.5	16.1	66	144.77
2025	10/6/2015	0	17.2	30.4	12.5	19.4	0	8	8.6	11.4	14.9	21	18.8	18.6	18.9	18.9	19.5	0.2	0.2	0.2	0.2	0.5	5.63	5.93	7.21	9.06	12.77	13.02	342	0.1	94	19.6	18.9	15.9	16.3	64	359.74
2025	10/7/2015	0	16.7	31.6	15.1	21.4	0	7.7	9.1	11.5	14.8	20.8	19.5	19.4	19.7	19.3	19.4	0.2	0.2	0.2	0.2	0.5	5.5	6.15	7.29	8.98	12.58	12.99	17	0.2	96	21.1	20.1	18	18.1	65	341.74
2025	10/8/2015	0	17.4	32.7	15.1	22.1	0	7.8	9.1	11.3	14.6	20.4	20.1	20	20.1	19.5	19.3	0.2	0.2	0.2	0.2	0.5	5.54	6.12	7.18	8.91	12.35	12.98	7	0.2	94	21.6	20.6	18.5	18.6	65	324.79
2025	10/9/2015	0	18.6	32.9	15.9	22.7	0	8.2	8.8	11.5	14.3	20.6	20.6	20.5	20.5	19.7	19.3	0.2	0.2	0.2	0.2	0.5	5.72	6.01	7.26	8.73	12.45	12.97	330	0.2	96	22	21	19.1	19.2	65	313.25
2025	10/10/2015	0.06	15.8	32.9	15.8	22.2	0.06	7.6	8.6	11.3	14.7	19.7	19.6	19.9	20.4	20	19.3	0.2	0.2	0.2	0.2	0.5	5.47	5.93	7.17	8.96	11.92	12.96	230	0.3	96	22	21.2	19.4	19.5	65	268.63
2025	10/11/2015	0.06	8.8	22.2	8.8	15.8	0	7.2	8.7	10.9	14.8	20.3	16.9	17.7	19.1	19.7	19.4	0.2	0.2	0.2	0.2	0.5	5.32	5.98	6.96	9.01	12.27	12.84	352	0.1	97	19.6	19.9	16.9	17.7	67	159.74
2025	10/12/2015	0.06	14.1	27.3	5.8	15.8	0	7.7	8.6	11.1	14.8	19.6	17.4	17.7	18.7	19.1	19.3	0.2	0.2	0.2	0.2	0.5	5.5	5.92	7.09	8.98	11.84	12.99	154	0.5	83	18.8	18.3	15.1	16.2	65	385.84
2025	10/13/2015	0.11	20.3	31.8	13.3	22.5	0.05	7.8	8.2	11.1	14.7	19.9	20.2	19.8	19.7	19.1	19.2	0.2	0.2	0.2	0.2	0.5	5.56	5.72	7.1	8.95	12	12.99	177	2	95	21	20	16.9	17.2	63	335.09
2025	10/14/2015	0.11	7.9	28.4	7.9	17.8	0	7.4	8.2	10.9	14.5	19.8	16.7	17.6	18.9	19.3	19.1	0.2	0.2	0.2	0.2	0.5	5.39	5.73	6.99	8.82	11.95	12.89	109	0.2	91	20.2	19.8	16.8	17.5	64	396.66
2025	10/15/2015	0.11	11.8	31.2	5.2	17	0	7.7	8.2	11	14.6	19.6	17.5	17.7	18.6	18.9	19.1	0.2	0.2	0.2	0.2	0.5	5.51	5.73	7.01	8.88	11.85	12.93	113	0.4	88	19.2	18.5	14.9	15.9	63	381.37
2025	10/16/2015	0.11	18.6	35	11.2	21.5	0	7.6	8.2	10.9	14.5	19.2	18.8	18.7	19.1	18.9	19	0.2	0.2	0.2	0.2	0.5	5.47	5.74	7	8.86	11.6	12.93	159	0.8	58	20.5	19.4	16.4	16.8	61	369.41
2025	10/17/2015	0.11	7.9	25.9	6.6	17.8	0	7	8.4	10.9	14.1	18.7	16.3	17	18.3	18.9	18.9	0.2	0.2	0.2	0.2	0.5	5.24	5.81	6.98	8.61	11.27	12.94	349	0.7	69	18.8	18.7	16.3	17	61	357.86
2025	10/18/2015	0.11	6.3	22.8	4.3	12.6	0	7.2	7.6	10.7	14.1	18.7	15.1	15.8	17.3	18.3	18.9	0.2	0.2	0.2	0.2	0.5	5.28	5.49	6.89	8.61	11.3	12.94	349	0.6	72	16.7	17	14.6	15.5	59	360.05
2025	10/19/2015	0.11	4.9	22.3	4.4	11.8	0	6.7	7.7	10.6	14.4	18.7	14.4	15.2	16.6	17.8	18.7	0.2	0.2	0.2	0.2	0.5	5.1	5.53	6.85	8.79	11.3	12.91	339	0.4	82	16	15.9	13.6	14.5	57	374.71
2025	10/20/2015	0.11	9.2	24.6	2.8	12.8	0	6.8	7.8	10.5	14.2	18.2	14.7	15.1	16.4	17.4	18.5	0.2	0.2	0.2	0.2	0.5	5.13	5.55	6.81	8.66	10.96	12.94	208	1.1	61	16.1	15.8	12.8	13.8	56	381.47
2025	10/21/2015	0.11	13.7	26.2	7	15.8	0	6.9	7.8	10.6	13.8	18.5	16	16	16.8	17.3	18.3	0.2	0.2	0.2	0.2	0.5	5.17	5.54	6.82	8.45	11.16	12.97	190	1.4	77	16.9	16.4	13.6	14.2	55	371.07
2025	10/22/2015	0.11	13.6	28.5	11.7	18.7	0	7	7.9	10.5	14.1	18.4	17	17.1	17.5	17.4	18.2	0.2	0.2	0.2	0.2	0.5	5.2	5.6	6.78	8.64	11.09	12.94	197	0.9	91	18.3	17.6	15.4	15.6	55	327.18
2025	10/23/2015	0.11	18.5	30	11.5	19.9	0	7	7.9	10.4	13.9	17.8	18.1	17.8	18	17.7	18.1	0.2	0.2	0.2	0.2	0.6	5.2	5.59	6.74	8.51	10.52	12.97	197	1.1	78	18.9	18.1	16	16.3	55	353.91
2025	10/24/2015	0.11	21.6	27.8	17.9	21.9	0	7	8.3	10.5	13.9	17.9	19.1	18.7	18.6	18	18	0.2	0.2	0.2	0.2	0.5	5.23	5.77	6.79	8.53	10.79	12.87	186	1.3	75	19.8	18.9	17.8	17.6	56	157.35
2025	10/25/2015	0.11	20.3	26.4	19	22	0	7	8	10.6	14.2	18.2	19.3	19	19	18.4	18.1	0.2	0.2	0.2	0.2	0.5	5.23	5.65	6.82	8.68	10.99	12.84	181	1.2	87	20.2	19.3	18.8	18.5	57	139.05
2025	10/26/2015	3.5	15.8	20.4	15.5	16.6	3.39	31.3	35.6	26.4	25.9	18.1	17.1	17.4	18.2	18.4	18.1	0.1	0.1	0.1	0.2	0.5	20.36	24.06	16.48	16.16	10.9	12.79	311	0.6	98	19.3	19	17.1	17.4	59	37.72
2025	10/27/2015	4.89	17.7	21.1	15.7	17.8	1.39	31.8	32.3	28.3	33.5	17.9	17.7	17.7	18	18.1	18.2	0.1	0.1	0.1	0.2	0.6	20.77	21.17	17.94	22.19	10.8	12.79	344	1	93	17.8	17.7	16.7	17	63	83.72
2025	10/28/2015	5.03	19	19.4	16.3	17.9	0.14	30.9	32.8	27	31.9	18.2	17.7	17.6	18	18.1	18.1	0.1	0.1	0.1	0.2	0.5	20.02	21.68	16.99	20.84	10.97	12.78	181	2.2	97	17.7	17.7	17.2	17.4	66	77.48
2025	10/29/2015	5.1	15.7	24.9	15.5	18.6	0.07	29.8	31.9	26.5	30.6	18	17.7	17.7	18.2	18.1	18.1	0.1	0.1	0.1	0.2	0.6	19.14	20.9	16.58	19.78	10.82	12.89	145	0.8	98	18.4	18.1	17.6	17.6	66	204.57
2025	10/30/2015	5.1	9.3	24.2	9.3	16	0	28.5	30	25	29.1	18.1	16.2	16.8	17.7	18.1	18.1	0.1	0.1	0.2	0.2	0.5	18.14	19.33	15.52	18.6	10.93	13	126	0.3	95	17.7	17.8	16.2	16.8	66	318.55
2025	10/31/2015	5.1	16.9	24.4	6.8	15	0	27.3	28.4	24.2	27.4	18.2	16	16.3	17.1	17.7	18.1	0.1	0.1	0.2	0.2	0.5	17.22	18.07	14.88	17.29	10.94	13.01	144	0.8	64	16.4	16.8	15.1	15.7	66	293.18
2025	11/1/2015	-99.9	-99.9	-99.9	-99.9	-99.9	0	27.2	28.3	24	27.2	18.3	-99.9	-99.9	-99.9	-99.9	-99.9	-99.9	-99.9	-99.9	-99.9	-99.9	-99.9	-99.9	-99.9	-99.9	-99.9	-99.9	-99.9	-99.9	-99.9	-99.9	-99.9	-99.9	-99.9	-99.9	-99.9
2025	11/2/2015	-99.9	-99.9	-99.9	-99.9	-99.9	0	26.8	28.1	23.8	26.8	17.8	-99.9	-99.9	-99.9	-99.9	-99.9	-99.9	-99.9	-99.9	-99.9	-99.9	-99.9	-99.9	-99.9	-99.9	-99.9	-99.9	-99.9	-99.9	-99.9	-99.9	-99.9	-99.9	-99.9	-99.9	-99.9
2025	11/3/2015	-99.9	-99.9	-99.9	-99.9	-99.9	0	26.6	27.8	23.6	26.6	17.8	-99.9	-99.9	-99.9	-99.9	-99.9	-99.9	-99.9	-99.9	-99.9	-99.9	-99.9	-99.9	-99.9	-99.9	-99.9	-99.9	-99.9	-99.9	-99.9	-99.9	-99.9	-99.9	-99.9	-99.9	-99.9
2025	11/4/2015	-99.9	-99.9	-99.9	-99.9	-99.9	0	26.5	27.5	23.5	25.8	17.9	-99.9	-99.9	-99.9	-99.9	-99.9	-99.9	-99.9	-99.9	-99.9	-99.9	-99.9	-99.9	-99.9	-99.9	-99.9	-99.9	-99.9	-99.9	-99.9	-99.9	-99.9	-99.9	-99.9	-99.9	-99.9
2025	11/5/2015	5.47	18.3	24.4	-99.9	-99.9	0	27.6	29.1	24.1	24.6	18.3	18.5	18.3	18.3	17.9	17.8	0.1	0.1	0.2	0.2	0.5	17.45	18.57	14.85	15.21	11.04	12.86	177	0.5	97	18.9	18.4	-99.9	-99.9	79	-99.9
2025	11/6/2015	5.47	22.2	26.8	17	21.6	0	26.9	28.2	23.4	23.9	18.1	19.1	18.8	18.7	18.2	17.8	0.1	0.1	0.2	0.2	0.6	16.87	17.92	14.37	14.68	10.89	13.01	169	2.5	88	19.4	18.9	18.1	17.9	78	185.43
2025	11/7/2015	6.42	17.3	23.5	17.1	19.8	0.95	33	37.1	30	23.7	18.9	18.6	18.6	18.9	18.5	17.8	0.1	0.1	0.1	0.2	0.5	21.78	25.44	19.31	14.55	11.37	12.93	170	1.1	98	19.4	19.1	18.6	18.6	78	69.48
2025	11/8/2015	6.56	12.1	17.9	11.5	13.7	0.14	31	33.6	27.7	24.3	18.4	15.9	16.5	17.7	18.3	17.9	0.1	0.1	0.1	0.2	0.5	20.11	22.32	17.52	15	11.07	12.84	3	1.1	63	18.6	18.6	15.9	16.5	79	41.86
2025	11/9/2015	6.56	8.9	20.7	8.9	13.3	0	29.6	31.2	26	23.5	18.3	15	15.6	16.7	17.6	18	0.1	0.1	0.1	0.2	0.5	18.99	20.33	16.23	14.43	11.03	13.03	17	1.3	89	15.9	16.5	14.9	15.5	76	298.9
2025	11/10/2015	6.56	8.8	17.6	7.8	11.7	0	28.9	30.3	25.3	23.5	18.7	14.7	15.2	16.2	17.1	17.9	0.1	0.1	0.2	0.2	0.5	18.46	19.59	15.7	14.42	11.29	12.96	54	0.4	97	15.4	15.6	14.5	15.1	75	94.02
2025	11/11/2015	6.56	9.6	20.6	6.6	11.9	0	28	29.4	24.5	23	19	14.4	14.9	15.9	16.7	17.7	0.1	0.1	0.2	0.2	0.5	17.77	18.81	15.16	14.09	11.44	13.02	170	0.8	97	15.4	15.3	13.8	14.5	74	262.6
2025	11/12/2015	6.63	17.3	25	9.5	17.5	0.07	28.1	29.3	24	22.9	18.9	16.9	16.5	16.5	16.6	17.6	0.1	0.1	0.2	0.2	0.5	17.81	18.77	14.75	13.99	11.43	13.03	167	3.5	90	17	16.5	14	14.4	73	190.32
2025	11/13/2015	6.63	6.2	19.6	6.2	13.6	0	26.8	28.3	23.5	22.2	18.7	14.2	14.9	16	16.7	17.4	0.1	0.1	0.1	0.2	0.5	16.84	17.95	14.42	13.5	11.27	12.99	75	0.7	93	16.9	16.5	14.2	14.9	75	311.69
2025	11/14/2015	6.63	2.3	19.9	2.3	9.4	0	25.6	27.2	22.8	21.4	18.5	12.6	13.6	15	16.2	17.3	0.1	0.1	0.2	0.2	0.5	15.93	17.09	13.97	13.01	11.17	12.96	20	0.4	90	14.2	14.9	12.6	13.6	72	308.88
2025	11/15/2015	6.63	5	21.3	0.3	9.3	0	24.9	26.3	22.4	20.9	18.8	12.5	13.2	14.4	15.6	17.2	0.1	0.1	0.2	0.2	0.5	15.41	16.45	13.66	12.67	11.31	12.97	279	0.3	87	13.5	13.6	11.4	12.4	70	278.1
2025	11/16/2015	6.63	10.2	18.8	4.1	11.1	0	24.1	25.6	21.9	20.5	18.6	12.7	13.2	14.2	15.3	17	0.1	0.1	0.2	0.2	0.5	14.86	15.96	13.33	12.4	11.22	12.98	196	1.1	66	13.3	13.5	11.9	12.6	69	224.64
2025	11/17/2015	6.63	20.1	22.6	10.1	16.8	0	23.8	25.4	21.6	20.1	18.7	15.2	14.9	14.9	15.2	16.8	0.1	0.1	0.2	0.2	0.5	14.61	15.75	13.12	12.16	11.29	12.98	173	2.9	76	15.2	14.9	12.6	13	67	176.9
2025	11/18/2015	10.16	15.4	23.6	15.4	20.9	3.53	42.3	46.4	43.7	37.7	18.7	17.3	17.4	17.3	16.9	16.6	0.1	0.1	0.1	0.2	0.5	30.45	34.84	31.98	26.02	11.29	12.93	168	5.6	97	18.1	17.7	15.2	14.9	68	66.57
2025	11/19/2015	11.43	7.6	19.4	7.6	13.5	1.27	32.9	34.4	29.9	37	40.9	14.5	15.1	15.9	16.3	16.5	0.1	0.1	0.1	0.2	0.3	21.73	23.05	19.21	25.32	29.11	12.9	169	2.7	97	17.3	17.4	14.5	15.1	79	145.81
2025	11/20/2015	11.44	8.2	22.1	3.8	12	0.01	31	32.3	27.8	35	40	13.6	14.3	15.2	15.9	16.6	0.1	0.1	0.1	0.2	0.3	20.16	21.2	17.61	23.54	28.18	12.96	325	1	76	14.7	15.1	13.3	14	78	285.79
2025	11/21/2015	11.44	7.3	20.2	4	10.8	0	30.3	31.1	26.9	33.9	39	12.6	13.4	14.6	15.6	16.5	0.1	0.1	0.1	0.2	0.3	19.54	20.22	16.86	22.58	27.24	12.94	278	0.7	61	13.6	14.3	12.5	13.3	76	284.23
2025	11/22/2015	11.46	1.6	17.4	1.6	8	0.02	29.6	30.4	26.1	32.9	38.6	10.7	12	13.7	15.2	16.4	0.1	0.1	0.1	0.2	0.3	19.01	19.64	16.32	21.75	26.88	12.89	345	1.6	76	12.8	13.4	10.7	12	74	112.84
2025	11/23/2015	11.46	-3.5	9	-3.5	1.9	0	29.3	30.1	25.7	32.1	38	8.9	10.3	12.3	14.4	16.3	0.1	0.1	0.2	0.2	0.3	18.75	19.37	16.01	21.04	26.29	12.86	349	0.9	88	10.7	12	8.9	10.3	73	292.14
2025	11/24/2015	11.46	0.1	14.3	-4.5	3.8	0	29.1	29.9	25.6	31.1	37.8	9.3	10.2	11.8	13.7	16	0.1	0.1	0.1	0.2	0.3	18.58	19.25	15.95	20.18	26.09	12.87	204	0.9	94	10	10.6	8.1	9.4	71	283.5
2025	11/25/2015	11.46	6.6	18.2	-0.9	8.3	0	29	29.9	25.1	30.3	37.2	10.2	10.8	11.9	13.3	15.7	0.1	0.1	0.2	0.2	0.4	18.5	19.2	15.56	19.56	25.58	12.93	170	1.7	60	10.7	11	8.7	9.7	70	249.91
2025	11/26/2015	11.46	15.7	21.7	4	13	0	28.5	29.5	25	29.9	37.2	12.1	12.1	12.5	13.3	15.4	0.1	0.1	0.2	0.2	0.3	18.15	18.93	15.49	19.26	25.6	12.96	166	3.1	67	12.1	12.1	9.5	10.2	68	265.72
2025	11/27/2015	11.46	17.5	24.2	13.8	18.1	0	28.4	29.4	25	29.3	36.8	13.7	13.5	13.6	13.7	15.2	0.1	0.1	0.1	0.2	0.4	18	18.87	15.51	18.77	25.2	12.98	163	4.1	69	13.9	13.5	12.1	12.1	68	205.09
2025	11/28/2015	11.46	18.9	23.8	16.3	18.9	0	28.1	29.4	24.5	29.3	36.9	14.8	14.5	14.5	14.2	15.1	0.1	0.1	0.2	0.2	0.4	17.82	18.82	15.13	18.75	25.25	12.93	165	3.9	79	15	14.5	13.7	13.5	69	103.58
2025	11/29/2015	11.91	12.7	20.7	12.3	18.1	0.45	33.9	38.5	28.2	29.2	36.5	15.2	15.2	15.2	14.7	15.1	0.1	0.1	0.1	0.2	0.4	22.6	26.8	17.92	18.68	24.93	12.88	164	2.3	97	15.7	15.3	14.8	14.5	70	51.17
2025	11/30/2015	13.12	9.2	12.7	8.9	9.8	1.21	36.2	39.6	34.8	38.1	41.2	12.4	12.7	13.8	14.6	15.1	0.1	0.1	0.1	0.2	0.3	24.66	27.81	23.36	26.42	29.39	12.82	319	0.5	98	15.2	15.2	12.4	12.7	72	30.98
2025	12/1/2015	14.37	12.2	16	8.7	12	1.25	39.2	44.2	43	38.9	41.8	13.3	13.3	13.7	14.1	15.1	0.1	0.1	0.1	0.2	0.3	27.44	32.47	31.25	27.16	29.99	12.84	181	0.8	97	13.4	13.3	12.2	12.5	74	34.24
2025	12/2/2015	14.55	8.5	12.2	8.3	10.4	0.18	33.5	36.1	30.3	37.5	41.8	12.3	12.7	13.6	14.2	15.1	0.1	0.1	0.1	0.2	0.3	22.27	24.57	19.59	25.79	30.04	12.8	329	0.4	97	13.3	13.4	12.3	12.7	81	24.12
2025	12/3/2015	14.55	2.2	14.3	0.9	7.8	0	32.5	33.8	28.8	36.1	41.8	10.7	11.6	12.9	14	15	0.1	0.1	0.1	0.2	0.3	21.42	22.51	18.34	24.57	30.03	13.03	265	0.7	96	12.3	12.7	10.7	11.6	79	259.48
2025	12/4/2015	14.55	-1.2	12.3	-1.2	4.2	0	31.5	33	27.9	35.3	41.6	9.4	10.4	12	13.5	15	0.1	0.1	0.1	0.2	0.3	20.58	21.78	17.66	23.82	29.77	12.99	14	0.8	93	10.7	11.6	9.4	10.4	78	261.46
2025	12/5/2015	14.55	0.6	15.2	-1.9	4.9	0	31.3	32.3	27.3	34.5	41.4	9.2	10	11.4	13	14.9	0.1	0.1	0.2	0.2	0.3	20.38	21.23	17.22	23.11	29.58	12.96	31	0.7	94	10.2	10.5	8.5	9.4	76	267.07
2025	12/6/2015	14.55	5.4	17.3	-1.5	6.9	0	31.1	32	27.2	34.3	41.2	9.3	10	11.3	12.6	14.7	0.1	0.1	0.1	0.2	0.3	20.17	20.94	17.16	22.92	29.43	12.96	155	0.6	73	10.3	10.4	8.3	9.2	75	266.55
2025	12/7/2015	14.55	4.6	19.4	3.3	10.1	0	31	31.8	27.3	33.9	40.6	10.2	10.7	11.6	12.5	14.5	0.1	0.1	0.1	0.2	0.3	20.16	20.79	17.17	22.61	28.8	12.97	179	0.9	97	11.2	11.1	9.1	9.6	74	243.26
2025	12/8/2015	14.55	2.7	18.9	0.2	8.3	0	30.8	31.5	27	33.7	40.8	9.9	10.5	11.6	12.5	14.3	0.1	0.1	0.1	0.2	0.3	19.94	20.5	16.96	22.43	28.95	12.95	196	0.3	96	11.1	11.1	9.2	9.9	73	257.09
2025	12/9/2015	14.55	10.9	20.4	0.7	10.6	0	30.6	31.3	26.7	33.4	40.2	10.6	10.9	11.7	12.4	14.1	0.1	0.1	0.1	0.2	0.3	19.79	20.34	16.75	22.15	28.45	12.96	190	2.2	72	11.3	11.2	9.1	9.8	72	252.1
2025	12/10/2015	14.55	8.1	18.6	8.1	13.2	0	30.3	31.2	26.3	33.2	40.4	11.2	11.5	12.2	12.6	14.1	0.1	0.1	0.2	0.2	0.3	19.56	20.32	16.46	21.97	28.57	12.94	193	1.8	97	12.3	11.9	10.5	10.8	72	135.82
2025	12/11/2015	14.55	15.3	21.8	6.2	13.4	0	30.5	31.3	26.5	33	40.1	12.6	12.4	12.6	12.7	14	0.1	0.1	0.1	0.2	0.3	19.75	20.4	16.56	21.79	28.3	12.98	174	2.4	93	12.6	12.4	10.6	11	72	156.62
2025	12/12/2015	14.55	19.5	25.1	15.3	21.1	0	30.7	31.2	26.5	33.1	40	14.6	14.2	14	13.3	13.9	0.1	0.1	0.1	0.2	0.3	19.84	20.3	16.62	21.86	28.18	12.98	188	4.7	88	15.1	14.3	12.6	12.4	72	127.3
2025	12/13/2015	14.55	18.1	24.5	17.7	20.3	0	30.5	31.2	26.3	33	39.8	15.3	15	14.8	13.9	14	0.1	0.1	0.2	0.2	0.3	19.73	20.31	16.42	21.82	28.05	12.96	163	3.7	81	15.9	15.2	14.6	14.2	74	114.09
2025	12/14/2015	15.25	11.6	23.4	11.5	18.8	0.7	36.9	39.8	33.2	35.9	40	14.5	14.9	15.1	14.4	14.1	0.1	0.1	0.1	0.2	0.3	25.27	28.05	21.95	24.4	28.22	12.9	165	5.3	96	16.1	15.5	14.5	14.8	74	39.58
2025	12/15/2015	15.42	8	17.1	8	12.4	0.17	32.5	34.5	29.5	36.6	40.2	12.8	13.3	14.2	14.4	14.2	0.1	0.1	0.1	0.2	0.3	21.4	23.14	18.89	24.98	28.43	13	186	4	94	14.5	14.9	12.8	13.3	77	196.25
2025	12/16/2015	15.42	10.6	22.2	3.8	12.5	0	32.1	33.3	28.7	35.7	41	12.6	13	13.7	14.1	14.3	0.1	0.1	0.1	0.2	0.3	21.03	22.03	18.26	24.18	29.21	12.97	164	1.6	81	13.5	13.4	11.7	12.3	75	253.97
2025	12/17/2015	15.84	9.3	14.5	9.3	11.9	0.42	33.8	36.7	30.6	36.1	41.3	12.7	12.9	13.6	13.9	14.4	0.1	0.1	0.1	0.2	0.3	22.53	25.14	19.82	24.57	29.5	12.86	168	0.9	77	13.1	13	12.1	12.5	75	38.13
2025	12/18/2015	15.84	-0.8	12.7	-0.8	6.2	0	32.3	34.2	28.7	36	41.7	10	10.9	12.4	13.6	14.4	0.1	0.1	0.1	0.2	0.3	21.2	22.87	18.29	24.44	29.93	12.98	3	1.3	93	12.7	12.9	10	10.9	74	257.71
2025	12/19/2015	15.84	-2.3	9.3	-2.5	1.7	0	31.8	33	28	35.4	41.7	8.3	9.4	11.2	12.9	14.3	0.1	0.1	0.1	0.2	0.3	20.79	21.82	17.75	23.94	29.92	12.93	344	0.7	93	10	10.9	8.3	9.4	73	227.45
2025	12/20/2015	15.84	1	14.2	-3.2	3.9	0	31.6	32.5	27.8	34.8	42	8.4	9.3	10.7	12.3	14.2	0.1	0.1	0.1	0.2	0.3	20.61	21.4	17.58	23.34	30.21	12.92	190	0.8	87	9.5	9.7	7.6	8.6	72	250.12
2025	12/21/2015	15.84	11.7	13	0.5	7.7	0	31.3	32.3	27.4	34.6	41.6	9.5	9.7	10.7	12	14	0.1	0.1	0.2	0.2	0.3	20.35	21.18	17.25	23.22	29.52	12.93	162	3.3	55	9.5	9.7	7.8	8.6	71	122.51
2025	12/22/2015	17.7	17.8	17.9	9.1	14.5	1.86	38.3	47.2	41.4	39	42.4	13	12.6	12.4	12.2	13.7	0.1	0.1	0.1	0.2	0.3	26.56	35.69	29.6	27.25	30.63	12.87	166	4.6	97	13	12.7	9.5	9.7	72	20.78
2025	12/23/2015	17.72	20.1	20.5	14.2	17.9	0.02	33.7	36.1	30.9	37.9	42.6	14.2	13.6	13.3	12.7	13.5	0.1	0.1	0.1	0.2	0.3	22.43	24.51	20.07	26.18	30.77	12.98	149	2.1	82	14.3	13.6	12.8	12.6	77	106.7
2025	12/24/2015	18.66	18.1	24.3	18.1	20.3	0.94	38.5	42.2	41.3	39.7	44.5	15.6	15.5	15.2	14.1	13.6	0.1	0.1	0.1	0.2	0.8	26.74	30.41	29.46	27.9	32.73	12.88	173	5.3	93	16.5	16.2	14.2	13.6	78	54.58
2025	12/25/2015	18.67	19.7	26.6	10.1	18.4	0.01	34	36.2	31.8	39.3	43.9	15	14.7	14.6	14	13.6	0.1	0.1	0.1	0.2	0.8	22.69	24.65	20.82	27.52	32.17	13.03	177	1.3	96	15.6	15.5	13.8	13.9	80	240.45
2025	12/26/2015	21.23	18.3	21.4	15.3	17.6	2.56	39.8	43.2	42.2	40.2	32.7	15.3	15	15.2	14.8	13.8	0.1	0.1	0.1	0.2	1.1	28	31.4	30.41	28.37	21.54	12.86	63	1.3	98	16.1	15.5	15	14.7	81	14.55
2025	12/27/2015	21.29	22.8	27.9	18.3	23	0.06	35.8	37.8	35.5	40.1	32.7	17.4	16.8	16.2	15	14	0.1	0.1	0.1	0.2	1.1	24.27	26.13	23.98	28.36	21.57	13	161	5.1	85	17.7	16.8	15.3	15	82	128.34
2025	12/28/2015	21.6	21.9	26.6	21.1	23.2	0.31	36	39	35.6	40.2	33.1	18.2	17.6	17	15.6	14.2	0.1	0.1	0.1	0.2	1.1	24.41	27.21	24.11	28.45	21.86	13	157	4.4	92	18.5	17.7	17.4	16.8	83	126.88
2025	12/29/2015	22.54	8	22.2	8	15.3	0.94	38.4	44.1	42.7	40.9	32.6	14.8	15.4	16.1	16.1	14.4	0.1	0.1	0.1	0.2	1.1	26.7	32.33	30.93	29.11	21.46	12.96	185	4.7	70	18.5	17.7	14.8	15.4	85	147.47
2025	12/30/2015	22.54	8.8	9	6.7	7.8	0	35.2	37.2	33.1	41	33.4	13.1	13.5	14.6	15.3	14.7	0.1	0.1	0.1	0.2	1.1	23.78	25.6	21.87	29.2	22.19	12.83	247	0.8	83	14.8	15.4	13.1	13.5	82	71.41
2025	12/31/2015	22.54	5.3	9.3	5.2	7.7	0	33.9	35.6	30.7	40.4	32.8	11.9	12.4	13.7	14.7	14.7	0.1	0.1	0.1	0.2	1.1	22.6	24.05	19.88	28.62	21.62	12.8	343	1	78	13.1	13.5	11.9	12.4	81	69.91
