# Supplementary material for: Using solar radiation data in soil moisture diagnostic equation for estimating root-zone soil moisture
Source: PeerJ. 2022 Dec 12;10:e14561. doi: 10.7717/peerj.14561 (PMC9753742; doi:10.7717/peerj.14561)
Supplement: Supplemental Information 1 — These data were applied in simulation using the soil moisture diagnostic equation. [file peerj-10-14561-s001.zip › code_data/code_data/MS2025/MS2016.csv]

2025	1/1/2016	22.54	3	12	2.4	5.4	0	33.5	34.7	29.6	40.1	33.6	10.4	11.1	12.6	14	14.7	0.1	0.1	0.1	0.2	1.1	22.19	23.31	18.98	28.34	22.31	13	13	2	78	11.9	12.4	10.4	11.1	79	199.47
2025	1/2/2016	22.54	-0.1	8.2	-0.1	3.6	0	32.8	34.1	28.9	38.5	32.8	9.2	10.1	11.7	13.3	14.6	0.1	0.1	0.1	0.2	1.1	21.61	22.77	18.46	26.77	21.6	12.89	25	1.1	90	10.4	11.1	9.2	10.1	78	110.34
2025	1/3/2016	22.54	-1	10.8	-2.3	3.1	0	32.5	33.8	28.3	37.5	31	8.5	9.4	11	12.7	14.4	0.1	0.1	0.1	0.2	1.2	21.34	22.48	18	25.85	20.14	12.94	350	0.5	88	9.8	10.1	8.4	9.2	76	238.89
2025	1/4/2016	22.54	3.4	13.8	-1.4	4.6	0	32.3	33.4	27.9	36.6	32.4	8.5	9.3	10.7	12.3	14.2	0.1	0.1	0.2	0.2	1.1	21.25	22.18	17.69	25	21.28	12.93	319	0.6	73	9.6	9.8	7.9	8.7	75	214.03
2025	1/5/2016	22.54	-2.5	6.7	-2.5	1.9	0	32.2	33.1	28	35.9	30.9	7.1	8.1	9.9	11.9	14	0.1	0.1	0.1	0.2	1.2	21.14	21.91	17.74	24.36	20.07	12.9	6	2.2	76	8.5	9.3	7.1	8.1	75	237.12
2025	1/6/2016	22.54	-1.1	10.1	-4.9	1.4	0	31.6	33	27.3	35.4	29.8	6.7	7.6	9.3	11.3	13.8	0.1	0.1	0.2	0.2	1.3	20.64	21.82	17.18	23.92	19.15	12.89	67	0.9	73	7.7	8.1	6.1	7.1	73	266.86
2025	1/7/2016	22.54	3	12.3	-1.4	4.2	0	31.7	32.8	27.4	35.2	28.3	7.3	7.8	9.3	10.9	13.5	0.1	0.1	0.1	0.2	1.4	20.73	21.67	17.24	23.69	17.97	12.91	157	1.1	75	8	8.1	6	6.9	72	268.94
2025	1/8/2016	22.93	9.4	10.4	2.6	7	0.39	34.9	38.7	30.4	35.5	29.6	8.7	8.7	9.5	10.7	13.3	0.1	0.1	0.1	0.2	1.3	23.45	26.97	19.65	24.03	18.97	12.82	152	1.4	96	8.7	8.7	7.1	7.6	72	68.27
2025	1/9/2016	22.93	11.5	12.7	9.4	10.8	0	33.6	35.7	29.8	35.7	27	10.2	10.1	10.5	11	13.1	0.1	0.1	0.1	0.2	1.4	22.34	24.19	19.13	24.21	17	12.83	172	1.9	98	10.2	10.1	8.7	8.7	73	49.89
2025	1/10/2016	24.1	2.6	13.2	2.6	9.6	1.17	39.5	42.8	41.6	39.8	29.3	9.4	10	10.7	11.1	12.9	0.1	0.1	0.1	0.2	1.3	27.75	31	29.79	28	18.74	12.79	202	2.1	93	10.8	10.7	9.4	10	77	57.03
2025	1/11/2016	24.12	-7	3.2	-7	-0.6	0.02	35.2	37.1	32.9	39.9	27.1	6.1	7.3	9.2	10.9	12.8	0.1	0.1	0.1	0.2	1.4	23.7	25.43	21.74	28.15	17.06	12.99	322	1.7	87	9.4	10	6.1	7.3	79	270.5
2025	1/12/2016	24.12	1.4	7.4	-9.1	-1.3	0	34	35.9	30.9	39.8	26.1	5.9	6.7	8.3	10.2	12.7	0.1	0.1	0.2	0.2	1.5	22.65	24.32	20.08	28.02	16.32	12.96	228	1.3	57	6.5	7.3	4.9	6	77	238.16
2025	1/13/2016	24.12	-1.5	13.5	-1.6	4.6	0	33.5	35.1	30.1	39.5	26.7	6.4	7.1	8.4	9.9	12.5	0.1	0.1	0.2	0.2	1.5	22.22	23.67	19.39	27.75	16.77	12.97	252	1.2	93	7.5	7.5	5.4	6.2	76	267.28
2025	1/14/2016	24.12	6.4	16	-3.7	5.5	0	33.1	34.6	29.3	39	26.5	7.1	7.5	8.6	9.8	12.3	0.1	0.1	0.2	0.2	1.5	21.9	23.24	18.74	27.26	16.6	12.96	221	1.6	63	7.9	7.8	5.5	6.3	75	270.4
2025	1/15/2016	24.12	13.3	18	3.5	10.5	0	33	34.4	28.7	38.7	27.7	8.8	8.7	9.2	9.8	12.1	0.1	0.1	0.2	0.2	1.4	21.82	23.05	18.31	26.98	17.5	13	175	3	71	8.9	8.7	6.5	7	73	257.92
2025	1/16/2016	24.14	5.7	19.1	5.7	12.3	0.02	32.7	34.1	28.6	38.1	26.4	9.2	9.4	10	10.3	12	0.1	0.1	0.2	0.2	1.5	21.56	22.8	18.23	26.36	16.55	12.92	193	2.4	73	10.3	9.9	8.9	8.7	75	97.24
2025	1/17/2016	24.14	2.6	7.3	-1.5	3.9	0	32.6	33.7	28	37.5	23.4	7.7	8.2	9.3	10.3	12	0.1	0.1	0.2	0.2	1.7	21.49	22.4	17.73	25.81	14.36	12.93	7	1.1	70	9.2	9.4	7.7	8.2	76	125.42
2025	1/18/2016	24.14	1.3	9	-3.5	2.3	0	32.2	33.5	27.7	36.9	24.5	6.7	7.3	8.7	10	11.9	0.1	0.1	0.2	0.2	1.6	21.15	22.21	17.52	25.3	15.1	12.94	352	0.9	71	7.8	8.2	6.4	7.2	75	255.01
2025	1/19/2016	24.14	-7.3	1.3	-7.6	-2.9	0	32.1	33.1	27.4	36.2	24.6	4.5	5.6	7.6	9.6	11.8	0.1	0.1	0.2	0.2	1.6	21.06	21.85	17.29	24.65	15.23	12.8	356	1.5	68	6.7	7.3	4.5	5.6	75	99.53
2025	1/20/2016	24.14	2.7	2.7	-8.4	-2.3	0	31.9	33	27.2	35.8	26.6	4.6	5.4	7	9	11.7	0.1	0.1	0.2	0.2	1.5	20.83	21.78	17.12	24.27	16.64	12.85	102	1.1	44	4.9	5.6	3.9	4.9	73	116.17
2025	1/21/2016	24.58	3	5.5	2.7	3.6	0.44	33.9	36.7	30.3	36.6	23.3	5.9	6.2	7.3	8.7	11.5	0.1	0.1	0.2	0.2	1.7	22.62	25.12	19.56	24.99	14.29	12.79	16	1.8	97	6	6.2	4.6	5.3	75	41.66
2025	1/22/2016	26.51	3.4	7.7	3	5	1.93	41	42.6	40.4	39.8	23.2	6.7	7	7.5	8.3	11.3	0.1	0.1	0.2	0.2	1.8	29.21	30.78	28.6	28.04	14.21	12.78	23	1	98	6.7	7	5.8	6.1	78	20.45
2025	1/23/2016	26.65	-1.2	3.4	-1.3	0.2	0.14	39	43.3	40.6	39.9	21.8	4.6	6.1	7	8.2	11.1	0.1	0.1	0.2	0.2	1.9	27.23	31.47	28.79	28.15	13.25	12.73	338	2.8	74	6.7	7	4.6	6.1	83	37.8
2025	1/24/2016	26.75	-4.7	5	-4.7	-0.2	0.1	35.7	37.6	34.4	39.9	22	4	5	6.5	8.1	11	0.1	0.1	0.2	0.2	1.9	24.19	25.94	23.03	28.15	13.37	13.03	7	2.2	92	5	6.1	4	5	82	261.35
2025	1/25/2016	26.75	4	10.3	-6.3	1.5	0	34.6	36.7	32.2	39.6	21.6	4.7	5.3	6.5	7.9	10.8	0.1	0.1	0.2	0.2	1.9	23.21	25.06	21.13	27.84	13.11	13.02	102	1.3	60	5.2	5.5	3.2	4.2	80	261.04
2025	1/26/2016	26.81	13.4	17.1	3.4	10.9	0.06	34.4	36.2	31.5	39.8	20.2	8	7.6	7.6	8.1	10.6	0.1	0.1	0.2	0.2	2	22.98	24.64	20.56	28.03	12.23	12.99	167	4.5	95	8	7.6	4.7	5.2	79	95.58
2025	1/27/2016	27.12	3	14.1	2.7	6.3	0.31	36.3	38.7	36.3	40.2	18.7	6.7	7.1	8	8.5	10.5	0.1	0.1	0.2	0.2	2.2	24.75	26.97	24.74	28.42	11.26	12.9	19	1.8	77	8.6	8.1	6.7	7.1	80	99.53
2025	1/28/2016	27.12	-2.2	10.5	-2.2	3.6	0	34.7	36.7	32.4	40.2	18.5	5.8	6.5	7.6	8.5	10.5	0.1	0.1	0.2	0.2	2.2	23.33	25.11	21.31	28.39	11.16	12.96	8	1.8	91	7.1	7.1	5.8	6.4	78	289.22
2025	1/29/2016	27.12	6	14	-5.7	4.2	0	34.3	35.9	31.4	40.1	18.3	6.2	6.5	7.4	8.4	10.4	0.1	0.1	0.2	0.2	2.3	22.91	24.33	20.45	28.29	11.01	12.98	269	1	69	6.9	6.7	4.5	5.3	77	253.34
2025	1/30/2016	27.12	7.8	18.3	-1.3	9.1	0	33.7	35.5	30.6	40	19.8	7.1	7.3	7.9	8.5	10.4	0.1	0.1	0.2	0.2	2.1	22.41	23.99	19.79	28.26	11.95	12.99	192	0.8	62	8	7.6	5.4	5.9	76	310.75
2025	1/31/2016	27.12	14.9	21.1	7.8	14.9	0	33.8	35.4	29.9	39.7	20.1	9.3	9	9	8.8	10.3	0.1	0.1	0.2	0.2	2.1	22.47	23.87	19.24	27.94	12.18	13.01	183	4.9	74	10	9.2	6.8	7	75	259.69
2025	2/1/2016	27.12	18.2	23.3	13.2	18.6	0	33.6	35.1	29.6	39.6	18.4	11.5	10.9	10.4	9.5	10.3	0.1	0.1	0.2	0.2	2.5	22.33	23.64	18.95	27.86	9.99	13.01	186	6.2	71	11.9	10.9	9.3	9	74	205.5
2025	2/2/2016	27.13	14.3	18.8	13.7	16.1	0.01	33.2	34.8	29.3	39.6	19.8	11.6	11.3	11.1	10.2	10.4	0.1	0.1	0.2	0.2	2.1	21.99	23.4	18.76	27.83	11.97	12.93	202	1.1	96	12.2	11.6	11.4	10.9	75	94.85
2025	2/3/2016	28.03	14.3	25.7	14.3	18.9	0.9	39.8	44	40.7	40.7	20	13.4	13.4	12.8	11.7	10.6	0.1	0.1	0.2	0.2	2.1	28.07	32.26	28.93	28.89	12.09	12.91	167	4.8	75	15.5	14.7	11.6	11.2	76	71.6
2025	2/4/2016	28.03	2.2	14.3	2.2	8.5	0	35.7	37.6	33.5	40.6	18.6	9.6	10.2	11.1	11.3	10.8	0.1	0.1	0.2	0.2	2.2	24.18	25.96	22.2	28.8	11.22	12.97	308	1	75	13.4	13.4	9.6	10.2	81	311.48
2025	2/5/2016	28.03	-3.1	9.4	-3.1	2.6	0	34.4	36.2	31.8	41	21.6	7.5	8.3	9.7	10.7	11	0.1	0.1	0.2	0.2	1.9	23.02	24.64	20.78	29.2	13.15	12.92	318	1	87	9.6	10.2	7.5	8.3	79	328.85
2025	2/6/2016	28.03	-0.1	12.8	-5.9	2.8	0	34	35.7	30.7	40.7	18.6	7.4	8	9.1	10.1	11.1	0.1	0.1	0.2	0.2	2.2	22.63	24.16	19.85	28.93	11.22	12.93	312	0.5	84	8.7	8.5	6.2	7.1	76	327.18
2025	2/7/2016	28.03	-1.2	14.1	-1.2	5.1	0	33.9	35.1	30	40.6	20.5	7.4	8	9	9.8	11.1	0.1	0.1	0.2	0.2	2	22.6	23.67	19.29	28.85	12.41	12.92	252	0.5	78	9.1	8.7	6.7	7.3	75	301.08
2025	2/8/2016	28.03	8.4	15.9	-4.2	6.3	0	33.2	34.9	29.8	40.5	20.3	7.8	8.1	8.9	9.6	11	0.1	0.1	0.2	0.2	2	22.02	23.43	19.11	28.71	12.3	12.94	197	1.6	57	8.9	8.5	6.1	6.8	73	324.9
2025	2/9/2016	28.03	2.4	11.1	2.4	6.3	0	33	34.5	28.9	40.1	20.3	6.9	7.4	8.6	9.6	10.9	0.1	0.1	0.2	0.2	2	21.79	23.12	18.47	28.32	12.28	12.93	320	1.8	49	7.8	8.1	6.9	7.4	72	175.97
2025	2/10/2016	28.03	-4.3	9.1	-4.3	2.1	0	32.7	34	28.5	39.7	18.7	5.2	6.2	7.8	9.2	10.9	0.1	0.1	0.2	0.2	2.7	21.55	22.69	18.16	27.93	9.35	12.9	333	2.3	65	6.9	7.4	5.2	6.2	70	273.31
2025	2/11/2016	28.03	0.7	7	-5.5	0.3	0	32.3	33.9	28.4	39.1	20.4	5.3	6	7.2	8.7	10.8	0.1	0.1	0.2	0.2	2	21.25	22.61	18.01	27.33	12.36	12.88	266	1.1	57	6.4	6.4	4.2	5.2	68	344.86
2025	2/12/2016	28.03	3.5	16.5	-0.2	7.5	0	33.2	33.9	28.1	38.5	17.1	6.9	7.2	7.9	8.6	10.6	0.1	0.1	0.2	0.2	2.4	22.02	22.62	17.8	26.81	10.29	12.94	52	1.5	59	8.1	7.6	4.9	5.6	67	335.19
2025	2/13/2016	28.03	0.5	15.9	-1.2	6.5	0	33.1	33.7	27.9	37.6	16.3	6.8	7.3	8.1	8.7	10.5	0.1	0.1	0.2	0.2	2.5	21.86	22.38	17.63	25.94	9.87	12.94	337	1.2	78	8.3	7.9	5.9	6.4	67	341.33
2025	2/14/2016	28.03	-1.5	8	-2.1	2.1	0	32.8	33.4	27.5	37.3	16.8	5.6	6.3	7.6	8.7	10.4	0.1	0.1	0.2	0.2	2.5	21.6	22.14	17.38	25.68	10.11	12.9	14	1.9	41	7.2	7.3	5.5	6.1	66	350.9
2025	2/15/2016	28.03	12.9	13.9	-1.6	7.6	0	32.5	33.3	27.3	37	16.6	7.5	7.4	7.8	8.5	10.3	0.1	0.1	0.2	0.2	2.5	21.39	22.05	17.21	25.33	9.99	12.91	162	3.5	68	7.5	7.4	5.2	5.8	64	139.36
2025	2/16/2016	30.88	5.2	12.9	5.2	9	2.85	39.2	44.1	41.6	40.4	16.7	8.2	8.2	8.7	8.8	10.2	0.1	0.1	0.2	0.2	2.5	27.48	32.4	29.81	28.56	10.08	12.83	345	0.7	97	8.8	8.7	7.5	7.4	67	35.28
2025	2/17/2016	30.88	6	17.9	4.4	8.7	0	36.3	38.4	34.6	40.3	18.2	8.3	8.5	9	9	10.2	0.1	0.1	0.2	0.2	2.3	24.77	26.63	23.23	28.49	10.97	12.98	210	2.2	80	9.5	9	7.7	8	71	183.77
2025	2/18/2016	30.88	3.7	14.2	0.3	6.5	0	35.5	36.7	32.1	40.5	18.2	7.9	8.3	8.9	9.2	10.2	0.1	0.1	0.2	0.2	2.3	23.98	25.12	21.01	28.72	10.97	12.98	51	0.6	86	9.5	9	7.1	7.5	74	321.36
2025	2/19/2016	30.88	14.1	22	2.2	11.8	0	34.8	36.2	31.1	40.3	16.7	9.5	9.3	9.4	9.3	10.2	0.1	0.1	0.2	0.2	2.5	23.34	24.6	20.17	28.5	10.08	13	160	3.6	49	10.2	9.5	7	7.4	73	358.9
2025	2/20/2016	30.88	18.2	24.4	11	17.3	0	34.4	35.7	30.6	40.2	16.7	11.4	10.9	10.5	9.7	10.3	0.1	0.1	0.2	0.2	2.5	23.03	24.22	19.81	28.46	10.09	13	185	5.3	62	12.2	11.1	8.8	8.9	71	343.51
2025	2/21/2016	30.88	17.4	21.1	16.6	18.4	0	34.2	35.3	30.2	40	19.9	12.3	11.8	11.5	10.4	10.4	0.1	0.1	0.2	0.2	2.1	22.86	23.82	19.45	28.24	12.05	12.98	189	4	77	13	12.1	11.4	10.9	71	128.02
2025	2/22/2016	30.9	15.5	20.5	15.5	18.1	0.02	34.3	35.3	30	40.1	18.5	12.8	12.4	12	11	10.5	0.1	0.1	0.2	0.2	2.2	22.93	23.82	19.27	28.27	11.16	12.88	197	2	97	13.2	12.5	12.2	11.8	71	41.93
2025	2/23/2016	31.32	9.1	16.2	9	11.1	0.42	35.4	38.1	31.5	40.8	20.2	11	11.1	11.6	11.3	10.7	0.1	0.1	0.2	0.2	2	23.88	26.42	20.54	29	12.25	12.82	35	1.5	94	12.8	12.4	11	11.1	73	46.46
2025	2/24/2016	32.56	9.7	14.8	7.1	10.7	1.24	41.1	44.2	42.1	41.3	18.8	11.4	11.3	11.5	11.2	10.9	0.1	0.1	0.2	0.2	2.2	29.26	32.41	30.27	29.53	11.33	12.83	49	0.9	97	11.7	11.4	10.5	10.6	72	60.48
2025	2/25/2016	32.68	5.5	9.7	3.9	6.1	0.12	37.5	41	42.4	41.5	20.3	8.9	9.5	10.4	10.8	11	0.1	0.1	0.2	0.2	2	25.86	29.19	30.59	29.74	12.26	12.78	290	2.1	71	11.4	11.3	8.9	9.5	77	60.18
2025	2/26/2016	32.68	2.1	12.1	1.2	6.1	0	35.6	37.4	32.9	41.7	20.3	8.1	8.8	9.8	10.5	11.1	0.1	0.1	0.2	0.2	2	24.05	25.69	21.72	29.86	12.26	13.04	279	1.3	76	9.3	9.5	7.7	8.5	77	324.38
2025	2/27/2016	32.68	-0.4	12.6	-1.8	4.7	0	35	36.6	31.9	41.6	18.7	7.8	8.5	9.5	10.2	11	0.1	0.1	0.2	0.2	2.4	23.57	24.98	20.84	29.77	10.32	12.99	296	0.8	93	9.6	9.2	6.9	7.7	75	397.9
2025	2/28/2016	32.68	9.6	18.9	-1.3	9.3	0	34.7	35.9	31.3	41.8	18.9	8.9	9.2	9.7	10	11	0.1	0.1	0.2	0.2	2.4	23.25	24.4	20.34	29.96	10.47	12.99	216	1.9	53	10.3	9.7	6.8	7.5	72	395.2
2025	2/29/2016	32.68	16.2	21.1	7.6	14.7	0	34.6	35.9	30.7	41.6	19.5	10.8	10.5	10.4	10.2	10.9	0.1	0.1	0.2	0.2	2.7	23.22	24.34	19.9	29.83	9.21	13	193	4.5	63	11.4	10.6	8.1	8.4	71	400.3
2025	3/1/2016	32.68	13.7	24.3	9.6	16.3	0	34.3	35.4	30.1	41.4	18.7	11.5	11.4	11.3	10.6	10.9	0.1	0.1	0.2	0.2	2.4	22.97	23.91	19.37	29.59	10.2	13	173	1.1	78	13	12	10	10.1	69	373.46
2025	3/2/2016	33.07	6.3	19.6	6.3	13.8	0.39	35.6	37.8	33.3	42	18.4	10.7	11	11.5	11.1	11	0.1	0.1	0.2	0.2	2.7	24.13	26.13	22.06	30.21	9.22	12.91	267	2.4	76	12.5	12	10.7	11	70	91.42
2025	3/3/2016	33.07	9	15.5	0.1	8.2	0	34.9	36.7	31.9	42.1	20.5	10.1	10.4	10.9	11	11.1	0.1	0.1	0.2	0.2	2	23.43	25.05	20.91	30.3	12.41	12.98	56	1.3	61	11.3	11	8.9	9.5	69	379.91
2025	3/4/2016	33.86	6.7	11.2	6.5	8.9	0.79	38.8	43.4	42.1	42.5	19.2	9.7	10.1	10.6	10.7	11.1	0.1	0.1	0.2	0.2	2.1	27.1	31.68	30.32	30.66	11.62	12.9	153	2	93	10.3	10.4	9.1	9.5	69	107.22
2025	3/5/2016	33.87	5.1	17	1.5	8.8	0.01	36.3	37.9	33.6	42.4	20.6	9.7	10.1	10.6	10.7	11.2	0.1	0.1	0.2	0.2	1.9	24.74	26.19	22.35	30.57	13.4	12.97	25	0.6	94	11.3	10.8	8.6	9.1	69	355.47
2025	3/6/2016	33.87	5.1	22	3	11.2	0	35.3	36.8	32.4	42.6	18.9	10.3	10.6	11	10.8	11.2	0.1	0.1	0.2	0.2	2.2	23.78	25.21	21.33	30.79	11.38	12.96	330	1.2	86	12.3	11.4	8.6	9.1	69	407.68
2025	3/7/2016	33.87	14.2	23.4	2.1	13	0	34.8	36.2	31.6	42.4	19.3	11.1	11.1	11.3	10.9	11.2	0.1	0.1	0.2	0.2	2.1	23.35	24.63	20.58	30.63	11.62	12.98	142	2	46	12.5	11.7	9	9.4	67	415.79
2025	3/8/2016	33.87	17.6	24.6	11	17.6	0	34.6	35.7	30.9	42.3	18.9	12.3	12	11.9	11.2	11.2	0.1	0.1	0.2	0.2	2.2	23.18	24.22	20.06	30.5	11.38	13	170	4.5	63	13.3	12.5	10.3	10.5	66	350.38
2025	3/9/2016	33.87	19.5	26.5	14.1	20	0	34.3	35.5	30.5	42.3	20.5	14.1	13.6	12.9	11.7	11.3	0.1	0.1	0.2	0.2	2	22.92	24.04	19.75	30.54	12.44	13.01	161	5.6	68	14.7	13.7	12	11.8	65	303.47
2025	3/10/2016	36.02	17.3	23.7	15.1	18.5	2.15	41.5	44.7	42.3	43.2	22.2	14.2	14	13.8	12.8	11.4	0.1	0.1	0.2	0.2	1.8	29.74	32.96	30.49	31.4	13.54	12.92	103	1.8	98	14.8	14.4	13.7	13.4	67	83.3
2025	3/11/2016	39.45	14.7	19.9	14.6	17.7	3.43	41.5	45.4	42.6	43.3	21	14.8	14.5	14.4	13.4	11.6	0.1	0.1	0.2	0.2	1.9	29.69	33.75	30.83	31.55	12.74	12.88	72	1.9	98	15.1	14.7	14.2	13.9	71	19.81
2025	3/12/2016	40.11	17.1	17.7	14.7	16	0.66	41.8	45.4	42.9	43.4	22.3	14.6	14.2	14.2	13.5	11.8	0.1	0.1	0.2	0.2	1.8	29.99	33.74	31.14	31.6	13.61	12.86	37	1	98	14.8	14.5	14.2	13.9	76	53.44
2025	3/13/2016	41.49	15.7	21.6	15.6	18	1.38	42.7	43.8	42.9	43.5	21.3	15.2	15	14.8	13.9	12	0.1	0.1	0.2	0.2	1.9	30.86	32.07	31.07	31.69	12.91	12.88	168	2	98	16	15.4	14.6	14.1	77	118.56
2025	3/14/2016	41.84	14.7	23	14.7	18.2	0.35	41.5	44.2	43.1	43.6	27.2	15.4	15	14.8	14.1	12.2	0.1	0.1	0.2	0.2	1.2	29.72	32.48	31.33	31.8	17.09	13.01	180	2.5	96	16.6	15.6	14.9	14.6	80	225.68
2025	3/15/2016	42.2	15.1	25.5	13.5	18.2	0.36	38.6	40.8	39.7	43.6	30.1	15.3	15.2	15.1	14.3	12.4	0.1	0.1	0.2	0.2	1	26.84	29	27.93	31.81	19.42	13.02	192	1.5	82	17.2	16.1	14.5	14.2	79	434.62
2025	3/16/2016	42.2	21.4	29.3	14.7	22.4	0	37	38.2	33.9	43.4	29.7	17	16.6	15.8	14.3	12.6	0.1	0.1	0.2	0.1	1.1	25.36	26.5	22.59	31.61	19.08	13.02	185	4.6	68	18.1	16.9	14.5	14.4	75	435.34
2025	3/17/2016	42.2	10	25.2	9.8	18	0	36	36.9	32.6	43.5	29.3	14.9	15.3	15.5	14.6	12.8	0.1	0.1	0.2	0.1	1.1	24.43	25.23	21.49	31.72	18.72	12.99	329	1.1	72	17.5	16.6	14.9	15.2	74	444.18
2025	3/18/2016	42.22	10.9	24.2	7.4	14.6	0.02	35.7	36.4	31.9	43.4	29.8	14	14.3	14.7	14.4	13	0.1	0.1	0.2	0.2	1.1	24.2	24.84	20.86	31.62	19.15	12.96	302	0.8	92	15.3	15.3	13.4	13.9	71	258.86
2025	3/19/2016	42.25	13.4	24	8.5	15.5	0.03	35.4	36.4	31.2	43.3	29.7	14.9	14.8	14.9	14.2	13.1	0.1	0.1	0.2	0.2	1	23.88	24.84	20.26	31.54	19.11	12.98	148	1.4	70	16.1	15.3	13.1	13.5	68	327.91
2025	3/20/2016	42.25	5.7	14.5	3.8	9.9	0	35.1	35.7	30.3	43.2	29.3	11.8	12.5	13.6	14	13.2	0.1	0.1	0.2	0.1	1.1	23.61	24.17	19.55	31.44	17.95	12.93	356	2.8	62	14.9	14.8	11.8	12.5	70	237.43
2025	3/21/2016	42.25	1.9	12.5	0	6	0	34.5	35.2	29.5	42.9	29.9	10	10.9	12.3	13.4	13.2	0.1	0.1	0.2	0.2	1	23.14	23.73	18.92	31.13	19.19	12.94	349	1.7	76	11.8	12.5	10	10.9	67	333.84
2025	3/22/2016	42.25	7.9	15.3	-1.1	7.7	0	34.3	35.4	29.4	42.4	29.8	10.8	11.2	12.1	12.8	13.2	0.1	0.1	0.2	0.2	1.1	22.95	23.87	18.8	30.65	19.19	12.93	259	1.7	54	12.6	12	9	9.9	65	480.79
2025	3/23/2016	42.25	13.5	21.4	5.6	13.4	0	34.2	34.5	29.2	41.7	28.8	12.1	12.2	12.6	12.6	13.1	0.1	0.1	0.2	0.2	1.1	22.81	23.08	18.66	29.89	18.35	12.96	189	4.5	59	13.6	12.7	9.8	10.4	64	487.03
2025	3/24/2016	42.25	19.8	24.6	11.9	18.6	0	33.9	34.6	28.9	41.3	29.2	14.2	13.8	13.5	12.8	13	0.1	0.1	0.2	0.2	1.1	22.61	23.17	18.44	29.49	18.65	13	181	6.4	64	14.6	13.8	11.7	11.8	63	251.06
2025	3/25/2016	42.81	7.3	20.7	7.2	15.5	0.56	35.9	39.2	32.3	43.1	29.7	12.9	13.4	13.9	13.4	12.9	0.1	0.1	0.2	0.1	1.1	24.4	27.42	21.18	31.28	19.1	12.96	227	3.6	72	15.4	14.6	12.9	13.4	65	200.82
2025	3/26/2016	42.81	5.4	17.5	2.4	9.6	0	35.3	37.7	31.2	43.1	29.3	12.3	12.6	13.2	13.2	13	0.1	0.1	0.2	0.2	1.1	23.81	26.05	20.32	31.27	18.73	12.92	2	1.1	93	14.2	13.5	11.4	11.9	64	419.85
2025	3/27/2016	42.81	15.9	25.8	5	15.2	0	34.8	36.7	30.5	43	29.8	13.8	13.7	13.7	13.2	13	0.1	0.1	0.2	0.1	1.1	23.36	25.11	19.74	31.27	19.18	12.97	84	0.8	65	15.2	14.3	11.3	11.7	63	450.84
2025	3/28/2016	43.55	10.6	20.2	10.6	16.8	0.74	39.4	44	42.2	43.8	29.8	14.1	14.1	14.2	13.8	13	0.1	0.1	0.2	0.2	1.1	27.67	32.21	30.42	32.08	19.18	12.89	169	2.3	75	15.8	15	13.4	13.3	64	85.38
2025	3/29/2016	43.55	8.4	21	6.2	12.2	0	36.2	38.8	33.3	44	30.3	13	13.3	13.8	13.6	13.1	0.1	0.1	0.2	0.1	1	24.62	27.03	22.04	32.28	19.54	12.97	332	1.1	64	15.2	14.3	12.4	12.6	64	503.67
2025	3/30/2016	43.55	12.5	25.3	4.8	14.8	0	35.4	37.9	32.2	43.7	29.8	13.6	13.7	13.9	13.5	13.1	0.1	0.1	0.2	0.2	1.1	23.95	26.19	21.14	31.95	19.19	12.97	204	0.8	54	15.4	14.5	11.7	12.1	62	502.53
2025	3/31/2016	44.15	17.3	26.4	12.2	19.3	0.6	39.8	42.2	38.7	44	29.7	15.6	15	14.6	13.6	13.2	0.1	0.1	0.2	0.1	1	27.98	30.36	27	32.27	19.11	12.99	165	5	96	15.7	15	13	13.1	61	262.91
2025	4/1/2016	47.33	15.3	28.4	15.3	20.6	3.18	41.2	46.4	42.6	44.4	23.4	16.8	16.2	16.2	15	13.2	0.1	0.1	0.2	0.1	1.7	29.43	34.78	30.76	32.66	14.34	12.98	167	2.5	94	18.3	18.1	15.1	14.9	71	273.62
2025	4/2/2016	47.34	9.5	20.2	8.7	13.8	0.01	37.3	39.4	35	44.3	25.4	14.3	14.4	14.9	14.6	13.4	0.1	0.1	0.2	0.1	1.5	25.63	27.66	23.55	32.56	15.78	12.94	18	1	69	16.8	16.2	14.3	14.4	78	285.17
2025	4/3/2016	47.34	9.1	18.5	6.2	11.8	0	35.9	38	32.6	44.5	24.8	13.2	13.6	14.3	14.2	13.5	0.1	0.1	0.2	0.1	1.6	24.34	26.34	21.45	32.8	15.31	12.95	320	0.8	75	15.4	14.5	12.8	13.1	75	522.18
2025	4/4/2016	47.34	12.7	23.7	3.9	14.4	0	35.4	37.6	31.6	44.4	24.4	14	14.1	14.4	14	13.6	0.1	0.1	0.2	0.1	1.5	23.93	25.96	20.65	32.63	16.06	12.95	202	1.2	55	15.9	14.9	12.1	12.5	71	521.04
2025	4/5/2016	47.34	14.5	27.3	10.6	18.4	0	35.1	36.9	30.7	44.2	23.2	15.2	15.1	15	14.1	13.6	0.1	0.1	0.2	0.1	1.7	23.66	25.31	19.89	32.42	14.25	12.96	184	1.8	58	17	15.8	12.9	13.2	68	514.59
2025	4/6/2016	47.34	15.1	24.9	9.3	16.8	0	34.7	36.6	30.1	43.1	23.5	15	15.1	15.1	14.4	13.6	0.1	0.1	0.2	0.2	1.7	23.24	25.01	19.41	31.36	14.4	12.96	83	1.2	44	17	15.9	13.8	13.9	67	519.17
2025	4/7/2016	47.9	9.1	23.6	8.4	16.1	0.56	36.7	39.9	35	44.2	23.4	13.9	14.1	14.7	14.5	13.7	0.1	0.1	0.2	0.1	2.9	25.05	28.09	23.55	32.41	8.28	12.93	165	3.5	98	15.7	15.2	13.9	14.1	65	226.51
2025	4/8/2016	47.91	11.7	26.9	6.6	16.3	0.01	35.8	38.2	32.7	44.2	23.3	14.6	14.8	14.9	14.3	13.7	0.1	0.1	0.1	0.1	3.4	24.26	26.48	21.56	32.49	6.98	12.97	4	1.2	61	16.3	15.4	12.8	13.2	64	466.13
2025	4/9/2016	47.91	5	20.5	4.9	12.6	0	35.1	37.1	31.1	44.3	23.2	13.4	13.8	14.4	14.3	13.8	0.1	0.1	0.2	0.1	4.8	23.66	25.48	20.23	32.54	4.96	12.96	6	1.2	79	15.5	14.8	13.1	13.5	63	516.88
2025	4/10/2016	47.91	14.6	21.4	3.4	12.8	0	34.6	36.4	30.2	43.6	23.1	14	14.1	14.4	14.1	13.8	0.1	0.1	0.2	0.2	2.8	23.2	24.85	19.43	31.8	8.47	12.96	200	1.1	44	15.4	14.7	12.3	12.7	61	514.7
2025	4/11/2016	47.91	19.2	28.4	13.5	20.5	0	34.1	35.9	29.4	42.8	23	15.7	15.5	15.2	14.3	13.8	0.1	0.1	0.2	0.2	17.2	22.73	24.37	18.81	31.05	-99.9	12.97	177	5	59	16.8	15.9	13.5	13.7	59	482.56
2025	4/12/2016	49.72	12.7	19.2	12.7	16.8	1.81	39.8	45.4	42.5	44.6	22.9	15.2	14.9	15.1	14.7	13.8	0.1	0.1	0.2	0.1	3.4	28.05	33.72	30.73	32.85	-99.9	12.87	177	3	97	15.7	15.5	15.2	14.9	64	33.92
2025	4/13/2016	49.74	11	22.3	10	14.7	0.02	36.6	39.2	34.5	44.6	22.8	14.7	14.9	15.2	14.7	13.9	0.1	0.1	0.2	0.1	4.8	24.97	27.42	23.09	32.89	-99.9	13.02	319	1	71	16.3	15.6	14.2	14.2	68	536.33
2025	4/14/2016	49.74	10.8	19.4	7.6	12.9	0	35.7	37.8	32.3	44.7	22.7	14.1	14.2	14.6	14.5	13.9	0.1	0.1	0.2	0.1	10.3	24.14	26.1	21.21	33	-99.9	12.97	265	0.3	88	14.8	14.9	13.7	13.9	68	203.01
2025	4/15/2016	49.8	16.1	21.4	9.6	15.7	0.06	35.3	37.3	31.1	44.8	22.6	15	14.8	14.8	14.4	14	0.1	0.1	0.2	0.1	2.8	23.8	25.62	20.23	33.1	-99.9	12.96	135	0.3	96	15.3	14.9	13.7	13.7	67	168.9
2025	4/16/2016	51.95	13.7	19.5	13.5	15.5	2.15	39.1	43	42.4	45.3	22.5	14.7	14.7	15	14.6	14	0.1	0.1	0.2	0.1	10.2	27.34	31.27	30.57	33.67	-99.9	12.99	185	1.5	87	15.4	15.4	14.5	14.4	75	215.07
2025	4/17/2016	51.95	14.7	22.8	13.7	17.2	0	36.3	38.5	33.3	45.4	22.3	15.3	15.2	15.2	14.6	14	0.1	0.1	0.2	0.1	3.4	24.73	26.8	22.08	33.67	-99.9	12.98	171	1.6	95	16	15.5	14.5	14.4	80	261.25
2025	4/18/2016	51.95	14.1	27.8	13.5	19.4	0	35.1	36.8	31.5	45.3	22.1	16	16	15.8	14.9	14.1	0.1	0.1	0.1	0.1	15.1	23.66	25.15	20.58	33.64	-99.9	12.98	183	1.5	74	17.2	16.6	14.8	14.7	78	519.38
2025	4/19/2016	51.95	14.5	26.7	12.1	18.6	0	34.5	35.8	30	44	21.6	16	16	16	15.1	14.1	0.1	0.1	0.2	0.2	3.3	23.13	24.28	19.3	32.28	-99.9	13	179	1.5	83	17	16.6	15.1	15.2	75	455.52
2025	4/20/2016	51.95	15.5	22	14.3	17.7	0	33.9	35.3	29.2	42.9	21.4	16	15.8	15.8	15.2	14.2	0.1	0.1	0.2	0.2	4.7	22.58	23.8	18.7	31.12	-99.9	12.97	188	0.3	93	16.2	16	15.5	15.5	74	176.28
2025	4/21/2016	52.09	18.2	26.4	15.2	19.7	0.14	34	35.2	28.6	42.3	21.6	16.9	16.5	16.3	15.3	14.3	0.1	0.1	0.2	0.1	4.6	22.71	23.76	18.23	30.45	-99.9	12.99	172	1.8	96	17.4	16.7	15.8	15.6	73	321.36
2025	4/22/2016	52.43	17.7	26.7	16.9	20.5	0.34	35	37.5	30.5	42.2	21.8	17.3	17.1	16.8	15.7	14.3	0.1	0.1	0.2	0.1	4.3	23.55	25.88	19.71	30.41	-99.9	12.99	169	1.4	95	18.1	17.5	16.6	16.3	75	402.27
2025	4/23/2016	52.43	11.6	26.9	11.6	19.3	0	33.9	35.4	29.2	41.7	22	16.7	16.9	16.9	15.9	14.5	0.1	0.1	0.1	0.2	3.3	22.6	23.9	18.69	29.92	-99.9	12.98	108	0.3	93	17.8	17.5	16.7	16.6	74	463.42
2025	4/24/2016	52.43	12.5	28.2	9.7	18.1	0	33.1	34.3	27.7	40.3	21.8	16.7	16.8	16.7	15.9	14.6	0.1	0.1	0.2	0.2	2.7	21.86	22.9	17.54	28.47	-99.9	12.97	94	0.3	94	17.5	17.2	15.7	15.9	71	514.7
2025	4/25/2016	52.43	17.5	28.8	10.4	19.7	0	32	32.7	26.9	39.1	21.7	17.2	17.1	16.9	16	14.7	0.1	0.1	0.2	0.2	3.3	20.96	21.59	16.92	27.34	-99.9	13	182	1.4	78	17.8	17.4	15.8	15.9	69	531.54
2025	4/26/2016	52.43	19.9	28.5	15.9	22	0	30.7	31.6	25.7	38.1	21.3	17.8	17.6	17.3	16.2	14.8	0.1	0.1	0.2	0.2	4.2	19.89	20.65	15.99	26.37	-99.9	12.99	175	2	78	18.4	17.9	16.8	16.7	67	458.22
2025	4/27/2016	52.43	22.3	30.4	17.5	23.6	0	29.5	30.3	24.7	37.1	21.1	18.7	18.3	17.8	16.4	14.9	0.1	0.1	0.2	0.2	4.5	18.92	19.54	15.24	25.48	-99.9	12.99	176	2.2	79	19.1	18.5	17.5	17.2	66	409.34
2025	4/28/2016	52.62	19.3	25.4	19.1	21.4	0.19	30.1	30.6	24.9	36.7	23.2	18.4	18.1	17.9	16.7	15	0.1	0.1	0.2	0.2	3.2	19.36	19.81	15.41	25.1	-99.9	12.99	178	2.1	97	18.9	18.4	18.4	18	68	235.46
2025	4/29/2016	53.07	15.7	30	15.7	22.2	0.45	31.5	33.5	27.3	36.1	23.5	18.5	18.4	18.2	16.9	15.1	0.1	0.1	0.2	0.2	2.1	20.53	22.28	17.16	24.57	-99.9	12.98	184	0.4	95	19.5	18.9	18	17.8	67	542.46
2025	4/30/2016	53.81	18.9	22.6	15.4	18.7	0.74	34.8	37.7	31.8	38.7	23.8	17.9	17.8	17.8	17	15.2	0.1	0.1	0.1	0.2	4.1	23.41	26.04	20.75	26.98	-99.9	12.89	196	1.1	92	18.6	18.4	17.9	17.8	69	81.43
2025	5/1/2016	53.98	19.4	23	18.2	19.5	0.17	34.3	36.9	30.5	38.4	24.1	18	17.7	17.7	17	15.4	0.1	0.1	0.1	0.2	6	22.94	25.32	19.72	26.66	-99.9	12.9	175	2.1	92	18.3	17.9	17.8	17.6	69	136.66
2025	5/2/2016	53.99	19.6	28.3	17.2	22.3	0.01	33.1	35	29.4	37.8	24.4	19	18.6	18.2	17.1	15.5	0.1	0.1	0.1	0.2	6	21.86	23.55	18.81	26.15	-99.9	13.01	170	1.3	96	19.4	18.8	17.8	17.6	69	347.46
2025	5/3/2016	55.32	14.1	20.3	14	17.2	1.33	38.5	46.5	43.8	42.1	24.7	17.1	17.1	17.5	17.3	15.6	0.1	0.1	0.1	0.2	7.2	26.75	34.92	32.03	30.31	-99.9	12.86	153	0.5	97	19	18.6	17.1	17.1	72	77.06
2025	5/4/2016	55.33	9.4	22.4	9.4	15.3	0.01	35.2	37.2	32.8	42.3	25	16.1	16.4	17	16.9	15.7	0.1	0.1	0.1	0.1	3.9	23.74	25.55	21.67	30.5	-99.9	13.01	107	0.3	96	17.2	17.1	16.1	16.4	71	467.58
2025	5/5/2016	55.33	12.7	26.3	8	16.2	0	34.1	35.3	30.4	41.2	25.3	16.4	16.5	16.8	16.6	15.7	0.1	0.1	0.1	0.2	6.3	22.75	23.8	19.67	29.38	-99.9	12.99	92	0.7	88	17	16.8	15.3	15.6	69	504.09
2025	5/6/2016	55.33	8.8	23.8	7.4	15.1	0	33	33.8	29	39.7	24.8	15.6	15.9	16.5	16.4	15.7	0.1	0.1	0.1	0.2	3	21.8	22.51	18.52	27.95	-99.9	12.98	52	0.6	91	16.5	16.5	15.4	15.7	68	562.54
2025	5/7/2016	55.33	9.8	24.6	5.8	15	0	32.3	32.8	27.8	38.6	24.7	15.7	15.9	16.3	16.2	15.7	0.1	0.1	0.1	0.2	3	21.18	21.6	17.57	26.87	-99.9	12.98	62	0.4	95	16.4	16.2	14.7	15	66	557.96
2025	5/8/2016	55.33	14	28.7	8.5	18.6	0	31.2	31.8	26.7	37.3	24.6	16.6	16.5	16.6	16.1	15.6	0.1	0.1	0.1	0.2	2.5	20.27	20.77	16.72	25.63	-99.9	12.97	156	1.1	83	17.2	16.8	14.9	15.2	64	554.11
2025	5/9/2016	55.33	20.6	28.4	12.5	20.9	0	30.2	30.8	25.6	36.5	24.5	17.4	17.2	17	16.3	15.6	0.1	0.1	0.2	0.2	2.9	19.47	19.95	15.92	24.92	-99.9	13.01	166	1.8	64	17.8	17.3	16	16	64	509.91
2025	5/10/2016	55.33	20.5	24.3	18.5	20.9	0	29.3	30.2	25.2	36	24.4	17.7	17.4	17.3	16.5	15.6	0.1	0.1	0.1	0.2	2.9	18.72	19.5	15.64	24.48	-99.9	12.98	178	3	84	17.8	17.4	17.2	17	64	199.99
2025	5/11/2016	55.35	23	29.3	17.2	23.9	0.02	28.6	29.8	24.4	35.6	26.2	19	18.4	18	16.8	15.6	0.1	0.1	0.2	0.2	2.9	18.17	19.12	15.03	24.12	-99.9	12.99	174	3	82	19.3	18.5	17.6	17.3	64	382.51
2025	5/12/2016	55.35	21.7	29.5	19.4	24.4	0	27.3	28.6	23.8	34.6	26.3	19.4	19	18.5	17.2	15.7	0.1	0.1	0.2	0.2	2.5	17.19	18.23	14.64	23.21	-99.9	13	178	2.2	88	20	19.2	18.6	18.2	65	429.62
2025	5/13/2016	55.35	15.9	29.4	15.9	23.3	0	26.3	27.5	23	33.9	25.8	19.3	19	18.8	17.5	15.8	0.1	0.1	0.2	0.2	2.5	16.44	17.38	14.09	22.6	-99.9	13.01	148	0.9	92	20.1	19.4	19	18.6	66	392.81
2025	5/14/2016	55.35	11	26.7	11	18.6	0	25.1	26.3	22.5	33.1	25.5	17.7	17.8	18.2	17.5	15.9	0.1	0.1	0.1	0.2	2.5	15.58	16.46	13.76	21.88	-99.9	12.97	136	0.3	95	19.3	19	17.7	17.8	65	582.19
2025	5/15/2016	55.35	9.5	23.3	9	15.5	0	24	25.5	21.9	32.3	25.2	16.6	16.9	17.5	17.3	16	0.1	0.1	0.2	0.2	3.4	14.81	15.89	13.36	21.22	-99.9	12.97	99	0.5	92	17.8	17.8	16.6	16.9	65	499.51
2025	5/16/2016	55.35	15.3	22.3	8.4	15.7	0	22.9	24.7	21.2	31.6	24.9	16.6	16.5	17	16.9	16.1	0.1	0.1	0.2	0.2	3.3	14.02	15.29	12.86	20.6	-99.9	12.96	174	0.3	64	17	16.9	15.8	16	63	468.31
2025	5/17/2016	55.37	15.9	19.9	13.5	16.4	0.02	22.4	23.8	20.9	31.4	24.6	16.4	16.3	16.7	16.7	16.1	0.1	0.2	0.2	0.2	2.7	13.69	14.62	12.65	20.45	-99.9	12.92	227	0.4	94	16.6	16.5	16.1	16.1	63	156.21
2025	5/18/2016	55.38	16.4	29	15.9	21.7	0.01	21.7	23.3	20.6	30.7	25.6	17.9	17.6	17.5	16.8	16	0.1	0.2	0.2	0.2	3.2	13.2	14.27	12.49	19.92	-99.9	12.99	196	0.7	89	18.5	17.8	16.4	16.3	62	454.48
2025	5/19/2016	55.38	12.1	19.3	12	16.1	0	21.3	22.7	20.5	30.4	25.8	16.4	16.5	17	16.8	16	0.1	0.2	0.2	0.2	4.1	12.96	13.9	12.42	19.61	-99.9	12.93	266	0.2	93	17.9	17.6	16.4	16.4	65	165.46
2025	5/20/2016	55.38	19.4	27.1	10.7	18.9	0	20.3	22.3	20	29.5	25.4	17.5	17.2	17.2	16.7	16	0.2	0.2	0.2	0.2	4	12.27	13.62	12.06	18.93	-99.9	12.99	286	0.4	74	17.8	17.2	15.8	15.9	63	497.12
2025	5/21/2016	55.38	16.1	28.5	16.1	21.1	0	19.6	21.3	19.4	29	25.3	18	17.8	17.7	16.9	16	0.2	0.2	0.2	0.2	3	11.84	12.91	11.7	18.54	-99.9	12.99	360	0.2	95	18.7	18	17.2	17	63	388.86
2025	5/22/2016	55.38	13	28.1	13	19.7	0	18.1	20.6	18.9	27.9	25.2	17.7	17.6	17.8	17	16	0.2	0.2	0.2	0.2	37.7	10.9	12.47	11.42	17.62	-99.9	12.97	50	0.3	94	18.9	18.2	17.2	17.1	63	483.91
2025	5/23/2016	55.38	12.7	29	11.1	19.3	0	17.1	20.1	18.3	26.8	25.1	17.6	17.6	17.7	17.1	16.1	0.2	0.2	0.2	0.2	5.9	10.33	12.18	11.03	16.83	-99.9	12.95	343	0.4	93	18.9	18.1	16.7	16.7	63	599.35
2025	5/24/2016	55.38	16.7	30.7	10.2	20.3	0	15.8	19.3	17.8	25.8	24.8	18.1	17.8	17.8	17.1	16.1	0.2	0.2	0.2	0.2	3.4	9.57	11.67	10.72	16.05	-99.9	12.97	225	0.7	87	19.1	18.2	16.5	16.6	61	590.72
2025	5/25/2016	55.38	18.3	31.6	16	23.6	0	15.2	18.4	17.3	24.7	24.6	19.2	18.7	18.4	17.3	16.2	0.2	0.2	0.2	0.2	7.8	9.24	11.08	10.45	15.25	-99.9	12.96	177	1.3	87	20.1	19	17.6	17.4	61	526.03
2025	5/26/2016	55.38	22.4	31.5	18.3	25	0	14.5	18.2	17.1	24.3	24.4	20	19.5	19	17.6	16.2	0.2	0.2	0.2	0.2	6.6	8.85	10.96	10.29	14.97	-99.9	12.99	181	1.8	84	20.5	19.6	18.7	18.3	61	378.56
2025	5/27/2016	55.38	25	33.4	22.4	27.2	0	13.7	17.5	16.9	23.6	24.2	20.9	20.3	19.6	18	16.3	0.2	0.2	0.2	0.2	3.7	8.42	10.54	10.22	14.48	-99.9	12.98	177	2.3	73	21.5	20.5	19.8	19.3	61	471.64
2025	5/28/2016	55.68	20.9	28.6	19.9	23.9	0.3	21.1	18.9	20.9	22.7	24	19.9	19.7	19.5	18.3	16.4	0.1	0.2	0.1	0.2	3.8	12.77	11.42	12.66	13.87	-99.9	12.97	175	2.8	90	21	20.3	19.9	19.7	64	268.22
2025	5/29/2016	55.68	20.4	29.3	19.6	23.7	0	17.9	18.5	19.3	22.5	24.7	20.4	20	19.7	18.4	16.6	0.2	0.2	0.1	0.2	3.9	10.79	11.18	11.64	13.73	-99.9	12.99	167	0.9	96	21	20.3	19.6	19.3	64	341.22
2025	5/30/2016	55.68	20.3	32.9	18.7	25	0	15.7	18.2	17.8	22.1	24.5	20.9	20.5	20.1	18.6	16.7	0.2	0.2	0.2	0.2	2.7	9.51	10.99	10.71	13.5	-99.9	12.97	148	0.4	93	22	20.9	19.8	19.5	64	563.16
2025	5/31/2016	55.68	21.7	33.5	17.7	25.1	0	14.5	17.6	17.1	21.9	24.4	21	20.6	20.2	18.8	16.8	0.2	0.2	0.2	0.2	3.4	8.83	10.62	10.32	13.31	-99.9	12.96	210	0.2	82	22	21	20	19.8	64	495.46
2025	6/1/2016	55.83	20.1	31.7	19.9	23.7	0.15	13.7	17.2	16.8	21.3	24.2	20.8	20.5	20.2	18.9	17	0.2	0.2	0.2	0.2	2.5	8.4	10.39	10.16	12.93	-99.9	12.95	164	0.4	96	21.8	20.9	20.3	19.9	65	396.86
2025	6/2/2016	55.95	19.9	31.6	19.1	23.8	0.12	13.3	16.9	16.4	20.9	27.3	20.6	20.4	20.2	19	17.1	0.2	0.2	0.2	0.2	1	8.22	10.19	9.91	12.66	17.16	12.93	151	0.5	97	21.8	21	20.2	20	65	419.54
2025	6/3/2016	56.16	21.2	30.7	19.7	23.6	0.21	18.4	17.5	16.3	20.7	27.1	20.8	20.5	20.3	19.1	17.2	0.2	0.2	0.2	0.2	1	11.12	10.52	9.82	12.53	17.05	12.95	131	0.3	97	21.8	21	20.2	19.9	66	408.51
2025	6/4/2016	56.31	22.1	30.8	20.6	23.4	0.15	16.9	17.5	16.5	20.9	27.1	21	20.6	20.4	19.2	17.3	0.2	0.2	0.2	0.2	1	10.18	10.55	9.96	12.65	17.03	12.97	162	0.5	97	21.5	20.9	20.5	20.2	67	265.62
2025	6/5/2016	56.32	19.9	31.2	19.9	24.1	0.01	15.4	17.4	16.4	20.5	26	21.1	20.9	20.6	19.3	17.4	0.2	0.2	0.2	0.2	1	9.34	10.49	9.88	12.41	16.22	12.98	135	0.6	96	22.3	21.4	20.6	20.3	67	442.73
2025	6/6/2016	56.32	18.9	31.1	18.9	24.1	0	13.7	17.4	16.1	20.5	26.4	21	20.9	20.7	19.4	17.5	0.2	0.2	0.2	0.2	1	8.42	10.48	9.7	12.38	16.53	12.96	24	0.2	95	22.2	21.4	20.6	20.3	68	471.22
2025	6/7/2016	56.32	17.3	31.4	17.3	23.3	0	13	16.9	15.6	19.9	26.3	20.6	20.6	20.6	19.5	17.6	0.2	0.2	0.2	0.2	1	8.02	10.2	9.45	12.04	16.44	12.93	359	0.2	96	21.9	21.2	20.2	20.1	67	561.81
2025	6/8/2016	56.32	17.1	33.6	15.1	23.7	0	12.2	16.3	15.5	19.6	27.6	20.8	20.8	20.6	19.5	17.7	0.2	0.2	0.2	0.2	0.9	7.64	9.83	9.4	11.82	17.45	12.95	6	0.3	94	22.4	21.4	19.5	19.6	66	612.77
2025	6/9/2016	56.32	17.3	31.4	15.3	22.7	0	12.1	16.1	15.1	19.2	28.9	20.5	20.4	20.4	19.4	17.7	0.2	0.2	0.2	0.2	0.8	7.57	9.71	9.14	11.58	18.42	12.95	279	0.3	94	21.8	21	19.6	19.7	65	627.95
2025	6/10/2016	56.32	19	33	15.2	23.4	0	11.8	15.4	14.8	18.6	28.3	20.8	20.5	20.5	19.4	17.8	0.2	0.2	0.2	0.2	0.8	7.41	9.33	8.98	11.18	17.99	12.96	216	0.4	88	21.8	21	19.4	19.5	64	570.96
2025	6/11/2016	56.32	21	34	15.5	24.9	0	11.4	15.2	14.4	18.5	28.2	21.4	21	20.7	19.5	17.8	0.2	0.2	0.2	0.2	0.8	7.22	9.22	8.8	11.18	17.85	12.95	178	0.6	92	22.3	21.4	19.7	19.6	63	605.38
2025	6/12/2016	56.32	23.4	34.6	19.1	26.6	0	11.2	14.5	14.3	18.2	27.2	22.1	21.6	21.1	19.7	17.9	0.2	0.2	0.2	0.2	0.9	7.14	8.84	8.71	10.99	17.1	12.99	181	0.6	92	23	21.9	20.6	20.4	63	494.52
2025	6/13/2016	56.32	22.9	34.1	22.5	26.8	0	11	15	14.4	18.1	27.1	22.3	21.8	21.4	19.9	18	0.2	0.2	0.2	0.2	0.9	7.04	9.12	8.79	10.93	17.08	12.97	159	0.6	96	23.2	22.2	21.6	21.2	63	459.58
2025	6/14/2016	56.32	22.6	34.7	22	27.6	0	10.7	14.6	14.2	18.2	26.6	22.7	22.3	21.8	20.2	18	0.2	0.2	0.2	0.2	0.9	6.88	8.87	8.66	10.95	16.66	12.97	148	0.9	91	23.8	22.7	21.7	21.3	64	576.89
2025	6/15/2016	56.33	23.8	30.7	21.4	25.6	0.01	11	14.3	14.3	18	25.7	22.4	21.9	21.6	20.3	18.2	0.2	0.2	0.2	0.2	0.9	7.04	8.74	8.71	10.85	16.01	13	161	1.4	95	22.9	22.3	21.9	21.5	65	367.02
2025	6/16/2016	56.46	21.5	34.3	21.5	27.5	0.13	12.8	14.1	14.2	18.1	25.6	22.8	22.4	22	20.5	18.3	0.2	0.2	0.2	0.2	0.9	7.95	8.6	8.65	10.9	15.92	12.96	162	1.4	96	24	22.9	22	21.6	65	403.31
2025	6/17/2016	56.47	25.6	35.4	21.5	28.6	0.01	11.1	14.2	13.8	17.5	25.4	23.7	23.2	22.5	20.7	18.4	0.2	0.2	0.2	0.2	0.9	7.1	8.67	8.48	10.56	15.77	12.95	179	0.6	91	24.7	23.6	22.2	21.9	66	552.76
2025	6/18/2016	56.47	21.7	35.3	21.7	26.9	0	11	14.1	14.1	17.6	24.9	22.8	22.5	22.4	20.9	18.5	0.2	0.2	0.2	0.2	0.9	7.04	8.6	8.62	10.63	15.42	12.95	188	0.5	96	24.4	23.4	22.8	22.5	67	372.74
2025	6/19/2016	56.47	24.5	32.8	19.9	25.9	0	10.3	13.6	13.7	17.8	24.3	22.8	22.4	22.2	20.9	18.6	0.2	0.2	0.2	0.2	1	6.68	8.35	8.42	10.74	15	12.95	235	0.4	80	23.6	22.8	22	21.8	66	525.1
2025	6/20/2016	56.47	23.5	32.5	21.3	26.3	0	10.3	13.6	13.7	17.5	22.9	22.8	22.4	22.2	20.9	18.7	0.2	0.2	0.2	0.2	1	6.67	8.36	8.42	10.53	13.98	12.92	185	1.6	83	23.6	22.8	22.1	21.9	66	478.19
2025	6/21/2016	56.48	23.3	32.4	20.8	26.1	0.01	10.5	13.5	13.3	17.2	23.2	22.8	22.4	22.1	20.9	18.8	0.2	0.2	0.2	0.2	1	6.79	8.31	8.19	10.39	14.2	12.99	165	0.5	92	23.4	22.7	22.1	21.9	66	401.13
2025	6/22/2016	56.48	23.8	35	20.9	27.5	0	10.5	13.6	13.4	17.3	23	23.3	22.8	22.4	21	18.9	0.2	0.2	0.2	0.2	1	6.78	8.34	8.24	10.4	14.1	12.96	151	0.7	91	24.2	23.2	22.1	21.8	65	541.94
2025	6/23/2016	56.48	25.9	35.5	23.1	28.7	0	10.2	13	13.1	17.2	22.5	23.7	23.2	22.7	21.2	18.9	0.2	0.2	0.2	0.2	1	6.64	8.02	8.11	10.34	13.72	12.95	161	1.5	84	24.7	23.6	22.7	22.3	65	516.15
2025	6/24/2016	56.48	24.2	35	24.2	28.7	0	10.2	12.8	13.2	17.4	21.8	23.7	23.2	22.8	21.3	19	0.2	0.2	0.2	0.2	1.1	6.65	7.92	8.16	10.47	13.25	12.96	160	1.5	88	24.7	23.7	23.1	22.7	64	583.23
2025	6/25/2016	56.48	23.5	36	23.5	28.9	0	10	12.9	13.2	16.9	20.1	24	23.5	23.1	21.4	19.1	0.2	0.2	0.2	0.2	1.2	6.55	7.98	8.16	10.18	12.14	12.98	160	0.9	92	25.1	24	23.1	22.7	64	562.95
2025	6/26/2016	56.48	23.5	36.2	21.9	28.7	0	9.7	12.7	13	16.8	20.4	24	23.5	23.1	21.6	19.2	0.2	0.2	0.2	0.2	1.1	6.4	7.9	8.04	10.13	12.38	12.95	186	0.5	90	25.2	24.1	23.1	22.8	63	584.69
2025	6/27/2016	56.48	25.1	36.8	21.5	28.9	0	9.5	12.2	12.8	16.7	18.7	24.3	23.8	23.3	21.7	19.3	0.2	0.2	0.2	0.2	1.2	6.33	7.64	7.95	10.07	11.26	12.95	183	0.4	87	25.3	24.2	23.1	22.8	63	593.63
2025	6/28/2016	56.55	22.2	34.4	22.2	26.8	0.07	9.8	12	12.8	16.8	16.7	23.3	23	23	21.7	19.4	0.2	0.2	0.2	0.2	1.4	6.44	7.55	7.94	10.12	10.1	12.95	145	0.4	97	24.8	23.9	23.3	23.1	64	315.22
2025	6/29/2016	56.56	20.9	33.8	20.9	26.4	0.01	9.3	12.2	12.8	16.9	15.2	23.4	23.2	23	21.7	19.5	0.2	0.2	0.2	0.2	1.5	6.24	7.61	7.95	10.16	9.22	12.97	282	0.4	92	24.5	23.7	22.8	22.5	64	520.31
2025	6/30/2016	56.56	20	34.8	18.9	25.9	0	9.6	12.1	12.6	16.9	15.1	23	22.8	22.8	21.7	19.6	0.2	0.2	0.2	0.2	1.5	6.35	7.59	7.81	10.17	9.14	12.94	351	0.4	89	24.5	23.6	22.3	22.2	63	609.96
2025	7/1/2016	56.56	19.9	35	16.4	25.1	0	9.5	12	12.7	16.5	14.2	22.8	22.5	22.5	21.5	19.6	0.2	0.2	0.2	0.2	1.6	6.31	7.51	7.87	9.93	8.66	12.95	344	0.4	91	24	23.1	21.7	21.7	62	605.07
2025	7/2/2016	56.56	22.5	34.6	18.9	26.6	0	9.3	11.8	12.4	16.4	11.5	23.4	23	22.7	21.5	19.6	0.2	0.2	0.2	0.2	1.9	6.24	7.44	7.73	9.89	7.27	12.96	95	0.4	93	24.4	23.4	21.9	21.7	61	525.2
2025	7/3/2016	56.56	24.4	35.9	20.5	27.8	0	9	11.7	12.6	16.2	10.4	24	23.4	23	21.6	19.7	0.2	0.2	0.2	0.2	2	6.1	7.4	7.82	9.8	6.74	12.91	110	0.5	90	24.9	23.8	22.6	22.3	60	550.68
2025	7/4/2016	56.56	27.1	36	22.4	28.9	0	9.5	11.6	12.5	16.2	10.3	24.3	23.7	23.3	21.8	19.7	0.2	0.2	0.2	0.2	2	6.34	7.34	7.77	9.76	6.68	13	166	1.7	75	25.2	24.1	23.3	22.9	61	494.1
2025	7/5/2016	57.42	24.6	34.6	22.8	28.2	0.86	23.7	21.6	19.5	16	49	23.7	23.4	23.2	22	19.8	0.1	0.1	0.1	0.2	0.5	14.58	13.1	11.78	9.65	37.73	12.98	162	2.5	97	25.3	24.3	23.5	23.3	61	457.18
2025	7/6/2016	57.65	24.5	31.6	22.3	26.2	0.23	21.1	20.5	18	16	48.8	23.8	23.4	23.2	22	19.9	0.1	0.2	0.1	0.2	0.5	12.78	12.41	10.88	9.66	37.41	13	161	1.8	92	24.4	23.8	23.1	22.8	63	325.62
2025	7/7/2016	57.65	27.3	33.8	24.4	28.8	0	17.3	18.8	16.6	16.3	48.8	24.6	24.1	23.7	22.1	19.9	0.2	0.2	0.1	0.2	0.5	10.45	11.36	10	9.85	37.41	12.99	169	2.4	81	25.3	24.4	23.5	23.1	63	530.5
2025	7/8/2016	57.65	27.5	34.2	25.3	29.3	0	14.3	17.1	15.3	16.5	48.4	24.8	24.4	23.9	22.4	20	0.2	0.2	0.2	0.2	0.5	8.74	10.32	9.29	9.94	37.05	12.97	168	2.5	78	25.7	24.7	24.1	23.7	63	561.7
2025	7/9/2016	57.65	24.5	34.5	24.5	29.3	0	11.8	15.2	14.7	16	49.2	24.8	24.5	24.1	22.5	20.1	0.2	0.2	0.2	0.2	0.5	7.44	9.23	8.97	9.66	37.93	12.96	187	1.5	95	26	25	24.4	23.9	63	564.2
2025	7/10/2016	57.78	23.3	36.6	22.8	26.4	0.13	11.4	14.8	14.1	16.4	48.4	23.8	23.6	23.6	22.6	20.2	0.2	0.2	0.2	0.2	0.5	7.21	9	8.62	9.88	37.01	12.93	209	0.3	97	25.4	24.6	23.8	23.6	65	401.34
2025	7/11/2016	58.17	20.9	33.8	20.9	25.2	0.39	18.1	20	17	16.3	49	23	23	23.3	22.4	20.3	0.2	0.2	0.2	0.2	0.5	10.93	12.11	10.28	9.84	37.67	12.95	170	0.7	97	25.1	24.2	23	23	65	479.75
2025	7/12/2016	58.18	23.7	32.2	20.3	25.7	0.01	13.9	18.2	16.2	16.6	49.3	23.6	23.4	23.3	22.3	20.3	0.2	0.2	0.1	0.2	0.5	8.54	10.97	9.77	9.99	37.96	12.99	166	1.2	93	24.7	23.9	22.5	22.4	66	383.45
2025	7/13/2016	58.18	25.4	33.6	22.4	27.6	0	11.8	16.6	14.8	16.2	49	24.3	23.9	23.6	22.4	20.4	0.2	0.2	0.2	0.2	0.5	7.45	10.03	9.01	9.78	37.71	12.97	172	1.5	86	25.4	24.3	23.1	22.9	65	498.58
2025	7/14/2016	58.18	25.8	34.1	24	28.5	0	11.1	15.1	14.2	16.5	49	24.6	24.1	23.9	22.5	20.4	0.2	0.2	0.2	0.2	0.5	7.1	9.18	8.68	9.96	37.65	12.95	168	1.6	82	25.9	24.6	23.7	23.4	65	520.31
2025	7/15/2016	58.18	24.1	32.4	23.7	27.2	0	10.7	14.4	13.7	16.1	48.5	24.2	23.9	23.7	22.6	20.5	0.2	0.2	0.2	0.2	0.5	6.88	8.76	8.38	9.73	37.06	12.91	155	1	93	25.4	24.3	23.8	23.5	66	452.71
2025	7/16/2016	58.18	23.3	33.2	22.1	27	0	10	12.9	13.3	16.3	48.4	24.1	23.8	23.7	22.5	20.5	0.2	0.2	0.2	0.2	0.5	6.57	8.01	8.18	9.83	37	13	142	0.5	88	25.2	24.2	23.5	23.3	65	486.1
2025	7/17/2016	58.32	23.3	33.8	21.3	26.1	0.14	10.4	13.1	13.6	16.3	48.4	23.9	23.7	23.6	22.5	20.5	0.2	0.2	0.2	0.2	0.5	6.73	8.06	8.36	9.82	37.03	12.99	169	0.5	93	24.9	24	23.3	23.1	66	422.55
2025	7/18/2016	58.32	24.4	35.9	21.2	27.6	0	10.1	13.3	13.2	16.2	48.6	24.5	24.1	23.8	22.5	20.6	0.2	0.2	0.2	0.2	0.5	6.59	8.19	8.15	9.79	37.24	12.99	179	0.6	95	25.7	24.6	23.2	23	65	546.83
2025	7/19/2016	58.32	24.6	35.3	22.7	28.3	0	10	12.7	12.6	15.7	48.3	24.7	24.3	24	22.6	20.6	0.2	0.2	0.2	0.2	0.5	6.55	7.91	7.85	9.52	36.87	12.97	206	0.6	95	25.9	24.7	23.8	23.5	65	518.44
2025	7/20/2016	58.42	24.3	35.2	23.3	27.8	0.1	10	12.5	12.8	16.1	47.9	24.7	24.4	24.1	22.8	20.7	0.2	0.2	0.1	0.2	0.5	6.56	7.79	7.94	9.72	36.46	12.96	204	0.3	97	26	24.9	24	23.7	66	455.1
2025	7/21/2016	58.42	22.8	35.8	22.8	27.4	0	9.5	12	12.4	16.2	48.7	24.2	24	24	22.8	20.7	0.2	0.2	0.2	0.2	0.5	6.3	7.5	7.74	9.79	37.33	12.97	138	0.4	96	25.8	24.8	24	23.7	66	405.7
2025	7/22/2016	58.45	25.3	36.4	21.9	28.4	0.03	9.8	12.5	12.4	15.9	48	25	24.5	24.1	22.8	20.8	0.2	0.2	0.2	0.2	0.5	6.47	7.77	7.72	9.63	36.56	12.96	144	0.3	93	26	24.8	23.5	23.3	65	435.97
2025	7/23/2016	58.45	24.7	39.3	23.9	30.4	0	9.6	12	12.3	15.9	48.3	25.3	24.9	24.5	23	20.9	0.2	0.2	0.2	0.2	0.5	6.35	7.55	7.66	9.64	36.89	12.97	127	0.6	87	26.7	25.4	24.3	23.9	64	567.42
2025	7/24/2016	58.62	24.5	32	23.3	26.3	0.17	9.5	11.5	12.7	16.1	47.8	24.5	24.1	24	23	20.9	0.2	0.2	0.2	0.2	0.5	6.31	7.29	7.9	9.7	36.33	12.94	199	0.8	96	25.3	24.9	24.2	23.9	67	303.26
2025	7/25/2016	59.22	23.9	34.6	23.9	26.7	0.6	17.2	19.4	16.1	16.5	48.3	24.2	24	23.9	23	21	0.2	0.2	0.1	0.2	0.5	10.36	11.71	9.76	9.97	36.83	12.93	180	0.6	97	25.4	24.7	24.1	23.8	66	354.74
2025	7/26/2016	59.22	24.1	36	23	28.6	0	13.2	17.8	14.7	16.3	47.8	24.8	24.5	24.3	23.1	21	0.2	0.2	0.1	0.2	0.5	8.13	10.76	8.97	9.86	36.34	12.95	181	0.9	95	25.9	25	23.8	23.6	74	518.23
2025	7/27/2016	59.22	24.3	35.9	22.8	28.8	0	10.9	15.7	13.7	16	48	24.9	24.6	24.4	23.2	21.1	0.2	0.2	0.2	0.2	0.5	7	9.5	8.43	9.65	36.53	12.95	199	0.8	94	25.9	25	24.1	23.9	71	524.78
2025	7/28/2016	59.3	23.9	32.6	23.4	26	0.08	11	14.4	13.5	16	48	24.2	23.9	24	23.2	21.1	0.2	0.2	0.2	0.2	0.5	7.04	8.76	8.29	9.68	36.6	12.95	179	1.5	97	25.1	24.6	24.2	23.9	71	299
2025	7/29/2016	59.57	23.6	31	23.3	25.3	0.27	10.8	14.2	13.3	16	48	24	23.8	23.9	23	21.2	0.2	0.2	0.2	0.2	0.5	6.95	8.7	8.19	9.67	36.6	12.99	160	1.8	98	24.8	24.2	23.8	23.6	72	288.7
2025	7/30/2016	59.73	21.4	32.5	21.3	25.9	0.16	10.5	13.8	13.1	16.4	48.3	23.6	23.6	23.8	23	21.2	0.2	0.2	0.2	0.2	0.5	6.8	8.44	8.07	9.87	36.92	12.98	170	1.6	98	25.4	24.6	23.6	23.4	72	429.21
2025	7/31/2016	59.75	22.7	33.5	21.3	26.5	0.02	10.1	13.6	12.5	16	48	24.3	24.1	24	23	21.2	0.2	0.2	0.2	0.2	0.5	6.61	8.36	7.8	9.65	36.6	12.95	145	0.7	97	25.3	24.6	23.1	23.1	71	533.73
2025	8/1/2016	59.76	22.6	31.1	21.2	25.6	0.01	10.1	13.1	12.6	15.8	48.3	23.9	23.8	23.8	22.9	21.2	0.2	0.2	0.2	0.2	0.5	6.58	8.11	7.83	9.54	36.84	12.97	143	0.3	97	24.7	24.1	23.4	23.3	72	371.9
2025	8/2/2016	59.76	24.7	35.8	22.1	28.3	0	9.5	12.1	12.5	15.8	48.2	24.9	24.6	24.2	23	21.2	0.2	0.2	0.2	0.2	0.5	6.31	7.56	7.78	9.57	36.76	12.95	160	0.7	97	25.8	24.9	23.4	23.2	70	557.75
2025	8/3/2016	59.76	25.1	37.1	23.5	29.1	0	9.6	12	12.2	15.7	47.8	25.1	24.8	24.5	23.2	21.2	0.2	0.2	0.2	0.2	0.5	6.34	7.54	7.64	9.52	36.29	12.95	133	0.5	96	26.2	25.3	24.3	24	69	517.09
2025	8/4/2016	59.76	25.4	37.5	23.2	29.4	0	9.4	11.7	11.8	15.6	47.8	25.3	25	24.7	23.3	21.3	0.2	0.2	0.2	0.2	0.5	6.25	7.38	7.43	9.46	36.35	12.94	122	0.5	85	26.4	25.5	24.4	24.1	67	491.82
2025	8/5/2016	59.76	26.2	37.7	23.2	29.8	0	8.9	11	12.1	15.6	47.7	25.6	25.3	24.9	23.5	21.3	0.2	0.2	0.2	0.2	0.5	6.03	7.02	7.56	9.42	36.22	12.94	161	0.6	85	26.6	25.8	24.5	24.3	65	520.52
2025	8/6/2016	59.76	23.9	38.8	23.4	29	0	9.5	11.3	12	15.7	48.2	25.2	24.9	24.8	23.6	21.4	0.2	0.2	0.1	0.2	0.5	6.31	7.17	7.53	9.5	36.8	12.96	160	0.8	95	26.6	25.7	24.7	24.5	64	463.84
2025	8/7/2016	59.76	24	36.6	22.9	28.1	0	8.8	10.6	11.8	15.4	47.6	25	24.7	24.7	23.6	21.5	0.2	0.2	0.1	0.2	0.5	6.01	6.84	7.45	9.36	36.06	12.91	119	0.4	93	26.2	25.4	24.5	24.3	63	493.58
2025	8/8/2016	59.76	22.9	35.9	22.9	27.9	0	9.1	11.2	11.5	15.5	47.6	24.8	24.6	24.6	23.5	21.6	0.2	0.2	0.2	0.2	0.5	6.13	7.13	7.29	9.38	36.13	12.94	51	0.3	95	25.9	25.2	24.5	24.2	63	424.84
2025	8/9/2016	59.76	23.9	36.2	21.6	27.9	0	8.9	10.6	11.6	15.3	47.6	24.9	24.6	24.5	23.5	21.6	0.2	0.2	0.2	0.2	0.5	6.02	6.84	7.33	9.26	36.12	12.91	358	0.4	92	25.7	25	24	23.9	62	485.89
2025	8/10/2016	59.76	24.1	36.6	22.2	28.3	0	8.7	10.7	11.3	15.3	47.4	25.1	24.8	24.6	23.5	21.6	0.2	0.2	0.2	0.2	0.5	5.94	6.91	7.16	9.26	35.9	13	300	0.4	94	25.9	25.2	24.1	23.9	62	390.1
2025	8/11/2016	59.76	24.6	35.8	23.4	28.2	0	8.9	10.5	11.5	15.5	47.7	25.2	24.8	24.7	23.5	21.6	0.2	0.2	0.2	0.2	0.5	6.06	6.77	7.3	9.4	36.17	12.99	242	0.5	94	25.9	25.2	24.4	24.2	62	299.73
2025	8/12/2016	59.77	25.4	34.1	23.6	28	0.01	8.5	9.9	11.6	15.1	47.6	25.2	24.8	24.7	23.5	21.7	0.2	0.2	0.2	0.2	0.5	5.86	6.51	7.31	9.16	36.11	12.99	250	0.7	93	25.9	25.2	24.5	24.3	63	338.1
2025	8/13/2016	59.84	25	33.8	24.7	27.8	0.07	9	10.5	11.4	15.3	47.8	25	24.8	24.6	23.6	21.7	0.2	0.2	0.2	0.2	0.4	6.07	6.79	7.21	9.27	36.38	12.9	199	1.3	87	25.8	25.2	24.8	24.4	64	379.7
2025	8/14/2016	59.85	23.8	32.2	23.6	26.3	0.01	8.6	10.4	11	15.1	47.8	24.2	24	24.2	23.5	21.7	0.2	0.2	0.2	0.2	0.4	5.91	6.74	7.04	9.17	36.38	12.91	182	2.4	85	25	24.8	24.2	24	66	312.42
2025	8/15/2016	60.48	24.2	33.2	22.5	25.9	0.63	15.8	13.3	13.2	15.1	47.4	24.1	24	24.1	23.4	21.7	0.2	0.2	0.2	0.2	0.5	9.56	8.19	8.13	9.17	35.84	13.01	178	2.2	95	24.8	24.4	23.6	23.5	67	357.24
2025	8/16/2016	60.87	22.7	32.4	22.7	26.3	0.39	18.4	17.1	15.8	14.9	47.7	24.1	24.1	24.1	23.4	21.7	0.2	0.2	0.1	0.2	0.5	11.08	10.31	9.53	9.08	36.27	12.99	174	2.3	96	24.9	24.5	23.9	23.7	69	350.48
2025	8/17/2016	61.29	21.7	32.8	21.7	25	0.42	22.3	21.7	17.3	15.1	47.4	23.6	23.5	23.9	23.4	21.7	0.1	0.1	0.1	0.2	0.5	13.59	13.18	10.44	9.15	35.84	12.95	168	1.2	98	25	24.5	23.6	23.5	71	330.3
2025	8/18/2016	61.3	23.3	30.5	21.7	25.1	0.01	17.4	19.7	16.3	15.3	47.4	23.9	23.7	23.9	23.2	21.7	0.2	0.1	0.1	0.2	0.5	10.47	11.89	9.86	9.29	35.94	12.93	162	0.4	97	24.5	24.1	23.2	23.1	71	366.29
2025	8/19/2016	61.37	23.8	30.4	22.5	25.7	0.07	14.8	18.5	15.4	15.3	47.6	24.2	24	24	23.2	21.7	0.2	0.1	0.2	0.2	0.5	9.01	11.14	9.36	9.28	36.06	12.93	179	0.2	96	24.8	24.3	23.6	23.4	72	272.9
2025	8/20/2016	61.46	23.9	31	22.9	25.6	0.09	12.6	16.8	14.5	15.4	47.4	24.1	23.9	24	23.3	21.7	0.2	0.2	0.2	0.2	0.5	7.81	10.14	8.82	9.33	35.85	12.93	168	0.8	99	24.8	24.4	23.7	23.5	73	328.85
2025	8/21/2016	61.48	23.6	32	23.2	26.3	0.02	11.1	15	13.7	15.8	47.6	24.2	24.1	24.1	23.3	21.7	0.2	0.2	0.2	0.2	0.5	7.09	9.12	8.38	9.55	36.12	12.93	149	1.5	94	25	24.6	23.8	23.7	73	361.09
2025	8/22/2016	61.5	22.4	30.4	21.7	25	0.02	10	14	12.9	15.2	47.8	23.6	23.6	23.8	23.3	21.7	0.2	0.2	0.2	0.2	0.5	6.57	8.57	7.97	9.22	36.28	12.95	70	0.2	95	24.5	24.1	23.7	23.6	74	346.84
2025	8/23/2016	61.72	22.5	27	21.2	23.2	0.22	10.3	13.6	13	15.2	47.6	23.2	23.1	23.4	23	21.7	0.2	0.2	0.2	0.2	0.5	6.7	8.37	8.01	9.23	36.07	12.85	229	0.3	98	23.7	23.6	22.7	22.7	74	166.19
2025	8/24/2016	61.72	25.2	33.2	22.1	26.9	0	9.9	13.3	12.6	15.4	47.5	24.5	24.2	24	23.1	21.7	0.2	0.2	0.2	0.2	0.5	6.49	8.19	7.85	9.32	35.96	12.95	181	0.7	93	25.1	24.5	23	22.9	73	373.78
2025	8/25/2016	61.72	24.6	35.2	22.7	28.3	0	9.7	12.2	12.2	15.2	47.4	24.9	24.7	24.4	23.3	21.7	0.2	0.2	0.2	0.2	0.5	6.4	7.61	7.64	9.23	35.84	13.01	166	0.8	97	25.8	25.2	23.9	23.7	72	425.78
2025	8/26/2016	61.72	23.5	36.3	23.4	27.8	0	9.5	11.9	11.9	15.3	47.4	24.6	24.5	24.5	23.5	21.7	0.2	0.2	0.2	0.2	0.5	6.31	7.46	7.45	9.29	35.84	13.01	209	0.7	96	26.2	25.4	24.3	24.1	71	422.14
2025	8/27/2016	64.11	21.9	34.1	21.9	24.5	2.39	22.3	23.5	19.5	33.3	47.3	23.6	23.5	23.8	23.4	21.7	0.1	0.2	0.1	0.2	0.5	13.63	14.4	11.8	22.09	35.78	12.94	143	0.2	99	24.9	24.5	23.1	23.4	72	205.4
2025	8/28/2016	64.12	23.9	35.1	21	26.7	0.01	21.1	20.9	18.2	28.8	47.5	24.4	24.2	24.1	23.3	21.7	0.1	0.2	0.1	0.2	0.5	12.8	12.67	10.95	18.34	35.97	12.97	230	0.6	92	24.9	24.5	23.2	23.1	70	475.49
2025	8/29/2016	64.12	24.4	35.6	21.6	27.8	0	19.5	19.4	17.1	25.5	47.2	24.6	24.4	24.4	23.4	21.8	0.1	0.2	0.1	0.2	0.5	11.76	11.7	10.29	15.86	35.7	12.93	215	0.5	89	25.3	24.8	23.7	23.6	68	486.3
2025	8/30/2016	64.12	23.6	35.1	22.4	27.8	0	17.9	18.2	16.6	23.3	47.8	24.8	24.6	24.6	23.6	21.8	0.1	0.2	0.1	0.2	0.5	10.79	10.95	10.03	14.28	36.3	12.91	289	0.4	94	25.5	25	24	23.9	66	457.81
2025	8/31/2016	64.12	22.3	35.8	22.1	27.3	0	15.6	16.4	15.7	20.8	47.6	24.6	24.5	24.6	23.7	21.8	0.2	0.2	0.1	0.2	0.5	9.45	9.91	9.48	12.62	36.08	12.94	327	0.4	96	25.6	25	24.1	24	66	468.83
2025	9/1/2016	64.12	24.6	35.6	21.1	27.6	0	13.7	14.9	15.3	19.3	47.5	24.9	24.7	24.6	23.7	21.9	0.2	0.2	0.1	0.2	0.5	8.39	9.04	9.3	11.64	36.03	12.95	12	0.3	88	25.5	25	23.8	23.7	64	503.98
2025	9/2/2016	64.12	22.3	34.2	22.3	26.8	0	12.3	14.1	15	17.9	47.4	24.2	24.2	24.5	23.7	21.9	0.2	0.2	0.1	0.2	0.5	7.67	8.64	9.09	10.77	35.88	12.92	1	0.5	87	25.4	24.9	24.2	24	64	456.77
2025	9/3/2016	64.12	17.3	31.1	17.3	23.9	0	10.9	13	14.3	17.1	47.5	22.8	23	23.7	23.5	22	0.2	0.2	0.1	0.2	0.5	6.96	8.01	8.73	10.29	36.04	12.92	334	0.5	96	24.2	24.2	22.8	23	63	515.32
2025	9/4/2016	64.12	20.1	32.5	15.5	23	0	10.3	12.6	13.8	16	48	22.8	22.9	23.3	23.1	22	0.2	0.2	0.1	0.2	0.4	6.68	7.83	8.44	9.7	36.6	12.91	355	0.3	93	23.7	23.4	21.8	22	61	518.44
2025	9/5/2016	64.12	25.8	33.8	19.5	25.8	0	10.4	11.8	13.5	15.8	47.5	24	23.7	23.7	23.1	21.9	0.2	0.2	0.1	0.2	0.5	6.74	7.44	8.29	9.53	36.03	12.94	195	1.1	83	24.5	23.9	22.5	22.4	61	364.73
2025	9/6/2016	64.12	23.5	33.5	23.2	27.2	0	10	11.4	13.1	15.8	47.2	24.2	24	24	23.2	21.9	0.2	0.2	0.1	0.2	0.5	6.57	7.21	8.1	9.57	35.65	12.97	188	1.6	87	25	24.4	23.6	23.4	63	384.28
2025	9/7/2016	64.12	22.6	34.8	21.4	26.9	0	9.4	11.5	13	15.1	47.4	24.2	24	24.1	23.3	21.8	0.2	0.2	0.1	0.2	0.5	6.28	7.26	8.01	9.16	35.86	12.91	181	1.1	96	25.2	24.6	23.5	23.4	63	443.66
2025	9/8/2016	64.12	22.8	35	21.4	27.1	0	9.2	10.8	12.3	15	47.4	24.1	24	24.1	23.3	21.8	0.2	0.2	0.2	0.2	0.5	6.17	6.95	7.69	9.13	35.85	12.99	181	1.1	82	25.2	24.6	23.4	23.4	62	409.03
2025	9/9/2016	64.17	23.6	32.8	22.3	25.9	0.05	9.4	11.2	12.3	14.8	47.6	24.1	23.9	24	23.3	21.8	0.2	0.2	0.2	0.2	0.5	6.26	7.12	7.69	8.98	36.13	12.99	171	1.2	98	25	24.4	23.6	23.4	62	287.25
2025	9/10/2016	64.18	21.5	33	21.5	26.3	0.01	9.2	10.9	12.1	14.8	47.2	23.9	23.8	24	23.3	21.8	0.2	0.2	0.2	0.2	0.5	6.2	6.97	7.59	9.02	35.63	12.97	166	1.4	91	24.9	24.4	23.5	23.4	64	325.73
2025	9/11/2016	64.5	21.1	34.2	21.1	25.6	0.32	9.6	11	12.7	14.8	47.4	23.8	23.8	23.9	23.3	21.8	0.2	0.2	0.1	0.2	0.5	6.34	7.04	7.87	8.98	35.85	12.99	201	1.1	83	25.1	24.5	23.3	23.2	65	394.68
2025	9/12/2016	64.5	17.1	30.7	16.8	22.5	0	9.6	10.8	12.3	14.8	47.4	21.9	22.3	23.1	23	21.9	0.2	0.2	0.1	0.2	0.5	6.38	6.95	7.67	9	35.91	12.95	333	0.4	96	23.8	23.8	21.9	22.3	66	458.22
2025	9/13/2016	64.5	21.8	33.6	15.9	24.3	0	9	10.9	12	14.6	47.2	23	22.9	23.1	22.7	21.8	0.2	0.2	0.2	0.2	0.5	6.08	6.98	7.51	8.92	35.63	12.95	112	0.5	90	23.7	23.2	20.9	21.3	63	418.6
2025	9/14/2016	64.5	21.6	34.8	21.2	26.8	0	8.7	10.9	11.7	14.5	47.3	23.7	23.5	23.5	22.8	21.7	0.2	0.2	0.2	0.2	0.5	5.97	6.99	7.36	8.81	35.77	12.96	202	0.7	93	24.5	23.9	22.5	22.4	62	441.79
2025	9/15/2016	64.5	22.4	36	19.7	26.6	0	9.1	10.2	11.9	14.5	47.4	23.9	23.7	23.7	22.9	21.7	0.2	0.2	0.1	0.2	0.4	6.13	6.64	7.47	8.83	35.93	12.95	285	0.4	93	24.7	24	22.7	22.7	61	405.7
2025	9/16/2016	64.5	22.1	36.9	20.5	27.3	0	8.9	9.9	11.7	14.5	47.3	23.9	23.7	23.8	23	21.7	0.2	0.2	0.1	0.2	0.4	6.05	6.5	7.39	8.84	35.81	12.95	314	0.5	89	25	24.3	23	22.9	60	373.15
2025	9/17/2016	64.5	26.2	35.6	20.3	27.9	0	8.9	10.4	11.6	14.4	46.9	24.3	23.9	23.9	23	21.7	0.2	0.2	0.1	0.2	0.5	6.05	6.73	7.31	8.77	35.33	12.93	186	1.8	76	24.9	24.2	23	22.9	58	440.13
2025	9/18/2016	64.58	22.5	33.1	22.5	26.4	0.08	8.5	10.3	11.5	14.1	47.2	24	23.9	23.9	23.1	21.7	0.2	0.2	0.1	0.2	0.4	5.86	6.68	7.27	8.61	35.65	12.87	198	0.7	97	25.1	24.4	23.9	23.6	58	298.17
2025	9/19/2016	64.75	20.5	31.3	20.4	23.3	0.17	8.8	10.4	4.4	14.5	46.9	22.8	22.9	23.4	23	21.7	0.2	0.2	0.3	0.2	0.5	6	6.72	4.17	8.86	35.39	12.85	175	0.4	98	24.3	23.9	22.8	22.9	61	191.98
2025	9/20/2016	64.76	19.3	32.9	18.4	23.5	0.01	8.7	10	5	14.4	46.7	22.6	22.7	23.2	22.8	21.7	0.2	0.2	0.3	0.2	0.5	5.96	6.57	4.43	8.81	35.18	12.9	40	0.3	97	23.9	23.4	21.9	22.1	63	394.68
2025	9/21/2016	64.76	18.3	34.7	17.3	24.2	0	8.8	9.6	5	13.9	47	22.3	22.4	23	22.6	21.7	0.2	0.2	0.3	0.2	0.4	6.01	6.37	4.42	8.51	35.44	12.91	350	0.4	91	23.7	23.2	21.6	21.8	62	462.18
2025	9/22/2016	64.76	20.7	34.9	16.1	24.3	0	8.4	10.1	4.9	14.1	46.9	22.7	22.6	22.9	22.5	21.7	0.2	0.2	0.3	0.2	0.5	5.81	6.58	4.39	8.61	35.37	12.94	251	0.6	87	23.6	23.1	21.2	21.4	60	401.23
2025	9/23/2016	64.76	20	35.8	18.5	25.6	0	8.2	9.4	4.7	14	46.9	22.9	22.9	23.1	22.5	21.6	0.2	0.2	0.3	0.2	0.5	5.72	6.26	4.3	8.58	35.3	12.94	192	0.7	93	24.2	23.5	21.8	21.9	59	349.54
2025	9/24/2016	64.76	20.5	36.4	18.1	25.7	0	8.2	9.3	4.4	13.8	46.8	23.1	23	23.2	22.5	21.5	0.2	0.2	0.3	0.2	0.4	5.72	6.25	4.2	8.44	35.2	12.92	205	0.4	90	24.3	23.6	21.9	21.9	58	407.06
2025	9/25/2016	64.76	21.2	37.4	18.7	26.2	0	7.8	9.9	4.4	13.8	46.9	23.3	23.2	23.3	22.6	21.5	0.2	0.2	0.3	0.2	0.4	5.55	6.52	4.19	8.46	35.29	12.91	220	0.4	87	24.5	23.7	22.1	22.2	57	384.59
2025	9/26/2016	64.76	24.7	38	19.3	27.2	0	7.8	9.8	4.5	13.9	46.9	23.8	23.5	23.5	22.6	21.5	0.2	0.2	0.3	0.2	0.4	5.55	6.46	4.23	8.52	35.33	12.92	254	0.5	76	24.6	23.9	22.4	22.4	55	367.02
2025	9/27/2016	64.76	16.1	28.2	16.1	22.8	0	7.8	9	4.9	14.1	46.9	21.6	21.9	22.7	22.6	21.5	0.2	0.2	0.3	0.2	0.4	5.56	6.09	4.37	8.6	35.39	12.95	334	0.5	83	23.8	23.5	21.6	21.9	56	272.48
2025	9/28/2016	64.76	9.8	29.9	9.8	18.8	0	7.6	9.2	4.2	14	46.7	19.7	20.3	21.6	22.1	21.5	0.2	0.2	0.3	0.2	0.4	5.46	6.16	4.09	8.54	35.18	12.88	350	0.3	92	21.6	21.9	19.7	20.4	55	444.7
2025	9/29/2016	64.76	17.9	32.3	7.8	20.3	0	7.3	8.8	4.4	13.8	46.3	20.5	20.7	21.4	21.6	21.4	0.2	0.2	0.3	0.2	0.5	5.35	6.02	4.19	8.48	34.71	12.89	90	1	53	21.3	21.1	18.1	18.9	53	440.54
2025	9/30/2016	64.76	11.7	26.3	9.1	17.8	0	7.7	8.3	3.7	13.5	46.5	19.2	19.6	20.7	21.2	21.3	0.2	0.2	0.3	0.2	0.4	5.5	5.78	3.92	8.3	34.9	13.01	11	0.6	95	20.6	20.7	18.7	19.2	52	443.56
2025	10/1/2016	0	11.7	27	11.3	17.4	0	7.5	8.8	4.3	13.4	46.7	18.9	19.3	20.4	20.9	21.1	0.2	0.2	0.3	0.2	0.4	5.44	5.99	4.15	8.27	35.07	13.01	24	0.4	96	20.1	20	18.5	19	52	298.79
2025	10/2/2016	0	15.3	28	9.5	18.1	0	7.1	8.5	4.1	13.5	46.5	19.3	19.5	20.2	20.6	20.9	0.2	0.2	0.3	0.2	0.5	5.26	5.88	4.08	8.29	34.85	13	91	0.4	88	20.1	19.9	17.7	18.2	52	348.4
2025	10/3/2016	0	13.8	30.3	11.9	19.8	0	7.3	8.3	4.2	13.4	46.3	19.5	19.7	20.4	20.5	20.8	0.2	0.2	0.3	0.2	0.5	5.33	5.77	4.12	8.22	34.73	12.97	238	0.4	92	20.8	20.4	18.4	18.8	53	422.14
2025	10/4/2016	0	15	31.9	11.5	20.1	0	7.3	8.6	3.9	13.2	46.2	19.7	19.9	20.5	20.5	20.6	0.2	0.2	0.3	0.2	0.5	5.36	5.91	3.99	8.13	34.57	12.97	313	0.5	86	21	20.5	18.3	18.8	52	413.3
2025	10/5/2016	0	22.8	32.9	13.3	22.9	0	7.4	8.8	3.8	13.2	46.2	20.8	20.6	20.9	20.5	20.5	0.2	0.2	0.3	0.2	0.5	5.37	6	3.97	8.15	34.56	12.96	189	1.5	67	21.6	21	18.8	19	51	413.19
2025	10/6/2016	0	18.8	32.6	18.6	25.1	0	7.5	8.8	3.6	13.2	45.8	21.5	21.3	21.5	20.8	20.4	0.2	0.2	0.3	0.2	0.5	5.41	6.01	3.9	8.16	34.16	12.97	190	1.8	79	22.5	21.8	20.5	20.4	50	407.78
2025	10/7/2016	0	15.6	33.4	15.4	22.8	0	6.8	8.3	3.7	13.2	45.8	20.9	21.1	21.4	20.9	20.4	0.2	0.2	0.3	0.2	0.5	5.12	5.79	3.93	8.11	34.16	12.94	234	0.8	87	22.3	21.8	20	20.3	50	412.78
2025	10/8/2016	0	20.2	34	12.7	23.2	0	7.5	8.3	3.4	12.9	45.9	21.3	21.3	21.4	20.9	20.4	0.2	0.2	0.3	0.2	0.5	5.41	5.77	3.82	7.98	34.29	12.94	321	0.6	71	22.1	21.6	19.6	19.8	50	406.43
2025	10/9/2016	0	9.2	28.3	9.2	18.8	0	6.8	8.2	3.3	13.4	46.2	18.8	19.3	20.3	20.7	20.4	0.2	0.2	0.3	0.2	0.5	5.15	5.74	3.8	8.23	34.59	12.95	0	1	71	21.3	21.2	18.8	19.3	49	438.36
2025	10/10/2016	0	13.4	28.7	5.8	17.4	0	6.7	8.3	3.8	13.2	45.7	18.7	19.1	19.9	20.3	20.3	0.2	0.2	0.3	0.2	0.5	5.1	5.77	3.95	8.15	34.1	12.93	344	0.8	66	19.5	19.4	17.4	18	46	427.02
2025	10/11/2016	0	15.8	29.5	10	18.4	0	6.6	7.4	3.4	13	45.7	18.6	18.9	19.7	20	20.2	0.2	0.2	0.3	0.2	0.5	5.05	5.38	3.82	8.02	34.09	12.88	247	0.6	61	19.7	19.5	17.7	18.1	45	367.12
2025	10/12/2016	0	17.3	30.4	12.9	21	0	7.1	7.7	3.6	13.1	46	19.4	19.5	20	20	20.1	0.2	0.2	0.3	0.2	0.5	5.24	5.5	3.9	8.1	34.37	12.89	187	1.7	58	20.4	20	17.9	18.3	45	374.82
2025	10/13/2016	0	17.5	30.4	15.8	21.7	0	6.8	7.5	3.9	12.7	45.8	19.5	19.6	20.1	20	20	0.2	0.2	0.3	0.2	0.5	5.13	5.43	4	7.87	34.11	12.9	176	1.7	58	20.6	20.2	18.6	18.8	45	403
2025	10/14/2016	0	16.7	28.4	15.3	20.8	0	7	8.3	4	13.1	45.7	19.8	19.7	20.2	20	20	0.2	0.2	0.3	0.2	0.5	5.2	5.79	4.04	8.07	34	12.91	125	0.3	92	20.5	20.1	18.9	19.1	45	210.7
2025	10/15/2016	1.09	17.3	18.7	16.3	17.5	1.09	21.3	18.1	5.9	13	46	18.8	18.9	19.5	19.9	19.9	0.1	0.1	0.3	0.2	0.5	12.96	10.89	4.75	8.06	34.38	12.81	187	0.5	98	19.8	19.8	18	18.6	47	49.93
2025	10/16/2016	1.1	17.5	29.6	15.5	21	0.01	18.3	17.8	10.4	13	45.7	19.4	19.4	19.8	19.8	19.8	0.1	0.1	0.3	0.2	0.5	11.06	10.72	6.72	8.03	34.05	12.97	189	1.1	81	19.9	19.7	18.6	18.7	48	316.89
2025	10/17/2016	1.1	20.6	31.2	16.4	22.7	0	15.9	17	9.6	12.9	46.1	20.1	20	20.2	19.9	19.8	0.2	0.2	0.3	0.2	0.5	9.59	10.23	6.36	7.99	34.42	12.98	182	1.8	82	20.6	20.3	18.9	19	50	356.2
2025	10/18/2016	1.1	21.7	31.8	19.1	24.4	0	13.9	15.4	9.3	12.9	45.7	20.7	20.5	20.6	20.1	19.7	0.2	0.2	0.3	0.2	0.5	8.5	9.35	6.2	7.99	34.04	12.97	177	2.9	82	21.3	20.8	19.8	19.7	51	351.62
2025	10/19/2016	1.1	17.9	32.2	17.9	24.7	0	11.4	14.1	8.9	13.1	45.6	20.9	20.8	21	20.4	19.7	0.2	0.2	0.3	0.2	0.5	7.22	8.64	6.04	8.08	33.99	12.95	176	2.4	93	21.7	21.3	20.5	20.3	52	376.27
2025	10/20/2016	1.1	22.1	32.7	17.3	24.2	0	10.2	13	8.5	13.3	45.9	21.3	21.1	21.1	20.5	19.8	0.2	0.2	0.3	0.2	0.5	6.67	8.03	5.86	8.19	34.29	12.95	168	1.1	82	21.8	21.3	20.1	20.1	54	300.14
2025	10/21/2016	1.94	13.3	23.3	12.6	19.3	0.84	20	23.2	12.9	13.2	45.7	19	19.4	20.3	20.5	19.8	0.1	0.1	0.3	0.2	0.5	12.1	14.2	7.97	8.16	34.05	12.82	117	1	87	21.4	21.1	19	19.4	58	96.72
2025	10/22/2016	1.94	5.3	21.1	5.3	12.9	0	17.3	20.2	10.5	13.4	45.8	16.4	17.1	18.6	19.8	19.8	0.1	0.2	0.3	0.2	0.5	10.42	12.24	6.79	8.24	34.11	12.92	333	0.6	96	19	19.4	16.4	17.1	60	396.34
2025	10/23/2016	1.94	8	22.5	2.7	11.6	0	15.3	18.7	9.3	13.2	45.9	15.9	16.4	17.7	19	19.7	0.2	0.1	0.3	0.2	0.5	9.3	11.27	6.23	8.14	34.29	12.9	330	0.5	96	16.7	17.1	15.1	15.9	58	383.76
2025	10/24/2016	1.94	10.6	25.5	6.8	15	0	13.3	16.9	9.2	13.4	45.8	16.4	16.7	17.7	18.5	19.6	0.2	0.2	0.3	0.2	0.5	8.19	10.17	6.16	8.27	34.17	12.92	178	1.3	85	17.1	17	15.1	15.7	57	368.26
2025	10/25/2016	1.94	11.7	26.4	8.1	15.6	0	11.7	15.9	8.7	13	45.4	16.7	16.9	17.7	18.4	19.4	0.2	0.2	0.3	0.2	0.5	7.38	9.62	5.98	8.04	33.77	12.93	172	0.5	96	17.4	17.2	15.6	16	56	255.74
2025	10/26/2016	1.94	14	28.8	9.9	18	0	10.9	14.4	8.7	13.3	45.7	17.4	17.5	18	18.3	19.2	0.2	0.2	0.3	0.2	0.5	6.99	8.78	5.97	8.18	33.99	12.91	183	0.6	93	18	17.8	16	16.3	56	350.38
2025	10/27/2016	1.94	15.5	29.1	11.8	19.2	0	10	13.4	8.3	13.1	45.5	17.6	17.7	18.2	18.4	19.1	0.2	0.2	0.3	0.2	0.5	6.56	8.25	5.79	8.11	33.79	12.93	176	1.3	73	18.4	18	16.6	16.8	56	344.03
2025	10/28/2016	1.94	15.1	29	13.4	19.9	0	9.7	11.7	8.3	13.2	45.6	18.1	18.1	18.6	18.5	18.9	0.2	0.2	0.3	0.2	0.5	6.39	7.37	5.8	8.13	33.97	12.93	178	0.8	93	18.9	18.6	17.2	17.3	55	303.78
2025	10/29/2016	1.94	16.6	30.5	11.9	19.8	0	9.1	11	8.1	13.2	45.4	18.3	18.3	18.7	18.7	18.9	0.2	0.2	0.3	0.2	0.5	6.15	7.02	5.68	8.12	33.77	12.89	189	0.8	85	19.1	18.7	17.2	17.4	56	337.58
2025	10/30/2016	1.94	14.2	30.2	13.2	20.8	0	8.8	10.7	7.8	13.1	45.6	18.5	18.5	18.9	18.7	18.9	0.2	0.2	0.3	0.2	0.5	6	6.89	5.54	8.11	33.91	12.91	177	1.3	91	19.3	18.8	17.4	17.6	56	341.64
2025	10/31/2016	1.94	15.9	30.2	12.7	20.3	0	8.4	10.1	7.2	13	45.5	18.6	18.6	18.9	18.8	18.8	0.2	0.2	0.3	0.2	0.5	5.82	6.58	5.3	8.06	33.82	12.91	173	1	94	19.4	18.9	17.5	17.6	56	329.47
2025	11/1/2016	1.94	16.2	30.6	13.8	21.6	0	8.4	9.8	7.2	13.1	45.7	18.9	18.9	19.1	18.9	18.8	0.2	0.2	0.3	0.2	0.5	5.82	6.46	5.29	8.06	34.01	12.91	180	1.2	82	19.7	19.2	17.8	17.9	56	329.89
2025	11/2/2016	1.94	19	30.7	13.7	21.1	0	8.2	9.4	7.1	13	45.6	18.7	18.7	19.1	18.9	18.8	0.2	0.2	0.3	0.2	0.5	5.71	6.29	5.26	8.02	33.91	12.91	178	1.5	63	19.7	19.2	17.9	18.1	56	337.27
2025	11/3/2016	1.94	17.1	29.3	15.7	20.9	0	8.3	9.3	7.1	12.8	45.6	18.9	18.8	19.2	19	18.8	0.2	0.2	0.3	0.2	0.5	5.76	6.23	5.25	7.93	33.91	12.93	174	1.4	82	19.7	19.2	18.2	18.2	55	288.81
2025	11/4/2016	1.95	21	30	15.4	21.6	0.01	8.1	9.5	6.4	13.2	45.5	19.6	19.3	19.5	19.1	18.8	0.2	0.2	0.3	0.2	0.5	5.69	6.34	4.96	8.14	33.82	12.93	170	0.6	88	20.1	19.5	18.3	18.3	55	264.68
2025	11/5/2016	2.04	11.9	26	11.9	19.2	0.09	7.5	9.4	6	13	45.4	17.6	18	18.9	19.1	18.8	0.2	0.2	0.3	0.2	0.5	5.45	6.25	4.82	8.06	33.72	12.89	329	0.7	70	19.6	19.3	17.6	18	56	348.71
2025	11/6/2016	2.04	10.4	22.9	7.6	13.7	0	7.7	9.2	5.7	12.8	45.8	16.5	16.9	18	18.7	18.9	0.2	0.2	0.3	0.2	0.5	5.51	6.17	4.68	7.94	34.2	12.92	315	0.3	87	17.6	18	16.2	16.7	56	228.38
2025	11/7/2016	2.04	9.8	25.4	9.2	15.7	0	7.7	8.5	5.9	13.1	45.5	16.5	16.8	17.8	18.4	18.8	0.2	0.2	0.3	0.2	0.5	5.51	5.86	4.77	8.09	33.85	12.92	186	0.9	84	17.5	17.4	15.9	16.3	55	211.85
2025	11/8/2016	2.23	15.6	25.2	5.4	14.7	0.19	7.6	8.7	5.8	13.1	45.4	16.9	16.9	17.6	18.1	18.7	0.2	0.2	0.3	0.2	0.5	5.48	5.95	4.71	8.09	33.75	12.9	198	0.4	97	16.9	16.9	15.2	15.8	56	217.88
2025	11/9/2016	2.26	13.6	20.2	13.6	16.5	0.03	7.4	8.6	6	13.1	45.5	17	17.1	17.7	18.1	18.5	0.2	0.2	0.3	0.2	0.5	5.4	5.91	4.79	8.11	33.79	12.8	321	0.1	96	17.4	17.3	16.8	16.9	57	113.98
2025	11/10/2016	2.26	5.4	21.6	5.4	14.1	0	7.6	8.6	6	13.1	45.4	15.1	15.8	17.1	18	18.5	0.2	0.2	0.3	0.2	0.5	5.48	5.92	4.8	8.09	33.73	12.95	324	0.6	95	17	17.1	15.1	15.8	58	310.96
2025	11/11/2016	2.26	3.8	21	1.1	9.4	0	7.8	8.6	5.7	13.1	45.4	13.8	14.6	16.1	17.4	18.4	0.2	0.2	0.3	0.2	0.5	5.55	5.91	4.7	8.09	33.73	12.9	178	0.4	95	15.1	15.8	13.5	14.3	58	332.18
2025	11/12/2016	2.26	10.1	21.9	2.2	10.8	0	7.6	8.4	5.3	13	45.3	14.4	14.8	15.8	17	18.2	0.2	0.2	0.3	0.2	0.5	5.47	5.82	4.53	8.02	33.58	12.84	298	0.4	83	14.9	15	12.8	13.6	59	223.7
2025	11/13/2016	2.26	4.1	20.3	4.1	11.8	0	7.5	8.3	5.3	12.6	45.2	13.5	14.1	15.5	16.7	18.1	0.2	0.2	0.3	0.2	0.5	5.42	5.79	4.52	7.82	33.46	12.91	344	0.7	84	14.5	14.8	13.5	14.1	59	320.22
2025	11/14/2016	2.26	3.4	19.7	1	8.5	0	7	8.8	5.3	12.9	45.2	13	13.6	15	16.3	17.9	0.2	0.2	0.3	0.2	0.5	5.22	6	4.52	7.98	33.5	12.9	164	0.4	95	14	14.1	12.2	12.9	58	251.89
2025	11/15/2016	2.26	8.7	21	0.5	10.2	0	7.3	8.5	5.5	12.9	45	13.2	13.6	14.8	16	17.7	0.2	0.2	0.3	0.2	0.5	5.36	5.89	4.61	8.01	33.29	12.9	175	0.7	76	13.8	13.9	11.8	12.5	58	305.76
2025	11/16/2016	2.64	6.7	24.2	6.7	13.8	0.38	11.6	11.8	10.4	12.4	42.6	13.6	14	15	15.9	17.5	0.2	0.2	0.2	0.2	0.5	7.3	7.4	6.72	7.71	30.79	12.92	155	0.6	96	14.5	14.4	11.7	13	58	302.95
2025	11/17/2016	2.64	14.7	26.6	5.3	15.4	0	9.5	11.9	10.6	12.8	42.3	14.6	14.7	15.3	15.9	17.3	0.2	0.2	0.2	0.2	0.5	6.32	7.49	6.82	7.94	30.54	12.91	178	1.5	64	15	14.8	12.7	13.2	58	299.21
2025	11/18/2016	2.64	17.4	28.1	10.4	18.7	0	9	11.3	10.5	12.7	42	15.2	15.3	15.8	16	17.2	0.2	0.2	0.2	0.2	0.5	6.08	7.19	6.78	7.88	30.18	12.91	177	2.7	59	15.8	15.5	13.9	14.2	56	300.14
2025	11/19/2016	3.32	7.4	27.2	7.4	18.1	0.68	20.2	23.2	12.9	12.8	42	15.1	15.4	16.2	16.3	17.1	0.1	0.1	0.2	0.2	0.5	12.19	14.23	7.97	7.91	30.24	12.93	175	2.6	86	16.9	16.5	14.9	15	56	267.28
2025	11/20/2016	3.32	0.2	14	-0.4	6.1	0	16.8	19.7	13.4	13	41.7	11.6	12.5	14.2	15.9	17.1	0.2	0.1	0.2	0.2	0.5	10.14	11.89	8.25	8.05	29.89	12.86	335	0.7	94	15.1	15.4	11.6	12.5	58	312.21
2025	11/21/2016	3.32	-1.6	14.4	-2.7	4	0	15.5	18.4	13.4	12.6	42.3	10.4	11.3	13.1	15.1	17	0.2	0.2	0.2	0.2	0.5	9.38	11.12	8.26	7.84	30.47	12.86	183	0.5	93	11.6	12.5	10.4	11.2	57	305.66
2025	11/22/2016	3.32	3.2	17.6	-2.7	6.3	0	13.8	17.3	13	13	42.1	10.6	11.2	12.6	14.5	16.8	0.2	0.2	0.2	0.2	0.5	8.47	10.42	8.04	8.06	30.34	12.88	173	0.9	69	11.2	11.4	9.5	10.3	55	297.86
2025	11/23/2016	3.32	14.6	21.3	2.2	12.1	0	12.4	15.9	12.6	12.5	41.7	11.8	11.9	12.9	14.2	16.6	0.2	0.2	0.2	0.2	0.5	7.72	9.61	7.83	7.78	29.85	12.93	181	2.4	29	11.8	12	9.9	10.5	53	277.06
2025	11/24/2016	3.61	11	18	11	14.7	0.29	16.2	20.6	13	12.7	41.7	13.3	13.3	13.8	14.4	16.3	0.2	0.1	0.2	0.2	0.5	9.8	12.46	8.02	7.86	29.92	12.8	166	2.6	92	13.5	13.4	11.8	12	53	93.7
2025	11/25/2016	3.61	4	15.8	4	10.5	0	15.5	19.2	13.3	12.9	41.6	12.2	12.6	13.7	14.6	16.2	0.2	0.2	0.2	0.2	0.5	9.38	11.58	8.18	8	29.79	12.93	36	0.4	97	13.3	13.3	12.2	12.6	55	158.18
2025	11/26/2016	3.61	5.4	17.4	2.6	8.6	0	14.5	18	13.2	12.8	41.6	11.8	12.2	13.3	14.4	16.1	0.2	0.2	0.2	0.2	0.5	8.86	10.86	8.15	7.94	29.84	12.92	334	0.5	95	12.5	12.6	11.4	11.8	57	214.76
2025	11/27/2016	3.61	-0.8	15.6	-0.8	6	0	13.5	16.8	12.6	12.8	41.6	10.4	11.2	12.6	14.1	16	0.2	0.2	0.2	0.2	0.5	8.3	10.12	7.85	7.91	29.77	12.89	318	0.4	95	11.8	12.2	10.4	11.2	59	287.35
2025	11/28/2016	3.61	11.5	13.1	-2.4	6.3	0	12.6	15.7	12.8	13.1	41.6	10.7	11	12.1	13.7	15.8	0.2	0.2	0.2	0.2	0.5	7.81	9.5	7.92	8.1	29.82	12.88	173	1.6	47	10.7	11.2	9.3	10.1	59	159.22
2025	11/29/2016	5.31	8.4	16.1	8.4	12.7	1.7	26.2	29.1	18.9	14.4	41.7	12.4	12.5	13.1	13.7	15.7	0.1	0.1	0.2	0.2	0.5	16.33	18.56	11.39	8.79	29.94	12.76	168	4.4	98	13.5	12.8	10.7	11	63	17.98
2025	11/30/2016	6.15	14.9	24.1	7.6	15.3	0.84	32.3	35	21.5	15.3	41.4	14.4	14	14	13.9	15.5	0.1	0.1	0.2	0.2	0.5	21.2	23.57	13.05	9.27	29.57	13	164	2.1	97	14.6	14	11.8	12	72	194.69
2025	12/1/2016	6.16	2.2	15.2	2.2	10.3	0.01	28.2	28.5	21.7	23.1	41.4	12	12.5	13.6	14.3	15.5	0.1	0.1	0.2	0.2	0.5	17.88	18.1	13.2	14.13	29.62	12.86	141	0.7	90	14.4	14	12	12.6	79	162.86
2025	12/2/2016	6.16	1	15.7	-1.6	5.5	0	27.5	26.4	20.8	21.7	41.6	10.8	11.4	12.7	13.9	15.5	0.1	0.1	0.2	0.2	0.5	17.31	16.53	12.64	13.21	29.81	12.91	171	0.7	93	12	12.6	10.8	11.4	76	284.02
2025	12/3/2016	6.16	4.8	18.5	-1.7	7.4	0	26.5	25.6	20.2	20.7	41.4	11	11.4	12.3	13.5	15.4	0.1	0.1	0.2	0.2	0.5	16.59	15.95	12.19	12.51	29.61	12.94	170	0.6	84	11.5	11.6	9.9	10.6	73	255.01
2025	12/4/2016	7.3	5.6	8.4	4.6	6.6	1.14	33.1	35.7	25.2	35.6	41.3	9.8	10.5	11.8	13.2	15.3	0.1	0.1	0.2	0.2	0.5	21.89	24.23	15.62	24.05	29.49	12.74	33	0.3	97	11	11.4	9.7	10.5	73	28.06
2025	12/5/2016	7.78	7.4	9.4	5.6	7.8	0.48	30.5	31.3	23.9	33.4	41.3	10.6	10.7	11.7	12.8	15.1	0.1	0.1	0.2	0.2	0.5	19.73	20.37	14.71	22.11	29.53	12.73	329	0.7	95	10.6	10.7	9.3	10.2	75	31.13
2025	12/6/2016	8.2	9.9	9.9	6.8	8.1	0.42	32.1	35.4	25.1	31.7	41.2	10.8	10.9	11.7	12.7	14.9	0.1	0.1	0.2	0.2	0.5	21.03	23.87	15.57	20.72	29.42	12.72	342	0.5	98	10.8	10.9	10.5	10.7	76	28.91
2025	12/7/2016	8.79	3.2	10.4	2.5	7.7	0.59	30.7	31.6	24.3	34.7	41	10.2	10.6	11.7	12.6	14.8	0.1	0.1	0.2	0.2	0.5	19.87	20.62	15.01	23.28	29.23	12.7	316	0.7	98	10.9	10.9	10.2	10.6	78	52.11
2025	12/8/2016	8.79	5.6	10.4	3.2	6.5	0	29.6	29.3	23.7	32.9	41	10.3	10.6	11.5	12.5	14.6	0.1	0.1	0.2	0.2	0.5	18.96	18.74	14.6	21.75	29.22	12.9	353	0.8	77	10.7	10.8	10.1	10.4	78	139.05
2025	12/9/2016	8.79	-3.8	6.1	-4.4	2.8	0	28.7	28.1	22.9	31.5	41	8.4	9	10.7	12.3	14.5	0.1	0.1	0.2	0.2	0.5	18.28	17.79	14.02	20.54	29.21	12.89	347	1.5	80	10.3	10.6	8.4	9	76	137.28
2025	12/10/2016	8.79	-5	5.3	-5.3	-1.4	0	28.1	27.5	22.3	30.2	41.1	7.3	7.9	9.8	11.7	14.3	0.1	0.1	0.2	0.2	0.5	17.8	17.31	13.6	19.45	29.32	13.03	330	0.9	88	8.4	9	7.3	7.9	74	272.17
2025	12/11/2016	8.79	1.2	10.5	-7.5	0.8	0	27.6	27.1	22.3	28.1	40.9	7.3	7.8	9.4	11.1	14.1	0.1	0.1	0.2	0.2	0.5	17.43	17.07	13.59	17.85	29.07	13.03	169	0.9	50	7.8	8	6.6	7.2	72	271.23
2025	12/12/2016	8.79	17.2	17.2	0.4	9.2	0	27.8	27.1	22	26.6	40.9	9.4	9.1	9.8	10.9	13.9	0.1	0.1	0.2	0.2	0.5	17.54	17.04	13.4	16.7	29.14	12.94	168	4	62	9.4	9.1	7.2	7.6	69	73.53
2025	12/13/2016	9.16	8.4	17.2	7.4	11.3	0.37	29.6	31.1	24.1	26	40.9	10.2	10.2	10.8	11.2	13.6	0.1	0.1	0.2	0.2	0.5	18.96	20.24	14.85	16.19	29.12	12.86	59	1.4	94	10.5	10.3	9.4	9.1	73	75.19
2025	12/14/2016	9.17	3.9	13.3	3.7	9.8	0.01	28.7	29.1	23.3	25.4	40.7	10.1	10.3	11	11.5	13.5	0.1	0.1	0.2	0.2	0.5	18.31	18.57	14.3	15.8	28.94	12.76	50	1.1	89	10.8	10.6	10.1	10.1	74	61.11
2025	12/15/2016	9.17	0.3	12.3	0.3	4.8	0	28.5	28.3	22.9	25.3	41	8.9	9.2	10.5	11.5	13.5	0.1	0.1	0.2	0.2	0.5	18.12	17.95	14.03	15.73	29.24	12.97	8	1.6	71	10.1	10.3	9	9.2	74	234.73
2025	12/16/2016	9.17	-2.9	5.3	-2.9	0.3	0	27.8	27.6	22.4	24.4	40.8	7.4	7.8	9.5	11.1	13.4	0.1	0.1	0.2	0.2	0.5	17.56	17.41	13.67	15.03	28.99	12.95	4	1.6	55	9	9.2	7.4	7.8	72	257.71
2025	12/17/2016	9.17	16.4	16.4	-4.1	4.9	0	28	27.3	22.1	23.9	40.5	8.8	8.6	9.3	10.6	13.3	0.1	0.1	0.2	0.2	0.5	17.73	17.2	13.47	14.69	28.69	12.9	180	3.5	80	8.8	8.6	6.8	7.2	69	102.02
2025	12/18/2016	9.53	4	25.1	4	21.2	0.36	31.9	36.3	14.9	23.4	40.8	11.8	11.9	11.8	11.2	13.1	0.1	0.1	0.4	0.2	0.5	20.88	24.77	9.07	14.37	28.97	12.87	190	7.1	94	12.9	12.4	8.8	8.6	70	70.78
2025	12/19/2016	9.82	-6.1	4	-6.1	-1.1	0.29	30.5	31.1	13.9	28.7	40.5	7.5	8	9.8	11.2	13.1	0.1	0.1	0.4	0.2	0.5	19.71	20.25	8.49	18.25	28.69	12.93	360	2.9	74	11.8	11.9	7.5	8	73	188.24
2025	12/20/2016	9.82	-6.9	2.2	-8.6	-4.2	0	29.7	29.3	13.3	28.8	40.6	6.2	6.6	8.5	10.5	13	0.1	0.1	0.4	0.2	0.6	19.05	18.78	8.18	18.37	28.79	12.9	3	1.8	88	7.5	8	6.2	6.6	70	280.18
2025	12/21/2016	9.82	-0.7	7	-8.8	-2.1	0	29.4	28.5	12.9	28.2	40.6	6.2	6.5	8.1	9.9	12.9	0.1	0.1	0.4	0.2	0.6	18.8	18.1	7.99	17.9	28.78	12.88	178	0.7	95	6.5	6.7	5.4	5.9	69	178.36
2025	12/22/2016	9.82	6.3	15	-1.8	7.4	0	29.3	28.3	13.3	27.4	40.3	8	8	8.8	9.7	12.6	0.1	0.1	0.4	0.2	0.6	18.73	17.95	8.18	17.24	28.55	12.94	166	1.7	74	8.1	8	6.2	6.5	69	151.11
2025	12/23/2016	9.82	4.6	15.5	0.6	7.5	0	28.8	27.7	13.6	26.7	40.5	8.2	8.2	9	9.8	12.4	0.1	0.1	0.4	0.2	0.6	18.39	17.47	8.38	16.75	28.66	12.99	21	1.4	72	8.4	8.3	7.4	7.5	68	258.96
2025	12/24/2016	9.82	17.3	18.5	-0.1	11	0	29	27.1	13.1	25.7	40.3	9.9	9.5	9.6	10	12.3	0.1	0.1	0.4	0.2	0.6	18.49	17.06	8.11	16.04	28.48	12.98	155	2.6	78	9.9	9.5	7.5	7.8	66	165.15
2025	12/25/2016	9.89	16.7	21.7	16.5	18.7	0.07	29	27.9	13.1	25.2	40.2	11.6	11.2	11.1	10.6	12.2	0.1	0.1	0.4	0.2	0.6	18.53	17.66	8.07	15.63	28.41	12.84	184	2.4	98	11.7	11.3	9.9	9.5	67	46.46
2025	12/26/2016	9.9	18.8	21.9	15.7	18	0.01	28.5	27.2	16.5	24.8	40.3	12.6	12.2	12	11.3	12.2	0.1	0.1	0.3	0.2	0.6	18.14	17.15	9.94	15.35	28.54	12.84	152	2.2	89	12.7	12.2	11.5	11.2	69	108.37
2025	12/27/2016	9.9	20.5	27	18.8	22.1	0	28.4	27	16.7	24.4	40.2	14	13.6	13.1	12	12.3	0.1	0.1	0.3	0.2	0.6	18.01	17	10.09	15.05	28.36	13.01	169	4.8	76	14.4	13.7	12.6	12.2	69	173.68
2025	12/28/2016	9.97	3.6	21	3.4	12.4	0.07	28.2	26.7	16.3	23.9	40.5	11.7	11.9	12.7	12.5	12.5	0.1	0.1	0.3	0.2	0.6	17.85	16.74	9.87	14.74	28.66	12.94	6	1.4	84	14	13.6	11.7	11.9	71	164.94
2025	12/29/2016	10.2	14.4	19.2	3.2	12.2	0.23	31.6	35.6	13.4	23.1	40.4	13	12.6	12.5	12.3	12.8	0.1	0.1	0.3	0.2	0.6	20.65	24.12	8.25	14.13	28.66	12.86	176	2.1	95	13.1	12.6	10.9	11.1	68	72.37
2025	12/30/2016	10.2	1.8	14.5	1.4	8.6	0	29.2	28.8	13.1	22.5	40.5	9.9	10.4	11.7	12.4	12.9	0.1	0.1	0.4	0.2	0.6	18.69	18.37	8.07	13.71	28.71	12.96	352	1.6	59	13	12.6	10	10.4	69	264.37
2025	12/31/2016	10.2	5.9	13.7	-2.9	5.5	0	28.8	27.6	12.6	21.9	40.6	9.1	9.5	10.8	11.9	12.9	0.1	0.1	0.4	0.2	0.6	18.32	17.4	7.83	13.35	28.82	12.93	197	1.3	41	10	10.4	8.8	9.3	65	273.31
