# Supplementary material for: Using solar radiation data in soil moisture diagnostic equation for estimating root-zone soil moisture
Source: PeerJ. 2022 Dec 12;10:e14561. doi: 10.7717/peerj.14561 (PMC9753742; doi:10.7717/peerj.14561)
Supplement: Supplemental Information 1 — These data were applied in simulation using the soil moisture diagnostic equation. [file peerj-10-14561-s001.zip › code_data/code_data/MS2025/MS2017.csv]

2025	1/1/2017	10.69	10.9	11.5	5.9	9.1	0.49	32.2	34.5	13.3	21.3	40.2	10.2	10.2	10.8	11.5	12.9	0.1	0.1	0.4	0.2	0.6	21.09	23.14	8.18	12.92	28.46	12.78	180	3.2	98	10.2	10.2	9.1	9.4	65	23.07
2025	1/2/2017	10.7	14	14.4	10.1	12.2	0.01	30.5	30.9	13.4	20.9	40.4	11.4	11.2	11.5	11.6	12.8	0.1	0.1	0.4	0.2	0.6	19.69	20.01	8.23	12.67	28.58	12.78	218	0.3	98	11.4	11.2	10.2	10.2	70	69.79
2025	1/3/2017	12.26	15.7	18.7	13.9	16.5	1.56	32.6	34.3	19.7	36.4	34.6	13.5	13.2	13	12.2	12.7	0.1	0.1	0.3	0.2	0.9	21.48	22.96	11.92	24.8	23.18	12.79	163	1.2	95	14.6	13.6	11.4	11.2	73	47.77
2025	1/4/2017	12.26	8.1	17.1	8.1	13.9	0	30.8	30.6	17.5	34.9	35.3	12.7	12.5	13	12.6	12.8	0.1	0.1	0.3	0.2	0.9	20	19.8	10.54	23.49	23.82	12.75	264	1.2	80	13.5	13.2	12.7	12.5	76	80.81
2025	1/5/2017	12.26	-2.5	8.1	-2.6	3.8	0	30.2	28.8	16.8	33.9	35.2	9.3	8.7	11.4	12.4	12.9	0.1	0.1	0.3	0.2	0.9	19.5	18.38	10.11	22.55	23.77	12.96	6	2	82	12.7	12.5	9.3	8.7	75	211.74
2025	1/6/2017	12.26	-1	5	-2.7	1.1	0	29.8	28.4	16.7	32.8	35.1	8.4	7.9	10.3	11.8	13	0.1	0.1	0.3	0.2	0.9	19.16	18.03	10.1	21.66	23.68	12.83	7	1.2	71	9.3	8.9	8.4	7.9	72	71.53
2025	1/7/2017	12.26	-7.1	-1	-7.1	-3.9	0	29.4	27.7	16.4	32.3	35	6	5.3	8.7	11	12.9	0.1	0.1	0.3	0.2	0.9	18.81	17.52	9.89	21.18	23.59	12.7	2	2.9	65	8.4	7.9	6	5.3	72	93.5
2025	1/8/2017	12.26	-11	-0.5	-11	-7	0	29.2	27.1	15.6	31.5	35.3	4.5	3.7	7.3	10.1	12.7	0.1	0.1	0.4	0.2	0.9	18.69	17.04	9.43	20.55	23.8	12.89	334	1.6	76	6	5.3	4.5	3.7	70	287.56
2025	1/9/2017	12.26	-3.5	0.4	-13.2	-5.6	0	28.9	27.4	15.4	30.5	35.1	4.2	3.9	6.7	9.3	12.5	0.1	0.1	0.4	0.2	0.9	18.42	17.26	9.36	19.74	23.69	12.83	165	0.9	54	4.5	4.1	3.5	3.1	68	127.92
2025	1/10/2017	12.26	10.2	11.5	-5.1	3.5	0	29.2	27.2	15.6	30.4	35.3	6.2	6	7.2	8.9	12.1	0.1	0.1	0.4	0.2	0.9	18.67	17.14	9.44	19.6	23.84	12.96	163	3.5	60	6.2	6	3.8	3.6	68	225.68
2025	1/11/2017	12.26	18.2	19.6	10.2	15.8	0	29.1	27.6	15.8	30.2	34.9	9.8	9.3	9.2	9.3	11.8	0.1	0.1	0.3	0.2	0.9	18.61	17.44	9.58	19.51	23.44	12.83	181	7.2	73	9.8	9.3	6.2	6	68	65.6
2025	1/12/2017	12.26	19.8	23.6	17.6	20.2	0	29	27.6	15.4	30	34.8	12.2	11.8	11	10.2	11.6	0.1	0.1	0.3	0.2	0.9	18.51	17.41	9.35	19.27	23.4	12.86	186	6.8	78	12.2	11.8	9.8	9.3	69	130
2025	1/13/2017	12.26	19.5	26.3	19.1	21.2	0	29.2	27.6	15.3	29.8	35.3	13.2	12.6	12.2	11.1	11.6	0.1	0.1	0.3	0.2	0.9	18.64	17.45	9.27	19.15	23.81	12.93	185	4.8	82	13.6	12.9	12.2	11.8	69	158.91
2025	1/14/2017	12.31	10	19.5	10	14.1	0.05	29	27.3	15.1	29.7	35.3	12.1	11.9	12.2	11.7	11.8	0.1	0.1	0.3	0.2	0.9	18.52	17.23	9.17	19.04	23.86	12.8	5	0.9	96	13.2	12.7	12.1	11.9	72	73.01
2025	1/15/2017	12.31	12.5	22.4	9.4	14.4	0	28.6	27.3	15.4	29.1	34.9	12.5	12.3	12.4	11.9	11.9	0.1	0.1	0.3	0.2	0.9	18.21	17.2	9.35	18.59	23.45	13.02	349	1	98	13.1	12.6	11.7	11.6	71	177.01
2025	1/16/2017	12.31	13.2	21.9	10.4	14.6	0	28.3	26.9	15.5	29.1	36.3	12.5	12.4	12.6	12.1	12.1	0.1	0.1	0.3	0.2	0.8	17.93	16.89	9.41	18.59	24.76	13.02	77	0.8	92	13.2	12.7	12.1	12	72	180.02
2025	1/17/2017	12.46	18.5	22	12.8	16.8	0.15	29.5	29.1	15.8	28.5	35.4	13.7	13.3	13	12.4	12.3	0.1	0.1	0.3	0.2	0.8	18.92	18.56	9.57	18.13	23.95	12.95	164	3.3	90	13.7	13.3	12.2	12.1	73	105.56
2025	1/18/2017	12.69	10.4	20.2	10.4	14.3	0.23	31.2	32.8	15.9	28.2	36	13	12.9	13.2	12.7	12.4	0.1	0.1	0.3	0.2	0.8	20.31	21.61	9.62	17.9	24.45	12.85	222	1.6	92	14.1	13.5	13	12.9	75	39.9
2025	1/19/2017	12.81	13.9	14.2	9.6	11.6	0.12	31.5	33.4	16.1	28.1	36.8	12.5	12.5	12.8	12.7	12.6	0.1	0.1	0.3	0.2	0.8	20.56	22.19	9.74	17.78	25.16	12.79	68	0.9	96	13	12.9	12.4	12.4	75	58.05
2025	1/20/2017	14.52	13.7	18	13.2	15.7	1.71	33.7	34.9	17.5	37.7	33.8	13.6	13.6	13.6	13	12.7	0.1	0.1	0.3	0.2	1	22.45	23.49	10.54	25.99	22.47	12.76	166	2.2	98	14.9	14	12.5	12.5	78	17.84
2025	1/21/2017	14.52	16.9	22.6	12.2	16.4	0	31.4	31.9	16.8	35.5	33.7	13.6	13.5	13.7	13.2	12.8	0.1	0.1	0.3	0.2	1	20.47	20.89	10.13	24.02	22.44	12.92	172	3.4	67	14.2	13.8	13.2	13.1	84	181.79
2025	1/22/2017	14.76	12.7	22.8	12.7	17.2	0.24	35	37.3	16.5	34.7	34.3	13.9	13.7	13.9	13.3	13	0.1	0.1	0.4	0.2	1	23.57	25.61	9.95	23.33	22.93	13.01	162	2.3	94	14.4	14	13.4	13.2	83	226.41
2025	1/23/2017	15.62	11.2	13.7	10.7	12	0.86	35	35.9	17.3	38	33	12.8	12.7	13.4	13.4	13.1	0.1	0.1	0.4	0.2	1.1	23.59	24.41	10.41	26.28	21.8	12.85	211	1.6	92	13.9	13.7	12.8	12.7	86	34.24
2025	1/24/2017	15.62	0.7	11.8	0.7	7.7	0	31.3	32	16.1	35.7	33.6	10.7	10.6	12.4	13.1	13.2	0.1	0.1	0.3	0.2	1.1	20.39	20.93	9.74	24.2	22.31	12.96	314	1.8	97	12.8	12.7	10.7	10.6	85	188.45
2025	1/25/2017	15.62	9.1	18.7	-1	8.7	0	31	30.6	15.7	34.9	34.6	10.9	11	12	12.6	13.2	0.1	0.1	0.4	0.2	1	20.12	19.83	9.53	23.48	23.16	12.95	168	1.9	75	11.4	11.2	9.6	9.6	82	306.28
2025	1/26/2017	15.64	8.8	19	8.8	13.2	0.02	30.7	30.1	15.8	34.3	34	11.6	11.5	12.3	12.6	13.2	0.1	0.1	0.3	0.2	1	19.88	19.39	9.57	22.92	22.66	12.81	200	1.9	65	12.4	12.1	10.8	10.8	83	65.11
2025	1/27/2017	15.64	-0.9	11.2	-0.9	5.4	0	30.4	29.1	15.6	33.7	33.5	9.5	9.2	11.3	12.4	13.1	0.1	0.1	0.3	0.2	1	19.61	18.62	9.44	22.38	22.28	12.97	336	1.2	91	11.6	11.5	9.5	9.2	81	313.56
2025	1/28/2017	15.64	1.7	10.4	-3.1	3.3	0	30.1	28.7	15.4	33.5	33.5	8.4	8.8	10.5	11.8	13.1	0.1	0.1	0.4	0.2	1	19.4	18.29	9.31	22.26	22.22	12.94	277	0.9	60	9.5	9.3	8.2	8	79	299.31
2025	1/29/2017	15.64	3.4	13.7	-1.8	5.3	0	29.8	28.6	15.4	33.2	33.6	8.3	8.6	10.1	11.4	13	0.1	0.1	0.4	0.2	1	19.17	18.19	9.33	22	22.35	12.93	210	1.1	66	9.2	9.1	7.5	8	76	325.42
2025	1/30/2017	15.64	0.5	13.7	-0.1	6.6	0	29.8	28.6	15.3	32.8	33.9	8.3	8.6	10	11.1	12.8	0.1	0.1	0.4	0.2	1	19.16	18.16	9.26	21.65	22.55	12.93	285	1.1	83	9.2	9.1	8	8.3	75	284.02
2025	1/31/2017	15.64	9.7	18.9	-1	8.6	0	29.7	28.5	15.4	32.5	34	9.1	9.2	10.2	11	12.6	0.1	0.1	0.3	0.2	1	19.09	18.11	9.33	21.38	22.63	12.93	187	1.2	58	9.8	9.5	7.6	7.9	73	324.58
2025	2/1/2017	15.64	16	23.3	8.4	15.2	0	29.7	28.4	15.4	32.3	34.2	10.5	10.3	10.8	11	12.5	0.1	0.1	0.3	0.2	1	19.04	18.05	9.31	21.21	22.82	12.97	190	3	60	11	10.5	8.6	8.8	70	326.66
2025	2/2/2017	15.64	12	22.9	11.6	16.2	0	29.8	28.4	15.4	32.1	32.4	11.5	11.4	11.6	11.4	12.4	0.1	0.1	0.3	0.2	1	19.12	18.05	9.32	21.07	21.27	12.96	208	2.3	96	12.2	11.7	10.3	10.2	69	186.89
2025	2/3/2017	15.66	4	12.3	4	6.7	0.02	29.4	28.1	15.5	32.1	33.4	9.6	9.8	11	11.6	12.4	0.1	0.1	0.3	0.2	1	18.86	17.79	9.39	21.08	22.17	12.79	21	2.1	62	11.5	11.4	9.6	9.8	71	48.68
2025	2/4/2017	15.66	-0.4	10.4	-0.4	4.5	0	29.4	27.8	15	31.7	33.2	8.2	8.5	10.2	11.3	12.4	0.1	0.1	0.3	0.2	1	18.79	17.6	9.1	20.74	21.98	12.94	7	2.3	50	9.6	9.8	8.2	8.5	68	312.94
2025	2/5/2017	15.73	5.7	12.3	-4.5	4.3	0.07	29.4	28.1	15	31.3	33.5	8.7	8.9	9.8	10.8	12.3	0.1	0.1	0.3	0.2	1	18.79	17.78	9.11	20.35	22.26	12.92	157	1.3	94	8.8	8.9	7	7.4	64	274.04
2025	2/6/2017	15.96	11.6	12.4	5.2	9.2	0.23	31.1	31.9	15.9	31.5	33.8	10	9.9	10.4	10.8	12.2	0.1	0.1	0.4	0.2	1	20.21	20.88	9.64	20.57	22.53	12.8	170	1.3	97	10	9.9	8.6	8.8	66	88.61
2025	2/7/2017	16	18.9	23.6	11.4	17.4	0.04	30.8	30.9	16.1	31.5	32.8	12.5	12.1	11.7	11.2	12.1	0.1	0.1	0.3	0.2	1	19.95	20.07	9.74	20.57	21.61	12.99	172	4.7	68	12.6	12.1	10	9.9	69	189.18
2025	2/8/2017	16.06	15.3	26	14.4	19.6	0.06	30.8	30.9	17.6	31.6	24.7	13.2	13	12.8	11.9	12.1	0.1	0.1	0.3	0.2	1.1	19.95	20.04	10.64	20.65	15.28	12.87	181	4	97	14.1	13.4	12.4	12.1	71	144.56
2025	2/9/2017	16.06	3.8	25.2	3.8	15.2	0	30.4	29.6	16.3	31.9	25.6	12	11.9	12.9	12.3	12.2	0.1	0.1	0.3	0.2	1	19.68	18.96	9.83	20.92	15.89	12.96	190	2.7	68	14.4	13.7	12	11.9	72	255.53
2025	2/10/2017	16.06	0.5	10.5	-1.2	3.8	0	30.1	28.8	15.3	31.9	25.5	9.5	9.9	11.4	12.1	12.3	0.1	0.1	0.4	0.2	1	19.39	18.36	9.28	20.84	15.87	12.91	9	1.6	72	12	11.9	9.5	9.9	70	340.6
2025	2/11/2017	16.06	17.7	22	-0.3	11.7	0	29.9	28.7	15.6	31.5	25.1	11.1	11	11.4	11.7	12.4	0.1	0.1	0.3	0.2	1.1	19.26	18.28	9.45	20.51	15.56	12.96	175	3.7	62	11.3	11	8.7	9.2	66	345.38
2025	2/12/2017	16.06	21.8	26.4	17.7	21.6	0	30	28.6	15.5	31.6	25.1	14	13.5	12.9	12.1	12.4	0.1	0.1	0.3	0.2	1.1	19.29	18.23	9.37	20.61	15.54	12.9	196	5.7	76	14.2	13.5	11.1	11	65	152.26
2025	2/13/2017	16.07	9	23.3	9	18	0.01	29.7	28.6	15.1	31.6	25.1	12.7	12.8	13.4	12.7	12.4	0.1	0.1	0.3	0.2	1.1	19.08	18.22	9.18	20.65	15.54	12.79	310	2.4	59	14.7	14.1	12.7	12.9	68	78.21
2025	2/14/2017	16.07	4.5	17.9	3.9	9.5	0	29.4	28.1	15	31.5	25.4	11.2	11.5	12.4	12.6	12.5	0.1	0.1	0.3	0.2	1	18.84	17.83	9.13	20.5	15.81	12.96	18	1.2	66	12.7	12.9	11.1	11.4	66	360.05
2025	2/15/2017	16.31	7.2	17.2	3.4	10.3	0.24	31.5	34.2	14.7	31.3	25.5	11	11.3	12.2	12.4	12.6	0.1	0.1	0.4	0.2	1	20.56	22.88	8.95	20.36	15.84	12.91	18	1.2	96	12	11.8	10.9	11.1	63	136.14
2025	2/16/2017	16.32	-0.5	15.5	-0.5	8	0.01	30.4	30	15.7	31.1	25.5	10	10.3	11.6	12.2	12.6	0.1	0.1	0.3	0.2	1	19.65	19.34	9.5	20.23	15.82	12.93	5	1.8	90	11.6	11.3	10	10.3	62	373.26
2025	2/17/2017	16.32	8.3	18.1	-2.7	7.7	0	30.1	29.2	15.3	31	25.5	10	10.3	11.3	11.8	12.6	0.1	0.1	0.3	0.2	1	19.36	18.66	9.29	20.09	15.82	12.92	268	1.5	55	11.2	10.8	8.8	9.2	61	383.45
2025	2/18/2017	16.32	13	21.6	2.1	12.7	0	30	28.7	15.4	31.1	25.5	11.2	11.2	11.6	11.8	12.6	0.1	0.1	0.3	0.2	1	19.3	18.27	9.31	20.2	15.88	12.96	181	2.2	60	11.7	11.3	9.2	9.6	59	326.66
2025	2/19/2017	16.32	9.2	21.8	9.2	14.4	0	29.5	28.4	15	31.1	25.8	11.9	11.9	12.3	12	12.5	0.1	0.1	0.3	0.2	1	18.91	18.07	9.13	20.2	16.07	12.96	188	1.2	96	13	12.4	11	11	59	317.62
2025	2/20/2017	16.32	15.4	27.5	5.3	16.2	0	29.3	28.3	14.9	31	25.4	13	12.8	12.8	12.3	12.5	0.1	0.1	0.3	0.2	1	18.76	17.97	9.08	20.09	15.81	13	166	1.1	71	13.9	13.1	11	11.1	60	368.47
2025	2/21/2017	16.32	20.4	28.2	13.3	20.2	0	29.3	28.1	14.2	31	24.6	14.1	13.8	13.6	12.6	12.5	0.1	0.1	0.4	0.2	1.1	18.75	17.82	8.67	20.16	15.21	13.01	166	2.2	53	14.9	14.1	12.4	12.3	60	307.42
2025	2/22/2017	16.53	14.7	20.4	14.5	16.4	0.21	30.4	31	15	31.1	25.4	14	13.9	13.8	13.1	12.6	0.1	0.1	0.3	0.2	1	19.65	20.09	9.09	20.23	15.82	12.95	156	1.8	97	14.7	14.2	13.8	13.5	62	140.61
2025	2/23/2017	16.54	13	25.6	13	17.6	0.01	30	29.5	14.5	31	24.6	14.2	14.2	14.2	13.4	12.8	0.1	0.1	0.3	0.2	1.1	19.29	18.9	8.84	20.12	15.21	12.97	140	1.1	95	15.6	14.8	13.8	13.6	62	325.21
2025	2/24/2017	16.54	17.3	27.2	10.9	18.4	0	29.9	28.9	14.5	31.2	25.5	14.9	14.7	14.5	13.6	12.9	0.1	0.1	0.3	0.2	1	19.19	18.4	8.84	20.26	15.83	12.99	161	2.9	88	15.8	15	13.3	13.4	62	376.79
2025	2/25/2017	16.54	10.8	23.7	10.8	18.7	0	29.5	28.6	14.7	31.1	26	14.7	14.5	14.7	13.9	13	0.1	0.1	0.3	0.2	1	18.91	18.19	8.94	20.19	16.19	13	209	3.6	72	15.7	15.2	14.3	14.2	63	243.57
2025	2/26/2017	16.54	-1.7	11.5	-1.7	6.1	0	29	27.8	13.9	31.1	25.2	11	11.4	13.1	13.6	13.2	0.1	0.1	0.4	0.2	1	18.51	17.6	8.51	20.23	15.63	12.92	326	1.6	79	14.6	14.5	11	11.4	62	420.37
2025	2/27/2017	16.54	10.2	18.8	-2.8	8.6	0	29.1	27.8	13.2	31	24.8	11.6	11.7	12.5	13	13.3	0.1	0.1	0.4	0.2	1.1	18.6	17.61	8.16	20.11	15.32	12.94	166	1.8	67	11.9	11.8	9.8	10.3	58	404.25
2025	2/28/2017	17.8	14.6	16	7.4	11.4	1.26	31.8	33	15.9	36	30.7	12	11.9	12.4	12.7	13.2	0.1	0.1	0.4	0.2	0.9	20.8	21.83	9.61	24.47	19.85	12.96	139	2	90	12	11.9	9.7	10.6	59	188.97
2025	3/1/2017	17.82	21.5	26	14.5	20	0.02	31.2	31.5	15.4	35.4	29.9	14.4	13.9	13.6	13	13.2	0.1	0.1	0.4	0.2	0.9	20.31	20.56	9.34	23.89	19.26	12.89	173	4.5	75	14.7	14	12	11.9	61	101.61
2025	3/2/2017	18.14	9.1	25.6	8.6	18.6	0.32	32	33.3	15.7	35.5	29.9	13.1	13.1	14.1	13.6	13.1	0.1	0.1	0.4	0.2	0.9	20.95	22.09	9.52	24	19.26	12.96	291	4	41	15.5	14.9	13.1	13.1	64	262.91
2025	3/3/2017	18.14	1.1	17.1	1.1	8.9	0	31.1	30.9	15.6	35.3	30.8	11.4	11.8	13.1	13.4	13.2	0.1	0.1	0.3	0.2	0.9	20.19	20.06	9.45	23.83	19.98	12.94	8	1.2	84	13.2	13.1	11.4	11.8	60	430.46
2025	3/4/2017	18.14	4.8	17.8	-0.8	8.1	0	30.6	30.1	15.3	34.6	30.3	11	11.4	12.5	13	13.2	0.1	0.1	0.3	0.2	0.9	19.84	19.37	9.27	23.2	19.59	12.94	26	1	59	12.5	12.2	10.1	10.6	57	430.66
2025	3/5/2017	18.14	11.7	21.5	3.6	12.4	0	30.3	29.6	15.1	34.3	30.3	11.6	11.8	12.5	12.7	13.2	0.1	0.1	0.3	0.2	0.9	19.54	18.98	9.15	22.98	19.59	12.97	159	2.5	39	12.6	12.3	10	10.5	54	417.14
2025	3/6/2017	18.35	11.9	12.3	8.6	11.3	0.21	31.7	34.1	14.8	34	30.2	11.8	11.8	12.4	12.7	13.2	0.1	0.1	0.4	0.2	0.9	20.68	22.72	9.02	22.65	19.47	12.82	154	1.1	91	11.9	11.9	11.3	11.5	54	87.26
2025	3/7/2017	18.41	17.6	23.7	11.9	18.7	0.06	30.5	31.3	15.5	33.9	30.1	14	13.6	13.4	12.9	13.1	0.1	0.1	0.3	0.2	0.9	19.74	20.41	9.37	22.57	19.43	12.99	170	6	84	14	13.6	11.8	11.8	55	159.64
2025	3/8/2017	19.21	3.8	19.2	3.8	14.2	0.8	32	33.8	16.2	36.9	31.9	12.2	12.5	13.5	13.3	13.1	0.1	0.1	0.3	0.2	0.8	21	22.47	9.81	25.23	20.88	12.87	28	3.4	96	14.2	13.8	12.2	12.5	60	115.02
2025	3/9/2017	19.21	10.9	23.3	-0.3	11.8	0	31	31.7	15.3	35.6	31.9	12.1	12.4	13.1	13.1	13.2	0.1	0.1	0.4	0.2	0.8	20.11	20.73	9.28	24.13	20.89	12.97	111	1.3	44	13.5	13.1	10.7	11.1	60	450.84
2025	3/10/2017	19.24	17.9	24.5	7.2	16.2	0.03	30.7	30.9	15.1	35.1	31.2	13.7	13.4	13.4	13.1	13.2	0.1	0.1	0.4	0.2	0.9	19.84	20.03	9.18	23.61	20.3	12.95	184	2.1	95	13.8	13.4	11.4	11.7	57	203.74
2025	3/11/2017	19.52	6.7	19.9	6.6	13.6	0.28	31.4	32.9	15.6	35.5	31.8	12.3	12.6	13.5	13.3	13.2	0.1	0.1	0.4	0.2	0.8	20.5	21.7	9.46	24.01	20.79	12.96	14	2.4	57	14.3	13.8	12.3	12.6	59	446.78
2025	3/12/2017	19.65	1.8	7.9	1.7	5.3	0.13	31.1	31.8	15	35.1	31.9	10.5	10.9	12.3	13	13.2	0.1	0.1	0.4	0.2	0.8	20.24	20.78	9.1	23.68	20.89	12.81	28	1.7	93	12.3	12.6	10.5	10.9	58	103.79
2025	3/13/2017	19.65	1.9	14.9	-0.2	6.1	0	30.8	31.1	15.3	34.6	31.2	10.1	10.6	11.8	12.6	13.2	0.1	0.1	0.3	0.2	0.9	19.94	20.18	9.27	23.17	20.31	12.95	18	1.6	73	11.5	11.3	9.5	9.9	57	472.89
2025	3/14/2017	19.85	3.1	9.1	-0.4	5	0.2	31.8	33.7	15.2	34.5	32.1	9.7	9.9	11.3	12.2	13.2	0.1	0.1	0.4	0.2	0.8	20.79	22.38	9.22	23.11	21.08	12.78	292	0.9	87	10.3	10.6	9.4	9.9	57	90.58
2025	3/15/2017	19.85	0.6	5.6	0.1	3.2	0	30.8	31.4	15.5	34.3	32	8.4	8.7	10.4	11.8	13.1	0.1	0.1	0.4	0.2	0.8	20	20.49	9.37	22.94	20.98	12.72	348	1.8	82	9.7	9.9	8.4	8.7	59	110.55
2025	3/16/2017	19.85	1	9.1	-3.3	2.2	0	30.5	30.7	15.1	34.3	31.9	8.1	8.5	10.1	11.3	12.9	0.1	0.1	0.4	0.2	0.8	19.73	19.89	9.15	22.96	20.88	12.91	7	1.5	55	9.4	9.1	7.5	7.8	57	480.27
2025	3/17/2017	19.85	9.2	9.2	1	5.7	0	30.3	30.4	14.7	34.1	31.9	8.7	8.9	10	11.1	12.8	0.1	0.1	0.4	0.2	0.8	19.59	19.61	8.93	22.72	20.87	12.76	150	2	50	8.8	9	7.9	8.3	56	126.78
2025	3/18/2017	19.85	20	23.8	9.2	16.8	0	30.5	30.4	14.9	33.9	31.2	12	11.6	11.4	11.2	12.6	0.1	0.1	0.4	0.2	0.9	19.71	19.64	9.04	22.59	20.26	12.89	188	4.1	61	12	11.6	8.7	8.9	55	214.34
2025	3/19/2017	19.88	8.8	27.1	8.8	18.8	0.03	30.5	30.1	14.9	33.8	31.7	12.3	12.4	12.5	11.9	12.5	0.1	0.1	0.4	0.2	0.8	19.68	19.42	9.05	22.46	20.68	12.97	358	1.3	67	14	13.2	12	11.6	56	374.19
2025	3/20/2017	19.88	15.3	25.2	6.4	15.5	0	30.3	29.7	14.8	33.7	31.6	12.7	12.6	12.8	12.2	12.5	0.1	0.1	0.3	0.2	0.8	19.55	19.07	9.02	22.37	20.59	12.98	134	1.1	42	13.6	13	11.2	11.4	54	374.19
2025	3/21/2017	19.88	20.8	30.1	13.7	21.6	0	30.2	29.5	14.4	33.7	31.1	14.6	14.3	13.9	12.7	12.5	0.1	0.1	0.4	0.2	0.9	19.49	18.9	8.76	22.44	20.23	12.96	185	3.2	68	15.8	14.8	12.1	12.1	52	457.18
2025	3/22/2017	19.88	14.2	32.1	14.2	23.2	0	29.9	29.3	14.3	33.6	31.2	15.5	15.2	14.8	13.3	12.6	0.1	0.1	0.3	0.2	0.8	19.25	18.78	8.72	22.29	20.29	12.97	266	1.7	84	17	15.8	13.9	13.7	53	449.28
2025	3/23/2017	19.88	11.3	21.8	11	15.2	0	29.9	29	14	33.5	30.8	14.1	14.1	14.4	13.7	12.8	0.1	0.1	0.4	0.2	0.9	19.21	18.55	8.57	22.24	19.98	12.93	20	1.8	43	15.8	15.2	14.1	14	54	390.31
2025	3/24/2017	19.88	20.6	28.9	9.1	19.2	0	29.5	29	14.4	33.1	30	15.3	14.9	14.7	13.7	13	0.1	0.1	0.3	0.2	0.9	18.91	18.5	8.78	21.85	19.33	12.96	163	2.6	60	16.1	15.2	12.9	13.1	50	454.17
2025	3/25/2017	19.88	20.6	26.3	19.1	22	0	29.4	28.9	14.3	33.1	31	16.1	15.7	15.3	14.1	13.1	0.1	0.1	0.3	0.2	0.8	18.86	18.44	8.71	21.91	20.14	12.97	166	6	70	16.6	15.9	15	14.7	51	254.7
2025	3/26/2017	20.56	14	20.6	14	17.1	0.68	32.1	33.6	15.8	33.8	30.4	15.1	15	15.2	14.4	13.2	0.1	0.1	0.3	0.2	0.9	21.06	22.36	9.56	22.48	19.65	12.83	164	4.8	96	16.1	15.7	15	15	56	136.03
2025	3/27/2017	20.56	16.8	26.4	13.5	18.6	0	31.3	31.8	15.2	34.4	30.7	15.7	15.6	15.5	14.5	13.4	0.1	0.1	0.3	0.2	0.9	20.39	20.76	9.24	23.06	19.86	12.95	178	2.2	74	17.1	16.3	14.7	14.6	57	427.02
2025	3/28/2017	20.64	18.6	28.1	16.8	22.5	0.08	31.7	32	15.8	34.3	29.7	16.9	16.5	16.1	14.8	13.6	0.1	0.1	0.3	0.2	0.9	20.73	20.93	9.56	22.9	19.08	12.97	194	4.2	80	17.6	16.9	15.6	15.4	57	308.05
2025	3/29/2017	20.64	18.4	30.2	15.3	22	0	31.2	30.9	15.2	34.4	30.5	17.3	17	16.7	15.2	13.7	0.1	0.1	0.3	0.2	0.9	20.32	20.03	9.24	23.02	19.71	12.96	286	0.6	76	18.8	17.7	16	15.8	57	463.11
2025	3/30/2017	20.75	17	29.7	16.8	22.4	0.11	33.4	35.1	15.1	34.2	30.2	17.4	17.2	16.9	15.6	13.9	0.1	0.1	0.3	0.2	0.9	22.11	23.68	9.17	22.81	19.47	12.96	169	3.3	96	18.4	17.7	16.5	16.4	56	348.4
2025	3/31/2017	20.88	11.7	21.6	11.7	18.2	0.13	31.5	31.9	15.6	34.1	30	15.9	16.1	16.5	15.7	14.1	0.1	0.1	0.3	0.2	0.9	20.55	20.87	9.47	22.73	19.31	12.82	190	4.8	73	17.4	17.2	15.9	16.1	58	151.53
2025	4/1/2017	20.88	13.3	25.1	6.5	15.2	0	31.1	30.6	15.5	34.2	30	15.8	15.8	16.1	15.5	14.3	0.1	0.1	0.3	0.2	0.9	20.19	19.81	9.4	22.81	19.33	12.94	112	0.8	77	17.4	16.6	14.6	14.8	58	519.48
2025	4/2/2017	20.88	14.8	27.5	9.6	18	0	30.9	30.3	15.6	33.8	31.1	16.4	16.3	16.4	15.5	14.4	0.1	0.1	0.3	0.2	0.8	20.02	19.54	9.46	22.53	20.2	12.94	23	0.6	74	17.8	17	14.8	15	56	497.12
2025	4/3/2017	22.47	16.7	28.2	11.1	18.9	1.59	38.9	39	18.6	39.5	31.6	16.4	16.4	16.5	15.7	14.5	0.1	0.1	0.4	0.2	0.9	27.17	27.21	11.19	27.78	20.61	12.94	160	2.4	96	17.3	16.8	15.4	15.4	56	349.23
2025	4/4/2017	23.3	16.4	25.2	15.9	18.9	0.83	34.9	35.2	18.1	39.8	32.5	16.5	16.5	16.6	15.9	14.6	0.1	0.1	0.3	0.2	0.8	23.44	23.74	10.93	28.01	21.39	13	180	3.2	82	17.6	17	16.1	16	67	320.11
2025	4/5/2017	23.3	20.2	30.1	11.2	20.9	0	33	32.9	16.9	38.2	32.3	17.4	17.3	17.1	16	14.7	0.1	0.1	0.3	0.2	0.8	21.77	21.71	10.19	26.53	21.24	12.99	182	2.1	55	18.8	17.9	15.6	15.8	67	526.66
2025	4/6/2017	23.34	9.3	24.8	9.3	16.8	0.04	31.8	31.6	16.5	36.3	32.4	15.8	15.9	16.7	16.2	14.8	0.1	0.1	0.3	0.2	0.8	20.81	20.65	9.95	24.76	21.28	12.94	209	2.8	74	18.1	17.4	15.8	15.9	65	339.46
2025	4/7/2017	23.34	7.2	21	7.2	13.1	0	31.3	30.6	15.8	35.4	33	14.9	15.1	15.8	15.8	14.9	0.1	0.1	0.3	0.2	0.8	20.39	19.79	9.55	23.9	21.83	12.91	1	1.3	72	16.2	15.9	14.6	14.7	61	509.81
2025	4/8/2017	23.34	4.4	21.3	3.4	11.9	0	31.1	30.1	15.8	34.9	33.1	14.5	14.8	15.5	15.5	15	0.1	0.1	0.3	0.2	0.8	20.2	19.4	9.55	23.42	21.93	12.88	41	0.9	88	16.1	15.5	13.8	14.1	57	563.99
2025	4/9/2017	23.34	14.5	25.6	3.1	15	0	30.8	29.7	15.7	34.3	32	15.4	15.4	15.7	15.4	15	0.1	0.1	0.3	0.2	0.8	19.93	19.08	9.48	22.95	20.98	12.92	180	2	61	16.4	15.9	13.4	13.8	54	541.32
2025	4/10/2017	23.34	18.6	28	13	20.3	0	30.5	29.4	16	34.1	33	16.4	16.3	16.3	15.5	14.9	0.1	0.1	0.3	0.2	0.8	19.72	18.81	9.67	22.72	21.83	12.94	178	4.1	57	17.4	16.8	14.7	14.9	53	536.22
2025	4/11/2017	23.34	19.5	26.4	14	20	0	29.9	28.7	15.4	33.7	32.7	16.9	16.7	16.6	15.8	14.9	0.1	0.1	0.3	0.2	0.8	19.26	18.31	9.34	22.39	21.55	12.96	178	3.2	69	17.5	17	15.7	15.7	52	409.34
2025	4/12/2017	23.38	15.6	22.8	15.6	19.5	0.04	29.7	28.5	15.2	33.3	31.9	16.8	16.6	16.7	16	15	0.1	0.1	0.3	0.2	0.8	19.04	18.16	9.21	22.03	20.84	12.87	51	1.2	96	17.2	16.9	16.6	16.4	54	174.1
2025	4/13/2017	23.39	14.7	28.7	13.9	19.9	0.01	29.5	28.1	15	33	32.1	17.3	17.1	17	16.1	15	0.1	0.1	0.3	0.2	0.8	18.87	17.78	9.1	21.8	21.03	12.95	12	0.6	95	18.1	17.5	16.3	16.2	55	487.03
2025	4/14/2017	23.39	15.7	30.7	12.1	21.1	0	28.6	27.2	14.7	32.5	32	17.7	17.5	17.4	16.3	15.1	0.1	0.1	0.3	0.2	0.8	18.23	17.15	8.96	21.37	20.99	12.95	171	0.9	90	18.4	17.9	16.4	16.4	55	498.89
2025	4/15/2017	23.39	17.9	30.6	15.6	22.4	0	28	26.6	14.5	31.6	31.7	18	17.8	17.7	16.6	15.2	0.1	0.1	0.3	0.2	0.8	17.77	16.66	8.84	20.62	20.73	12.95	172	1.6	72	18.8	18.2	17.2	17	54	456.46
2025	4/16/2017	23.39	21.5	29	14	21.7	0	27.4	25.5	14.4	31.2	32	18.3	18	17.8	16.7	15.3	0.1	0.1	0.3	0.2	0.8	17.27	15.88	8.78	20.3	20.95	12.96	175	2.6	70	18.7	18.2	17.2	17.1	53	483.7
2025	4/17/2017	23.4	17.7	28.2	17.4	21.5	0.01	26.8	25	13.8	30.5	31.5	18.3	18	17.9	16.9	15.4	0.1	0.1	0.3	0.2	0.8	16.78	15.5	8.46	19.72	20.57	12.95	177	2	96	18.8	18.3	17.8	17.6	55	347.88
2025	4/18/2017	24.08	17.5	25.5	16.3	19	0.68	31.7	32.7	16.7	30.8	31.5	17.8	17.6	17.8	17	15.5	0.1	0.1	0.3	0.2	0.8	20.74	21.54	10.09	19.98	20.5	12.83	180	1	98	18.4	18	17.8	17.6	58	172.85
2025	4/19/2017	24.52	18.5	26.1	17.3	20.4	0.44	33.7	34.6	17.4	31.2	30.4	18.4	18.2	18	17.1	15.6	0.1	0.1	0.3	0.2	0.9	22.39	23.23	10.51	20.25	19.62	12.93	172	1	98	19.1	18.3	17.6	17.4	60	249.39
2025	4/20/2017	24.52	18	30.2	17.7	22.6	0	31.6	31.2	17.1	31.8	30.6	18.6	18.4	18.3	17.3	15.7	0.1	0.1	0.3	0.2	0.9	20.65	20.33	10.29	20.75	19.81	12.95	168	1.5	83	19.3	18.8	18.1	17.9	61	502.94
2025	4/21/2017	24.52	21.3	30.4	17.9	23.5	0	30.9	29.8	16	31.7	30.1	19.2	18.9	18.6	17.4	15.8	0.1	0.1	0.3	0.2	0.9	20.08	19.14	9.67	20.71	19.42	12.95	174	2	83	19.6	19	18.2	18	60	468.31
2025	4/22/2017	24.53	19.7	28.9	19.3	22.6	0.01	30.1	28.7	15.6	31.4	30.1	19.3	19	18.8	17.7	15.9	0.1	0.1	0.3	0.2	0.9	19.43	18.28	9.45	20.47	19.43	12.95	167	1.6	97	19.7	19.2	18.8	18.6	61	354.95
2025	4/23/2017	24.92	12	24.3	11.5	16.9	0.39	31.8	32.1	16	31.7	30.3	17.3	17.4	18.1	17.7	16.1	0.1	0.1	0.3	0.2	0.9	20.78	21.04	9.7	20.73	19.52	12.82	89	1.3	94	19.3	19	17.3	17.4	65	173.99
2025	4/24/2017	24.96	9.4	15.4	9.4	11.9	0.04	31	30.3	15.4	31.6	30.3	15.9	16.1	17	17.2	16.2	0.1	0.1	0.3	0.2	0.9	20.11	19.59	9.31	20.64	19.53	12.77	4	0.3	96	17.3	17.4	15.9	16.1	66	141.65
2025	4/25/2017	24.96	13	25.2	7.1	15.6	0	30.5	29.2	15.2	31.1	30.5	16.5	16.5	16.9	16.9	16.2	0.1	0.1	0.3	0.2	0.9	19.71	18.7	9.25	20.25	19.71	12.97	277	0.5	95	16.8	16.7	15.4	15.6	64	519.79
2025	4/26/2017	24.96	19.6	28.2	10.8	19.8	0	30	28.2	14.6	30.5	29.7	17.3	17.1	17.3	16.8	16.2	0.1	0.1	0.3	0.2	0.9	19.29	17.89	8.89	19.72	19.05	12.96	176	2.4	66	17.6	17.3	15.9	16	63	567.01
2025	4/27/2017	26.07	16.7	27.6	16.5	21	1.11	35.3	36	18.2	36.1	31.2	17.5	17.4	17.6	17	16.1	0.1	0.1	0.4	0.2	0.9	23.8	24.45	10.98	24.54	20.3	12.96	177	3.4	97	18.3	17.8	17	16.9	62	441.38
2025	4/28/2017	26.11	12.4	21.7	11.3	15.2	0.04	32.3	32	16.2	35.6	32.1	16.5	16.6	17.1	16.9	16.1	0.1	0.1	0.3	0.2	0.8	21.19	20.95	9.78	24.13	21.07	12.89	143	0.8	96	17.5	17.4	16.5	16.6	67	493.06
2025	4/29/2017	26.11	24.4	31	12	22.6	0	31.6	30.6	16.3	34.6	32	18.7	18.2	17.7	16.9	16.2	0.1	0.1	0.3	0.2	0.8	20.61	19.77	9.82	23.16	20.98	12.91	178	2.9	82	18.8	18.2	16.2	16.3	66	279.86
2025	4/30/2017	26.11	24.5	31.4	22.9	26.5	0	30.3	29	15.6	33.5	31.3	19.7	19.3	18.7	17.4	16.2	0.1	0.1	0.3	0.2	0.9	19.59	18.48	9.42	22.2	20.34	12.97	180	4.5	75	20	19.3	18.8	18.2	66	391.66
2025	5/1/2017	26.91	13.2	24.5	13.2	20.8	0.8	33.5	33.9	16.7	36.7	32	18.4	18.4	18.7	17.8	16.3	0.1	0.1	0.3	0.2	0.8	22.21	22.62	10.08	25.07	20.98	12.81	174	3.3	85	20.2	19.5	18.4	18.4	71	55.95
2025	5/2/2017	26.91	11.1	22.1	11.1	15.8	0	31.7	30.9	15.8	35.5	32.2	16.8	16.9	17.7	17.6	16.4	0.1	0.1	0.3	0.2	0.8	20.74	20.02	9.58	24	21.09	12.96	155	2.8	86	18.4	18.4	16.8	16.9	70	581.46
2025	5/3/2017	26.91	13.2	26.9	7.4	16.6	0	30.9	29.6	15.4	34.2	32.5	17	17	17.4	17.3	16.5	0.1	0.1	0.3	0.2	0.8	20.04	19.01	9.32	22.88	21.4	12.98	168	0.8	94	17.5	17.2	16.1	16.2	66	435.76
2025	5/4/2017	27.31	17.2	28.2	12.1	19.4	0.4	33.9	35.3	16.6	33.3	33	17.6	17.5	17.7	17.2	16.5	0.1	0.1	0.3	0.2	0.8	22.62	23.78	10.01	22.1	21.83	12.95	172	1.7	95	17.9	17.6	16.5	16.6	65	377.21
2025	5/5/2017	27.81	8.6	17.2	8.5	12	0.5	34.9	35.7	17.3	33.5	32.4	15	15.1	16.6	17.1	16.5	0.1	0.1	0.3	0.2	0.8	23.5	24.15	10.45	22.28	21.27	12.77	70	1.5	86	17.6	17.5	15	15.1	68	99.74
2025	5/6/2017	27.81	7.8	21.7	7.8	14	0	32.1	31.7	16.1	34.5	33.1	15.1	15.1	16.1	16.6	16.4	0.1	0.1	0.3	0.2	0.8	21.03	20.68	9.73	23.11	21.89	12.95	20	1.2	95	15.6	15.4	14.6	14.7	65	585.62
2025	5/7/2017	27.81	13	26	5.2	16.9	0	31.2	29.8	16.2	34	32.7	16.1	16	16.3	16.3	16.3	0.1	0.1	0.3	0.2	0.8	20.27	19.17	9.79	22.71	21.58	12.95	155	1	86	16.4	16.1	14.4	14.5	63	583.23
2025	5/8/2017	27.81	11.8	26.9	9.8	17.7	0	30.4	28.7	15.9	33.3	31.9	16.4	16.4	16.7	16.4	16.2	0.1	0.1	0.3	0.2	0.8	19.62	18.29	9.64	22.04	20.9	12.94	135	0.5	95	17	16.6	15.6	15.6	61	586.66
2025	5/9/2017	27.81	16.8	29.6	9.8	19.8	0	29.7	27.6	15.3	32.3	32.4	17.3	17.1	17.1	16.6	16.2	0.1	0.1	0.3	0.2	0.8	19.08	17.4	9.28	21.23	21.33	12.94	143	0.8	79	17.6	17.2	15.8	15.8	60	566.9
2025	5/10/2017	27.81	16.4	30.3	13	21.9	0	28.6	26.4	14.9	31.4	32.2	18	17.7	17.6	16.8	16.1	0.1	0.1	0.3	0.2	0.8	18.16	16.54	9.07	20.44	21.16	12.95	156	1.1	92	18.4	17.9	16.7	16.6	60	569.3
2025	5/11/2017	27.81	18.2	30.1	15.5	22.5	0	27.9	25.9	14.1	30.5	31.4	18.4	18.2	18	17.1	16.1	0.1	0.1	0.3	0.2	0.8	17.65	16.12	8.64	19.75	20.46	12.95	172	1.5	84	18.9	18.4	17.4	17.3	60	550.58
2025	5/12/2017	28.04	17.4	27.1	17.4	22.3	0.23	31.4	33.7	14.7	30.2	30.6	18.6	18.4	18.3	17.3	16.3	0.1	0.1	0.3	0.2	0.9	20.42	22.37	8.95	19.51	19.77	12.95	169	1.6	96	19	18.5	18	17.8	61	323.13
2025	5/13/2017	28.7	17.3	25.2	16.3	19.4	0.66	31.6	32.1	15.6	30.2	31.2	18.3	18.1	18.2	17.5	16.4	0.1	0.1	0.3	0.2	0.8	20.6	21.06	9.45	19.46	20.28	12.92	255	0.9	97	18.8	18.4	17.9	17.8	64	309.71
2025	5/14/2017	28.7	12.4	26.2	12.2	18.7	0	30.2	29.2	14.6	29.5	31.1	17.9	17.8	18.1	17.5	16.5	0.1	0.1	0.3	0.2	0.8	19.44	18.65	8.9	18.94	20.21	12.93	320	0.4	96	18.7	18.2	17.8	17.6	65	466.02
2025	5/15/2017	28.7	13.4	29	9.3	18.8	0	29	27.7	14.5	28.3	30.5	17.9	17.7	18	17.5	16.5	0.1	0.1	0.3	0.2	0.9	18.49	17.48	8.84	17.94	19.7	12.91	222	0.6	96	18.6	18.1	17	16.9	64	598.42
2025	5/16/2017	28.7	17.5	30.4	12.2	21.1	0	28	26.5	13.7	27.3	30.2	18.6	18.3	18.3	17.5	16.6	0.1	0.1	0.3	0.2	0.8	17.77	16.6	8.41	17.21	19.46	12.93	168	0.9	94	19.1	18.5	17.3	17.2	62	581.67
2025	5/17/2017	28.7	22.1	31.3	16.2	24.2	0	27	25.1	13.2	26.4	28.9	19.4	19.1	18.8	17.7	16.6	0.1	0.1	0.3	0.2	0.9	16.96	15.57	8.12	16.51	18.4	12.95	179	1.9	68	19.8	19.1	18.2	18	61	514.7
2025	5/18/2017	28.7	23.1	30.3	19.7	24.7	0	25.9	24.5	13	25.7	29.1	19.7	19.4	19.2	18	16.7	0.1	0.1	0.3	0.2	0.9	16.13	15.11	8.05	16.02	18.61	12.95	174	3.2	70	20.2	19.5	19	18.7	61	515.11
2025	5/19/2017	28.7	24	31.6	20.6	25.6	0	24.7	23.2	13	24.7	29.3	20.4	19.9	19.6	18.3	16.8	0.1	0.1	0.3	0.2	0.9	15.26	14.2	8.03	15.26	18.77	12.98	178	2.6	88	20.8	20	19.4	19.1	61	529.46
2025	5/20/2017	28.7	24.4	32.1	22.5	26.1	0	23.9	22.2	12.7	23.9	28.8	20.9	20.4	20	18.6	16.9	0.1	0.2	0.3	0.2	0.9	14.73	13.55	7.86	14.7	18.32	12.99	181	2.1	83	21.2	20.5	20.2	19.8	62	406.74
2025	5/21/2017	28.7	19.6	30.8	19.5	24.2	0	23.1	21.5	12.6	23.4	28.8	20.5	20.2	20.1	18.9	17	0.1	0.2	0.3	0.2	0.9	14.12	13.08	7.86	14.34	18.33	12.97	178	1.6	97	21.1	20.5	20.5	20.2	64	374.3
2025	5/22/2017	28.75	15.9	28.2	15.9	21.7	0.05	22.5	21	12.3	23	27.9	19.8	19.6	19.8	18.9	17.2	0.1	0.1	0.3	0.2	0.9	13.75	12.73	7.68	14.1	17.68	12.97	121	0.3	89	20.6	20.2	19.8	19.6	66	359.74
2025	5/23/2017	28.75	17.5	23.2	13.7	18.7	0	21.8	20.4	12	22.5	28.6	19.1	18.9	19.3	18.8	17.3	0.1	0.1	0.3	0.2	0.9	13.29	12.35	7.55	13.77	18.23	12.94	315	0.2	96	19.8	19.6	19	18.8	67	253.45
2025	5/24/2017	28.88	15.2	27.2	15.2	21	0.13	20.8	19.4	12	21.9	27	19.1	19	19.3	18.7	17.4	0.1	0.2	0.3	0.2	1	12.62	11.68	7.52	13.37	16.94	12.98	271	0.3	96	19.8	19.3	18.9	18.7	66	451.36
2025	5/25/2017	30.07	10.2	22.2	10.2	15.2	1.19	29.5	30.3	14.4	21.8	27.7	17.3	17.3	18.3	18.4	17.4	0.1	0.1	0.3	0.2	0.9	18.91	19.53	8.79	13.27	17.51	12.83	130	0.4	97	19.1	19	16.6	17.3	68	278.93
2025	5/26/2017	30.08	16.4	25.5	9.9	17.5	0.01	27.6	27	13.8	21.4	27.7	18	17.8	18.2	18	17.4	0.1	0.1	0.3	0.2	0.9	17.41	17.01	8.45	12.98	17.48	12.9	158	1	88	18.4	17.9	16.7	16.8	67	622.13
2025	5/27/2017	30.08	25.2	30.6	16.4	24.3	0	26.4	25.6	13.8	20.9	28.2	19.7	19.2	18.9	18.1	17.4	0.1	0.1	0.3	0.2	0.9	16.49	15.92	8.45	12.69	17.9	12.93	174	3	73	19.8	19.2	17.8	17.6	65	615.16
2025	5/28/2017	30.08	22.9	31.5	22.4	26.8	0	25.3	24.5	13.4	20.6	27.3	20.9	20.3	19.9	18.5	17.4	0.1	0.1	0.3	0.2	0.9	15.68	15.13	8.27	12.48	17.23	12.95	172	2.4	75	21.2	20.4	19.6	19.2	65	431.81
2025	5/29/2017	31.56	21.5	28.2	17.8	22.2	1.48	32	33	16.9	20.5	30	20.3	19.9	19.7	18.8	17.4	0.1	0.1	0.3	0.2	0.9	20.99	21.81	10.18	12.44	19.31	12.95	163	1.2	96	21	20.3	19.2	19.2	71	465.19
2025	5/30/2017	33.49	19.4	26	18.9	21.8	1.93	34.1	35.2	23.1	38.2	32.6	20.2	20	20	19.1	17.6	0.1	0.1	0.3	0.2	0.8	22.77	23.75	14.13	26.5	21.43	12.91	165	0.5	98	20.7	20.2	19.8	19.6	75	284.65
2025	5/31/2017	33.49	19.4	31	16.2	23	0	31.5	31.4	21	36.4	32.2	20.5	20.2	20.2	19.2	17.7	0.1	0.1	0.3	0.2	0.8	20.54	20.42	12.77	24.8	21.15	12.97	176	0.7	97	21.2	20.5	19.6	19.5	74	595.19
2025	6/1/2017	33.49	19.3	31.1	17.6	23.2	0	30.3	29.4	19.2	35.1	31.6	20.7	20.4	20.3	19.3	17.8	0.1	0.1	0.3	0.2	0.8	19.53	18.79	11.61	23.67	20.61	12.93	174	0.5	96	21.4	20.7	20	19.8	73	526.03
2025	6/2/2017	33.49	20.9	28.7	17.9	22.5	0	29.8	28.6	18.5	34.5	32.7	20.6	20.3	20.3	19.4	17.8	0.1	0.1	0.3	0.2	0.8	19.15	18.19	11.15	23.12	21.53	12.91	182	0.5	96	20.9	20.4	20.2	19.9	73	277.26
2025	6/3/2017	33.69	20.4	27.9	19.9	22.4	0.2	30.1	29.1	18.6	34.2	31.9	20.8	20.5	20.4	19.5	17.9	0.1	0.1	0.3	0.2	0.8	19.38	18.56	11.22	22.89	20.9	12.87	190	0.4	98	21.1	20.6	20.3	20.1	74	272.06
2025	6/4/2017	33.69	22.1	31.6	19.2	24.5	0	28.8	27.7	17.9	32.9	32.2	21.3	20.9	20.7	19.6	18	0.1	0.1	0.3	0.2	0.8	18.36	17.52	10.77	21.72	21.14	12.95	184	1.3	96	21.8	21.1	20.4	20.2	73	526.03
2025	6/5/2017	34.51	21.7	28.6	21.3	23.4	0.82	34	36.3	21.3	33.8	31.5	21.3	20.9	20.9	19.8	18.1	0.1	0.1	0.3	0.2	0.8	22.69	24.74	12.95	22.49	20.5	12.89	171	1.3	98	21.9	21.2	21.1	20.8	76	282.57
2025	6/6/2017	34.53	21.2	30	21	24.1	0.02	31.5	32.3	19.7	34.7	31.5	21.5	21.2	21.1	20	18.2	0.1	0.1	0.3	0.2	0.8	20.5	21.17	11.91	23.32	20.5	12.97	180	1	97	22	21.4	21	20.8	76	462.28
2025	6/7/2017	34.59	19.4	29.3	19.4	23.6	0.06	30.9	30.6	19	34.3	31.6	21.5	21.2	21.1	20.1	18.3	0.1	0.1	0.3	0.2	0.8	20.08	19.83	11.45	22.96	20.6	12.95	261	0.3	95	22	21.4	21.1	20.9	76	352.98
2025	6/8/2017	34.59	15.3	29	15.3	21.6	0	29.4	28.4	17.6	33.1	32.1	20.5	20.5	20.8	20.1	18.4	0.1	0.1	0.3	0.2	0.8	18.84	18.03	10.61	21.9	21.07	12.93	338	0.5	95	21.5	21.2	20.5	20.5	74	624.21
2025	6/9/2017	34.59	14.5	27.6	12.8	19.3	0	28.1	27.4	17.4	32	31.3	19.8	19.8	20.3	19.9	18.5	0.1	0.1	0.3	0.2	0.8	17.79	17.26	10.5	20.99	20.39	12.93	341	0.3	97	20.6	20.5	19.6	19.6	71	510.33
2025	6/10/2017	34.59	16.3	29.6	11.8	20.2	0	26.9	25.8	16.9	31	31.6	20	19.8	20.2	19.7	18.5	0.1	0.1	0.3	0.2	0.8	16.88	16.06	10.21	20.13	20.63	12.93	182	0.5	96	20.6	20.2	19	19	69	644.7
2025	6/11/2017	34.59	19.7	31.2	14.7	22.7	0	26	25	16.5	30	30.9	20.6	20.3	20.4	19.7	18.5	0.1	0.1	0.3	0.2	0.8	16.2	15.47	9.95	19.32	20.05	12.93	170	1.1	92	21.1	20.5	19.4	19.3	68	583.96
2025	6/12/2017	34.59	24	32.6	18.2	25.7	0	24.7	24	16	28.7	30.6	21.6	21.2	20.9	19.8	18.5	0.1	0.1	0.3	0.2	0.8	15.24	14.76	9.69	18.25	19.76	12.94	180	1.3	82	22	21.3	20.2	20	67	584.38
2025	6/13/2017	34.59	21.3	32.3	21.3	25.8	0	24.1	22.9	15.9	27.9	29.6	21.9	21.5	21.3	20.1	18.5	0.1	0.2	0.3	0.2	0.9	14.82	14.02	9.63	17.63	19.01	12.95	177	1.6	94	22.2	21.6	21.4	21	68	366.7
2025	6/14/2017	34.59	22.7	32.6	20.1	26.1	0	23	22	15.3	26.8	29.8	22.4	22	21.7	20.3	18.6	0.1	0.2	0.3	0.2	0.8	14.05	13.43	9.26	16.85	19.14	12.93	186	1.2	96	22.9	22.1	21.3	21.1	68	548.08
2025	6/15/2017	34.59	23.7	33.2	22.1	27	0	21.8	21.2	14.4	25.8	29.2	22.7	22.3	22	20.6	18.7	0.1	0.2	0.3	0.2	0.8	13.25	12.85	8.78	16.05	18.67	12.93	166	0.9	96	23.2	22.5	22	21.6	68	519.38
2025	6/16/2017	35.16	23.7	31.9	20.2	25.3	0.57	26.4	29	16.2	25.6	34	22.6	22.1	21.9	20.7	18.8	0.1	0.1	0.3	0.2	0.6	16.52	18.55	9.78	15.93	22.67	12.9	160	0.8	98	22.8	22.3	21.7	21.8	70	287.14
2025	6/17/2017	35.58	19.1	33.3	19.1	23.8	0.42	28.7	32.5	15.8	25.2	33.2	21.7	21.6	21.8	20.9	18.9	0.1	0.1	0.3	0.2	0.6	18.3	21.39	9.56	15.64	21.97	12.86	161	1	98	23.3	22.5	21.7	21.6	71	369.93
2025	6/18/2017	35.58	24.4	32	18.2	24.8	0	26	27.7	16.2	24.7	33.3	22.7	22.3	22	20.8	19	0.1	0.1	0.3	0.2	0.6	16.21	17.5	9.77	15.28	22.11	12.96	172	1.2	96	23	22.3	21.2	21	71	431.39
2025	6/19/2017	35.71	21.3	32.1	21.2	24.8	0.13	26	26.8	16.1	24.3	33.7	22.3	22.1	22.1	21	19.1	0.1	0.1	0.3	0.2	0.6	16.21	16.83	9.71	14.99	22.45	12.87	175	1.1	98	23.5	22.7	22.3	22.1	73	286.83
2025	6/20/2017	35.71	20.1	30.2	20.1	24.2	0	24.3	25.6	15.2	23.6	33.2	22.4	22.1	22.1	21	19.2	0.1	0.1	0.3	0.2	0.6	14.98	15.95	9.25	14.5	21.94	12.97	228	0.2	97	23	22.4	22	21.8	74	415.17
2025	6/21/2017	35.71	21.1	31.2	18.4	24.5	0	22.6	24	14.9	22.7	32.4	22.4	22.2	22.1	21.1	19.3	0.1	0.1	0.3	0.2	0.6	13.8	14.76	9.04	13.87	21.3	12.96	203	0.4	95	23.2	22.4	21.7	21.5	72	582.09
2025	6/22/2017	35.82	23.1	28.1	20.3	23.4	0.11	22.6	23.4	14.7	22.5	33.1	22.1	21.8	21.9	21.1	19.3	0.1	0.1	0.3	0.2	0.6	13.78	14.32	8.92	13.73	21.88	12.93	211	0.9	96	22.4	22.2	21.9	21.7	73	282.46
2025	6/23/2017	36.14	25	31.6	22.9	26.1	0.32	24.5	27.8	15.6	22.2	32.6	23	22.6	22.4	21.2	19.4	0.1	0.1	0.3	0.2	0.6	15.14	17.59	9.46	13.53	21.45	12.94	182	2.4	88	23.5	22.8	22.1	21.8	73	374.82
2025	6/24/2017	36.83	21.9	28.4	21.9	24.8	0.69	28.8	35	16.6	22.4	32.3	22.6	22.4	22.4	21.3	19.5	0.1	0.1	0.3	0.2	0.6	18.35	23.54	10.03	13.65	21.24	12.84	161	2.9	98	23.2	22.7	22.6	22.3	76	139.05
2025	6/25/2017	36.83	19.7	30.3	19.2	23.9	0	25.3	28.4	16.3	21.6	32.8	22.2	22.1	22.3	21.3	19.5	0.1	0.1	0.3	0.2	0.6	15.69	18.02	9.85	13.15	21.66	12.98	15	0.3	92	23.1	22.5	22.2	22	76	503.67
2025	6/26/2017	36.83	15.6	30	15.6	22.4	0	23.4	25.7	15.5	20.9	32.4	21.4	21.5	21.9	21.3	19.6	0.1	0.1	0.3	0.2	0.6	14.32	16.03	9.39	12.65	21.32	12.92	337	0.4	96	22.7	22.1	21.4	21.4	74	623.58
2025	6/27/2017	36.83	18	28.2	14.5	21.1	0	22.2	24.2	15.2	20.6	32.3	21.2	21.1	21.4	21	19.7	0.1	0.1	0.3	0.2	0.6	13.52	14.93	9.23	12.48	21.23	12.97	241	0.2	96	21.7	21.5	20.5	20.6	72	409.45
2025	6/28/2017	36.83	19.3	31.1	16.2	22.8	0	21.1	22.6	15.2	20.2	31.9	21.5	21.4	21.6	20.9	19.7	0.1	0.2	0.2	0.2	0.6	12.82	13.82	9.24	12.21	20.9	12.94	205	0.4	95	22.3	21.7	20.5	20.5	71	578.45
2025	6/29/2017	36.83	23.5	32.2	18.1	24.9	0	19.6	21.5	14.6	19.5	31.5	22.1	21.8	21.8	20.9	19.7	0.1	0.1	0.3	0.2	0.6	11.86	13.04	8.88	11.74	20.57	12.94	185	1.4	85	22.7	22.1	20.9	20.9	69	592.9
2025	6/30/2017	36.83	23.8	32.2	21.4	25.9	0	18.6	20	14.2	19.5	30.3	22.6	22.3	22.2	21.1	19.7	0.2	0.2	0.2	0.2	0.7	11.2	12.07	8.65	11.74	19.59	12.93	181	2	93	23.2	22.5	21.8	21.6	69	466.54
2025	7/1/2017	37.07	23.6	31.6	23.6	26.3	0.24	19.8	21.2	14.3	19	31.1	23.2	22.9	22.6	21.3	19.7	0.1	0.1	0.2	0.2	0.7	11.94	12.86	8.72	11.49	20.18	12.93	164	1.6	97	23.9	23.1	22.4	22.1	71	390.42
2025	7/2/2017	37.07	20.9	33	20.9	26.8	0	17.8	20.1	13.2	18.7	30.4	23.1	22.9	22.8	21.6	19.7	0.2	0.2	0.3	0.2	0.7	10.73	12.16	8.16	11.3	19.63	12.96	148	1.2	92	24.3	23.4	22.9	22.5	71	604.45
2025	7/3/2017	37.07	22.8	31.5	19.5	25.2	0	16.7	18.6	13.7	18.7	29.9	23.2	23	22.8	21.6	19.8	0.2	0.2	0.2	0.2	0.7	10.08	11.22	8.43	11.25	19.25	12.93	151	1.1	96	23.9	23.2	22.3	22.2	72	431.29
2025	7/4/2017	37.57	23.4	30.6	22	25	0.5	24.7	27.4	15.4	18.5	25.3	23	22.7	22.7	21.7	19.9	0.1	0.1	0.2	0.2	0.9	15.26	17.27	9.31	11.15	15.68	12.92	162	0.8	98	23.6	23	22.8	22.5	73	282.78
2025	7/5/2017	37.62	23.6	32.8	22.8	26.8	0.05	21.9	24.5	14.8	18.5	24.7	23.6	23.4	23.1	21.8	20	0.1	0.1	0.2	0.2	0.9	13.31	15.15	9	11.12	15.29	12.95	163	1.1	96	24.4	23.7	22.8	22.5	73	502.74
2025	7/6/2017	37.68	23.8	32.4	22.4	27.1	0.06	19.3	21.9	14	18.6	24.2	23.9	23.6	23.4	22	20.1	0.2	0.2	0.2	0.2	1	11.64	13.35	8.55	11.21	14.88	12.95	157	1.9	97	24.6	23.9	23.2	22.9	73	479.96
2025	7/7/2017	37.83	22.1	32.2	21.8	26.6	0.15	18.8	21.4	13.5	18.2	23.6	23.8	23.6	23.4	22.2	20.2	0.2	0.2	0.2	0.2	1	11.32	13	8.32	10.96	14.49	12.93	152	1.1	97	24.8	24	23.3	23.1	73	568.05
2025	7/8/2017	37.83	23.5	33.7	21.3	26.8	0	16.9	20.1	13.5	18	24.3	24	23.8	23.6	22.3	20.2	0.2	0.1	0.2	0.2	0.9	10.18	12.13	8.32	10.83	14.98	12.92	133	0.4	97	25.1	24.2	23.1	23	73	537.99
2025	7/9/2017	37.83	20.9	28.8	20.9	25.2	0	16.1	18.5	13.2	17.9	24.3	23.5	23.3	23.3	22.3	20.3	0.2	0.2	0.2	0.2	0.9	9.76	11.15	8.13	10.76	14.98	12.94	86	0.2	97	24	23.8	23.5	23.3	74	250.95
2025	7/10/2017	37.83	20.5	33.2	18.3	25.1	0	14.1	17.4	12.4	17.6	23.1	23.2	23.1	23.2	22.3	20.4	0.2	0.2	0.2	0.2	1	8.61	10.5	7.74	10.63	14.18	12.9	172	0.5	96	24.2	23.6	22.4	22.4	72	596.02
2025	7/11/2017	37.83	21	34.2	18.5	25.9	0	13.1	15.6	12.3	17.2	23.3	23.3	23.2	23.2	22.2	20.5	0.2	0.2	0.2	0.2	1	8.11	9.46	7.69	10.39	14.3	12.9	175	0.8	96	24.4	23.7	22.3	22.3	70	609.75
2025	7/12/2017	37.83	23.4	34.4	19.4	26.3	0	12.4	15.2	11.9	17.1	21.3	23.7	23.4	23.3	22.2	20.5	0.2	0.2	0.2	0.2	1.1	7.75	9.24	7.47	10.3	12.94	12.96	169	0.7	97	24.7	23.8	22.5	22.4	69	488.28
2025	7/13/2017	37.83	23.9	33.9	22.3	27.1	0	12	14.8	11.5	16.7	20.1	24	23.7	23.5	22.3	20.5	0.2	0.2	0.2	0.2	1.1	7.55	8.98	7.28	10.07	12.14	12.93	165	1	94	25	24	23.2	22.9	69	498.89
2025	7/14/2017	37.84	22.1	34.3	22.1	27	0.01	11.7	13.4	11.6	16.8	19.3	23.8	23.6	23.6	22.4	20.6	0.2	0.2	0.2	0.2	1.2	7.38	8.25	7.33	10.13	11.68	12.91	157	0.6	96	25	24.1	23.4	23.2	69	523.22
2025	7/15/2017	37.84	23.1	34	21.5	26.9	0	11.3	13	10.9	16.7	19.6	24	23.7	23.6	22.4	20.6	0.2	0.2	0.2	0.2	1.1	7.16	8.04	6.99	10.05	11.85	12.94	160	0.7	94	25	24.1	23.1	23	69	473.41
2025	7/16/2017	40.03	21.3	32.6	21.3	24.6	2.19	27.7	33.1	17.2	17.7	25.5	23.2	23.1	23.3	22.5	20.7	0.1	0.1	0.3	0.2	0.8	17.5	21.88	10.38	10.67	15.86	12.89	176	0.5	98	24.2	23.8	23.2	23.1	71	331.86
2025	7/17/2017	40.03	21.7	33.5	20	25.4	0	24.6	26.4	16.8	17.1	25.1	23.8	23.5	23.5	22.5	20.7	0.1	0.1	0.2	0.2	0.8	15.21	16.55	10.16	10.31	15.58	12.93	339	0.2	96	24.8	23.8	22.7	22.6	72	539.34
2025	7/18/2017	40.03	22.5	34.2	20.1	26	0	22.6	23.9	15.7	16.8	25.3	23.9	23.6	23.6	22.6	20.8	0.1	0.1	0.2	0.2	0.8	13.79	14.71	9.5	10.12	15.68	12.92	214	0.2	97	24.9	24	23	22.9	71	573.25
2025	7/19/2017	40.03	23.7	35.7	21.4	27	0	21.2	21.9	14.4	16.9	24	24.3	23.9	23.8	22.6	20.9	0.1	0.1	0.2	0.2	0.8	12.86	13.33	8.79	10.21	14.76	12.94	170	0.4	97	25.2	24.2	23.3	23.1	71	504.92
2025	7/20/2017	40.03	25.1	36	22.4	28.4	0	19.2	20.2	14.1	16.5	23.8	24.9	24.4	24.2	22.8	20.9	0.1	0.2	0.2	0.2	0.8	11.6	12.2	8.62	9.94	14.62	12.93	116	0.2	97	25.7	24.6	23.7	23.5	70	586.25
2025	7/21/2017	40.03	24	35.7	23.6	28.5	0	16.8	18.3	13.5	16.6	23.5	24.9	24.6	24.4	23	21	0.2	0.2	0.2	0.2	0.8	10.13	11.01	8.28	10	14.44	12.91	124	0.3	97	25.9	24.9	24.3	24	70	553.07
2025	7/22/2017	40.03	24.7	36.1	22.9	28.8	0	15	16.8	12.7	16.7	22.9	25.2	24.8	24.6	23.2	21	0.2	0.2	0.2	0.2	0.8	9.14	10.14	7.87	10.06	14.02	12.92	67	0.3	92	26.2	25.1	24.2	24	70	567.53
2025	7/23/2017	40.03	24	35.3	22.8	27.4	0	13.9	15.4	12.5	16.6	22.5	24.6	24.4	24.4	23.3	21.2	0.2	0.2	0.2	0.2	0.8	8.5	9.33	7.77	10.04	13.73	12.92	143	0.6	91	25.8	25	24.4	24.1	70	384.9
2025	7/24/2017	40.06	23.6	35	22.5	27.3	0.03	12.9	14.6	12.1	16.3	21.5	24.6	24.4	24.4	23.2	21.2	0.2	0.2	0.2	0.2	0.9	8	8.88	7.55	9.83	13.09	12.95	156	0.9	97	25.7	24.8	23.9	23.8	70	511.16
2025	7/25/2017	40.13	23	34.8	23	27	0.07	12.3	13.4	11.7	16.4	20.6	24.4	24.2	24.3	23.3	21.3	0.2	0.2	0.2	0.2	0.9	7.67	8.23	7.38	9.88	12.46	12.96	162	0.6	97	25.8	24.8	24.2	23.9	71	536.22
2025	7/26/2017	40.14	23.8	35.2	21.5	26.9	0.01	11.9	12.9	11.3	16.2	20.3	24.6	24.3	24.3	23.2	21.3	0.2	0.2	0.2	0.2	0.9	7.46	8	7.19	9.81	12.26	12.93	163	0.6	97	25.8	24.8	23.7	23.6	71	533.83
2025	7/27/2017	40.14	23	34.9	22.4	27.6	0	11.1	12.4	11	15.9	18.6	24.6	24.4	24.4	23.3	21.4	0.2	0.2	0.2	0.2	1	7.09	7.71	7.02	9.59	11.24	12.92	153	0.6	95	25.8	24.9	23.9	23.8	71	540.59
2025	7/28/2017	40.14	25.8	34.8	21.7	28	0	10.9	12.5	10.9	15.9	16.1	25	24.7	24.5	23.3	21.4	0.2	0.2	0.2	0.2	1.1	6.98	7.75	6.96	9.59	9.73	12.95	152	0.6	95	25.6	24.8	23.8	23.7	70	456.35
2025	7/29/2017	41.53	24.8	30.3	23.8	25.7	1.39	25.1	28.7	11.9	21.5	16.7	24.3	24.1	24.1	23.3	21.5	0.1	0.1	0.2	0.2	1.1	15.56	18.28	7.46	13.07	10.07	12.84	125	0.6	98	25	24.6	24.1	24	73	179.92
2025	7/30/2017	41.54	18.9	31.8	18.2	25.4	0.01	20.5	23.2	12.3	18.8	15.5	23.4	23.5	24	23.3	21.5	0.1	0.1	0.2	0.2	1.2	12.4	14.19	7.69	11.35	9.41	12.93	14	0.4	95	24.7	24.2	23.4	23.5	72	512.2
2025	7/31/2017	41.54	19.9	32	16.9	23.6	0	17.2	20.5	11.7	16.9	16.4	23.2	23.2	23.5	23	21.6	0.2	0.1	0.2	0.2	1.1	10.36	12.4	7.37	10.19	9.87	12.95	298	0.3	96	23.9	23.5	22.3	22.5	70	580.74
2025	8/1/2017	41.54	21.1	33.1	17.4	24.5	0	14.6	17.8	11.6	16.2	16.1	23.3	23.2	23.4	22.8	21.5	0.2	0.2	0.2	0.2	1.1	8.9	10.73	7.31	9.76	9.76	12.93	192	0.3	94	23.9	23.5	22.2	22.4	69	482.04
2025	8/2/2017	41.54	23	31.4	19.7	24.8	0	13.1	16.2	11.6	16	15.1	23.4	23.2	23.4	22.8	21.5	0.2	0.2	0.2	0.2	1.2	8.09	9.77	7.32	9.68	9.15	12.93	114	0.3	96	23.9	23.4	22.6	22.6	69	366.6
2025	8/3/2017	41.54	21.5	32	21.3	25.1	0	12.2	14.7	11.4	16	13.4	23.2	23.1	23.3	22.8	21.5	0.2	0.2	0.2	0.2	1.3	7.64	8.96	7.21	9.65	8.25	12.95	196	0.3	95	23.8	23.4	22.9	22.8	70	377.1
2025	8/4/2017	41.54	20.1	33	19.7	25.1	0	11.3	13.5	10.9	15.6	11.9	23	23	23.3	22.7	21.5	0.2	0.2	0.2	0.2	1.4	7.18	8.31	6.96	9.47	7.47	12.93	174	0.4	96	23.8	23.5	22.5	22.6	69	498.58
2025	8/5/2017	41.54	20.5	32.7	19.1	25.2	0	10.7	12.6	10.7	15.4	9.1	23.3	23.2	23.4	22.7	21.5	0.2	0.2	0.2	0.2	1.7	6.91	7.85	6.9	9.33	6.12	12.95	123	0.3	95	24.2	23.6	22.3	22.4	69	479.02
2025	8/6/2017	41.54	21.7	32.4	17	24.3	0	10.6	12	10.5	15.4	6.3	22.9	22.9	23.2	22.6	21.4	0.2	0.2	0.2	0.2	2.1	6.84	7.54	6.8	9.31	4.93	12.91	179	0.4	82	23.7	23.3	22	22.1	68	554.22
2025	8/7/2017	41.87	24.3	30.4	20.4	25.2	0.33	20.1	20.7	10.1	15.3	6.2	23.6	23.3	23.3	22.6	21.4	0.1	0.2	0.2	0.2	2.1	12.15	12.51	6.61	9.3	4.91	12.95	174	1.4	96	23.9	23.4	22.5	22.4	68	312.94
2025	8/8/2017	42.59	22.4	28.8	22.4	24.8	0.72	26.4	23.7	10.3	15.4	4.4	23.3	23.2	23.4	22.7	21.4	0.1	0.1	0.2	0.2	2.5	16.51	14.54	6.71	9.35	4.19	12.83	150	0.5	97	24	23.6	23.3	23.2	71	155.58
2025	8/9/2017	42.69	22.5	28.6	22.4	24.2	0.1	20.6	21.2	10.2	15.7	8	23.2	23.1	23.3	22.7	21.4	0.1	0.2	0.2	0.2	1.8	12.5	12.86	6.66	9.49	5.64	12.92	255	0.4	97	23.8	23.4	23	22.8	72	279.86
2025	8/10/2017	42.72	22.8	30.6	21.6	25	0.03	18	19.7	10.4	15.6	6.3	23.5	23.3	23.4	22.7	21.4	0.1	0.1	0.2	0.2	2.1	10.82	11.92	6.75	9.44	4.95	12.95	212	0.3	98	24	23.6	22.9	22.7	73	325.42
2025	8/11/2017	43.43	23.4	31.1	22.5	25.1	0.71	24.5	28.4	10.5	15.5	7.2	23.7	23.5	23.6	22.7	21.4	0.1	0.1	0.2	0.2	1.9	15.12	18.02	6.8	9.41	5.31	12.91	160	0.5	98	24.1	23.7	23.2	23	74	296.09
2025	8/12/2017	43.43	22.2	31.8	22.1	25.1	0	20.6	24	11.3	15.8	8	23.5	23.4	23.6	22.8	21.4	0.1	0.1	0.2	0.2	1.8	12.46	14.78	7.19	9.55	5.64	12.95	163	0.4	97	24.5	23.9	23.5	23.3	75	308.57
2025	8/13/2017	43.43	22	33.2	21.7	25.9	0	17.5	21.2	11.2	15.7	7.1	23.8	23.7	23.8	22.9	21.4	0.2	0.1	0.2	0.2	1.9	10.54	12.88	7.11	9.5	5.26	12.94	91	0.2	92	24.5	24	23.1	23	74	468.62
2025	8/14/2017	43.69	23.6	28.6	20	24.3	0.26	16.8	19.5	11.4	15.6	8.7	23.6	23.4	23.5	22.8	21.5	0.2	0.2	0.2	0.2	1.7	10.14	11.78	7.22	9.43	5.95	12.89	269	0.2	98	23.9	23.7	22.9	22.9	75	194.69
2025	8/15/2017	44.93	24	29.2	22.9	24.6	1.24	26.7	31.1	16.6	15.6	8	23.6	23.4	23.5	22.8	21.5	0.1	0.1	0.2	0.2	1.8	16.74	20.17	10.01	9.45	5.66	12.83	146	0.7	98	23.8	23.4	23	23	76	172.02
2025	8/16/2017	45	24.2	33.6	23.4	27.6	0.07	23.4	25.9	15.2	15.8	7.2	24.5	24.3	24.1	23	21.5	0.1	0.1	0.2	0.2	1.9	14.35	16.13	9.2	9.56	5.28	12.96	165	0.9	93	25.1	24.5	23.5	23.3	76	478.3
2025	8/17/2017	45	23.9	32.6	23.3	27	0	22	23.6	15.1	15.7	6.3	24.5	24.3	24.3	23.2	21.5	0.1	0.1	0.2	0.2	2.1	13.39	14.48	9.14	9.52	4.94	12.89	163	1.5	94	25.1	24.5	24	23.8	77	309.92
2025	8/18/2017	45	23.4	32.5	23.1	26.9	0	20.1	21.8	14.4	16	9.3	24.5	24.4	24.4	23.3	21.6	0.1	0.1	0.2	0.2	1.6	12.17	13.25	8.77	9.65	6.23	12.97	164	1.6	96	25.2	24.7	24	23.8	76	369.51
2025	8/19/2017	45	23	33.5	21.6	26.2	0	18.7	20.2	13.9	15.5	7.1	24.2	24.1	24.3	23.3	21.7	0.1	0.2	0.2	0.2	1.9	11.25	12.22	8.51	9.41	5.26	12.93	142	0.3	97	25	24.5	23.8	23.7	76	489.63
2025	8/20/2017	45	24.1	34.7	22.4	27.6	0	16.8	18.6	12.9	15.8	7	24.8	24.6	24.5	23.4	21.7	0.2	0.2	0.2	0.2	1.9	10.11	11.2	7.98	9.54	5.24	12.93	132	0.3	97	25.4	24.8	23.8	23.7	74	490.05
2025	8/21/2017	45.01	23.6	35.6	23.2	27.6	0.01	15.4	17	12.8	15.6	3.2	24.8	24.6	24.7	23.6	21.7	0.2	0.2	0.2	0.2	2.7	9.33	10.23	7.95	9.45	3.74	12.95	172	0.3	96	25.7	25.1	24.2	24.1	74	413.92
2025	8/22/2017	45.01	23.3	35.4	23	27.6	0	13.9	15.3	12.1	15.7	4.2	24.7	24.6	24.7	23.6	21.8	0.2	0.2	0.2	0.2	2.4	8.52	9.29	7.57	9.48	4.13	12.93	176	0.4	97	25.8	25.2	24.2	24.1	74	431.29
2025	8/23/2017	45.24	22.3	34.6	22.3	27.4	0.23	16.7	20.3	11.5	15.6	1.9	24.4	24.4	24.6	23.7	21.9	0.2	0.2	0.2	0.2	3.1	10.08	12.29	7.3	9.45	3.29	12.91	163	0.7	97	25.7	25.1	24.1	24	73	476.32
2025	8/24/2017	45.24	19.3	32.3	19.2	24.9	0	14.5	16.1	11.6	15.4	3.1	23.6	23.7	24.2	23.6	21.9	0.2	0.2	0.2	0.2	2.7	8.86	9.72	7.33	9.34	3.7	12.93	223	0.1	96	24.9	24.4	23.6	23.7	74	443.14
2025	8/25/2017	45.24	18.7	30.6	17.3	22.5	0	12.5	14	11.1	15.7	0.5	22.5	22.6	23.4	23.2	22	0.2	0.2	0.2	0.2	3.5	7.76	8.55	7.07	9.48	2.84	12.89	295	0.1	90	23.6	23.7	22.4	22.6	72	535.91
2025	8/26/2017	45.24	20.8	31.9	16.1	23.1	0	11.3	12.7	10.2	15.2	0	22.6	22.7	23.1	22.9	21.9	0.2	0.2	0.2	0.2	6.8	7.18	7.86	6.63	9.22	1.46	12.93	267	0.1	79	23.3	23	21.4	21.7	69	530.82
2025	8/27/2017	45.24	23	28.6	19.4	23.8	0	11.2	12.5	10.3	15.3	0	23.1	22.9	23.1	22.7	21.8	0.2	0.2	0.2	0.2	5	7.15	7.77	6.68	9.26	1.97	12.85	221	0.1	97	23.4	23	22	22	69	193.96
2025	8/28/2017	45.24	22.9	31.3	22.1	24.8	0	11	12.1	10.1	15.4	0	23.2	23	23.2	22.8	21.8	0.2	0.2	0.2	0.2	10.8	7.01	7.58	6.6	9.31	0.92	12.94	168	0.2	97	23.9	23.4	22.8	22.7	69	262.08
2025	8/29/2017	45.29	19	27.4	19	23.6	0.05	10.6	11.7	9.9	15	0	22.4	22.5	23	22.7	21.7	0.2	0.2	0.2	0.2	4	6.85	7.39	6.51	9.11	2.4	12.93	170	0.8	96	23.3	23	22.4	22.5	71	251.78
2025	8/30/2017	45.29	21.4	30	16.9	22.7	0	10	11.7	9.6	15.1	-99.9	22.5	22.4	22.8	22.5	21.7	0.2	0.2	0.2	0.2	-5.5	6.56	7.35	6.36	9.15	-1.79	12.93	215	0.3	93	23	22.6	21.5	21.6	71	361.92
2025	8/31/2017	45.99	23.2	26.4	20.9	22.8	0.7	26.5	26.1	14.5	15	-99.9	22.5	22.4	22.7	22.4	21.7	0.1	0.1	0.3	0.2	-5.2	16.62	16.3	8.84	9.11	-1.9	12.82	252	0.6	97	22.7	22.4	22.1	22	72	148.72
2025	9/1/2017	49.07	19	24.9	18.7	22.5	3.08	35.9	38.3	20.4	37.1	0	21	21.4	22.3	22.5	21.6	0.1	0.1	0.3	0.2	29.1	24.32	26.61	12.34	25.48	0.34	12.81	213	1.5	98	22.9	22.6	20.3	21.4	76	81.43
2025	9/2/2017	49.08	18.5	29	18.3	22.4	0.01	30.2	30	18.3	32.8	0	21.7	21.8	22.3	22.2	21.5	0.1	0.1	0.3	0.2	10.2	19.48	19.32	11.06	21.68	0.96	12.97	64	0.4	97	22.3	22.1	21	21.2	77	423.28
2025	9/3/2017	49.08	17.7	29.9	16.7	22	0	28.7	26.6	17.6	30.5	0	21.6	21.7	22.2	22	21.5	0.1	0.1	0.3	0.2	6.5	18.25	16.66	10.6	19.68	1.5	12.97	94	0.3	97	22.3	22	21	21.2	76	450.63
2025	9/4/2017	49.08	20	31.3	15.9	22.4	0	27.1	24.5	16.6	28.7	0	21.8	21.8	22.2	21.9	21.4	0.1	0.1	0.3	0.2	6.6	17.04	15.15	10.01	18.26	1.5	12.95	139	0.3	97	22.3	22	20.7	20.9	74	410.38
2025	9/5/2017	49.08	22.1	32.2	18.5	24.7	0	25.5	22.6	15.7	26.9	0	22.5	22.4	22.5	22	21.3	0.1	0.1	0.3	0.2	6.5	15.88	13.78	9.51	16.91	1.5	12.97	175	0.8	94	23.1	22.6	21.3	21.4	73	422.76
2025	9/6/2017	49.08	15	29.5	15	22.6	0	24.6	21.5	15.6	25.8	0	21.4	21.6	22.3	22.1	21.3	0.1	0.1	0.3	0.2	31	15.22	13.06	9.46	16.09	0.32	12.93	107	0.3	94	23	22.5	21.4	21.6	74	228.38
2025	9/7/2017	49.08	11	27.4	11	17.8	0	23	19.9	14.8	24.1	0	19.5	20	21.2	21.7	21.3	0.1	0.2	0.2	0.2	6.6	14.09	11.99	9.01	14.86	1.5	12.95	109	0.2	96	21.4	21.6	19.5	20	73	489.53
2025	9/8/2017	49.08	11.8	26.9	9	16.3	0	21.5	18.8	14.1	22.7	0	18.9	19.2	20.4	21.2	21.2	0.1	0.1	0.3	0.2	5	13.06	11.32	8.6	13.88	1.97	12.94	162	0.2	96	19.8	20	18.3	18.8	70	442.62
2025	9/9/2017	49.08	14.1	28	10	17.7	0	20.2	17.1	13.6	21.2	0	19.1	19.3	20.2	20.7	21.1	0.1	0.2	0.2	0.2	6.5	12.21	10.3	8.38	12.9	1.51	12.9	231	0.2	96	19.8	19.7	17.9	18.3	68	484.33
2025	9/10/2017	49.08	16.7	29	13.4	19.8	0	18.6	16	12.8	20	0	19.6	19.7	20.3	20.5	20.9	0.1	0.2	0.3	0.2	10	11.23	9.65	7.94	12.08	0.99	12.95	243	0.2	86	20.3	20	18.4	18.7	67	467.48
2025	9/11/2017	49.08	14	28.4	14	19.8	0	17	15.1	13	19.1	0	19.5	19.6	20.3	20.5	20.7	0.2	0.2	0.2	0.2	6.4	10.22	9.16	8.04	11.52	1.52	12.94	250	0.3	95	20.4	20	18.8	19	66	449.28
2025	9/12/2017	49.08	18.3	26.4	13	19.1	0	15.6	13.8	12.5	18.3	-99.9	19	19.2	20	20.3	20.6	0.2	0.2	0.2	0.2	-26	9.45	8.47	7.77	11	-0.38	12.96	276	0.4	70	19.7	19.6	18.6	18.8	65	377.94
2025	9/13/2017	51.22	16.5	18.3	14.5	15.9	2.14	34.8	36.1	17.6	18.2	0	17.7	17.8	18.9	19.8	20.5	0.1	0.1	0.3	0.2	26.1	23.38	24.55	10.61	10.97	0.38	12.79	47	0.1	98	19	19.2	16.8	17.5	66	46.74
2025	9/14/2017	51.3	17.1	23.7	16.1	18.4	0.08	31.8	32.1	17.4	18.2	0	18.6	18.6	19.1	19.6	20.3	0.1	0.1	0.3	0.2	5	20.78	21	10.48	10.97	1.98	12.79	160	1	97	18.8	18.6	17.8	17.8	67	134.58
2025	9/15/2017	51.3	18.5	30.6	15.3	21.9	0	29.8	27.5	16.4	17.8	0.2	19.9	19.7	19.9	19.7	20.1	0.1	0.1	0.3	0.2	3.5	19.14	17.32	9.93	10.71	2.77	12.99	191	0.3	97	20.4	19.9	18.2	18.3	67	446.06
2025	9/16/2017	51.3	19.5	31.5	16.9	23.2	0	27.8	24.5	15.8	17.8	0	20.8	20.6	20.6	20	20	0.1	0.1	0.3	0.2	9.7	17.62	15.15	9.58	10.73	1.01	12.98	183	0.5	97	21.3	20.8	19.4	19.4	68	394.99
2025	9/17/2017	51.3	21.3	33.1	18.5	24.4	0	26.3	23.1	15.4	17.4	0	21.5	21.3	21.2	20.4	20	0.1	0.1	0.2	0.2	6.4	16.44	14.17	9.34	10.5	1.53	12.95	174	0.6	97	22.1	21.5	20.2	20.1	69	434.72
2025	9/18/2017	51.3	21.5	33.6	19.5	25.4	0	24.9	21.3	14.6	17.3	0	22	21.8	21.7	20.8	20	0.1	0.2	0.3	0.2	5	15.43	12.95	8.88	10.44	1.98	12.94	120	0.2	97	22.7	22	21	20.9	69	435.97
2025	9/19/2017	51.3	20.9	35	19.1	24.5	0	23.9	20.3	14.1	17.4	0	21.9	21.8	21.9	21	20.1	0.1	0.2	0.3	0.2	6.5	14.7	12.28	8.6	10.48	1.52	12.95	112	0.3	97	22.7	22.2	21.3	21.2	69	359.32
2025	9/20/2017	51.31	23	32.8	19.2	25.2	0.01	22.4	18.7	13.3	17.2	0	22.6	22.3	22.2	21.2	20.2	0.1	0.2	0.3	0.2	9.8	13.69	11.3	8.22	10.35	1	12.95	131	0.3	96	23	22.4	21.3	21.2	70	353.39
2025	9/21/2017	51.31	22.7	33.7	21.7	26.4	0	20.9	18.1	12.9	17	0	23	22.8	22.6	21.5	20.2	0.1	0.2	0.3	0.2	6.5	12.7	10.93	7.98	10.24	1.52	12.95	172	0.7	97	23.7	23.1	22.2	22	70	367.33
2025	9/22/2017	51.31	21.2	33.6	19.9	25.4	0	19.1	16.4	13	17	0	22.7	22.6	22.7	21.7	20.3	0.2	0.2	0.2	0.2	9.8	11.52	9.93	8.02	10.27	1	12.92	172	0.5	96	23.5	23	22.2	22.1	71	390.62
2025	9/23/2017	51.31	20.7	34.3	19.8	25	0	17.5	15.1	12.1	16.6	0	22.5	22.5	22.6	21.8	20.5	0.2	0.2	0.3	0.2	6.4	10.52	9.16	7.56	10.04	1.52	12.93	159	0.3	97	23.5	23	22	22	70	388.54
2025	9/24/2017	51.46	20.9	34.7	19.2	24.6	0.15	16.2	14.9	12.2	16.9	0	22.6	22.5	22.6	21.9	20.5	0.2	0.2	0.2	0.2	9.8	9.81	9.07	7.62	10.2	1	12.95	182	0.2	97	23.4	22.9	21.8	21.7	70	354.43
2025	9/25/2017	51.46	19.5	32.7	19.1	24	0	14.5	13.8	12	16.5	0	22.2	22.2	22.5	21.9	20.6	0.2	0.2	0.2	0.2	9.8	8.82	8.45	7.51	9.96	1	12.93	228	0.3	96	23.2	22.8	21.8	21.8	70	362.13
2025	9/26/2017	51.46	19.1	33	17.9	23.6	0	13.5	13.2	11.4	16	0	22	22	22.4	21.8	20.7	0.2	0.2	0.2	0.2	6.4	8.29	8.14	7.25	9.68	1.52	12.93	227	0.3	96	23	22.5	21.3	21.4	70	373.26
2025	9/27/2017	51.46	20.3	33	18.1	23.9	0	12.7	12.8	11.3	15.9	0	22.2	22.1	22.4	21.8	20.7	0.2	0.2	0.2	0.2	24.2	7.89	7.95	7.2	9.6	0.41	12.93	210	0	96	23	22.5	21.3	21.3	69	327.91
2025	9/28/2017	51.46	22.7	33.8	18.3	24.5	0	11.9	12.3	10.9	15.8	0	22.4	22.3	22.4	21.8	20.7	0.2	0.2	0.2	0.2	22.2	7.5	7.65	6.96	9.57	0.44	12.91	238	0	88	23.1	22.7	21.4	21.4	69	384.18
2025	9/29/2017	51.46	16.6	30.8	16.6	23	0	11.3	11.6	10.2	15.5	0	21.1	21.3	22	21.7	20.8	0.2	0.2	0.2	0.2	9.4	7.16	7.34	6.65	9.41	1.03	12.92	320	0	87	22.4	22.3	21.1	21.3	68	384.59
2025	9/30/2017	51.46	17.6	28.6	13.2	19.7	0	10.8	11.4	9.7	15.7	-99.9	20	20.2	21.2	21.4	20.8	0.2	0.2	0.2	0.2	-7.8	6.92	7.21	6.43	9.5	-1.24	12.88	324	0.1	68	21.1	21.3	19.8	20	66	410.38
2025	10/1/2017	0	15.3	27.4	15	19.4	0	10.5	10.5	9.8	15.2	-99.9	19.6	19.8	20.7	21	20.7	0.2	0.2	0.2	0.2	-8.6	6.78	6.79	6.44	9.2	-1.12	12.94	293	0.1	82	20.5	20.3	19.3	19.5	64	288.18
2025	10/2/2017	0	19.4	30.4	14.1	21.7	0	10.2	10.8	9.6	14.9	-99.9	20.2	20.2	20.9	20.9	20.6	0.2	0.2	0.2	0.2	7.1	6.67	6.91	6.37	9.05	1.36	12.93	193	1.2	66	21.1	20.7	19	19.2	63	345.38
2025	10/3/2017	0	21.3	25.9	16.9	21.2	0	10	10.1	9.4	14.8	-99.9	20.4	20.2	20.7	20.7	20.5	0.2	0.2	0.2	0.2	-15.5	6.56	6.61	6.29	9	-0.61	12.9	187	1.3	79	20.5	20.3	19.4	19.4	62	192.71
2025	10/4/2017	0	19.7	31	19.7	23.8	0	10	10.1	9.1	14.8	-99.9	20.9	20.9	21.2	20.8	20.4	0.2	0.2	0.2	0.2	14.8	6.57	6.58	6.14	9	0.64	12.91	189	1.3	84	21.7	21.2	20.1	20	62	391.35
2025	10/5/2017	0	15.6	30.1	15.6	21.4	0	10	9.6	9	14.7	-99.9	20.2	20.3	21	20.9	20.4	0.2	0.2	0.2	0.2	4.8	6.53	6.35	6.1	8.95	1.94	12.93	190	0.6	94	21.4	21	20	20.1	62	393.74
2025	10/6/2017	0	15.2	30.9	13.8	20.4	0	9.4	9.7	8.8	14.5	-99.9	20	20.1	20.8	20.7	20.4	0.2	0.2	0.2	0.2	21.1	6.29	6.43	6.02	8.81	0.44	12.91	190	0.5	96	21.1	20.8	19.2	19.4	61	360.26
2025	10/7/2017	0	19.2	31.4	13.5	21.3	0	9.2	9.5	9.1	14.4	-99.9	20.5	20.4	20.9	20.6	20.3	0.2	0.2	0.2	0.2	5.2	6.2	6.33	6.12	8.76	1.78	12.93	180	0.7	86	21.2	20.9	19	19.2	61	368.89
2025	10/8/2017	0	23.9	30.5	18.5	24.3	0	9.7	9.9	8.8	14.3	-99.9	22	21.7	21.5	20.8	20.2	0.2	0.2	0.2	0.2	5.3	6.43	6.51	6.01	8.72	1.73	12.93	176	1.7	91	22.1	21.6	20.1	20.1	61	229.84
2025	10/9/2017	0.21	21.7	33.2	21.5	25.4	0.21	12.1	10.9	8.9	14.7	-99.9	22.2	22.1	22.1	21.2	20.2	0.2	0.2	0.2	0.2	7.1	7.58	6.96	6.05	8.95	1.29	12.92	202	0.1	97	23.2	22.6	21.8	21.6	63	330.82
2025	10/10/2017	0.21	23.8	32.8	20.6	25.8	0	10.1	10.4	9	14.3	-99.9	22.9	22.6	22.4	21.4	20.3	0.2	0.2	0.2	0.2	5.4	6.59	6.73	6.09	8.75	1.68	12.94	193	0.9	94	23.4	22.8	21.7	21.6	65	278.93
2025	10/11/2017	0.22	17.4	32.8	17.4	25.6	0.01	10	10	8.7	14.4	-99.9	22.1	22.1	22.5	21.6	20.4	0.2	0.2	0.2	0.2	4.5	6.55	6.53	5.95	8.8	2.04	12.97	151	0.6	90	23.7	23.1	22.1	22.1	68	281.84
2025	10/12/2017	0.22	11.8	23.7	11.4	16.2	0	9.4	9.7	8	14.3	-99.9	18.8	19.1	20.5	21.2	20.5	0.2	0.2	0.3	0.2	3.8	6.28	6.39	5.64	8.71	2.38	12.91	93	0	96	22.1	22.1	18.8	19.1	70	311.27
2025	10/13/2017	0.22	12.5	24.2	10.2	15.6	0	9.2	9.3	8.5	14.2	-99.9	18.3	18.5	19.7	20.5	20.4	0.2	0.2	0.2	0.2	3.9	6.18	6.21	5.86	8.67	2.34	12.92	75	0.1	96	19.1	19.1	17.8	18.1	69	340.6
2025	10/14/2017	0.22	16	30.8	10.6	19	0	9.1	9.2	7.9	14	-99.9	19.2	19.2	19.9	20.2	20.3	0.2	0.2	0.2	0.2	2.5	6.16	6.17	5.59	8.58	3.59	12.95	267	0	90	19.9	19.6	17.4	17.8	68	370.24
2025	10/15/2017	0.22	21.9	33.8	14.7	23.4	0	9	9.1	8	14.3	-99.9	21.1	20.8	20.8	20.2	20.2	0.2	0.2	0.2	0.2	2.6	6.1	6.15	5.66	8.74	3.49	12.95	177	1.2	91	21.5	20.9	18.5	18.7	67	325.31
2025	10/16/2017	0.62	11.5	31.3	11.5	20	0.4	16.8	13.3	9.4	14	-99.9	18.4	18.9	20.2	20.5	20.1	0.2	0.2	0.3	0.2	3.6	10.12	8.19	6.25	8.56	2.52	12.92	154	0.5	91	21.7	21.2	18.4	18.9	69	210.39
2025	10/17/2017	0.63	5.7	21	5.7	12.8	0.01	12.8	11.9	8.1	14.2	-99.9	15.7	16.3	18.3	19.7	20.1	0.2	0.2	0.3	0.2	2.8	7.92	7.49	5.71	8.7	3.22	12.91	143	-99.9	95	18.4	18.9	15.7	16.3	69	391.04
2025	10/18/2017	0.63	7.7	24.2	3.4	12.1	0	10.5	10.7	7.7	14	-99.9	15.6	16.1	17.6	19	20	0.2	0.2	0.3	0.2	3.2	6.77	6.88	5.52	8.57	2.81	12.91	258	-99.9	96	16.7	16.7	14.4	15	67	387.61
2025	10/19/2017	0.63	11.2	24.8	5.9	14.2	0	9.5	9.8	7.8	14	-99.9	15.9	16.1	17.5	18.5	19.7	0.2	0.2	0.3	0.2	2.6	6.32	6.46	5.54	8.56	3.42	12.92	197	-99.9	84	16.8	16.7	14.6	15.1	66	385.53
2025	10/20/2017	0.63	10.7	26.6	6.4	15	0	9.2	9.6	7.1	13.9	-99.9	16.2	16.4	17.5	18.3	19.5	0.2	0.2	0.3	0.2	3.7	6.2	6.39	5.25	8.49	2.4	12.96	174	-99.9	95	17.1	16.9	14.8	15.2	65	341.64
2025	10/21/2017	0.63	16.8	26.5	8	17	0	9.3	9	7.4	13.8	-99.9	17.3	17.3	17.9	18.2	19.3	0.2	0.2	0.3	0.2	3.4	6.24	6.07	5.37	8.46	2.65	12.96	179	-99.9	85	17.8	17.4	15.3	15.6	64	324.17
2025	10/22/2017	0.63	22.5	29.1	14.9	21.6	0	9.1	9.4	7.1	13.8	-99.9	19.1	18.7	18.7	18.5	19.1	0.2	0.2	0.3	0.2	2.6	6.13	6.26	5.25	8.46	3.5	12.86	182	-99.9	78	19.1	18.7	16.8	16.9	64	302.33
2025	10/23/2017	0.83	14.4	23.4	14.4	19.7	0.2	9.2	8.8	7.2	14	-99.9	18	18.2	18.9	18.9	19	0.2	0.2	0.3	0.2	3.1	6.17	6	5.3	8.59	2.91	12.79	170	-99.9	96	19.4	19	18	18.2	66	88.4
2025	10/24/2017	0.86	11.4	22.2	11.4	15.4	0.03	9	8.8	6.8	13.8	-99.9	16.1	16.5	17.8	18.6	19	0.2	0.2	0.3	0.2	2.6	6.07	6.01	5.12	8.45	3.47	12.93	107	-99.9	83	18	18.2	16.1	16.5	68	329.99
2025	10/25/2017	0.86	3.6	20.4	3.6	11.6	0	8.6	8.9	6.9	13.5	-99.9	14.1	14.5	16.6	18.1	18.9	0.2	0.2	0.3	0.2	3.1	5.91	6.03	5.18	8.28	2.84	12.92	86	-99.9	89	16.1	16.5	14	14.5	66	308.67
2025	10/26/2017	0.86	11.1	19.2	1.3	10.2	0	8.5	8.6	6.6	13.4	-99.9	13.7	14.1	15.7	17.4	18.8	0.2	0.2	0.3	0.2	2.6	5.88	5.9	5.07	8.24	3.4	12.88	162	-99.9	54	14.2	14.5	12.7	13.2	63	361.92
2025	10/27/2017	0.86	14.6	27	7.2	17	0	8.4	8.9	6.4	13.6	-99.9	15.4	15.4	16.3	17.1	18.6	0.2	0.2	0.3	0.2	2.9	5.84	6.04	4.96	8.36	3	12.88	161	-99.9	59	15.8	15.6	13.2	13.6	60	353.08
2025	10/28/2017	1.75	5.6	20.4	5.5	11.5	0.89	23.6	26.2	12.9	13.6	-99.9	12.2	12.6	14.9	17	18.4	0.1	0.1	0.3	0.2	2.7	14.47	16.37	7.97	8.33	3.31	12.73	188	-99.9	97	15.7	15.6	11.5	12.6	61	79.77
2025	10/29/2017	1.76	-0.9	13.1	-0.9	5.6	0.01	18.4	20.9	11.3	13.8	-99.9	10.7	11.3	13.7	16.1	18.2	0.2	0.1	0.3	0.2	2.9	11.11	12.69	7.19	8.44	3.06	12.89	293	-99.9	95	12.2	12.6	10.7	11.3	62	355.16
2025	10/30/2017	1.76	3	14.5	-3.2	4.8	0	16.6	18.9	10.1	13.3	-99.9	10.5	10.9	12.9	15.3	17.9	0.2	0.2	0.3	0.2	3.6	10.04	11.42	6.59	8.21	2.47	12.83	208	-99.9	90	11	11.3	9.6	10.1	61	352.35
2025	10/31/2017	1.76	6.7	23.6	3	12.3	0	14.6	17	9.2	13.2	-99.9	12.5	12.7	13.7	15	17.6	0.2	0.2	0.3	0.2	3	8.9	10.27	6.18	8.15	3.03	12.87	198	-99.9	93	13	12.9	10.3	10.7	60	338
2025	11/1/2017	1.76	11.7	19.7	4.8	11.3	0	12.9	15.1	9.1	13.6	-99.9	12.8	12.9	13.9	15	17.3	0.2	0.2	0.3	0.2	3.7	7.97	9.19	6.14	8.34	2.43	12.9	192	-99.9	88	12.9	13	11.6	11.9	61	278.82
2025	11/2/2017	1.84	19	19.1	10.4	15.9	0.08	12.4	14	8.6	13.7	-99.9	15.3	15	15	15.2	17.1	0.2	0.2	0.3	0.2	5.1	7.72	8.59	5.9	8.4	1.75	12.78	174	-99.9	90	15.3	15	12.8	12.9	61	73.53
2025	11/3/2017	2	21	26.6	19	21.8	0.16	15.7	18.6	10.2	13.7	-99.9	17.8	17.4	16.9	16	16.9	0.2	0.2	0.3	0.2	3	9.5	11.19	6.65	8.41	2.99	12.79	176	-99.9	93	17.9	17.4	15.3	15	64	114.5
2025	11/4/2017	2.38	15.1	28.8	15.1	21.5	0.38	22.8	27.5	9.2	13.7	-99.9	17.6	17.6	17.7	16.9	16.9	0.1	0.1	0.3	0.2	3.3	13.95	17.34	6.19	8.4	2.73	12.81	171	-99.9	97	19.2	18.4	17.6	17.4	67	158.08
2025	11/5/2017	2.59	19.7	23.9	14.2	18.9	0.21	22.4	25.9	10.1	13.9	-99.9	18.2	17.9	17.8	17.1	17.1	0.1	0.1	0.3	0.2	3.3	13.66	16.18	6.61	8.53	2.74	12.77	172	-99.9	94	18.3	17.9	16.8	16.8	70	106.18
2025	11/6/2017	2.6	23.1	27.8	19.2	22.8	0.01	19.1	22.3	10	13.9	-99.9	19.1	18.7	18.5	17.6	17.2	0.1	0.1	0.3	0.2	4.2	11.52	13.61	6.56	8.52	2.14	12.85	177	-99.9	79	19.4	18.8	18	17.8	71	160.16
2025	11/7/2017	2.6	19.8	23.1	18	20.8	0	17.5	20.3	10.3	13.7	-99.9	18.6	18.5	18.7	18	17.3	0.2	0.2	0.3	0.2	3.7	10.53	12.27	6.71	8.41	2.47	12.77	163	-99.9	96	19.4	18.9	18.6	18.5	73	76.23
2025	11/8/2017	2.6	10.7	22	10.7	15.9	0	16	18.8	10.1	14.1	-99.9	16.2	16.4	17.7	18	17.5	0.2	0.2	0.3	0.2	3.2	9.68	11.36	6.59	8.61	2.84	12.73	97	-99.9	94	18.8	18.5	16.2	16.4	74	66.23
2025	11/9/2017	2.95	9	12.1	9	10.2	0.35	22.6	27.2	9.5	13.8	-99.9	13.9	14.5	16	17.3	17.6	0.1	0.1	0.3	0.2	4.1	13.78	17.16	6.31	8.44	2.23	12.69	74	-99.9	97	16.2	16.4	13.9	14.5	75	46.48
2025	11/10/2017	2.96	4	19	3.9	10.5	0.01	19.7	20.9	9.7	14	-99.9	13.1	13.6	15.2	16.6	17.6	0.1	0.2	0.3	0.2	4.1	11.92	12.64	6.43	8.54	2.23	12.97	60	-99.9	94	14	14.5	13.1	13.5	72	316.78
2025	11/11/2017	2.96	3.8	18.8	1.6	8.9	0	17.4	18.5	9.3	13.7	-99.9	12.3	12.8	14.5	16	17.4	0.2	0.2	0.3	0.2	4.1	10.51	11.16	6.22	8.43	2.22	12.96	54	-99.9	81	13.2	13.5	12	12.5	71	313.35
2025	11/12/2017	2.96	12.5	20.5	-0.5	9.5	0	15.7	16.4	9	13.6	-99.9	12.8	12.9	14.1	15.5	17.3	0.2	0.2	0.3	0.2	4.1	9.49	9.9	6.08	8.35	2.23	12.96	60	-99.9	72	12.9	12.9	11	11.6	69	303.78
2025	11/13/2017	2.97	8.4	19	8.2	13.2	0.01	14.5	15.6	9.1	13.6	-99.9	13.5	13.8	14.6	15.4	17	0.2	0.2	0.3	0.2	4.9	8.82	9.45	6.14	8.37	1.86	12.88	80	-99.9	97	14.2	14	12.8	12.9	69	133.02
2025	11/14/2017	2.97	5.1	19.7	4.5	10.7	0	13.3	14.6	8.6	13.5	-99.9	12.5	13	14.3	15.4	16.9	0.2	0.2	0.3	0.2	6.2	8.21	8.9	5.93	8.31	1.48	12.95	80	-99.9	94	13.7	13.8	12.5	13	69	306.18
2025	11/15/2017	2.97	7	20.4	1.6	9.7	0	12.2	13.7	8.5	13.6	-99.9	12.4	12.8	13.9	15.1	16.7	0.2	0.2	0.3	0.2	5	7.6	8.39	5.86	8.34	1.82	12.93	82	-99.9	88	13	13.1	11.3	12.1	68	302.43
2025	11/16/2017	2.97	13.4	20.6	6.2	13.3	0	11.7	12.7	8.2	13.4	-99.9	13.8	13.8	14.3	15	16.6	0.2	0.2	0.3	0.2	6.3	7.37	7.87	5.73	8.24	1.44	12.88	114	-99.9	91	13.8	13.8	12	12.4	68	144.87
2025	11/17/2017	2.97	7.8	21.9	7.3	13.7	0	11.3	11.9	8	13.7	-99.9	13.2	13.7	14.6	15.2	16.4	0.2	0.2	0.3	0.2	5.1	7.16	7.46	5.65	8.41	1.78	12.94	179	-99.9	92	14.4	14.3	13.2	13.6	68	261.25
2025	11/18/2017	2.97	19.4	24.8	5.6	15.8	0	11	11.5	7.9	13.6	-99.9	14.9	14.8	15	15.2	16.3	0.2	0.2	0.3	0.2	5.1	7.05	7.28	5.6	8.37	1.8	12.95	173	-99.9	67	14.9	14.8	12.4	12.9	67	230.46
2025	11/19/2017	3.25	6.6	26.5	6.6	17.5	0.28	21.2	20.5	7.7	13.6	-99.9	13.1	14.4	15.4	15.6	16.3	0.1	0.2	0.3	0.2	5.1	12.86	12.42	5.53	8.37	1.79	12.82	188	-99.9	76	16.6	16.1	13.1	14.4	68	68.78
2025	11/20/2017	3.25	-2	14.5	-2.1	6.2	0	17.3	17.5	7.7	13.9	-99.9	10.3	11.3	13.5	15.1	16.3	0.2	0.2	0.3	0.2	5.2	10.41	10.56	5.5	8.51	1.77	12.92	2	-99.9	92	13.1	14.4	10.3	11.3	67	301.81
2025	11/21/2017	3.25	3	14	-4.6	3.8	0	15.1	15.6	8	13.8	-99.9	10	10.5	12.5	14.3	16.2	0.2	0.2	0.3	0.2	5.2	9.16	9.44	5.63	8.48	1.77	12.9	127	-99.9	76	11	11.3	8.9	10	65	260.94
2025	11/22/2017	3.25	3	18	0.3	7.8	0	13.9	14	7.8	13.9	-99.9	10.7	11.1	12.5	13.9	16	0.2	0.2	0.3	0.2	6.5	8.53	8.59	5.56	8.54	1.41	12.93	163	-99.9	89	11.5	11.5	9.3	9.7	64	236.6
2025	11/23/2017	3.25	-2.1	13.8	-2.1	5.9	0	12.5	12.6	7.4	13.6	-99.9	9	9.9	11.9	13.7	15.8	0.2	0.2	0.3	0.2	6.6	7.76	7.83	5.37	8.34	1.38	12.88	163	-99.9	85	10.6	11.1	9	9.9	63	296.19
2025	11/24/2017	3.25	0.3	14.7	-4.5	3.6	0	12	11.9	7.3	13.6	-99.9	8.9	9.5	11.3	13.2	15.6	0.2	0.2	0.3	0.2	6.8	7.5	7.49	5.36	8.33	1.35	12.86	163	-99.9	82	9.7	10.1	7.7	8.9	61	289.64
2025	11/25/2017	3.25	10	19.6	-2	8.3	0	11.5	11.1	7.5	13.5	-99.9	10.2	10.4	11.6	12.9	15.4	0.2	0.2	0.3	0.2	4.6	7.26	7.07	5.42	8.29	2.03	12.94	164	-99.9	45	10.7	10.7	8.2	8.8	60	251.68
2025	11/26/2017	3.25	4.3	20.4	4.3	12.6	0	10.9	11.3	7.4	13.5	-99.9	10.9	11.3	12.2	13.1	15.2	0.2	0.2	0.3	0.2	9.8	6.98	7.19	5.37	8.32	0.94	12.91	169	-99.9	76	11.8	11.7	10.2	10.4	59	193.13
2025	11/27/2017	3.25	2	21.4	-0.5	8.9	0	10.7	10.9	7.4	13.2	-99.9	10.3	10.7	12	13.1	15.1	0.2	0.2	0.3	0.2	5.6	6.88	6.98	5.39	8.16	1.66	12.89	171	-99.9	77	11.4	11.4	9.3	10.1	59	284.65
2025	11/28/2017	3.25	7.3	21.6	-1.1	9.5	0	9.9	10	7.3	13.4	-99.9	10.5	10.7	11.9	12.9	14.9	0.2	0.2	0.3	0.2	5.6	6.52	6.57	5.34	8.24	1.66	12.89	170	-99.9	55	11.4	11.2	9	9.7	57	282.05
2025	11/29/2017	3.25	6.8	21.6	1.9	11.8	0	10.1	9.9	7.1	13.5	-99.9	10.9	11.2	12.1	12.9	14.8	0.2	0.2	0.3	0.2	10.8	6.61	6.51	5.24	8.32	0.85	12.91	168	-99.9	66	11.8	11.5	9.6	10	56	281.22
2025	11/30/2017	3.25	14.1	22.9	4.4	14	0	10.4	10.2	7.2	13.3	-99.9	12.5	12.4	12.8	13.1	14.7	0.2	0.2	0.3	0.2	7.6	6.76	6.62	5.31	8.17	1.22	12.93	170	-99.9	79	12.7	12.4	10.3	10.6	55	159.74
2025	12/1/2017	3.25	9.6	24.4	9.6	16.2	0	10.1	10.5	7.2	13.4	-99.9	12.7	12.9	13.5	13.5	14.7	0.2	0.2	0.3	0.2	4.8	6.61	6.78	5.31	8.23	1.94	12.94	101	-99.9	63	14	13.5	12.5	12.4	56	253.34
2025	12/2/2017	3.25	7.3	20.9	3.6	11.4	0	10.2	10.2	7.6	13.5	-99.9	11.8	12.1	13	13.6	14.7	0.2	0.2	0.3	0.2	7.4	6.62	6.63	5.48	8.28	1.24	12.91	9	-99.9	68	12.7	12.9	11.2	11.8	57	257.92
2025	12/3/2017	3.25	6	22.4	5.5	11.7	0	10.1	10	7.3	13.3	-99.9	11.7	12	12.9	13.5	14.7	0.2	0.2	0.3	0.2	11	6.6	6.56	5.33	8.21	0.84	12.9	9	-99.9	81	12.7	12.6	11.2	11.5	56	236.81
2025	12/4/2017	3.25	11.1	21.8	3.8	12.7	0	10	10.1	7.6	13.5	-99.9	12.4	12.4	13.1	13.5	14.7	0.2	0.2	0.3	0.2	7.4	6.53	6.59	5.45	8.3	1.24	12.93	105	-99.9	74	13	12.7	10.7	11.2	56	179.92
2025	12/5/2017	3.25	18	22.8	8.6	15.2	0	10.1	10.5	7.2	13.7	-99.9	13.7	13.4	13.6	13.6	14.7	0.2	0.2	0.3	0.2	7.4	6.59	6.78	5.3	8.4	1.24	12.92	167	-99.9	87	13.7	13.4	11.7	11.9	56	186.99
2025	12/6/2017	4.92	2.5	20	2.2	9.9	1.67	25.6	28.8	12.4	13.7	-99.9	11	11.8	13.1	13.9	14.7	0.1	0.1	0.3	0.2	7.5	15.96	18.38	7.71	8.4	1.23	12.74	350	-99.9	90	14.8	14.3	11	11.8	60	54.03
2025	12/7/2017	4.92	3.1	10.1	2.5	5.4	0	23.8	24.8	11.7	13.6	-99.9	10.2	10.7	12.1	13.3	14.7	0.1	0.1	0.3	0.2	5.7	14.67	15.37	7.39	8.34	1.61	12.74	64	-99.9	79	11	11.8	10.2	10.7	60	115.96
2025	12/8/2017	4.92	0.9	9.7	0.8	4.5	0	23.2	22.8	11.2	13.8	-99.9	8.9	9.5	11.2	12.9	14.7	0.1	0.2	0.3	0.2	7.5	14.21	13.92	7.11	8.46	1.22	12.85	360	-99.9	63	10.2	10.7	8.9	9.6	60	156.62
2025	12/9/2017	4.92	-4.9	5.6	-4.9	0.6	0	22.8	22	11	13.4	-99.9	7.3	7.8	10.1	12.2	14.5	0.1	0.1	0.3	0.2	7.5	13.91	13.43	7.04	8.25	1.23	12.76	0	-99.9	86	8.9	9.6	7.3	7.8	60	138.63
2025	12/10/2017	4.92	-3.4	10.7	-6.9	0.8	0	22.6	21.5	10.7	13.2	-99.9	6.8	7.4	9.3	11.5	14.3	0.1	0.1	0.3	0.2	11.5	13.8	13.04	6.9	8.15	0.8	12.88	52	-99.9	88	7.7	8	6.4	6.9	58	269.98
2025	12/11/2017	4.92	6.6	13.5	-6.1	4.2	0	22.5	21.3	11	13.6	-99.9	7.4	7.7	9.1	11	14.1	0.1	0.1	0.3	0.2	4.9	13.77	12.95	7.03	8.33	1.89	12.92	167	-99.9	57	7.7	7.9	5.9	6.6	58	270.61
2025	12/12/2017	4.92	10.9	20.7	-0.9	10.5	0	22.3	20.8	10.7	13.8	-99.9	8.7	8.8	9.6	10.9	13.8	0.1	0.2	0.3	0.2	31	13.6	12.58	6.9	8.47	0.3	12.95	188	-99.9	40	8.9	8.8	6.9	7.4	58	265.62
2025	12/13/2017	4.92	-2.9	12.9	-2.9	6.8	0	22.2	20.6	11	14	-99.9	7.3	7.9	9.5	11	13.6	0.1	0.2	0.3	0.2	8.2	13.51	12.46	7.03	8.54	1.13	12.91	333	-99.9	81	8.7	8.8	7.3	7.9	57	268.94
2025	12/14/2017	4.92	7.3	14.9	-4.9	5.6	0	22	20.2	10.3	13.7	-99.9	7.7	8	9.2	10.6	13.4	0.1	0.1	0.3	0.2	8.3	13.38	12.24	6.71	8.43	1.12	12.9	227	-99.9	52	8	8.1	6.2	7	55	265.2
2025	12/15/2017	4.92	-0.1	15.1	-1.1	6.3	0	22	19.8	10.1	13.7	-99.9	7.5	7.9	9.2	10.5	13.3	0.1	0.2	0.3	0.2	13.2	13.38	11.99	6.6	8.38	0.71	12.91	6	-99.9	78	8.4	8.3	7	7.4	55	259.06
2025	12/16/2017	4.92	0.7	9.5	-3.1	1.9	0	21.6	19.3	10	13.3	-99.9	6.5	7.1	8.6	10.3	13.1	0.1	0.2	0.4	0.2	38.7	13.14	11.67	6.56	8.17	0.24	12.85	352	-99.9	72	7.5	7.9	6.5	7	56	183.66
2025	12/17/2017	4.92	7.7	14.2	-1.4	6.3	0	21.1	19.2	10.1	13.7	-99.9	7.6	7.8	8.8	10.1	13	0.1	0.2	0.3	0.2	6.6	12.8	11.59	6.6	8.4	1.41	12.92	176	-99.9	53	7.8	7.8	5.8	6.5	55	251.16
2025	12/18/2017	6.26	9.2	10.1	4.7	7.9	1.34	30.8	31.8	13.7	14.5	-99.9	8.5	8.4	9.1	10	12.8	0.1	0.1	0.4	0.2	8.8	20	20.8	8.41	8.84	1.06	12.76	161	-99.9	97	8.5	8.4	6	7	56	63.02
2025	12/19/2017	6.27	8.3	9.4	7.8	8.6	0.01	29.7	29.3	13	14.5	-99.9	9	9.1	9.7	10.3	12.7	0.1	0.1	0.4	0.2	6.8	19.09	18.74	8.01	8.85	1.38	12.74	188	-99.9	98	9.2	9.1	8.5	8.4	58	62.23
2025	12/20/2017	9.06	15.3	17.2	8.3	13.3	2.79	38.6	38.9	16.3	38.8	-99.9	13.4	12.6	11.8	10.8	12.6	0.1	0.1	0.4	0.2	14.4	26.88	27.18	9.82	27.04	0.65	12.75	185	-99.9	98	13.7	12.6	9	9.1	59	45.12
2025	12/21/2017	10.04	9.9	17.3	9.9	13.5	0.98	33.7	33.7	14.5	37.3	35.8	11.9	12	12.3	11.8	12.4	0.1	0.1	0.4	0.2	0.6	22.39	22.45	8.85	25.67	24.31	12.72	283	-99.9	98	13.4	12.8	11.9	12	62	63.89
2025	12/22/2017	10.04	13.3	18	9	12	0	31.9	31.9	14.4	35	34.6	11.8	11.8	12.1	12	12.5	0.1	0.1	0.4	0.2	0.6	20.89	20.88	8.8	23.52	23.18	12.76	164	-99.9	94	12.3	12	11.4	11.5	64	145.08
2025	12/23/2017	10.06	22.4	22.8	13.3	19.4	0.02	31.7	31.2	14	34.2	33.7	14.2	13.5	13.2	12.3	12.7	0.1	0.1	0.4	0.2	0.6	20.72	20.27	8.56	22.84	22.45	12.73	177	-99.9	75	14.2	13.5	11.8	11.8	65	45.3
2025	12/24/2017	11.12	4.4	22.4	4.2	8.4	1.06	33.2	33.6	15.1	36.4	36.4	10.7	11.2	12.3	12.7	12.8	0.1	0.1	0.4	0.2	0.6	22	22.34	9.15	24.86	24.84	12.64	302	-99.9	91	15	14	10.7	11.2	70	47.28
2025	12/25/2017	11.14	-0.9	7	-1.1	4.2	0.02	31.6	31.7	14.4	35.2	35.9	8.4	9.6	11.2	12.3	13	0.1	0.1	0.4	0.2	0.6	20.65	20.7	8.8	23.74	24.38	12.6	294	-99.9	74	10.7	11.2	8.4	9.6	69	43.06
2025	12/26/2017	11.14	-0.3	2.9	-2.3	0.2	0	31.3	30.6	14.2	34.4	35.1	7.4	8.2	9.9	11.6	13	0.1	0.1	0.4	0.2	0.6	20.35	19.82	8.68	23.07	23.66	12.84	293	-99.9	65	8.4	9.6	7.4	8.2	68	138.01
2025	12/27/2017	11.15	2.2	8.2	-2.1	3.1	0.01	31.1	30.1	13.8	33.6	34.4	7.7	8.3	9.6	11	12.9	0.1	0.1	0.4	0.2	0.6	20.2	19.37	8.47	22.36	23.05	12.97	291	-99.9	72	8.1	8.5	7	7.8	67	215.9
2025	12/28/2017	11.16	-5.1	3.9	-5.1	-0.9	0.01	30.4	29.5	14.1	33.5	34.4	5.5	6.6	8.6	10.6	12.8	0.1	0.1	0.4	0.2	0.6	19.61	18.93	8.63	22.21	22.98	12.93	297	-99.9	60	7.6	8.3	5.5	6.6	66	196.87
2025	12/29/2017	11.16	-5.7	4	-8.2	-3.2	0	30.2	29.1	13.9	32.9	33.9	4.7	5.7	7.6	9.9	12.6	0.1	0.1	0.4	0.2	0.6	19.48	18.57	8.53	21.76	22.57	12.91	298	-99.9	82	5.5	6.6	4.5	5.6	65	268.01
2025	12/30/2017	11.16	1.8	9.9	-8.1	-0.1	0	30.1	28.7	13.2	32.7	33.7	5.4	5.9	7.5	9.4	12.3	0.1	0.1	0.4	0.2	0.6	19.36	18.27	8.13	21.53	22.41	12.92	288	-99.9	74	5.8	6.1	4	5	64	267.7
2025	12/31/2017	11.16	-0.8	9.1	-0.8	3.8	0	30	28.5	13.2	32.3	33	5.9	6.6	7.9	9.3	12.1	0.1	0.1	0.4	0.2	0.6	19.29	18.15	8.15	21.19	21.84	12.85	0	-99.9	72	7	7.1	5.4	5.9	64	123.55
