# Supplementary material for: Using solar radiation data in soil moisture diagnostic equation for estimating root-zone soil moisture
Source: PeerJ. 2022 Dec 12;10:e14561. doi: 10.7717/peerj.14561 (PMC9753742; doi:10.7717/peerj.14561)
Supplement: Supplemental Information 1 — These data were applied in simulation using the soil moisture diagnostic equation. [file peerj-10-14561-s001.zip › code_data/code_data/MS2025/radiation.m]

load rm2015.csv;
load rm2016.csv;
load MS2017.csv;

ra2=rm2015(:,3);
ra3=rm2016(:,3);
ra4=MS2017(:,38);

rad2 = 0.484583*ra2;
rad3 = 0.484583*ra3;
rad4 = 0.484583*ra4;


for i =1:365;
    doy(i) = i;
end;

for i= 1:365;
  radd(i)=   238.5+ 88.53  *sin(2*pi*(doy(i)+ 293.4)/365);
end;

for i=1:365;
    rat(i) = rad2(i)/radd(i);
end;

for i=1:365;
  rat2(i) = rad3(i)/radd(i);
  end;

  for i=1:365;
  rat3(i) = rad4(i)/radd(i);
  end;
