# Supplementary material for: Using solar radiation data in soil moisture diagnostic equation for estimating root-zone soil moisture
Source: PeerJ. 2022 Dec 12;10:e14561. doi: 10.7717/peerj.14561 (PMC9753742; doi:10.7717/peerj.14561)
Supplement: Supplemental Information 1 — These data were applied in simulation using the soil moisture diagnostic equation. [file peerj-10-14561-s001.zip › code_data/code_data/MS2025/Radiation_data/radea2012.csv]

2025	1/1/2012	276.34
2025	1/2/2012	280.21
2025	1/3/2012	287.39
2025	1/4/2012	285.23
2025	1/5/2012	182.74
2025	1/6/2012	283.06
2025	1/7/2012	224.01
2025	1/8/2012	75.03
2025	1/9/2012	45.5
2025	1/10/2012	43.37
2025	1/11/2012	61.07
2025	1/12/2012	33.86
2025	1/13/2012	168.04
2025	1/14/2012	300.28
2025	1/15/2012	296.4
2025	1/16/2012	287.51
2025	1/17/2012	74.65
2025	1/18/2012	68.38
2025	1/19/2012	303.81
2025	1/20/2012	212.15
2025	1/21/2012	134.41
2025	1/22/2012	65.21
2025	1/23/2012	88.81
2025	1/24/2012	297.65
2025	1/25/2012	322.05
2025	1/26/2012	195.85
2025	1/27/2012	75.79
2025	1/28/2012	321.94
2025	1/29/2012	304.95
2025	1/30/2012	338.12
2025	1/31/2012	325.81
2025	2/1/2012	248.18
2025	2/2/2012	205.54
2025	2/3/2012	334.25
2025	2/4/2012	48.97
2025	2/5/2012	54.51
2025	2/6/2012	120.27
2025	2/7/2012	295.03
2025	2/8/2012	301.07
2025	2/9/2012	208.96
2025	2/10/2012	195.74
2025	2/11/2012	78.64
2025	2/12/2012	330.49
2025	2/13/2012	386.12
2025	2/14/2012	97.81
2025	2/15/2012	86.98
2025	2/16/2012	173.62
2025	2/17/2012	177.5
2025	2/18/2012	244.19
2025	2/19/2012	66.06
2025	2/20/2012	297.31
2025	2/21/2012	409.6
2025	2/22/2012	410.74
2025	2/23/2012	144.32
2025	2/24/2012	372.55
2025	2/25/2012	295.83
2025	2/26/2012	407.55
2025	2/27/2012	420.09
2025	2/28/2012	391.59
2025	2/29/2012	121.75
2025	3/1/2012	119.81
2025	3/2/2012	416.21
2025	3/3/2012	249.89
2025	3/4/2012	350.66
2025	3/5/2012	447.45
2025	3/6/2012	456.57
2025	3/7/2012	385.66
2025	3/8/2012	300.5
2025	3/9/2012	114.23
2025	3/10/2012	401.17
2025	3/11/2012	480.17
2025	3/12/2012	156.98
2025	3/13/2012	169.29
2025	3/14/2012	354.88
2025	3/15/2012	419.41
2025	3/16/2012	408.23
2025	3/17/2012	404.47
2025	3/18/2012	255.93
2025	3/19/2012	384.64
2025	3/20/2012	379.51
2025	3/21/2012	384.86
2025	3/22/2012	81.16
2025	3/23/2012	375.29
2025	3/24/2012	474.58
2025	3/25/2012	464.89
2025	3/26/2012	439.58
2025	3/27/2012	495.22
2025	3/28/2012	490.54
2025	3/29/2012	441.64
2025	3/30/2012	409.37
2025	3/31/2012	281.01
2025	4/1/2012	466.83
2025	4/2/2012	467.29
2025	4/3/2012	466.72
2025	4/4/2012	167.01
2025	4/5/2012	380.42
2025	4/6/2012	323.65
2025	4/7/2012	522.35
2025	4/8/2012	544.92
2025	4/9/2012	418.72
2025	4/10/2012	534.2
2025	4/11/2012	426.47
2025	4/12/2012	390.22
2025	4/13/2012	535.34
2025	4/14/2012	500.8
2025	4/15/2012	501.37
2025	4/16/2012	436.16
2025	4/17/2012	227.54
2025	4/18/2012	98.04
2025	4/19/2012	531.92
2025	4/20/2012	560.88
2025	4/21/2012	386
2025	4/22/2012	257.87
2025	4/23/2012	507.07
2025	4/24/2012	575.59
2025	4/25/2012	562.02
2025	4/26/2012	467.29
2025	4/27/2012	422.71
2025	4/28/2012	382.36
2025	4/29/2012	540.93
2025	4/30/2012	458.62
2025	5/1/2012	426.82
2025	5/2/2012	462.73
2025	5/3/2012	403.22
2025	5/4/2012	350.09
2025	5/5/2012	497.04
2025	5/6/2012	442.32
2025	5/7/2012	508.33
2025	5/8/2012	285.34
2025	5/9/2012	308.94
2025	5/10/2012	493.73
2025	5/11/2012	576.73
2025	5/12/2012	426.93
2025	5/13/2012	176.59
2025	5/14/2012	103.63
2025	5/15/2012	549.37
2025	5/16/2012	468.31
2025	5/17/2012	581.86
2025	5/18/2012	483.59
2025	5/19/2012	575.81
2025	5/20/2012	540.59
2025	5/21/2012	561.11
2025	5/22/2012	436.16
2025	5/23/2012	601.81
2025	5/24/2012	602.49
2025	5/25/2012	572.62
2025	5/26/2012	559.4
2025	5/27/2012	548.91
2025	5/28/2012	433.66
2025	5/29/2012	389.65
2025	5/30/2012	537.85
2025	5/31/2012	370.61
2025	6/1/2012	308.48
2025	6/2/2012	509.35
2025	6/3/2012	449.73
2025	6/4/2012	498.52
2025	6/5/2012	292.41
2025	6/6/2012	440.72
2025	6/7/2012	611.27
2025	6/8/2012	611.95
2025	6/9/2012	459.19
2025	6/10/2012	421.46
2025	6/11/2012	393.19
2025	6/12/2012	371.41
2025	6/13/2012	228.11
2025	6/14/2012	591.55
2025	6/15/2012	605.57
2025	6/16/2012	543.89
2025	6/17/2012	455.77
2025	6/18/2012	570.11
2025	6/19/2012	542.3
2025	6/20/2012	568.75
2025	6/21/2012	526.22
2025	6/22/2012	571.71
2025	6/23/2012	576.38
2025	6/24/2012	564.07
2025	6/25/2012	606.02
2025	6/26/2012	587.78
2025	6/27/2012	635.78
2025	6/28/2012	616.28
2025	6/29/2012	598.84
2025	6/30/2012	576.61
2025	7/1/2012	522.35
2025	7/2/2012	536.14
2025	7/3/2012	570.46
2025	7/4/2012	575.13
2025	7/5/2012	529.76
2025	7/6/2012	560.77
2025	7/7/2012	428.64
2025	7/8/2012	468.65
2025	7/9/2012	236.78
2025	7/10/2012	277.25
2025	7/11/2012	382.47
2025	7/12/2012	152.3
2025	7/13/2012	146.26
2025	7/14/2012	371.64
2025	7/15/2012	362.86
2025	7/16/2012	278.62
2025	7/17/2012	411.77
2025	7/18/2012	332.99
2025	7/19/2012	516.08
2025	7/20/2012	525.77
2025	7/21/2012	550.05
2025	7/22/2012	410.4
2025	7/23/2012	395.24
2025	7/24/2012	503.65
2025	7/25/2012	463.3
2025	7/26/2012	500.12
2025	7/27/2012	449.16
2025	7/28/2012	421.57
2025	7/29/2012	532.15
2025	7/30/2012	507.98
2025	7/31/2012	400.14
2025	8/1/2012	127.79
2025	8/2/2012	436.62
2025	8/3/2012	253.42
2025	8/4/2012	252.74
2025	8/5/2012	455.89
2025	8/6/2012	278.05
2025	8/7/2012	413.36
2025	8/8/2012	532.95
2025	8/9/2012	478.91
2025	8/10/2012	458.28
2025	8/11/2012	322.62
2025	8/12/2012	534.55
2025	8/13/2012	517.45
2025	8/14/2012	242.14
2025	8/15/2012	418.27
2025	8/16/2012	316.24
2025	8/17/2012	402.88
2025	8/18/2012	263.23
2025	8/19/2012	172.48
2025	8/20/2012	510.72
2025	8/21/2012	445.85
2025	8/22/2012	378.48
2025	8/23/2012	503.31
2025	8/24/2012	503.54
2025	8/25/2012	473.1
2025	8/26/2012	237.35
2025	8/27/2012	295.03
2025	8/28/2012	483.25
2025	8/29/2012	472.99
2025	8/30/2012	415.76
2025	8/31/2012	90.85
2025	9/1/2012	279.41
2025	9/2/2012	343.94
2025	9/3/2012	433.2
2025	9/4/2012	443.12
2025	9/5/2012	453.83
2025	9/6/2012	442.55
2025	9/7/2012	422.37
2025	9/8/2012	385.66
2025	9/9/2012	313.84
2025	9/10/2012	475.27
2025	9/11/2012	470.59
2025	9/12/2012	447.56
2025	9/13/2012	411.77
2025	9/14/2012	395.81
2025	9/15/2012	395.69
2025	9/16/2012	285.34
2025	9/17/2012	239.86
2025	9/18/2012	57.91
2025	9/19/2012	287.51
2025	9/20/2012	456.46
2025	9/21/2012	444.94
2025	9/22/2012	370.96
2025	9/23/2012	433.66
2025	9/24/2012	376.2
2025	9/25/2012	294.01
2025	9/26/2012	317.95
2025	9/27/2012	356.82
2025	9/28/2012	384.75
2025	9/29/2012	297.31
2025	9/30/2012	219.91
2025	10/1/2012	62.28
2025	10/2/2012	79.91
2025	10/3/2012	388.85
2025	10/4/2012	358.07
2025	10/5/2012	313.73
2025	10/6/2012	273.94
2025	10/7/2012	124.72
2025	10/8/2012	309.05
2025	10/9/2012	273.83
2025	10/10/2012	371.07
2025	10/11/2012	264.25
2025	10/12/2012	200.87
2025	10/13/2012	219.79
2025	10/14/2012	311.9
2025	10/15/2012	147.97
2025	10/16/2012	370.96
2025	10/17/2012	193.46
2025	10/18/2012	318.97
2025	10/19/2012	336.3
2025	10/20/2012	350.78
2025	10/21/2012	357.16
2025	10/22/2012	331.63
2025	10/23/2012	334.36
2025	10/24/2012	346.1
2025	10/25/2012	272.8
2025	10/26/2012	228.8
2025	10/27/2012	43.22
2025	10/28/2012	328.32
2025	10/29/2012	344.39
2025	10/30/2012	337.67
2025	10/31/2012	328.43
2025	11/1/2012	271.66
2025	11/2/2012	325.81
2025	11/3/2012	314.3
2025	11/4/2012	310.31
2025	11/5/2012	276.11
2025	11/6/2012	91.54
2025	11/7/2012	184.34
2025	11/8/2012	234.95
2025	11/9/2012	311.11
2025	11/10/2012	300.16
2025	11/11/2012	297.54
2025	11/12/2012	256.96
2025	11/13/2012	220.02
2025	11/14/2012	311.22
2025	11/15/2012	227.09
2025	11/16/2012	267.22
2025	11/17/2012	294.23
2025	11/18/2012	294.92
2025	11/19/2012	288.88
2025	11/20/2012	280.44
2025	11/21/2012	270.41
2025	11/22/2012	273.49
2025	11/23/2012	259.58
2025	11/24/2012	193.8
2025	11/25/2012	279.3
2025	11/26/2012	277.59
2025	11/27/2012	95.99
2025	11/28/2012	175.56
2025	11/29/2012	272.12
2025	11/30/2012	265.39
2025	12/1/2012	256.16
2025	12/2/2012	242.71
2025	12/3/2012	-99.9
2025	12/4/2012	251.83
2025	12/5/2012	129.23
2025	12/6/2012	73.64
2025	12/7/2012	84.66
2025	12/8/2012	155.79
2025	12/9/2012	101.48
2025	12/10/2012	154.61
2025	12/11/2012	135.51
2025	12/12/2012	327.46
2025	12/13/2012	328.17
2025	12/14/2012	292.97
2025	12/15/2012	257.82
2025	12/16/2012	43.6
2025	12/17/2012	24.08
2025	12/18/2012	189.8
2025	12/19/2012	276.02
2025	12/20/2012	229.94
2025	12/21/2012	220.69
2025	12/22/2012	292.76
2025	12/23/2012	292.34
2025	12/24/2012	46.06
2025	12/25/2012	87.98
2025	12/26/2012	12.69
2025	12/27/2012	49.67
2025	12/28/2012	219.02
2025	12/29/2012	17.98
2025	12/30/2012	92.98
2025	12/31/2012	294.11
