# Supplementary material for: Using solar radiation data in soil moisture diagnostic equation for estimating root-zone soil moisture
Source: PeerJ. 2022 Dec 12;10:e14561. doi: 10.7717/peerj.14561 (PMC9753742; doi:10.7717/peerj.14561)
Supplement: Supplemental Information 1 — These data were applied in simulation using the soil moisture diagnostic equation. [file peerj-10-14561-s001.zip › code_data/code_data/MS2025/Radiation_data/radea2013.csv]

2025	1/1/2013	76.64
2025	1/2/2013	96.4
2025	1/3/2013	116.27
2025	1/4/2013	301.29
2025	1/5/2013	281.01
2025	1/6/2013	81.84
2025	1/7/2013	237.12
2025	1/8/2013	311.27
2025	1/9/2013	231.92
2025	1/10/2013	51.11
2025	1/11/2013	26.83
2025	1/12/2013	276.43
2025	1/13/2013	108.99
2025	1/14/2013	20.74
2025	1/15/2013	49.26
2025	1/16/2013	19.84
2025	1/17/2013	32.79
2025	1/18/2013	189.49
2025	1/19/2013	314.39
2025	1/20/2013	334.57
2025	1/21/2013	320.74
2025	1/22/2013	319.28
2025	1/23/2013	299.21
2025	1/24/2013	171.18
2025	1/25/2013	251.47
2025	1/26/2013	32.81
2025	1/27/2013	183.66
2025	1/28/2013	205.3
2025	1/29/2013	172.43
2025	1/30/2013	210.6
2025	1/31/2013	109.82
2025	2/1/2013	365.35
2025	2/2/2013	382.2
2025	2/3/2013	184.18
2025	2/4/2013	377.1
2025	2/5/2013	182.52
2025	2/6/2013	289.12
2025	2/7/2013	277.47
2025	2/8/2013	184.6
2025	2/9/2013	225.16
2025	2/10/2013	332.38
2025	2/11/2013	44.47
2025	2/12/2013	169.21
2025	2/13/2013	89.75
2025	2/14/2013	80.28
2025	2/15/2013	401.02
2025	2/16/2013	338.83
2025	2/17/2013	287.77
2025	2/18/2013	381.78
2025	2/19/2013	136.14
2025	2/20/2013	434.93
2025	2/21/2013	123.34
2025	2/22/2013	93.5
2025	2/23/2013	224.74
2025	2/24/2013	397.59
2025	2/25/2013	469.98
2025	2/26/2013	175.34
2025	2/27/2013	69.54
2025	2/28/2013	322.5
2025	3/1/2013	303.37
2025	3/2/2013	105.25
2025	3/3/2013	187.3
2025	3/4/2013	448.66
2025	3/5/2013	327.7
2025	3/6/2013	188.03
2025	3/7/2013	436.18
2025	3/8/2013	442.73
2025	3/9/2013	462.28
2025	3/10/2013	238.47
2025	3/11/2013	109.72
2025	3/12/2013	386.67
2025	3/13/2013	492.75
2025	3/14/2013	521.66
2025	3/15/2013	502.94
2025	3/16/2013	491.09
2025	3/17/2013	453.65
2025	3/18/2013	384.07
2025	3/19/2013	121.47
2025	3/20/2013	487.03
2025	3/21/2013	538.41
2025	3/22/2013	383.76
2025	3/23/2013	158.29
2025	3/24/2013	96.51
2025	3/25/2013	141.13
2025	3/26/2013	411.94
2025	3/27/2013	365.25
2025	3/28/2013	549.12
2025	3/29/2013	528.63
2025	3/30/2013	226.51
2025	3/31/2013	81.32
2025	4/1/2013	145.29
2025	4/2/2013	541.63
2025	4/3/2013	435.66
2025	4/4/2013	74.98
2025	4/5/2013	75.82
2025	4/6/2013	573.87
2025	4/7/2013	497.85
2025	4/8/2013	400.3
2025	4/9/2013	387.19
2025	4/10/2013	346.74
2025	4/11/2013	384.9
2025	4/12/2013	71.08
2025	4/13/2013	587.91
2025	4/14/2013	568.15
2025	4/15/2013	206.96
2025	4/16/2013	480.06
2025	4/17/2013	335.92
2025	4/18/2013	339.35
2025	4/19/2013	313.35
2025	4/20/2013	463.63
2025	4/21/2013	581.15
2025	4/22/2013	613.39
2025	4/23/2013	587.81
2025	4/24/2013	306.07
2025	4/25/2013	265.3
2025	4/26/2013	624.31
2025	4/27/2013	334.36
2025	4/28/2013	406.64
2025	4/29/2013	391.04
2025	4/30/2013	598.52
2025	5/1/2013	578.34
2025	5/2/2013	180.75
2025	5/3/2013	127.61
2025	5/4/2013	82.36
2025	5/5/2013	365.87
2025	5/6/2013	241.49
2025	5/7/2013	262.81
2025	5/8/2013	519.17
2025	5/9/2013	580.01
2025	5/10/2013	481.83
2025	5/11/2013	350.9
2025	5/12/2013	402.9
2025	5/13/2013	623.48
2025	5/14/2013	578.45
2025	5/15/2013	607.15
2025	5/16/2013	612.66
2025	5/17/2013	293.9
2025	5/18/2013	222.35
2025	5/19/2013	330.93
2025	5/20/2013	579.9
2025	5/21/2013	515.42
2025	5/22/2013	385.74
2025	5/23/2013	410.7
2025	5/24/2013	555.05
2025	5/25/2013	643.97
2025	5/26/2013	588.02
2025	5/27/2013	561.08
2025	5/28/2013	536.43
2025	5/29/2013	610.9
2025	5/30/2013	536.43
2025	5/31/2013	388.54
2025	6/1/2013	437.42
2025	6/2/2013	273.42
2025	6/3/2013	323.65
2025	6/4/2013	557.23
2025	6/5/2013	512.72
2025	6/6/2013	208
2025	6/7/2013	457.18
2025	6/8/2013	381.26
2025	6/9/2013	616.93
2025	6/10/2013	504.5
2025	6/11/2013	589.58
2025	6/12/2013	645.11
2025	6/13/2013	605.18
2025	6/14/2013	548.91
2025	6/15/2013	667.16
2025	6/16/2013	647.4
2025	6/17/2013	429.83
2025	6/18/2013	250.64
2025	6/19/2013	399.15
2025	6/20/2013	605.8
2025	6/21/2013	639.08
2025	6/22/2013	592.49
2025	6/23/2013	615.58
2025	6/24/2013	586.46
2025	6/25/2013	541.94
2025	6/26/2013	583.44
2025	6/27/2013	584.58
2025	6/28/2013	559.42
2025	6/29/2013	286.21
2025	6/30/2013	619.94
2025	7/1/2013	535.18
2025	7/2/2013	428.06
2025	7/3/2013	586.56
2025	7/4/2013	613.81
2025	7/5/2013	522.81
2025	7/6/2013	430.98
2025	7/7/2013	501.9
2025	7/8/2013	504.5
2025	7/9/2013	401.02
2025	7/10/2013	546.62
2025	7/11/2013	534.35
2025	7/12/2013	522.08
2025	7/13/2013	638.46
2025	7/14/2013	597.38
2025	7/15/2013	597.06
2025	7/16/2013	454.58
2025	7/17/2013	568.67
2025	7/18/2013	507.42
2025	7/19/2013	247
2025	7/20/2013	442.62
2025	7/21/2013	509.81
2025	7/22/2013	532.79
2025	7/23/2013	249.39
2025	7/24/2013	236.29
2025	7/25/2013	400.92
2025	7/26/2013	559.52
2025	7/27/2013	348.82
2025	7/28/2013	332.9
2025	7/29/2013	495.04
2025	7/30/2013	564.62
2025	7/31/2013	338.94
2025	8/1/2013	491.3
2025	8/2/2013	492.96
2025	8/3/2013	500.66
2025	8/4/2013	330.51
2025	8/5/2013	422.45
2025	8/6/2013	335.5
2025	8/7/2013	400.5
2025	8/8/2013	378.56
2025	8/9/2013	492.54
2025	8/10/2013	530.71
2025	8/11/2013	452.4
2025	8/12/2013	418.39
2025	8/13/2013	458.43
2025	8/14/2013	369.1
2025	8/15/2013	541.63
2025	8/16/2013	539.97
2025	8/17/2013	461.45
2025	8/18/2013	403.52
2025	8/19/2013	399.78
2025	8/20/2013	379.7
2025	8/21/2013	522.29
2025	8/22/2013	499.62
2025	8/23/2013	398.01
2025	8/24/2013	480.58
2025	8/25/2013	343.72
2025	8/26/2013	354.22
2025	8/27/2013	524.89
2025	8/28/2013	505.44
2025	8/29/2013	517.71
2025	8/30/2013	512.72
2025	8/31/2013	496.81
2025	9/1/2013	471.33
2025	9/2/2013	490.26
2025	9/3/2013	244.5
2025	9/4/2013	486.82
2025	9/5/2013	499.41
2025	9/6/2013	491.71
2025	9/7/2013	470.7
2025	9/8/2013	475.8
2025	9/9/2013	464.36
2025	9/10/2013	459.89
2025	9/11/2013	391.87
2025	9/12/2013	379.29
2025	9/13/2013	449.8
2025	9/14/2013	427.13
2025	9/15/2013	504.71
2025	9/16/2013	473.2
2025	9/17/2013	455.1
2025	9/18/2013	448.55
2025	9/19/2013	386.98
2025	9/20/2013	432.85
2025	9/21/2013	124.9
2025	9/22/2013	446.89
2025	9/23/2013	471.22
2025	9/24/2013	444.18
2025	9/25/2013	171.18
2025	9/26/2013	281.53
2025	9/27/2013	379.81
2025	9/28/2013	388.75
2025	9/29/2013	422.34
2025	9/30/2013	56.71
2025	10/1/2013	211.64
2025	10/2/2013	350.9
2025	10/3/2013	192.09
2025	10/4/2013	368.89
2025	10/5/2013	223.08
2025	10/6/2013	356.82
2025	10/7/2013	268.01
2025	10/8/2013	395.93
2025	10/9/2013	403.31
2025	10/10/2013	218.71
2025	10/11/2013	283.82
2025	10/12/2013	372.11
2025	10/13/2013	178.78
2025	10/14/2013	291.41
2025	10/15/2013	339.66
2025	10/16/2013	138.94
2025	10/17/2013	77.48
2025	10/18/2013	240.97
2025	10/19/2013	358.7
2025	10/20/2013	218.09
2025	10/21/2013	383.14
2025	10/22/2013	346.01
2025	10/23/2013	297.13
2025	10/24/2013	365.25
2025	10/25/2013	350.9
2025	10/26/2013	364
2025	10/27/2013	320.11
2025	10/28/2013	96.93
2025	10/29/2013	252.51
2025	10/30/2013	193.54
2025	10/31/2013	163.49
2025	11/1/2013	24.59
2025	11/2/2013	344.55
2025	11/3/2013	348.5
2025	11/4/2013	338.83
2025	11/5/2013	250.54
2025	11/6/2013	288.81
2025	11/7/2013	84.96
2025	11/8/2013	349.54
2025	11/9/2013	312.94
2025	11/10/2013	133.64
2025	11/11/2013	224.33
2025	11/12/2013	307.42
2025	11/13/2013	159.95
2025	11/14/2013	339.46
2025	11/15/2013	340.7
2025	11/16/2013	148.72
2025	11/17/2013	94.74
2025	11/18/2013	57.94
2025	11/19/2013	282.05
2025	11/20/2013	185.33
2025	11/21/2013	291.2
2025	11/22/2013	201.24
2025	11/23/2013	37.96
2025	11/24/2013	101.19
2025	11/25/2013	297.65
2025	11/26/2013	37.42
2025	11/27/2013	50.36
2025	11/28/2013	310.23
2025	11/29/2013	294.42
2025	11/30/2013	290.78
2025	12/1/2013	288.91
2025	12/2/2013	50.07
2025	12/3/2013	102.23
2025	12/4/2013	60.02
2025	12/5/2013	163.9
2025	12/6/2013	24.54
2025	12/7/2013	22.4
2025	12/8/2013	39.31
2025	12/9/2013	53.06
2025	12/10/2013	47.23
2025	12/11/2013	269.78
2025	12/12/2013	257.3
2025	12/13/2013	278.2
2025	12/14/2013	119.7
2025	12/15/2013	63.07
2025	12/16/2013	127.4
2025	12/17/2013	263.22
2025	12/18/2013	258.65
2025	12/19/2013	265.51
2025	12/20/2013	61.83
2025	12/21/2013	83.3
2025	12/22/2013	84.14
2025	12/23/2013	68.76
2025	12/24/2013	115.23
2025	12/25/2013	277.06
2025	12/26/2013	278.41
2025	12/27/2013	275.91
2025	12/28/2013	265.41
2025	12/29/2013	44.04
2025	12/30/2013	221.94
2025	12/31/2013	35.01
