# Supplementary material for: Using solar radiation data in soil moisture diagnostic equation for estimating root-zone soil moisture
Source: PeerJ. 2022 Dec 12;10:e14561. doi: 10.7717/peerj.14561 (PMC9753742; doi:10.7717/peerj.14561)
Supplement: Supplemental Information 1 — These data were applied in simulation using the soil moisture diagnostic equation. [file peerj-10-14561-s001.zip › code_data/code_data/MS2025/Radiation_data/radea2014.csv]

2025	1/1/2014	222.66
2025	1/2/2014	272.69
2025	1/3/2014	186.47
2025	1/4/2014	296.09
2025	1/5/2014	301.7
2025	1/6/2014	31.03
2025	1/7/2014	317.93
2025	1/8/2014	313.87
2025	1/9/2014	263.22
2025	1/10/2014	83.82
2025	1/11/2014	210.5
2025	1/12/2014	274.98
2025	1/13/2014	299.62
2025	1/14/2014	32.16
2025	1/15/2014	290.58
2025	1/16/2014	312.73
2025	1/17/2014	246.48
2025	1/18/2014	308.57
2025	1/19/2014	323.75
2025	1/20/2014	337.27
2025	1/21/2014	328.85
2025	1/22/2014	233.9
2025	1/23/2014	344.03
2025	1/24/2014	238.37
2025	1/25/2014	372.01
2025	1/26/2014	264.06
2025	1/27/2014	259.27
2025	1/28/2014	355.58
2025	1/29/2014	110.86
2025	1/30/2014	384.07
2025	1/31/2014	-99.9
2025	2/1/2014	-99.9
2025	2/2/2014	-99.9
2025	2/3/2014	36.4
2025	2/4/2014	75.5
2025	2/5/2014	25.04
2025	2/6/2014	82.26
2025	2/7/2014	85.28
2025	2/8/2014	124.8
2025	2/9/2014	96.62
2025	2/10/2014	100.36
2025	2/11/2014	103.9
2025	2/12/2014	177.11
2025	2/13/2014	52.11
2025	2/14/2014	383.55
2025	2/15/2014	87.15
2025	2/16/2014	393.22
2025	2/17/2014	337.58
2025	2/18/2014	105.04
2025	2/19/2014	253.14
2025	2/20/2014	59.42
2025	2/21/2014	87.26
2025	2/22/2014	409.03
2025	2/23/2014	397.7
2025	2/24/2014	362.96
2025	2/25/2014	382.41
2025	2/26/2014	314.18
2025	2/27/2014	412.88
2025	2/28/2014	449.38
2025	3/1/2014	267.38
2025	3/2/2014	327.18
2025	3/3/2014	208
2025	3/4/2014	188.76
2025	3/5/2014	249.39
2025	3/6/2014	445.33
2025	3/7/2014	85.07
2025	3/8/2014	451.05
2025	3/9/2014	422.97
2025	3/10/2014	253.34
2025	3/11/2014	378.14
2025	3/12/2014	299.52
2025	3/13/2014	251.37
2025	3/14/2014	517.5
2025	3/15/2014	353.7
2025	3/16/2014	179.82
2025	3/17/2014	218.92
2025	3/18/2014	149.76
2025	3/19/2014	518.34
2025	3/20/2014	421.1
2025	3/21/2014	551.1
2025	3/22/2014	425.98
2025	3/23/2014	289.64
2025	3/24/2014	484.85
2025	3/25/2014	553.38
2025	3/26/2014	561.39
2025	3/27/2014	580.63
2025	3/28/2014	300.56
2025	3/29/2014	323.75
2025	3/30/2014	278.3
2025	3/31/2014	571.9
2025	4/1/2014	513.24
2025	4/2/2014	461.45
2025	4/3/2014	303.06
2025	4/4/2014	329.37
2025	4/5/2014	445.22
2025	4/6/2014	426.3
2025	4/7/2014	92.56
2025	4/8/2014	122.93
2025	4/9/2014	240.66
2025	4/10/2014	599.46
2025	4/11/2014	592.49
2025	4/12/2014	530.82
2025	4/13/2014	499.41
2025	4/14/2014	327.6
2025	4/15/2014	89.02
2025	4/16/2014	654.78
2025	4/17/2014	642.51
2025	4/18/2014	530.82
2025	4/19/2014	346.63
2025	4/20/2014	606.74
2025	4/21/2014	590.51
2025	4/22/2014	390.21
2025	4/23/2014	438.26
2025	4/24/2014	632.94
2025	4/25/2014	462.9
2025	4/26/2014	635.96
2025	4/27/2014	622.02
2025	4/28/2014	112.63
2025	4/29/2014	176.07
2025	4/30/2014	460.41
2025	5/1/2014	302.54
2025	5/2/2014	592.18
2025	5/3/2014	551.72
2025	5/4/2014	620.05
2025	5/5/2014	619.42
2025	5/6/2014	639.5
2025	5/7/2014	641.89
2025	5/8/2014	563.89
2025	5/9/2014	517.4
2025	5/10/2014	219.34
2025	5/11/2014	560.77
2025	5/12/2014	466.65
2025	5/13/2014	546.42
2025	5/14/2014	446.06
2025	5/15/2014	138.01
2025	5/16/2014	613.29
2025	5/17/2014	637.21
2025	5/18/2014	488.59
2025	5/19/2014	193.96
2025	5/20/2014	566.7
2025	5/21/2014	618.28
2025	5/22/2014	623.38
2025	5/23/2014	606.01
2025	5/24/2014	564.82
2025	5/25/2014	593.11
2025	5/26/2014	434.82
2025	5/27/2014	556.5
2025	5/28/2014	456.98
2025	5/29/2014	259.27
2025	5/30/2014	173.37
2025	5/31/2014	391.14
2025	6/1/2014	536.22
2025	6/2/2014	562.74
2025	6/3/2014	440.44
2025	6/4/2014	410.59
2025	6/5/2014	451.36
2025	6/6/2014	356.93
2025	6/7/2014	257.4
2025	6/8/2014	480.17
2025	6/9/2014	543.5
2025	6/10/2014	307.32
2025	6/11/2014	291.3
2025	6/12/2014	390.52
2025	6/13/2014	557.65
2025	6/14/2014	427.44
2025	6/15/2014	597.38
2025	6/16/2014	565.76
2025	6/17/2014	547.87
2025	6/18/2014	521.04
2025	6/19/2014	545.9
2025	6/20/2014	571.58
2025	6/21/2014	531.23
2025	6/22/2014	562.95
2025	6/23/2014	399.36
2025	6/24/2014	550.37
2025	6/25/2014	371.38
2025	6/26/2014	517.71
2025	6/27/2014	373.67
2025	6/28/2014	258.02
2025	6/29/2014	388.75
2025	6/30/2014	365.46
2025	7/1/2014	556.61
2025	7/2/2014	582.4
2025	7/3/2014	469.25
2025	7/4/2014	596.75
2025	7/5/2014	540.8
2025	7/6/2014	621.09
2025	7/7/2014	591.76
2025	7/8/2014	572.94
2025	7/9/2014	453.96
2025	7/10/2014	243.57
2025	7/11/2014	557.96
2025	7/12/2014	322.5
2025	7/13/2014	583.34
2025	7/14/2014	562.85
2025	7/15/2014	575.74
2025	7/16/2014	443.87
2025	7/17/2014	555.05
2025	7/18/2014	245.86
2025	7/19/2014	100.67
2025	7/20/2014	156.73
2025	7/21/2014	404.98
2025	7/22/2014	559.73
2025	7/23/2014	509.81
2025	7/24/2014	532.58
2025	7/25/2014	461.76
2025	7/26/2014	598.42
2025	7/27/2014	505.96
2025	7/28/2014	509.6
2025	7/29/2014	597.27
2025	7/30/2014	593.74
2025	7/31/2014	533.42
2025	8/1/2014	278.3
2025	8/2/2014	417.87
2025	8/3/2014	425.98
2025	8/4/2014	508.14
2025	8/5/2014	499.62
2025	8/6/2014	529.88
2025	8/7/2014	524.37
2025	8/8/2014	274.35
2025	8/9/2014	341.43
2025	8/10/2014	379.08
2025	8/11/2014	420.89
2025	8/12/2014	210.91
2025	8/13/2014	507.52
2025	8/14/2014	520.21
2025	8/15/2014	533.73
2025	8/16/2014	526.34
2025	8/17/2014	481.31
2025	8/18/2014	160.89
2025	8/19/2014	178.26
2025	8/20/2014	482.56
2025	8/21/2014	502.84
2025	8/22/2014	456.77
2025	8/23/2014	482.77
2025	8/24/2014	499.3
2025	8/25/2014	473.51
2025	8/26/2014	466.23
2025	8/27/2014	460.1
2025	8/28/2014	449.28
2025	8/29/2014	448.14
2025	8/30/2014	411.42
2025	8/31/2014	107.74
2025	9/1/2014	280.59
2025	9/2/2014	415.79
2025	9/3/2014	304.62
2025	9/4/2014	251.06
2025	9/5/2014	455.31
2025	9/6/2014	455.42
2025	9/7/2014	349.65
2025	9/8/2014	303.68
2025	9/9/2014	462.9
2025	9/10/2014	-99.9
2025	9/11/2014	472.99
2025	9/12/2014	363.79
2025	9/13/2014	145.91
2025	9/14/2014	164.53
2025	9/15/2014	495.35
2025	9/16/2014	425.78
2025	9/17/2014	464.78
2025	9/18/2014	374.19
2025	9/19/2014	294.63
2025	9/20/2014	473.41
2025	9/21/2014	472.99
2025	9/22/2014	422.97
2025	9/23/2014	501.49
2025	9/24/2014	507.31
2025	9/25/2014	447.41
2025	9/26/2014	467.06
2025	9/27/2014	378.04
2025	9/28/2014	386.46
2025	9/29/2014	340.5
2025	9/30/2014	452.5
2025	10/1/2014	435.97
2025	10/2/2014	371.38
2025	10/3/2014	264.89
2025	10/4/2014	346.42
2025	10/5/2014	449.07
2025	10/6/2014	398.22
2025	10/7/2014	299.42
2025	10/8/2014	396.97
2025	10/9/2014	226.3
2025	10/10/2014	271.44
2025	10/11/2014	304.3
2025	10/12/2014	122.3
2025	10/13/2014	244.82
2025	10/14/2014	146.43
2025	10/15/2014	153.09
2025	10/16/2014	404.87
2025	10/17/2014	414.75
2025	10/18/2014	400.4
2025	10/19/2014	346.42
2025	10/20/2014	412.36
2025	10/21/2014	365.66
2025	10/22/2014	392.7
2025	10/23/2014	400.92
2025	10/24/2014	248.87
2025	10/25/2014	381.99
2025	10/26/2014	357.14
2025	10/27/2014	361.61
2025	10/28/2014	367.02
2025	10/29/2014	140.82
2025	10/30/2014	373.57
2025	10/31/2014	369.2
2025	11/1/2014	217.05
2025	11/2/2014	377.94
2025	11/3/2014	327.39
2025	11/4/2014	353.81
2025	11/5/2014	314.18
2025	11/6/2014	40.73
2025	11/7/2014	344.03
2025	11/8/2014	354.02
2025	11/9/2014	218.3
2025	11/10/2014	345.9
2025	11/11/2014	334.36
2025	11/12/2014	77.9
2025	11/13/2014	152.15
2025	11/14/2014	219.34
2025	11/15/2014	289.64
2025	11/16/2014	303.78
2025	11/17/2014	33.62
2025	11/18/2014	314.7
2025	11/19/2014	326.35
2025	11/20/2014	297.96
2025	11/21/2014	258.96
2025	11/22/2014	178.88
2025	11/23/2014	193.34
2025	11/24/2014	45.04
2025	11/25/2014	304.3
2025	11/26/2014	211.02
2025	11/27/2014	174.72
2025	11/28/2014	226.72
2025	11/29/2014	290.89
2025	11/30/2014	130.52
2025	12/1/2014	164.63
2025	12/2/2014	61.72
2025	12/3/2014	43.68
2025	12/4/2014	67.13
2025	12/5/2014	165.15
2025	12/6/2014	44.76
2025	12/7/2014	131.77
2025	12/8/2014	187.41
2025	12/9/2014	271.13
2025	12/10/2014	258.65
2025	12/11/2014	160.47
2025	12/12/2014	151.11
2025	12/13/2014	253.55
2025	12/14/2014	100.67
2025	12/15/2014	259.79
2025	12/16/2014	53.23
2025	12/17/2014	270.4
2025	12/18/2014	189.7
2025	12/19/2014	104.62
2025	12/20/2014	54.56
2025	12/21/2014	268.74
2025	12/22/2014	275.29
2025	12/23/2014	61.27
2025	12/24/2014	26.97
2025	12/25/2014	61.2
2025	12/26/2014	277.16
2025	12/27/2014	102.34
2025	12/28/2014	27.87
2025	12/29/2014	33.08
2025	12/30/2014	35.74
2025	12/31/2014	276.33
