# Supplementary material for: Using solar radiation data in soil moisture diagnostic equation for estimating root-zone soil moisture
Source: PeerJ. 2022 Dec 12;10:e14561. doi: 10.7717/peerj.14561 (PMC9753742; doi:10.7717/peerj.14561)
Supplement: Supplemental Information 1 — These data were applied in simulation using the soil moisture diagnostic equation. [file peerj-10-14561-s001.zip › code_data/code_data/MS2025/Radiation_data/radea2016.csv]

2025	1/1/2016	199.47
2025	1/2/2016	110.34
2025	1/3/2016	238.89
2025	1/4/2016	214.03
2025	1/5/2016	237.12
2025	1/6/2016	266.86
2025	1/7/2016	268.94
2025	1/8/2016	68.27
2025	1/9/2016	49.89
2025	1/10/2016	57.03
2025	1/11/2016	270.5
2025	1/12/2016	238.16
2025	1/13/2016	267.28
2025	1/14/2016	270.4
2025	1/15/2016	257.92
2025	1/16/2016	97.24
2025	1/17/2016	125.42
2025	1/18/2016	255.01
2025	1/19/2016	99.53
2025	1/20/2016	116.17
2025	1/21/2016	41.66
2025	1/22/2016	20.45
2025	1/23/2016	37.8
2025	1/24/2016	261.35
2025	1/25/2016	261.04
2025	1/26/2016	95.58
2025	1/27/2016	99.53
2025	1/28/2016	289.22
2025	1/29/2016	253.34
2025	1/30/2016	310.75
2025	1/31/2016	259.69
2025	2/1/2016	205.5
2025	2/2/2016	94.85
2025	2/3/2016	71.6
2025	2/4/2016	311.48
2025	2/5/2016	328.85
2025	2/6/2016	327.18
2025	2/7/2016	301.08
2025	2/8/2016	324.9
2025	2/9/2016	175.97
2025	2/10/2016	273.31
2025	2/11/2016	344.86
2025	2/12/2016	335.19
2025	2/13/2016	341.33
2025	2/14/2016	350.9
2025	2/15/2016	139.36
2025	2/16/2016	35.28
2025	2/17/2016	183.77
2025	2/18/2016	321.36
2025	2/19/2016	358.9
2025	2/20/2016	343.51
2025	2/21/2016	128.02
2025	2/22/2016	41.93
2025	2/23/2016	46.46
2025	2/24/2016	60.48
2025	2/25/2016	60.18
2025	2/26/2016	324.38
2025	2/27/2016	397.9
2025	2/28/2016	395.2
2025	2/29/2016	400.3
2025	3/1/2016	373.46
2025	3/2/2016	91.42
2025	3/3/2016	379.91
2025	3/4/2016	107.22
2025	3/5/2016	355.47
2025	3/6/2016	407.68
2025	3/7/2016	415.79
2025	3/8/2016	350.38
2025	3/9/2016	303.47
2025	3/10/2016	83.3
2025	3/11/2016	19.81
2025	3/12/2016	53.44
2025	3/13/2016	118.56
2025	3/14/2016	225.68
2025	3/15/2016	434.62
2025	3/16/2016	435.34
2025	3/17/2016	444.18
2025	3/18/2016	258.86
2025	3/19/2016	327.91
2025	3/20/2016	237.43
2025	3/21/2016	333.84
2025	3/22/2016	480.79
2025	3/23/2016	487.03
2025	3/24/2016	251.06
2025	3/25/2016	200.82
2025	3/26/2016	419.85
2025	3/27/2016	450.84
2025	3/28/2016	85.38
2025	3/29/2016	503.67
2025	3/30/2016	502.53
2025	3/31/2016	262.91
2025	4/1/2016	273.62
2025	4/2/2016	285.17
2025	4/3/2016	522.18
2025	4/4/2016	521.04
2025	4/5/2016	514.59
2025	4/6/2016	519.17
2025	4/7/2016	226.51
2025	4/8/2016	466.13
2025	4/9/2016	516.88
2025	4/10/2016	514.7
2025	4/11/2016	482.56
2025	4/12/2016	33.92
2025	4/13/2016	536.33
2025	4/14/2016	203.01
2025	4/15/2016	168.9
2025	4/16/2016	215.07
2025	4/17/2016	261.25
2025	4/18/2016	519.38
2025	4/19/2016	455.52
2025	4/20/2016	176.28
2025	4/21/2016	321.36
2025	4/22/2016	402.27
2025	4/23/2016	463.42
2025	4/24/2016	514.7
2025	4/25/2016	531.54
2025	4/26/2016	458.22
2025	4/27/2016	409.34
2025	4/28/2016	235.46
2025	4/29/2016	542.46
2025	4/30/2016	81.43
2025	5/1/2016	136.66
2025	5/2/2016	347.46
2025	5/3/2016	77.06
2025	5/4/2016	467.58
2025	5/5/2016	504.09
2025	5/6/2016	562.54
2025	5/7/2016	557.96
2025	5/8/2016	554.11
2025	5/9/2016	509.91
2025	5/10/2016	199.99
2025	5/11/2016	382.51
2025	5/12/2016	429.62
2025	5/13/2016	392.81
2025	5/14/2016	582.19
2025	5/15/2016	499.51
2025	5/16/2016	468.31
2025	5/17/2016	156.21
2025	5/18/2016	454.48
2025	5/19/2016	165.46
2025	5/20/2016	497.12
2025	5/21/2016	388.86
2025	5/22/2016	483.91
2025	5/23/2016	599.35
2025	5/24/2016	590.72
2025	5/25/2016	526.03
2025	5/26/2016	378.56
2025	5/27/2016	471.64
2025	5/28/2016	268.22
2025	5/29/2016	341.22
2025	5/30/2016	563.16
2025	5/31/2016	495.46
2025	6/1/2016	396.86
2025	6/2/2016	419.54
2025	6/3/2016	408.51
2025	6/4/2016	265.62
2025	6/5/2016	442.73
2025	6/6/2016	471.22
2025	6/7/2016	561.81
2025	6/8/2016	612.77
2025	6/9/2016	627.95
2025	6/10/2016	570.96
2025	6/11/2016	605.38
2025	6/12/2016	494.52
2025	6/13/2016	459.58
2025	6/14/2016	576.89
2025	6/15/2016	367.02
2025	6/16/2016	403.31
2025	6/17/2016	552.76
2025	6/18/2016	372.74
2025	6/19/2016	525.1
2025	6/20/2016	478.19
2025	6/21/2016	401.13
2025	6/22/2016	541.94
2025	6/23/2016	516.15
2025	6/24/2016	583.23
2025	6/25/2016	562.95
2025	6/26/2016	584.69
2025	6/27/2016	593.63
2025	6/28/2016	315.22
2025	6/29/2016	520.31
2025	6/30/2016	609.96
2025	7/1/2016	605.07
2025	7/2/2016	525.2
2025	7/3/2016	550.68
2025	7/4/2016	494.1
2025	7/5/2016	457.18
2025	7/6/2016	325.62
2025	7/7/2016	530.5
2025	7/8/2016	561.7
2025	7/9/2016	564.2
2025	7/10/2016	401.34
2025	7/11/2016	479.75
2025	7/12/2016	383.45
2025	7/13/2016	498.58
2025	7/14/2016	520.31
2025	7/15/2016	452.71
2025	7/16/2016	486.1
2025	7/17/2016	422.55
2025	7/18/2016	546.83
2025	7/19/2016	518.44
2025	7/20/2016	455.1
2025	7/21/2016	405.7
2025	7/22/2016	435.97
2025	7/23/2016	567.42
2025	7/24/2016	303.26
2025	7/25/2016	354.74
2025	7/26/2016	518.23
2025	7/27/2016	524.78
2025	7/28/2016	299
2025	7/29/2016	288.7
2025	7/30/2016	429.21
2025	7/31/2016	533.73
2025	8/1/2016	371.9
2025	8/2/2016	557.75
2025	8/3/2016	517.09
2025	8/4/2016	491.82
2025	8/5/2016	520.52
2025	8/6/2016	463.84
2025	8/7/2016	493.58
2025	8/8/2016	424.84
2025	8/9/2016	485.89
2025	8/10/2016	390.1
2025	8/11/2016	299.73
2025	8/12/2016	338.1
2025	8/13/2016	379.7
2025	8/14/2016	312.42
2025	8/15/2016	357.24
2025	8/16/2016	350.48
2025	8/17/2016	330.3
2025	8/18/2016	366.29
2025	8/19/2016	272.9
2025	8/20/2016	328.85
2025	8/21/2016	361.09
2025	8/22/2016	346.84
2025	8/23/2016	166.19
2025	8/24/2016	373.78
2025	8/25/2016	425.78
2025	8/26/2016	422.14
2025	8/27/2016	205.4
2025	8/28/2016	475.49
2025	8/29/2016	486.3
2025	8/30/2016	457.81
2025	8/31/2016	468.83
2025	9/1/2016	503.98
2025	9/2/2016	456.77
2025	9/3/2016	515.32
2025	9/4/2016	518.44
2025	9/5/2016	364.73
2025	9/6/2016	384.28
2025	9/7/2016	443.66
2025	9/8/2016	409.03
2025	9/9/2016	287.25
2025	9/10/2016	325.73
2025	9/11/2016	394.68
2025	9/12/2016	458.22
2025	9/13/2016	418.6
2025	9/14/2016	441.79
2025	9/15/2016	405.7
2025	9/16/2016	373.15
2025	9/17/2016	440.13
2025	9/18/2016	298.17
2025	9/19/2016	191.98
2025	9/20/2016	394.68
2025	9/21/2016	462.18
2025	9/22/2016	401.23
2025	9/23/2016	349.54
2025	9/24/2016	407.06
2025	9/25/2016	384.59
2025	9/26/2016	367.02
2025	9/27/2016	272.48
2025	9/28/2016	444.7
2025	9/29/2016	440.54
2025	9/30/2016	443.56
2025	10/1/2016	298.79
2025	10/2/2016	348.4
2025	10/3/2016	422.14
2025	10/4/2016	413.3
2025	10/5/2016	413.19
2025	10/6/2016	407.78
2025	10/7/2016	412.78
2025	10/8/2016	406.43
2025	10/9/2016	438.36
2025	10/10/2016	427.02
2025	10/11/2016	367.12
2025	10/12/2016	374.82
2025	10/13/2016	403
2025	10/14/2016	210.7
2025	10/15/2016	49.93
2025	10/16/2016	316.89
2025	10/17/2016	356.2
2025	10/18/2016	351.62
2025	10/19/2016	376.27
2025	10/20/2016	300.14
2025	10/21/2016	96.72
2025	10/22/2016	396.34
2025	10/23/2016	383.76
2025	10/24/2016	368.26
2025	10/25/2016	255.74
2025	10/26/2016	350.38
2025	10/27/2016	344.03
2025	10/28/2016	303.78
2025	10/29/2016	337.58
2025	10/30/2016	341.64
2025	10/31/2016	329.47
2025	11/1/2016	329.89
2025	11/2/2016	337.27
2025	11/3/2016	288.81
2025	11/4/2016	264.68
2025	11/5/2016	348.71
2025	11/6/2016	228.38
2025	11/7/2016	211.85
2025	11/8/2016	217.88
2025	11/9/2016	113.98
2025	11/10/2016	310.96
2025	11/11/2016	332.18
2025	11/12/2016	223.7
2025	11/13/2016	320.22
2025	11/14/2016	251.89
2025	11/15/2016	305.76
2025	11/16/2016	302.95
2025	11/17/2016	299.21
2025	11/18/2016	300.14
2025	11/19/2016	267.28
2025	11/20/2016	312.21
2025	11/21/2016	305.66
2025	11/22/2016	297.86
2025	11/23/2016	277.06
2025	11/24/2016	93.7
2025	11/25/2016	158.18
2025	11/26/2016	214.76
2025	11/27/2016	287.35
2025	11/28/2016	159.22
2025	11/29/2016	17.98
2025	11/30/2016	194.69
2025	12/1/2016	162.86
2025	12/2/2016	284.02
2025	12/3/2016	255.01
2025	12/4/2016	28.06
2025	12/5/2016	31.13
2025	12/6/2016	28.91
2025	12/7/2016	52.11
2025	12/8/2016	139.05
2025	12/9/2016	137.28
2025	12/10/2016	272.17
2025	12/11/2016	271.23
2025	12/12/2016	73.53
2025	12/13/2016	75.19
2025	12/14/2016	61.11
2025	12/15/2016	234.73
2025	12/16/2016	257.71
2025	12/17/2016	102.02
2025	12/18/2016	70.78
2025	12/19/2016	188.24
2025	12/20/2016	280.18
2025	12/21/2016	178.36
2025	12/22/2016	151.11
2025	12/23/2016	258.96
2025	12/24/2016	165.15
2025	12/25/2016	46.46
2025	12/26/2016	108.37
2025	12/27/2016	173.68
2025	12/28/2016	164.94
2025	12/29/2016	72.37
2025	12/30/2016	264.37
2025	12/31/2016	273.31
