# Supplementary material for: Using solar radiation data in soil moisture diagnostic equation for estimating root-zone soil moisture
Source: PeerJ. 2022 Dec 12;10:e14561. doi: 10.7717/peerj.14561 (PMC9753742; doi:10.7717/peerj.14561)
Supplement: Supplemental Information 1 — These data were applied in simulation using the soil moisture diagnostic equation. [file peerj-10-14561-s001.zip › code_data/code_data/MS2025/rm2015.csv]

2025	1/1/2015	268.32
2025	1/2/2015	44.95
2025	1/3/2015	45.77
2025	1/4/2015	18.49
2025	1/5/2015	112.42
2025	1/6/2015	274.14
2025	1/7/2015	275.39
2025	1/8/2015	157.35
2025	1/9/2015	298.69
2025	1/10/2015	269.15
2025	1/11/2015	288.91
2025	1/12/2015	60.22
2025	1/13/2015	34.41
2025	1/14/2015	57.04
2025	1/15/2015	217.98
2025	1/16/2015	92.98
2025	1/17/2015	299.42
2025	1/18/2015	312.42
2025	1/19/2015	317.51
2025	1/20/2015	258.96
2025	1/21/2015	261.04
2025	1/22/2015	279.76
2025	1/23/2015	39.26
2025	1/24/2015	50.64
2025	1/25/2015	327.91
2025	1/26/2015	219.02
2025	1/27/2015	226.41
2025	1/28/2015	327.6
2025	1/29/2015	326.87
2025	1/30/2015	214.03
2025	1/31/2015	341.64
2025	2/1/2015	133.74
2025	2/2/2015	30.17
2025	2/3/2015	225.16
2025	2/4/2015	297.86
2025	2/5/2015	201.24
2025	2/6/2015	368.37
2025	2/7/2015	351.94
2025	2/8/2015	364.83
2025	2/9/2015	89.75
2025	2/10/2015	333.11
2025	2/11/2015	341.12
2025	2/12/2015	361.3
2025	2/13/2015	389.79
2025	2/14/2015	331.76
2025	2/15/2015	383.76
2025	2/16/2015	359.74
2025	2/17/2015	29.74
2025	2/18/2015	276.22
2025	2/19/2015	393.74
2025	2/20/2015	324.06
2025	2/21/2015	93.08
2025	2/22/2015	31.25
2025	2/23/2015	194.06
2025	2/24/2015	182.21
2025	2/25/2015	285.06
2025	2/26/2015	20.12
2025	2/27/2015	27.58
2025	2/28/2015	281.11
2025	3/1/2015	357.24
2025	3/2/2015	52.74
2025	3/3/2015	62.37
2025	3/4/2015	72.9
2025	3/5/2015	40.33
2025	3/6/2015	282.88
2025	3/7/2015	472.16
2025	3/8/2015	468.94
2025	3/9/2015	140.19
2025	3/10/2015	120.33
2025	3/11/2015	64.54
2025	3/12/2015	89.23
2025	3/13/2015	189.9
2025	3/14/2015	55.79
2025	3/15/2015	160.89
2025	3/16/2015	370.97
2025	3/17/2015	423.28
2025	3/18/2015	406.74
2025	3/19/2015	260.83
2025	3/20/2015	221.94
2025	3/21/2015	179.61
2025	3/22/2015	112.94
2025	3/23/2015	96.41
2025	3/24/2015	507.62
2025	3/25/2015	506.69
2025	3/26/2015	438.67
2025	3/27/2015	168.9
2025	3/28/2015	236.5
2025	3/29/2015	93.81
2025	3/30/2015	390.83
2025	3/31/2015	539.97
2025	4/1/2015	208.94
2025	4/2/2015	347.98
2025	4/3/2015	297.54
2025	4/4/2015	227.86
2025	4/5/2015	568.88
2025	4/6/2015	150.59
2025	4/7/2015	172.02
2025	4/8/2015	245.44
2025	4/9/2015	503.98
2025	4/10/2015	371.49
2025	4/11/2015	341.33
2025	4/12/2015	529.26
2025	4/13/2015	472.78
2025	4/14/2015	212.16
2025	4/15/2015	165.67
2025	4/16/2015	322.92
2025	4/17/2015	448.55
2025	4/18/2015	192.09
2025	4/19/2015	144.66
2025	4/20/2015	384.38
2025	4/21/2015	412.26
2025	4/22/2015	499.62
2025	4/23/2015	489.32
2025	4/24/2015	285.48
2025	4/25/2015	179.4
2025	4/26/2015	367.95
2025	4/27/2015	496.6
2025	4/28/2015	441.69
2025	4/29/2015	182.83
2025	4/30/2015	581.05
2025	5/1/2015	550.78
2025	5/2/2015	601.54
2025	5/3/2015	591.45
2025	5/4/2015	534.56
2025	5/5/2015	548.81
2025	5/6/2015	561.81
2025	5/7/2015	555.15
2025	5/8/2015	537.06
2025	5/9/2015	352.87
2025	5/10/2015	328.22
2025	5/11/2015	482.14
2025	5/12/2015	357.03
2025	5/13/2015	519.79
2025	5/14/2015	569.5
2025	5/15/2015	322.92
2025	5/16/2015	441.27
2025	5/17/2015	307.42
2025	5/18/2015	193.02
2025	5/19/2015	220.58
2025	5/20/2015	479.13
2025	5/21/2015	388.02
2025	5/22/2015	189.7
2025	5/23/2015	609.86
2025	5/24/2015	563.68
2025	5/25/2015	414.02
2025	5/26/2015	382.51
2025	5/27/2015	522.6
2025	5/28/2015	161.51
2025	5/29/2015	328.22
2025	5/30/2015	358.9
2025	5/31/2015	345.7
2025	6/1/2015	246.38
2025	6/2/2015	340.08
2025	6/3/2015	423.07
2025	6/4/2015	551.3
2025	6/5/2015	560.35
2025	6/6/2015	570.34
2025	6/7/2015	440.44
2025	6/8/2015	582.3
2025	6/9/2015	453.54
2025	6/10/2015	587.91
2025	6/11/2015	594.98
2025	6/12/2015	603.3
2025	6/13/2015	488.38
2025	6/14/2015	464.46
2025	6/15/2015	495.35
2025	6/16/2015	521.98
2025	6/17/2015	545.27
2025	6/18/2015	543.09
2025	6/19/2015	425.15
2025	6/20/2015	419.22
2025	6/21/2015	433.26
2025	6/22/2015	427.13
2025	6/23/2015	461.03
2025	6/24/2015	568.88
2025	6/25/2015	351.94
2025	6/26/2015	580.42
2025	6/27/2015	555.05
2025	6/28/2015	321.57
2025	6/29/2015	544.75
2025	6/30/2015	460.72
2025	7/1/2015	308.88
2025	7/2/2015	407.78
2025	7/3/2015	293.38
2025	7/4/2015	149.34
2025	7/5/2015	269.98
2025	7/6/2015	212.47
2025	7/7/2015	318.45
2025	7/8/2015	542.26
2025	7/9/2015	535.81
2025	7/10/2015	572
2025	7/11/2015	558.79
2025	7/12/2015	467.17
2025	7/13/2015	514.38
2025	7/14/2015	522.5
2025	7/15/2015	510.43
2025	7/16/2015	467.58
2025	7/17/2015	490.26
2025	7/18/2015	513.66
2025	7/19/2015	481.73
2025	7/20/2015	481
2025	7/21/2015	559.94
2025	7/22/2015	488.49
2025	7/23/2015	323.34
2025	7/24/2015	365.04
2025	7/25/2015	503.46
2025	7/26/2015	542.46
2025	7/27/2015	537.78
2025	7/28/2015	488.7
2025	7/29/2015	524.06
2025	7/30/2015	506.17
2025	7/31/2015	466.96
2025	8/1/2015	559.73
2025	8/2/2015	559.83
2025	8/3/2015	556.4
2025	8/4/2015	541.94
2025	8/5/2015	531.86
2025	8/6/2015	406.74
2025	8/7/2015	194.79
2025	8/8/2015	260.1
2025	8/9/2015	497.74
2025	8/10/2015	516.88
2025	8/11/2015	503.36
2025	8/12/2015	406.64
2025	8/13/2015	490.88
2025	8/14/2015	549.12
2025	8/15/2015	537.06
2025	8/16/2015	392.29
2025	8/17/2015	413.19
2025	8/18/2015	354.54
2025	8/19/2015	336.96
2025	8/20/2015	298.58
2025	8/21/2015	188.24
2025	8/22/2015	233.38
2025	8/23/2015	240.66
2025	8/24/2015	263.85
2025	8/25/2015	497.33
2025	8/26/2015	534.25
2025	8/27/2015	528.11
2025	8/28/2015	488.7
2025	8/29/2015	484.02
2025	8/30/2015	445.22
2025	8/31/2015	441.69
2025	9/1/2015	470.39
2025	9/2/2015	404.87
2025	9/3/2015	222.66
2025	9/4/2015	431.81
2025	9/5/2015	382.93
2025	9/6/2015	466.65
2025	9/7/2015	415.27
2025	9/8/2015	427.02
2025	9/9/2015	440.34
2025	9/10/2015	167.65
2025	9/11/2015	388.65
2025	9/12/2015	283.3
2025	9/13/2015	433.78
2025	9/14/2015	478.19
2025	9/15/2015	479.44
2025	9/16/2015	456.98
2025	9/17/2015	399.46
2025	9/18/2015	405.39
2025	9/19/2015	439.71
2025	9/20/2015	415.17
2025	9/21/2015	356.41
2025	9/22/2015	420.58
2025	9/23/2015	454.17
2025	9/24/2015	406.12
2025	9/25/2015	287.66
2025	9/26/2015	358.59
2025	9/27/2015	264.47
2025	9/28/2015	351.31
2025	9/29/2015	188.34
2025	9/30/2015	156.73
2025	10/1/2015	145.7
2025	10/2/2015	411.53
2025	10/3/2015	131.35
2025	10/4/2015	101.82
2025	10/5/2015	144.77
2025	10/6/2015	359.74
2025	10/7/2015	341.74
2025	10/8/2015	324.79
2025	10/9/2015	313.25
2025	10/10/2015	268.63
2025	10/11/2015	159.74
2025	10/12/2015	385.84
2025	10/13/2015	335.09
2025	10/14/2015	396.66
2025	10/15/2015	381.37
2025	10/16/2015	369.41
2025	10/17/2015	357.86
2025	10/18/2015	360.05
2025	10/19/2015	374.71
2025	10/20/2015	381.47
2025	10/21/2015	371.07
2025	10/22/2015	327.18
2025	10/23/2015	353.91
2025	10/24/2015	157.35
2025	10/25/2015	139.05
2025	10/26/2015	37.72
2025	10/27/2015	83.72
2025	10/28/2015	77.48
2025	10/29/2015	204.57
2025	10/30/2015	318.55
2025	10/31/2015	293.18
2025	11/1/2015	258.27
2025	11/2/2015	280.13
2025	11/3/2015	194.56
2025	11/4/2015	238.67
2025	11/5/2015	160.32
2025	11/6/2015	185.43
2025	11/7/2015	69.48
2025	11/8/2015	41.86
2025	11/9/2015	298.9
2025	11/10/2015	94.02
2025	11/11/2015	262.6
2025	11/12/2015	190.32
2025	11/13/2015	311.69
2025	11/14/2015	308.88
2025	11/15/2015	278.1
2025	11/16/2015	224.64
2025	11/17/2015	176.9
2025	11/18/2015	66.57
2025	11/19/2015	145.81
2025	11/20/2015	285.79
2025	11/21/2015	284.23
2025	11/22/2015	112.84
2025	11/23/2015	292.14
2025	11/24/2015	283.5
2025	11/25/2015	249.91
2025	11/26/2015	265.72
2025	11/27/2015	205.09
2025	11/28/2015	103.58
2025	11/29/2015	51.17
2025	11/30/2015	30.98
2025	12/1/2015	34.24
2025	12/2/2015	24.12
2025	12/3/2015	259.48
2025	12/4/2015	261.46
2025	12/5/2015	267.07
2025	12/6/2015	266.55
2025	12/7/2015	243.26
2025	12/8/2015	257.09
2025	12/9/2015	252.1
2025	12/10/2015	135.82
2025	12/11/2015	156.62
2025	12/12/2015	127.3
2025	12/13/2015	114.09
2025	12/14/2015	39.58
2025	12/15/2015	196.25
2025	12/16/2015	253.97
2025	12/17/2015	38.13
2025	12/18/2015	257.71
2025	12/19/2015	227.45
2025	12/20/2015	250.12
2025	12/21/2015	122.51
2025	12/22/2015	20.78
2025	12/23/2015	106.7
2025	12/24/2015	54.58
2025	12/25/2015	240.45
2025	12/26/2015	14.55
2025	12/27/2015	128.34
2025	12/28/2015	126.88
2025	12/29/2015	147.47
2025	12/30/2015	71.41
2025	12/31/2015	69.91
