# Supplementary material for: Using solar radiation data in soil moisture diagnostic equation for estimating root-zone soil moisture
Source: PeerJ. 2022 Dec 12;10:e14561. doi: 10.7717/peerj.14561 (PMC9753742; doi:10.7717/peerj.14561)
Supplement: Supplemental Information 1 — These data were applied in simulation using the soil moisture diagnostic equation. [file peerj-10-14561-s001.zip › code_data/code_data/MS2025/Soil_colum__withSolar_50.m]

% sm is the soil moisture, and  p is the precipitation
% y is the ratio of actual solar radiation and clear-sky from radiation.m (run the
% script)

% this script is for computing the loss coefficient function and the
% constants xa,xb,xc and the maximize the correlation between the B values and the soil moisture
% Xbb
% sm is the soil moisture, and  p is the precipitation
% loading of data 

load MS2015.csv
load MS2016.csv

sm1= MS2015(:,12);
sm2= MS2016(:,12);
p1=  MS2015(:,8);
p2=  MS2016(:,8);


for i = 1: 365
sm(i) = sm1(i);
p(i)=p1(i);
x(i)=i;
y(i)= rat(i);

if(y(i)<0) 
    y(i)=0;
end;

if(y(i)>1)
    y(i)=1;
end;
end;

for (i=1+365:365+366);
sm (i)= sm2(i-365);
p(i)= p2(i-365);
x(i)=(i-365);
y(i)=rat2(i-365);

if(y(i)<0) 
    y(i)=0;
end;

if(y(i)>1)
    y(i)=1;
end;
end;

xbb=-100;
for(m=1:1000)
    
    
a=rand*4.0;
b=rand*a;
c=rand*365;

%xbb=0.9505
if(m==1)
    a=1.4813;
    b=1.1250;
    c= 241.4779;
end;

ms=0;
mb=0;
nb=0;

% computing the loss coefficient function and the constants xa,xb,xc
% (c1,c2,c3)
%  maximize the correlation between the B values and the observed soil moisture
% Xbb=correlation 

for(i =1:731)
ls(i)= a+b*sin(2*pi*(x(i)+c)/365.0)*y(i);
end;

for(i=90:731)
bb(i)=p(i)*(1-exp(-ls(i)/50))/ls(i);
for(j=1:89)
r=0;
for(k=i:-1:i-j)
r=r+ls(k);
end;
bb(i)=bb(i)+p(i-j)*(1-exp(-ls(i-j)/50.0))*exp(-r/50.0)/ls(i-j);
end;
ms=ms+sm(i);
mb=mb+bb(i);
nb=nb+1;
end;
ms=ms/nb;
mb=mb/nb;
cs=0;
cb=0;
bs=0;
for(i=90:731)
cs=cs+(sm(i)-ms)*(sm(i)-ms);
cb=cb+(bb(i)-mb)*(bb(i)-mb);
bs=bs+(sm(i)-ms)*(bb(i)-mb);
end;
bs=bs/nb;
cs=sqrt(cs/nb);
cb=sqrt(cb/nb);
bs=bs/(cs*cb);
if(bs>xbb)
 xa=a;
xb=b;
xc=c;
xbb=bs;
end;
xbb;
xa;
xb;
xc;
end;   
for (i = 1:731);
ls(i) = xa + xb*sin(2*pi*(x(i)+xc)/365)*y(i);
end;
for(i=90:731)
bb(i)=p(i)*(1-exp(-ls(i)/50))/ls(i);
for(j=1:89)
r=0;
for(k=i:-1:i-j)
r=r+ls(k);
end;
bb(i)=bb(i)+p(i-j)*(1-exp(-ls(i-j)/50.0))*exp(-r/50.0)/ls(i-j);
end;
end;
for (i=90:731);
y17(i-89)= sm(i);
y18(i-89)= bb(i);
end;
for (i=366:731);
y22(i-365)= bb(i);
end;


% c1=7.919;
% c2=61.57;
% c3=4.606;
% for (i=1:642);
%  zsm23(i)= c1+(c2-c1)*((1-exp(-c3*y18(i))));
% 
%  end;
