# Supplementary material for: Using solar radiation data in soil moisture diagnostic equation for estimating root-zone soil moisture
Source: PeerJ. 2022 Dec 12;10:e14561. doi: 10.7717/peerj.14561 (PMC9753742; doi:10.7717/peerj.14561)
Supplement: Supplemental Information 1 — These data were applied in simulation using the soil moisture diagnostic equation. [file peerj-10-14561-s001.zip › code_data/code_data/TN2076/radea2013.csv]

2076	1/1/2013	80.4
2076	1/2/2013	28.98
2076	1/3/2013	37.12
2076	1/4/2013	241.5
2076	1/5/2013	278.5
2076	1/6/2013	171.6
2076	1/7/2013	192.4
2076	1/8/2013	292.4
2076	1/9/2013	252.9
2076	1/10/2013	51.52
2076	1/11/2013	43.48
2076	1/12/2013	113.1
2076	1/13/2013	38.75
2076	1/14/2013	56.55
2076	1/15/2013	25
2076	1/16/2013	24.71
2076	1/17/2013	31.29
2076	1/18/2013	71.19
2076	1/19/2013	310
2076	1/20/2013	301.5
2076	1/21/2013	310.3
2076	1/22/2013	311.2
2076	1/23/2013	305.9
2076	1/24/2013	301.1
2076	1/25/2013	308.4
2076	1/26/2013	25.62
2076	1/27/2013	242.1
2076	1/28/2013	48.52
2076	1/29/2013	102.7
2076	1/30/2013	57.12
2076	1/31/2013	39.21
2076	2/1/2013	315.6
2076	2/2/2013	351.6
2076	2/3/2013	152.2
2076	2/4/2013	354.9
2076	2/5/2013	180
2076	2/6/2013	328.7
2076	2/7/2013	350.8
2076	2/8/2013	72.6
2076	2/9/2013	128
2076	2/10/2013	367.5
2076	2/11/2013	47.16
2076	2/12/2013	115.1
2076	2/13/2013	139.7
2076	2/14/2013	83.8
2076	2/15/2013	391.1
2076	2/16/2013	260.7
2076	2/17/2013	259.6
2076	2/18/2013	365.1
2076	2/19/2013	359.9
2076	2/20/2013	419.8
2076	2/21/2013	204.9
2076	2/22/2013	172.7
2076	2/23/2013	186.5
2076	2/24/2013	283.6
2076	2/25/2013	441.6
2076	2/26/2013	273.6
2076	2/27/2013	88.6
2076	2/28/2013	208.7
2076	3/1/2013	85.7
2076	3/2/2013	123.3
2076	3/3/2013	101.2
2076	3/4/2013	474
2076	3/5/2013	339.9
2076	3/6/2013	35
2076	3/7/2013	216.3
2076	3/8/2013	392.7
2076	3/9/2013	486.9
2076	3/10/2013	258
2076	3/11/2013	340.6
2076	3/12/2013	85.4
2076	3/13/2013	504.5
2076	3/14/2013	503.4
2076	3/15/2013	474.9
2076	3/16/2013	464.1
2076	3/17/2013	482.4
2076	3/18/2013	417.2
2076	3/19/2013	53.8
2076	3/20/2013	495.1
2076	3/21/2013	472.7
2076	3/22/2013	544.8
2076	3/23/2013	138.4
2076	3/24/2013	116.3
2076	3/25/2013	231.2
2076	3/26/2013	109
2076	3/27/2013	184.1
2076	3/28/2013	563.8
2076	3/29/2013	512.1
2076	3/30/2013	220.5
2076	3/31/2013	295.5
2076	4/1/2013	115.2
2076	4/2/2013	434.8
2076	4/3/2013	222.3
2076	4/4/2013	219.3
2076	4/5/2013	65.61
2076	4/6/2013	562
2076	4/7/2013	536.9
2076	4/8/2013	474.2
2076	4/9/2013	464.7
2076	4/10/2013	339
2076	4/11/2013	570.8
2076	4/12/2013	139.5
2076	4/13/2013	619.8
2076	4/14/2013	597.3
2076	4/15/2013	239
2076	4/16/2013	582.4
2076	4/17/2013	270.3
2076	4/18/2013	454
2076	4/19/2013	414.6
2076	4/20/2013	338.2
2076	4/21/2013	638.3
2076	4/22/2013	560.4
2076	4/23/2013	622.1
2076	4/24/2013	525.5
2076	4/25/2013	136.6
2076	4/26/2013	677.6
2076	4/27/2013	479.4
2076	4/28/2013	78.19
2076	4/29/2013	111
2076	4/30/2013	468.9
2076	5/1/2013	643.4
2076	5/2/2013	505.8
2076	5/3/2013	361.6
2076	5/4/2013	468.8
2076	5/5/2013	188.4
2076	5/6/2013	312.5
2076	5/7/2013	207
2076	5/8/2013	456.8
2076	5/9/2013	503.5
2076	5/10/2013	591.1
2076	5/11/2013	275.7
2076	5/12/2013	447.1
2076	5/13/2013	707
2076	5/14/2013	695.9
2076	5/15/2013	668.1
2076	5/16/2013	670.5
2076	5/17/2013	509
2076	5/18/2013	108.8
2076	5/19/2013	471.2
2076	5/20/2013	465.7
2076	5/21/2013	414.2
2076	5/22/2013	548.7
2076	5/23/2013	378.5
2076	5/24/2013	637.3
2076	5/25/2013	660.4
2076	5/26/2013	671.1
2076	5/27/2013	678.8
2076	5/28/2013	565.8
2076	5/29/2013	635.1
2076	5/30/2013	584.9
2076	5/31/2013	492.1
2076	6/1/2013	356.6
2076	6/2/2013	341.3
2076	6/3/2013	363.1
2076	6/4/2013	613.7
2076	6/5/2013	625
2076	6/6/2013	234.5
2076	6/7/2013	397.8
2076	6/8/2013	275.1
2076	6/9/2013	649
2076	6/10/2013	319.9
2076	6/11/2013	604.4
2076	6/12/2013	636.5
2076	6/13/2013	612.4
2076	6/14/2013	523.2
2076	6/15/2013	677.5
2076	6/16/2013	622.6
2076	6/17/2013	524.4
2076	6/18/2013	390.6
2076	6/19/2013	395.2
2076	6/20/2013	582
2076	6/21/2013	644.7
2076	6/22/2013	605.7
2076	6/23/2013	586.8
2076	6/24/2013	591.4
2076	6/25/2013	559.9
2076	6/26/2013	509.3
2076	6/27/2013	610
2076	6/28/2013	548.1
2076	6/29/2013	439.2
2076	6/30/2013	630.9
2076	7/1/2013	539.8
2076	7/2/2013	512
2076	7/3/2013	552.2
2076	7/4/2013	401
2076	7/5/2013	27.37
2076	7/6/2013	144.8
2076	7/7/2013	191.6
2076	7/8/2013	499.4
2076	7/9/2013	506.6
2076	7/10/2013	491
2076	7/11/2013	544.3
2076	7/12/2013	531.6
2076	7/13/2013	644.2
2076	7/14/2013	626.8
2076	7/15/2013	480
2076	7/16/2013	447.3
2076	7/17/2013	584.5
2076	7/18/2013	580.7
2076	7/19/2013	567.3
2076	7/20/2013	626.8
2076	7/21/2013	617.9
2076	7/22/2013	385.4
2076	7/23/2013	208.7
2076	7/24/2013	363.2
2076	7/25/2013	384
2076	7/26/2013	639.9
2076	7/27/2013	563.6
2076	7/28/2013	455.9
2076	7/29/2013	524.5
2076	7/30/2013	446.4
2076	7/31/2013	458.2
2076	8/1/2013	282
2076	8/2/2013	548.9
2076	8/3/2013	554
2076	8/4/2013	162.7
2076	8/5/2013	477.8
2076	8/6/2013	393.9
2076	8/7/2013	180.6
2076	8/8/2013	265.7
2076	8/9/2013	327.9
2076	8/10/2013	310.6
2076	8/11/2013	384.1
2076	8/12/2013	426.5
2076	8/13/2013	390
2076	8/14/2013	345.6
2076	8/15/2013	551
2076	8/16/2013	352.1
2076	8/17/2013	181.6
2076	8/18/2013	130.2
2076	8/19/2013	272.4
2076	8/20/2013	340.7
2076	8/21/2013	406.2
2076	8/22/2013	241.2
2076	8/23/2013	381
2076	8/24/2013	509.1
2076	8/25/2013	530.2
2076	8/26/2013	548.1
2076	8/27/2013	558.3
2076	8/28/2013	471.8
2076	8/29/2013	485.6
2076	8/30/2013	511.3
2076	8/31/2013	477.3
2076	9/1/2013	416.4
2076	9/2/2013	365.6
2076	9/3/2013	290.3
2076	9/4/2013	518.2
2076	9/5/2013	510.7
2076	9/6/2013	527.8
2076	9/7/2013	525.7
2076	9/8/2013	495.2
2076	9/9/2013	421.1
2076	9/10/2013	452.4
2076	9/11/2013	426.7
2076	9/12/2013	486.7
2076	9/13/2013	432.1
2076	9/14/2013	479.1
2076	9/15/2013	529
2076	9/16/2013	477.9
2076	9/17/2013	452.8
2076	9/18/2013	418
2076	9/19/2013	265.9
2076	9/20/2013	399.7
2076	9/21/2013	380
2076	9/22/2013	259.4
2076	9/23/2013	495.4
2076	9/24/2013	448
2076	9/25/2013	214
2076	9/26/2013	196
2076	9/27/2013	316.6
2076	9/28/2013	456.7
2076	9/29/2013	447.7
2076	9/30/2013	250.6
2076	10/1/2013	210
2076	10/2/2013	332.6
2076	10/3/2013	321.3
2076	10/4/2013	392.2
2076	10/5/2013	310.1
2076	10/6/2013	394.8
2076	10/7/2013	122.5
2076	10/8/2013	434.4
2076	10/9/2013	396.1
2076	10/10/2013	342.6
2076	10/11/2013	323.3
2076	10/12/2013	343.9
2076	10/13/2013	368.2
2076	10/14/2013	337.9
2076	10/15/2013	359.5
2076	10/16/2013	229.6
2076	10/17/2013	49.56
2076	10/18/2013	116.5
2076	10/19/2013	259.7
2076	10/20/2013	205.4
2076	10/21/2013	376.9
2076	10/22/2013	339.8
2076	10/23/2013	148.4
2076	10/24/2013	367.9
2076	10/25/2013	167.1
2076	10/26/2013	376.5
2076	10/27/2013	276.9
2076	10/28/2013	120.5
2076	10/29/2013	128.7
2076	10/30/2013	221.7
2076	10/31/2013	240.5
2076	11/1/2013	45.17
2076	11/2/2013	329.9
2076	11/3/2013	261.8
2076	11/4/2013	338.8
2076	11/5/2013	289.6
2076	11/6/2013	196.5
2076	11/7/2013	199.8
2076	11/8/2013	282.2
2076	11/9/2013	319.5
2076	11/10/2013	155
2076	11/11/2013	302.3
2076	11/12/2013	310.8
2076	11/13/2013	193.6
2076	11/14/2013	311
2076	11/15/2013	313.7
2076	11/16/2013	60.57
2076	11/17/2013	55.52
2076	11/18/2013	31.31
2076	11/19/2013	279.2
2076	11/20/2013	237.8
2076	11/21/2013	283.6
2076	11/22/2013	148.3
2076	11/23/2013	33.31
2076	11/24/2013	132.9
2076	11/25/2013	281.2
2076	11/26/2013	51.02
2076	11/27/2013	26.34
2076	11/28/2013	261.6
2076	11/29/2013	260
2076	11/30/2013	268.3
2076	12/1/2013	240.4
2076	12/2/2013	133.5
2076	12/3/2013	63.69
2076	12/4/2013	41.02
2076	12/5/2013	144.2
2076	12/6/2013	75.9
2076	12/7/2013	27.35
2076	12/8/2013	32.59
2076	12/9/2013	17.14
2076	12/10/2013	44.22
2076	12/11/2013	226.5
2076	12/12/2013	246.2
2076	12/13/2013	256.5
2076	12/14/2013	112.6
2076	12/15/2013	25.7
2076	12/16/2013	46.82
2076	12/17/2013	224.9
2076	12/18/2013	244.1
2076	12/19/2013	251.1
2076	12/20/2013	225.5
2076	12/21/2013	57.07
2076	12/22/2013	39.15
2076	12/23/2013	77.19
2076	12/24/2013	100.9
2076	12/25/2013	229
2076	12/26/2013	253
2076	12/27/2013	250.9
2076	12/28/2013	249.7
2076	12/29/2013	42.95
2076	12/30/2013	195.9
2076	12/31/2013	70.6
