# Supplementary material for: Using solar radiation data in soil moisture diagnostic equation for estimating root-zone soil moisture
Source: PeerJ. 2022 Dec 12;10:e14561. doi: 10.7717/peerj.14561 (PMC9753742; doi:10.7717/peerj.14561)
Supplement: Supplemental Information 1 — These data were applied in simulation using the soil moisture diagnostic equation. [file peerj-10-14561-s001.zip › code_data/code_data/TN2076/radea2014.csv]

2076	1/1/2014	193.2
2076	1/2/2014	238.5
2076	1/3/2014	46.5
2076	1/4/2014	260.7
2076	1/5/2014	265.5
2076	1/6/2014	74.4
2076	1/7/2014	225
2076	1/8/2014	265.5
2076	1/9/2014	211.8
2076	1/10/2014	162.3
2076	1/11/2014	69.54
2076	1/12/2014	244.7
2076	1/13/2014	272
2076	1/14/2014	33.22
2076	1/15/2014	275
2076	1/16/2014	246.4
2076	1/17/2014	262.8
2076	1/18/2014	202.8
2076	1/19/2014	235.2
2076	1/20/2014	276.6
2076	1/21/2014	284
2076	1/22/2014	122.2
2076	1/23/2014	285.8
2076	1/24/2014	245.6
2076	1/25/2014	309.7
2076	1/26/2014	200.4
2076	1/27/2014	235.9
2076	1/28/2014	292.9
2076	1/29/2014	72.69
2076	1/30/2014	325.3
2076	1/31/2014	306.1
2076	2/1/2014	198.4
2076	2/2/2014	191.7
2076	2/3/2014	40.53
2076	2/4/2014	85.7
2076	2/5/2014	66.73
2076	2/6/2014	83.3
2076	2/7/2014	59.18
2076	2/8/2014	136.9
2076	2/9/2014	169.4
2076	2/10/2014	87.6
2076	2/11/2014	182.5
2076	2/12/2014	180.3
2076	2/13/2014	64.18
2076	2/14/2014	337.7
2076	2/15/2014	169.2
2076	2/16/2014	365.6
2076	2/17/2014	369.3
2076	2/18/2014	109.6
2076	2/19/2014	379.3
2076	2/20/2014	236.4
2076	2/21/2014	212.5
2076	2/22/2014	412.4
2076	2/23/2014	409.7
2076	2/24/2014	394.3
2076	2/25/2014	414.6
2076	2/26/2014	378.1
2076	2/27/2014	348
2076	2/28/2014	436.8
2076	3/1/2014	366.4
2076	3/2/2014	188
2076	3/3/2014	134
2076	3/4/2014	89
2076	3/5/2014	208.5
2076	3/6/2014	375
2076	3/7/2014	250.5
2076	3/8/2014	456.7
2076	3/9/2014	444.6
2076	3/10/2014	405.8
2076	3/11/2014	463
2076	3/12/2014	374.8
2076	3/13/2014	123.7
2076	3/14/2014	481.9
2076	3/15/2014	445.2
2076	3/16/2014	353.6
2076	3/17/2014	134.6
2076	3/18/2014	94.7
2076	3/19/2014	141.5
2076	3/20/2014	130.4
2076	3/21/2014	513.7
2076	3/22/2014	407.9
2076	3/23/2014	253.8
2076	3/24/2014	463.4
2076	3/25/2014	506.7
2076	3/26/2014	307
2076	3/27/2014	538.2
2076	3/28/2014	337.9
2076	3/29/2014	201.6
2076	3/30/2014	101.3
2076	3/31/2014	544
2076	4/1/2014	523.1
2076	4/2/2014	535.2
2076	4/3/2014	474.5
2076	4/4/2014	323.5
2076	4/5/2014	202.1
2076	4/6/2014	475.6
2076	4/7/2014	300.2
2076	4/8/2014	93.3
2076	4/9/2014	341.3
2076	4/10/2014	567.1
2076	4/11/2014	574
2076	4/12/2014	524.1
2076	4/13/2014	521.8
2076	4/14/2014	462.7
2076	4/15/2014	132.3
2076	4/16/2014	473.1
2076	4/17/2014	615.9
2076	4/18/2014	566.4
2076	4/19/2014	228.2
2076	4/20/2014	586.8
2076	4/21/2014	594.2
2076	4/22/2014	480.2
2076	4/23/2014	330
2076	4/24/2014	623.9
2076	4/25/2014	556
2076	4/26/2014	460.8
2076	4/27/2014	616.4
2076	4/28/2014	236.8
2076	4/29/2014	234.8
2076	4/30/2014	468.9
2076	5/1/2014	466.5
2076	5/2/2014	614.3
2076	5/3/2014	534.9
2076	5/4/2014	623.4
2076	5/5/2014	621.9
2076	5/6/2014	626.8
2076	5/7/2014	638.4
2076	5/8/2014	629
2076	5/9/2014	605.6
2076	5/10/2014	167.9
2076	5/11/2014	482.3
2076	5/12/2014	372.7
2076	5/13/2014	541.3
2076	5/14/2014	594.7
2076	5/15/2014	228.3
2076	5/16/2014	394.7
2076	5/17/2014	549.3
2076	5/18/2014	160.3
2076	5/19/2014	223.7
2076	5/20/2014	534.4
2076	5/21/2014	643.4
2076	5/22/2014	615.3
2076	5/23/2014	574.5
2076	5/24/2014	596
2076	5/25/2014	579.5
2076	5/26/2014	604.6
2076	5/27/2014	526.3
2076	5/28/2014	380.9
2076	5/29/2014	379.7
2076	5/30/2014	295.2
2076	5/31/2014	502
2076	6/1/2014	623.3
2076	6/2/2014	423.5
2076	6/3/2014	404.1
2076	6/4/2014	474.2
2076	6/5/2014	475.5
2076	6/6/2014	213.7
2076	6/7/2014	254.2
2076	6/8/2014	522.4
2076	6/9/2014	323.9
2076	6/10/2014	390.7
2076	6/11/2014	241.1
2076	6/12/2014	327.4
2076	6/13/2014	600.5
2076	6/14/2014	413.4
2076	6/15/2014	568
2076	6/16/2014	598.6
2076	6/17/2014	615.8
2076	6/18/2014	629.2
2076	6/19/2014	620.8
2076	6/20/2014	535.5
2076	6/21/2014	553.5
2076	6/22/2014	546.2
2076	6/23/2014	577.3
2076	6/24/2014	461.9
2076	6/25/2014	377.9
2076	6/26/2014	572.2
2076	6/27/2014	271.9
2076	6/28/2014	420.1
2076	6/29/2014	454
2076	6/30/2014	336.6
2076	7/1/2014	515
2076	7/2/2014	586.2
2076	7/3/2014	641.2
2076	7/4/2014	650.5
2076	7/5/2014	650.2
2076	7/6/2014	648.9
2076	7/7/2014	604
2076	7/8/2014	587.9
2076	7/9/2014	321.4
2076	7/10/2014	381.2
2076	7/11/2014	543.8
2076	7/12/2014	640.5
2076	7/13/2014	544.4
2076	7/14/2014	564.4
2076	7/15/2014	563.5
2076	7/16/2014	447
2076	7/17/2014	654.3
2076	7/18/2014	483.3
2076	7/19/2014	73.6
2076	7/20/2014	327.7
2076	7/21/2014	458.2
2076	7/22/2014	484.6
2076	7/23/2014	401.4
2076	7/24/2014	363.5
2076	7/25/2014	446.6
2076	7/26/2014	516.3
2076	7/27/2014	611.1
2076	7/28/2014	513.6
2076	7/29/2014	611.2
2076	7/30/2014	620.4
2076	7/31/2014	516.3
2076	8/1/2014	402.1
2076	8/2/2014	474.7
2076	8/3/2014	383
2076	8/4/2014	505.4
2076	8/5/2014	510.8
2076	8/6/2014	559.2
2076	8/7/2014	471.2
2076	8/8/2014	531.9
2076	8/9/2014	365.7
2076	8/10/2014	294.7
2076	8/11/2014	319
2076	8/12/2014	350.1
2076	8/13/2014	478.9
2076	8/14/2014	535.3
2076	8/15/2014	547.8
2076	8/16/2014	499.6
2076	8/17/2014	513.2
2076	8/18/2014	239.4
2076	8/19/2014	286.9
2076	8/20/2014	402.5
2076	8/21/2014	527.7
2076	8/22/2014	577
2076	8/23/2014	517.4
2076	8/24/2014	457.8
2076	8/25/2014	517.7
2076	8/26/2014	384.8
2076	8/27/2014	368
2076	8/28/2014	475
2076	8/29/2014	518.5
2076	8/30/2014	494.7
2076	8/31/2014	265.6
2076	9/1/2014	188.6
2076	9/2/2014	509.4
2076	9/3/2014	477.1
2076	9/4/2014	314.1
2076	9/5/2014	348.5
2076	9/6/2014	435.9
2076	9/7/2014	446
2076	9/8/2014	386.6
2076	9/9/2014	245.3
2076	9/10/2014	438.7
2076	9/11/2014	315
2076	9/12/2014	265.7
2076	9/13/2014	198.4
2076	9/14/2014	189.7
2076	9/15/2014	489.5
2076	9/16/2014	260
2076	9/17/2014	356.6
2076	9/18/2014	436.7
2076	9/19/2014	304.9
2076	9/20/2014	445.1
2076	9/21/2014	447.9
2076	9/22/2014	383
2076	9/23/2014	490.7
2076	9/24/2014	489.4
2076	9/25/2014	473.8
2076	9/26/2014	461.6
2076	9/27/2014	324.7
2076	9/28/2014	293
2076	9/29/2014	275.6
2076	9/30/2014	365.4
2076	10/1/2014	329.3
2076	10/2/2014	375.9
2076	10/3/2014	349.3
2076	10/4/2014	268
2076	10/5/2014	450
2076	10/6/2014	401.5
2076	10/7/2014	259.1
2076	10/8/2014	218.7
2076	10/9/2014	318.3
2076	10/10/2014	370.8
2076	10/11/2014	190.2
2076	10/12/2014	140.5
2076	10/13/2014	96.6
2076	10/14/2014	250.9
2076	10/15/2014	204
2076	10/16/2014	133
2076	10/17/2014	328.9
2076	10/18/2014	384.8
2076	10/19/2014	381.8
2076	10/20/2014	394.4
2076	10/21/2014	279.2
2076	10/22/2014	380.8
2076	10/23/2014	387.9
2076	10/24/2014	338.7
2076	10/25/2014	370.5
2076	10/26/2014	306
2076	10/27/2014	319.4
2076	10/28/2014	343.5
2076	10/29/2014	181.2
2076	10/30/2014	335.9
2076	10/31/2014	354.2
2076	11/1/2014	71.3
2076	11/2/2014	235.4
2076	11/3/2014	345.1
2076	11/4/2014	324.6
2076	11/5/2014	302.7
2076	11/6/2014	37.75
2076	11/7/2014	311.1
2076	11/8/2014	322.9
2076	11/9/2014	257.8
2076	11/10/2014	312.2
2076	11/11/2014	311.3
2076	11/12/2014	213
2076	11/13/2014	132.8
2076	11/14/2014	170
2076	11/15/2014	288.8
2076	11/16/2014	286.5
2076	11/17/2014	25.48
2076	11/18/2014	132.7
2076	11/19/2014	302.3
2076	11/20/2014	255.5
2076	11/21/2014	284.5
2076	11/22/2014	275.4
2076	11/23/2014	247.3
2076	11/24/2014	24.89
2076	11/25/2014	220.1
2076	11/26/2014	259.8
2076	11/27/2014	240.1
2076	11/28/2014	101.5
2076	11/29/2014	264.9
2076	11/30/2014	98.9
2076	12/1/2014	151.2
2076	12/2/2014	100.1
2076	12/3/2014	49.1
2076	12/4/2014	147.1
2076	12/5/2014	185.5
2076	12/6/2014	93.6
2076	12/7/2014	75.6
2076	12/8/2014	200
2076	12/9/2014	175.5
2076	12/10/2014	149.8
2076	12/11/2014	90
2076	12/12/2014	247.3
2076	12/13/2014	248.4
2076	12/14/2014	73.8
2076	12/15/2014	96.9
2076	12/16/2014	118.5
2076	12/17/2014	91.6
2076	12/18/2014	91.5
2076	12/19/2014	87.9
2076	12/20/2014	75
2076	12/21/2014	243.7
2076	12/22/2014	173.6
2076	12/23/2014	33.23
2076	12/24/2014	13.15
2076	12/25/2014	37.75
2076	12/26/2014	197.4
2076	12/27/2014	104.6
2076	12/28/2014	41.05
2076	12/29/2014	42.59
2076	12/30/2014	54.27
2076	12/31/2014	206.3
