# Supplementary material for: Using solar radiation data in soil moisture diagnostic equation for estimating root-zone soil moisture
Source: PeerJ. 2022 Dec 12;10:e14561. doi: 10.7717/peerj.14561 (PMC9753742; doi:10.7717/peerj.14561)
Supplement: Supplemental Information 1 — These data were applied in simulation using the soil moisture diagnostic equation. [file peerj-10-14561-s001.zip › code_data/code_data/TN2076/Radiation_data/radea2012.csv]

2076	1/1/2012	263.2
2076	1/2/2012	246.4
2076	1/3/2012	275.4
2076	1/4/2012	270
2076	1/5/2012	258.5
2076	1/6/2012	265.9
2076	1/7/2012	258.2
2076	1/8/2012	53.3
2076	1/9/2012	44.85
2076	1/10/2012	44.44
2076	1/11/2012	37.95
2076	1/12/2012	39.06
2076	1/13/2012	27.47
2076	1/14/2012	182.8
2076	1/15/2012	241.9
2076	1/16/2012	287.4
2076	1/17/2012	48.62
2076	1/18/2012	13.42
2076	1/19/2012	231.7
2076	1/20/2012	247.9
2076	1/21/2012	52.23
2076	1/22/2012	45.34
2076	1/23/2012	48.79
2076	1/24/2012	278.7
2076	1/25/2012	312.5
2076	1/26/2012	164.2
2076	1/27/2012	44.29
2076	1/28/2012	263.5
2076	1/29/2012	314.5
2076	1/30/2012	326.2
2076	1/31/2012	327.1
2076	2/1/2012	283.7
2076	2/2/2012	45.09
2076	2/3/2012	323.2
2076	2/4/2012	193.7
2076	2/5/2012	37.14
2076	2/6/2012	182.2
2076	2/7/2012	276.1
2076	2/8/2012	351.2
2076	2/9/2012	156.6
2076	2/10/2012	154.8
2076	2/11/2012	94.6
2076	2/12/2012	307.4
2076	2/13/2012	384.4
2076	2/14/2012	147.2
2076	2/15/2012	49.7
2076	2/16/2012	265.2
2076	2/17/2012	250.8
2076	2/18/2012	320.2
2076	2/19/2012	147.1
2076	2/20/2012	112.5
2076	2/21/2012	399.8
2076	2/22/2012	394.5
2076	2/23/2012	90.6
2076	2/24/2012	337.9
2076	2/25/2012	283.6
2076	2/26/2012	424.7
2076	2/27/2012	434.3
2076	2/28/2012	364.9
2076	2/29/2012	279.9
2076	3/1/2012	139.7
2076	3/2/2012	438.3
2076	3/3/2012	191.9
2076	3/4/2012	349.5
2076	3/5/2012	314.9
2076	3/6/2012	466.2
2076	3/7/2012	456.3
2076	3/8/2012	367.8
2076	3/9/2012	154.6
2076	3/10/2012	413
2076	3/11/2012	478.7
2076	3/12/2012	342.9
2076	3/13/2012	83.1
2076	3/14/2012	404
2076	3/15/2012	358
2076	3/16/2012	445.1
2076	3/17/2012	316
2076	3/18/2012	382.6
2076	3/19/2012	442.8
2076	3/20/2012	393.2
2076	3/21/2012	436.7
2076	3/22/2012	386.1
2076	3/23/2012	86.2
2076	3/24/2012	309.7
2076	3/25/2012	329.2
2076	3/26/2012	412.5
2076	3/27/2012	509.9
2076	3/28/2012	503.8
2076	3/29/2012	439.3
2076	3/30/2012	397.4
2076	3/31/2012	180.3
2076	4/1/2012	269.2
2076	4/2/2012	450.6
2076	4/3/2012	498
2076	4/4/2012	479.6
2076	4/5/2012	453.6
2076	4/6/2012	284.5
2076	4/7/2012	552.8
2076	4/8/2012	486.1
2076	4/9/2012	446.9
2076	4/10/2012	573.1
2076	4/11/2012	393.6
2076	4/12/2012	585.5
2076	4/13/2012	567.5
2076	4/14/2012	523.5
2076	4/15/2012	504.8
2076	4/16/2012	353.5
2076	4/17/2012	320.6
2076	4/18/2012	89.6
2076	4/19/2012	561.9
2076	4/20/2012	545.6
2076	4/21/2012	333.8
2076	4/22/2012	179.2
2076	4/23/2012	479.1
2076	4/24/2012	627.6
2076	4/25/2012	558.8
2076	4/26/2012	510.2
2076	4/27/2012	313.2
2076	4/28/2012	376.2
2076	4/29/2012	535.3
2076	4/30/2012	553
2076	5/1/2012	521.3
2076	5/2/2012	476.6
2076	5/3/2012	497.6
2076	5/4/2012	224.4
2076	5/5/2012	480.1
2076	5/6/2012	480.4
2076	5/7/2012	462.2
2076	5/8/2012	277.2
2076	5/9/2012	314.6
2076	5/10/2012	427.2
2076	5/11/2012	608
2076	5/12/2012	579.7
2076	5/13/2012	186.8
2076	5/14/2012	85
2076	5/15/2012	382.9
2076	5/16/2012	556.3
2076	5/17/2012	561.4
2076	5/18/2012	562.3
2076	5/19/2012	592.7
2076	5/20/2012	585
2076	5/21/2012	617.3
2076	5/22/2012	486.6
2076	5/23/2012	458.5
2076	5/24/2012	636.7
2076	5/25/2012	600.9
2076	5/26/2012	615.2
2076	5/27/2012	621.3
2076	5/28/2012	531.9
2076	5/29/2012	541.6
2076	5/30/2012	512.4
2076	5/31/2012	602.9
2076	6/1/2012	456.2
2076	6/2/2012	453.1
2076	6/3/2012	589.3
2076	6/4/2012	499.1
2076	6/5/2012	367.2
2076	6/6/2012	380.3
2076	6/7/2012	651.2
2076	6/8/2012	602.3
2076	6/9/2012	556.6
2076	6/10/2012	539.1
2076	6/11/2012	144.9
2076	6/12/2012	421.2
2076	6/13/2012	455.2
2076	6/14/2012	656.9
2076	6/15/2012	634.8
2076	6/16/2012	591.4
2076	6/17/2012	563.7
2076	6/18/2012	628.7
2076	6/19/2012	568.4
2076	6/20/2012	554.7
2076	6/21/2012	607.7
2076	6/22/2012	590.6
2076	6/23/2012	552.2
2076	6/24/2012	649.3
2076	6/25/2012	651
2076	6/26/2012	607.3
2076	6/27/2012	667.6
2076	6/28/2012	646
2076	6/29/2012	642.5
2076	6/30/2012	607.5
2076	7/1/2012	604.9
2076	7/2/2012	591.1
2076	7/3/2012	530.2
2076	7/4/2012	607.3
2076	7/5/2012	511.1
2076	7/6/2012	535.1
2076	7/7/2012	553.4
2076	7/8/2012	563.4
2076	7/9/2012	549.8
2076	7/10/2012	466.6
2076	7/11/2012	486.8
2076	7/12/2012	207.3
2076	7/13/2012	119.1
2076	7/14/2012	420.2
2076	7/15/2012	329.2
2076	7/16/2012	530.9
2076	7/17/2012	571.4
2076	7/18/2012	580.6
2076	7/19/2012	453.9
2076	7/20/2012	441.3
2076	7/21/2012	465.6
2076	7/22/2012	374.8
2076	7/23/2012	376.3
2076	7/24/2012	562.3
2076	7/25/2012	553.2
2076	7/26/2012	540.1
2076	7/27/2012	573.1
2076	7/28/2012	415.8
2076	7/29/2012	522.2
2076	7/30/2012	489.7
2076	7/31/2012	448.1
2076	8/1/2012	468.9
2076	8/2/2012	569
2076	8/3/2012	456.8
2076	8/4/2012	260.9
2076	8/5/2012	436.1
2076	8/6/2012	266.7
2076	8/7/2012	392.9
2076	8/8/2012	444.7
2076	8/9/2012	556.7
2076	8/10/2012	328.5
2076	8/11/2012	266
2076	8/12/2012	576.8
2076	8/13/2012	578.8
2076	8/14/2012	242.2
2076	8/15/2012	388.6
2076	8/16/2012	536.5
2076	8/17/2012	523.8
2076	8/18/2012	344.6
2076	8/19/2012	390.8
2076	8/20/2012	475.9
2076	8/21/2012	539.1
2076	8/22/2012	543.4
2076	8/23/2012	538.9
2076	8/24/2012	526.1
2076	8/25/2012	495
2076	8/26/2012	368.8
2076	8/27/2012	475.9
2076	8/28/2012	535.6
2076	8/29/2012	452.8
2076	8/30/2012	413.4
2076	8/31/2012	240.4
2076	9/1/2012	230.8
2076	9/2/2012	361.9
2076	9/3/2012	142.7
2076	9/4/2012	134.3
2076	9/5/2012	316.1
2076	9/6/2012	344.6
2076	9/7/2012	452.1
2076	9/8/2012	485.6
2076	9/9/2012	208.2
2076	9/10/2012	531
2076	9/11/2012	480.2
2076	9/12/2012	450.5
2076	9/13/2012	321.8
2076	9/14/2012	419.3
2076	9/15/2012	430.3
2076	9/16/2012	443.7
2076	9/17/2012	329.3
2076	9/18/2012	35.21
2076	9/19/2012	192.2
2076	9/20/2012	488.9
2076	9/21/2012	487.8
2076	9/22/2012	381.4
2076	9/23/2012	464.8
2076	9/24/2012	482.5
2076	9/25/2012	461.9
2076	9/26/2012	367.4
2076	9/27/2012	423.7
2076	9/28/2012	388.3
2076	9/29/2012	299.1
2076	9/30/2012	216.8
2076	10/1/2012	130.8
2076	10/2/2012	116.5
2076	10/3/2012	155.2
2076	10/4/2012	328.2
2076	10/5/2012	380.2
2076	10/6/2012	357.4
2076	10/7/2012	174.2
2076	10/8/2012	274.3
2076	10/9/2012	191.8
2076	10/10/2012	362.8
2076	10/11/2012	268
2076	10/12/2012	206.3
2076	10/13/2012	79.6
2076	10/14/2012	196.4
2076	10/15/2012	167.9
2076	10/16/2012	383.8
2076	10/17/2012	325
2076	10/18/2012	377.9
2076	10/19/2012	221.4
2076	10/20/2012	333.3
2076	10/21/2012	371.7
2076	10/22/2012	360.4
2076	10/23/2012	324.1
2076	10/24/2012	346.9
2076	10/25/2012	355.9
2076	10/26/2012	289.9
2076	10/27/2012	249.9
2076	10/28/2012	80.9
2076	10/29/2012	287
2076	10/30/2012	353.2
2076	10/31/2012	262.9
2076	11/1/2012	341.3
2076	11/2/2012	335.4
2076	11/3/2012	312.1
2076	11/4/2012	307.2
2076	11/5/2012	262.6
2076	11/6/2012	163.2
2076	11/7/2012	99.1
2076	11/8/2012	142
2076	11/9/2012	217.1
2076	11/10/2012	288
2076	11/11/2012	296.4
2076	11/12/2012	235.6
2076	11/13/2012	69.4
2076	11/14/2012	304.6
2076	11/15/2012	218.1
2076	11/16/2012	289
2076	11/17/2012	287.5
2076	11/18/2012	284.4
2076	11/19/2012	287.4
2076	11/20/2012	258.5
2076	11/21/2012	263.5
2076	11/22/2012	254.5
2076	11/23/2012	270.4
2076	11/24/2012	115.7
2076	11/25/2012	276.8
2076	11/26/2012	270.4
2076	11/27/2012	164.3
2076	11/28/2012	50.16
2076	11/29/2012	258.2
2076	11/30/2012	264.5
2076	12/1/2012	247.1
2076	12/2/2012	219.1
2076	12/3/2012	117.9
2076	12/4/2012	263.7
2076	12/5/2012	158.4
2076	12/6/2012	201.4
2076	12/7/2012	124.2
2076	12/8/2012	91.6
2076	12/9/2012	130
2076	12/10/2012	133.5
2076	12/11/2012	29.42
2076	12/12/2012	204.4
2076	12/13/2012	174.7
2076	12/14/2012	282.5
2076	12/15/2012	239.4
2076	12/16/2012	152.2
2076	12/17/2012	30.58
2076	12/18/2012	100.2
2076	12/19/2012	256.4
2076	12/20/2012	201.1
2076	12/21/2012	60.98
2076	12/22/2012	279.7
2076	12/23/2012	277.2
2076	12/24/2012	52.34
2076	12/25/2012	102.6
2076	12/26/2012	35.64
2076	12/27/2012	28.58
2076	12/28/2012	70.5
2076	12/29/2012	40.32
2076	12/30/2012	27.66
2076	12/31/2012	269.5
