# Supplementary material for: Using solar radiation data in soil moisture diagnostic equation for estimating root-zone soil moisture
Source: PeerJ. 2022 Dec 12;10:e14561. doi: 10.7717/peerj.14561 (PMC9753742; doi:10.7717/peerj.14561)
Supplement: Supplemental Information 1 — These data were applied in simulation using the soil moisture diagnostic equation. [file peerj-10-14561-s001.zip › code_data/code_data/TN2076/Radiation_data/radea2015.csv]

2076	1/1/2015	245.3
2076	1/2/2015	68.64
2076	1/3/2015	35.18
2076	1/4/2015	19.39
2076	1/5/2015	78.1
2076	1/6/2015	246.9
2076	1/7/2015	249.2
2076	1/8/2015	113.7
2076	1/9/2015	272.6
2076	1/10/2015	249.9
2076	1/11/2015	275.4
2076	1/12/2015	56.52
2076	1/13/2015	30.7
2076	1/14/2015	41.81
2076	1/15/2015	87.4
2076	1/16/2015	59.83
2076	1/17/2015	266
2076	1/18/2015	281.1
2076	1/19/2015	287.9
2076	1/20/2015	236.5
2076	1/21/2015	228.9
2076	1/22/2015	284.3
2076	1/23/2015	75.4
2076	1/24/2015	30.93
2076	1/25/2015	282.3
2076	1/26/2015	225.1
2076	1/27/2015	97.1
2076	1/28/2015	277.5
2076	1/29/2015	303
2076	1/30/2015	233.4
2076	1/31/2015	284.7
2076	2/1/2015	162.3
2076	2/2/2015	27.99
2076	2/3/2015	173.2
2076	2/4/2015	308.7
2076	2/5/2015	213.3
2076	2/6/2015	327.5
2076	2/7/2015	318.1
2076	2/8/2015	336.9
2076	2/9/2015	111.2
2076	2/10/2015	200.5
2076	2/11/2015	218.2
2076	2/12/2015	303.3
2076	2/13/2015	184.3
2076	2/14/2015	291.6
2076	2/15/2015	312.2
2076	2/16/2015	196.6
2076	2/17/2015	22.62
2076	2/18/2015	195.7
2076	2/19/2015	189.3
2076	2/20/2015	322.5
2076	2/21/2015	74.1
2076	2/22/2015	27.51
2076	2/23/2015	62.05
2076	2/24/2015	319.4
2076	2/25/2015	240.8
2076	2/26/2015	101.7
2076	2/27/2015	260.3
2076	2/28/2015	371.2
2076	3/1/2015	372.8
2076	3/2/2015	88.2
2076	3/3/2015	198.9
2076	3/4/2015	55.68
2076	3/5/2015	59.58
2076	3/6/2015	93.6
2076	3/7/2015	435.1
2076	3/8/2015	462.3
2076	3/9/2015	361
2076	3/10/2015	196
2076	3/11/2015	42.95
2076	3/12/2015	158.4
2076	3/13/2015	170.8
2076	3/14/2015	72.1
2076	3/15/2015	116.6
2076	3/16/2015	493.4
2076	3/17/2015	492.6
2076	3/18/2015	439.2
2076	3/19/2015	335.5
2076	3/20/2015	172.4
2076	3/21/2015	94.5
2076	3/22/2015	310.6
2076	3/23/2015	108.6
2076	3/24/2015	507.4
2076	3/25/2015	500.1
2076	3/26/2015	344.4
2076	3/27/2015	242.3
2076	3/28/2015	339.1
2076	3/29/2015	552.1
2076	3/30/2015	434.9
2076	3/31/2015	544
2076	4/1/2015	417.6
2076	4/2/2015	525.6
2076	4/3/2015	282.4
2076	4/4/2015	275.2
2076	4/5/2015	568.6
2076	4/6/2015	358.7
2076	4/7/2015	67.04
2076	4/8/2015	151.4
2076	4/9/2015	408.5
2076	4/10/2015	306.1
2076	4/11/2015	314.9
2076	4/12/2015	574.9
2076	4/13/2015	544.5
2076	4/14/2015	105.1
2076	4/15/2015	241.5
2076	4/16/2015	293.3
2076	4/17/2015	142.3
2076	4/18/2015	141.7
2076	4/19/2015	395.3
2076	4/20/2015	273.8
2076	4/21/2015	365
2076	4/22/2015	599.4
2076	4/23/2015	507
2076	4/24/2015	512
2076	4/25/2015	457.3
2076	4/26/2015	384.8
2076	4/27/2015	352.6
2076	4/28/2015	557.6
2076	4/29/2015	365.2
2076	4/30/2015	581
2076	5/1/2015	517.9
2076	5/2/2015	638.2
2076	5/3/2015	614.1
2076	5/4/2015	603.8
2076	5/5/2015	529.3
2076	5/6/2015	607.7
2076	5/7/2015	599.2
2076	5/8/2015	631.4
2076	5/9/2015	605
2076	5/10/2015	448.8
2076	5/11/2015	525.7
2076	5/12/2015	458.8
2076	5/13/2015	419.8
2076	5/14/2015	651.8
2076	5/15/2015	386.6
2076	5/16/2015	238.6
2076	5/17/2015	286.3
2076	5/18/2015	393.9
2076	5/19/2015	412.6
2076	5/20/2015	500.2
2076	5/21/2015	457.3
2076	5/22/2015	148.7
2076	5/23/2015	667.3
2076	5/24/2015	630.3
2076	5/25/2015	483
2076	5/26/2015	127.8
2076	5/27/2015	264.4
2076	5/28/2015	268
2076	5/29/2015	400
2076	5/30/2015	382.8
2076	5/31/2015	393.6
2076	6/1/2015	386.5
2076	6/2/2015	400.5
2076	6/3/2015	236.9
2076	6/4/2015	400.4
2076	6/5/2015	536.6
2076	6/6/2015	484.4
2076	6/7/2015	640.6
2076	6/8/2015	602.3
2076	6/9/2015	316.9
2076	6/10/2015	609
2076	6/11/2015	612.9
2076	6/12/2015	584.1
2076	6/13/2015	431.8
2076	6/14/2015	-99.9
2076	6/15/2015	515.4
2076	6/16/2015	582.3
2076	6/17/2015	568.4
2076	6/18/2015	524.8
2076	6/19/2015	447.3
2076	6/20/2015	461.4
2076	6/21/2015	471.4
2076	6/22/2015	470.2
2076	6/23/2015	474.4
2076	6/24/2015	467.1
2076	6/25/2015	429.3
2076	6/26/2015	482.6
2076	6/27/2015	492.7
2076	6/28/2015	297.4
2076	6/29/2015	567.9
2076	6/30/2015	434.1
2076	7/1/2015	343
2076	7/2/2015	68.42
2076	7/3/2015	236.3
2076	7/4/2015	147
2076	7/5/2015	233
2076	7/6/2015	333.5
2076	7/7/2015	394.7
2076	7/8/2015	463.8
2076	7/9/2015	482.4
2076	7/10/2015	524.4
2076	7/11/2015	528.5
2076	7/12/2015	489.6
2076	7/13/2015	488.8
2076	7/14/2015	488.5
2076	7/15/2015	262.3
2076	7/16/2015	406.8
2076	7/17/2015	517.8
2076	7/18/2015	486.6
2076	7/19/2015	491.5
2076	7/20/2015	481.7
2076	7/21/2015	390.7
2076	7/22/2015	382.7
2076	7/23/2015	361.8
2076	7/24/2015	214.5
2076	7/25/2015	450.6
2076	7/26/2015	510.3
2076	7/27/2015	448.1
2076	7/28/2015	448.7
2076	7/29/2015	383.2
2076	7/30/2015	318.1
2076	7/31/2015	464.7
2076	8/1/2015	528.3
2076	8/2/2015	495.3
2076	8/3/2015	490.7
2076	8/4/2015	457.4
2076	8/5/2015	412.9
2076	8/6/2015	392.7
2076	8/7/2015	107.3
2076	8/8/2015	408.8
2076	8/9/2015	489.2
2076	8/10/2015	494.2
2076	8/11/2015	326.4
2076	8/12/2015	420.6
2076	8/13/2015	495
2076	8/14/2015	526.5
2076	8/15/2015	268.7
2076	8/16/2015	149.4
2076	8/17/2015	325.9
2076	8/18/2015	183.5
2076	8/19/2015	324.4
2076	8/20/2015	303.3
2076	8/21/2015	206.1
2076	8/22/2015	272.5
2076	8/23/2015	271.1
2076	8/24/2015	314.1
2076	8/25/2015	455.6
2076	8/26/2015	512.7
2076	8/27/2015	494.4
2076	8/28/2015	486.5
2076	8/29/2015	418.5
2076	8/30/2015	148.4
2076	8/31/2015	195.6
2076	9/1/2015	395.1
2076	9/2/2015	435.8
2076	9/3/2015	317.8
2076	9/4/2015	394.5
2076	9/5/2015	404.2
2076	9/6/2015	437.4
2076	9/7/2015	415.1
2076	9/8/2015	462.8
2076	9/9/2015	389.6
2076	9/10/2015	338.1
2076	9/11/2015	306.4
2076	9/12/2015	272.2
2076	9/13/2015	406.1
2076	9/14/2015	495.5
2076	9/15/2015	491.8
2076	9/16/2015	475.3
2076	9/17/2015	446.1
2076	9/18/2015	426
2076	9/19/2015	433.4
2076	9/20/2015	407.8
2076	9/21/2015	407.4
2076	9/22/2015	325
2076	9/23/2015	452.9
2076	9/24/2015	400.2
2076	9/25/2015	377.2
2076	9/26/2015	136.4
2076	9/27/2015	159.8
2076	9/28/2015	131.5
2076	9/29/2015	131.6
2076	9/30/2015	166.7
2076	10/1/2015	100.2
2076	10/2/2015	76.3
2076	10/3/2015	85.8
2076	10/4/2015	60.91
2076	10/5/2015	125.5
2076	10/6/2015	385.2
2076	10/7/2015	360
2076	10/8/2015	390.9
2076	10/9/2015	249.5
2076	10/10/2015	266.9
2076	10/11/2015	298.2
2076	10/12/2015	381.3
2076	10/13/2015	328.4
2076	10/14/2015	404.4
2076	10/15/2015	362.3
2076	10/16/2015	-99.9
2076	10/17/2015	-99.9
2076	10/18/2015	-99.9
2076	10/19/2015	-99.9
2076	10/20/2015	-99.9
2076	10/21/2015	-99.9
2076	10/22/2015	-99.9
2076	10/23/2015	-99.9
2076	10/24/2015	-99.9
2076	10/25/2015	-99.9
2076	10/26/2015	-99.9
2076	10/27/2015	-99.9
2076	10/28/2015	-99.9
2076	10/29/2015	-99.9
2076	10/30/2015	-99.9
2076	10/31/2015	-99.9
2076	11/1/2015	-99.9
2076	11/2/2015	-99.9
2076	11/3/2015	-99.9
2076	11/4/2015	-99.9
2076	11/5/2015	-99.9
2076	11/6/2015	-99.9
2076	11/7/2015	-99.9
2076	11/8/2015	-99.9
2076	11/9/2015	-99.9
2076	11/10/2015	-99.9
2076	11/11/2015	-99.9
2076	11/12/2015	-99.9
2076	11/13/2015	-99.9
2076	11/14/2015	-99.9
2076	11/15/2015	-99.9
2076	11/16/2015	-99.9
2076	11/17/2015	-99.9
2076	11/18/2015	-99.9
2076	11/19/2015	-99.9
2076	11/20/2015	-99.9
2076	11/21/2015	-99.9
2076	11/22/2015	-99.9
2076	11/23/2015	-99.9
2076	11/24/2015	-99.9
2076	11/25/2015	-99.9
2076	11/26/2015	-99.9
2076	11/27/2015	-99.9
2076	11/28/2015	-99.9
2076	11/29/2015	-99.9
2076	11/30/2015	-99.9
2076	12/1/2015	-99.9
2076	12/2/2015	-99.9
2076	12/3/2015	-99.9
2076	12/4/2015	-99.9
2076	12/5/2015	-99.9
2076	12/6/2015	-99.9
2076	12/7/2015	-99.9
2076	12/8/2015	-99.9
2076	12/9/2015	-99.9
2076	12/10/2015	-99.9
2076	12/11/2015	-99.9
2076	12/12/2015	-99.9
2076	12/13/2015	-99.9
2076	12/14/2015	-99.9
2076	12/15/2015	-99.9
2076	12/16/2015	-99.9
2076	12/17/2015	-99.9
2076	12/18/2015	-99.9
2076	12/19/2015	-99.9
2076	12/20/2015	-99.9
2076	12/21/2015	-99.9
2076	12/22/2015	-99.9
2076	12/23/2015	-99.9
2076	12/24/2015	-99.9
2076	12/25/2015	-99.9
2076	12/26/2015	-99.9
2076	12/27/2015	-99.9
2076	12/28/2015	-99.9
2076	12/29/2015	-99.9
2076	12/30/2015	-99.9
2076	12/31/2015	-99.9
