# Supplementary material for: Using solar radiation data in soil moisture diagnostic equation for estimating root-zone soil moisture
Source: PeerJ. 2022 Dec 12;10:e14561. doi: 10.7717/peerj.14561 (PMC9753742; doi:10.7717/peerj.14561)
Supplement: Supplemental Information 1 — These data were applied in simulation using the soil moisture diagnostic equation. [file peerj-10-14561-s001.zip › code_data/code_data/TN2076/Radiation_data/radea2017.csv]

2076	1/1/2017	46.61
2076	1/2/2017	28.99
2076	1/3/2017	44.4
2076	1/4/2017	68.37
2076	1/5/2017	175
2076	1/6/2017	42.99
2076	1/7/2017	65.91
2076	1/8/2017	242.8
2076	1/9/2017	181.5
2076	1/10/2017	238.3
2076	1/11/2017	55.22
2076	1/12/2017	79.6
2076	1/13/2017	73.8
2076	1/14/2017	74.7
2076	1/15/2017	145.3
2076	1/16/2017	119.8
2076	1/17/2017	125.2
2076	1/18/2017	28.18
2076	1/19/2017	99.1
2076	1/20/2017	30.2
2076	1/21/2017	148.6
2076	1/22/2017	182.4
2076	1/23/2017	67
2076	1/24/2017	179
2076	1/25/2017	268.1
2076	1/26/2017	43.07
2076	1/27/2017	273.5
2076	1/28/2017	225.8
2076	1/29/2017	284
2076	1/30/2017	102.2
2076	1/31/2017	284.2
2076	2/1/2017	270.9
2076	2/2/2017	180
2076	2/3/2017	69.93
2076	2/4/2017	220.3
2076	2/5/2017	301.8
2076	2/6/2017	56.68
2076	2/7/2017	34.7
2076	2/8/2017	34.58
2076	2/9/2017	105.9
2076	2/10/2017	281.9
2076	2/11/2017	303.8
2076	2/12/2017	61.39
2076	2/13/2017	67.85
2076	2/14/2017	321
2076	2/15/2017	89.9
2076	2/16/2017	315.3
2076	2/17/2017	339
2076	2/18/2017	343.3
2076	2/19/2017	121.8
2076	2/20/2017	292.2
2076	2/21/2017	254.2
2076	2/22/2017	83
2076	2/23/2017	96.8
2076	2/24/2017	228.5
2076	2/25/2017	305.8
2076	2/26/2017	374.4
2076	2/27/2017	372
2076	2/28/2017	157.8
2076	3/1/2017	70.3
2076	3/2/2017	128.2
2076	3/3/2017	394
2076	3/4/2017	391.7
2076	3/5/2017	389.5
2076	3/6/2017	234.9
2076	3/7/2017	152.1
2076	3/8/2017	20.19
2076	3/9/2017	394.3
2076	3/10/2017	399.9
2076	3/11/2017	392
2076	3/12/2017	105.6
2076	3/13/2017	411.1
2076	3/14/2017	59.41
2076	3/15/2017	50.91
2076	3/16/2017	439.7
2076	3/17/2017	403.6
2076	3/18/2017	178.2
2076	3/19/2017	323.2
2076	3/20/2017	438.6
2076	3/21/2017	419.8
2076	3/22/2017	309.1
2076	3/23/2017	325.7
2076	3/24/2017	397.8
2076	3/25/2017	276.1
2076	3/26/2017	185.3
2076	3/27/2017	209.5
2076	3/28/2017	169.3
2076	3/29/2017	334.1
2076	3/30/2017	393.1
2076	3/31/2017	241.6
2076	4/1/2017	391.8
2076	4/2/2017	442.8
2076	4/3/2017	461.3
2076	4/4/2017	206.9
2076	4/5/2017	470.8
2076	4/6/2017	329.7
2076	4/7/2017	165.4
2076	4/8/2017	515.9
2076	4/9/2017	507.7
2076	4/10/2017	498.8
2076	4/11/2017	469.4
2076	4/12/2017	405.3
2076	4/13/2017	502.9
2076	4/14/2017	499.3
2076	4/15/2017	425.6
2076	4/16/2017	442.5
2076	4/17/2017	425.3
2076	4/18/2017	370.7
2076	4/19/2017	282.2
2076	4/20/2017	414.1
2076	4/21/2017	458.1
2076	4/22/2017	329.9
2076	4/23/2017	230.5
2076	4/24/2017	135.5
2076	4/25/2017	192.2
2076	4/26/2017	515.9
2076	4/27/2017	519.1
2076	4/28/2017	474.6
2076	4/29/2017	268.5
2076	4/30/2017	453.5
2076	5/1/2017	207.2
2076	5/2/2017	568.7
2076	5/3/2017	572.6
2076	5/4/2017	469.7
2076	5/5/2017	77.4
2076	5/6/2017	120
2076	5/7/2017	470.8
2076	5/8/2017	578.2
2076	5/9/2017	559.3
2076	5/10/2017	541.9
2076	5/11/2017	526
2076	5/12/2017	399.4
2076	5/13/2017	190.8
2076	5/14/2017	436.6
2076	5/15/2017	580.7
2076	5/16/2017	575.3
2076	5/17/2017	575.4
2076	5/18/2017	475.9
2076	5/19/2017	271.9
2076	5/20/2017	547.7
2076	5/21/2017	396.1
2076	5/22/2017	315.6
2076	5/23/2017	445.8
2076	5/24/2017	375.1
2076	5/25/2017	345.5
2076	5/26/2017	533.3
2076	5/27/2017	546.7
2076	5/28/2017	335.5
2076	5/29/2017	455.3
2076	5/30/2017	210.2
2076	5/31/2017	491.9
2076	6/1/2017	538.4
2076	6/2/2017	353.9
2076	6/3/2017	478.5
2076	6/4/2017	488.4
2076	6/5/2017	394.5
2076	6/6/2017	197.1
2076	6/7/2017	365.3
2076	6/8/2017	583.9
2076	6/9/2017	540.7
2076	6/10/2017	584.5
2076	6/11/2017	559.1
2076	6/12/2017	453
2076	6/13/2017	461.6
2076	6/14/2017	518.4
2076	6/15/2017	563.9
2076	6/16/2017	315.6
2076	6/17/2017	482.8
2076	6/18/2017	555.4
2076	6/19/2017	321.2
2076	6/20/2017	298.7
2076	6/21/2017	536.3
2076	6/22/2017	353.1
2076	6/23/2017	92.9
2076	6/24/2017	177.7
2076	6/25/2017	479.2
2076	6/26/2017	526.3
2076	6/27/2017	496.2
2076	6/28/2017	481.6
2076	6/29/2017	587.5
2076	6/30/2017	292.7
2076	7/1/2017	421.6
2076	7/2/2017	490.9
2076	7/3/2017	353.3
2076	7/4/2017	316.3
2076	7/5/2017	462
2076	7/6/2017	307.6
2076	7/7/2017	358.7
2076	7/8/2017	431.5
2076	7/9/2017	441
2076	7/10/2017	569.6
2076	7/11/2017	575.3
2076	7/12/2017	576.2
2076	7/13/2017	531.7
2076	7/14/2017	508.6
2076	7/15/2017	513.1
2076	7/16/2017	301
2076	7/17/2017	374.6
2076	7/18/2017	485.2
2076	7/19/2017	468.3
2076	7/20/2017	505.5
2076	7/21/2017	473.7
2076	7/22/2017	478.6
2076	7/23/2017	506
2076	7/24/2017	497.7
2076	7/25/2017	448.4
2076	7/26/2017	463.9
2076	7/27/2017	491.7
2076	7/28/2017	472.2
2076	7/29/2017	86.6
2076	7/30/2017	519.5
2076	7/31/2017	527.4
2076	8/1/2017	544
2076	8/2/2017	317.5
2076	8/3/2017	435.7
2076	8/4/2017	442.7
2076	8/5/2017	381.1
2076	8/6/2017	548
2076	8/7/2017	402
2076	8/8/2017	262.5
2076	8/9/2017	425.3
2076	8/10/2017	322.9
2076	8/11/2017	358.6
2076	8/12/2017	238.3
2076	8/13/2017	369.9
2076	8/14/2017	283
2076	8/15/2017	162.6
2076	8/16/2017	334.8
2076	8/17/2017	291.8
2076	8/18/2017	353.3
2076	8/19/2017	484.2
2076	8/20/2017	435.2
2076	8/21/2017	456.6
2076	8/22/2017	404.8
2076	8/23/2017	465.8
2076	8/24/2017	406.4
2076	8/25/2017	494.9
2076	8/26/2017	427.9
2076	8/27/2017	372.6
2076	8/28/2017	315.1
2076	8/29/2017	139.1
2076	8/30/2017	348
2076	8/31/2017	74
2076	9/1/2017	192.4
2076	9/2/2017	94.1
2076	9/3/2017	406.3
2076	9/4/2017	437.7
2076	9/5/2017	415.1
2076	9/6/2017	167.8
2076	9/7/2017	428.8
2076	9/8/2017	459.1
2076	9/9/2017	444.8
2076	9/10/2017	409.2
2076	9/11/2017	384.2
2076	9/12/2017	84.9
2076	9/13/2017	49.85
2076	9/14/2017	47.83
2076	9/15/2017	336.4
2076	9/16/2017	390.1
2076	9/17/2017	285.2
2076	9/18/2017	237
2076	9/19/2017	345.2
2076	9/20/2017	239.5
2076	9/21/2017	399.7
2076	9/22/2017	340.6
2076	9/23/2017	383.3
2076	9/24/2017	340.1
2076	9/25/2017	350.3
2076	9/26/2017	257.7
2076	9/27/2017	342.6
2076	9/28/2017	368
2076	9/29/2017	359.5
2076	9/30/2017	381.5
2076	10/1/2017	294.4
2076	10/2/2017	326.5
2076	10/3/2017	169.5
2076	10/4/2017	358.3
2076	10/5/2017	356
2076	10/6/2017	361
2076	10/7/2017	336.6
2076	10/8/2017	169.8
2076	10/9/2017	63.56
2076	10/10/2017	223
2076	10/11/2017	76.7
2076	10/12/2017	275.5
2076	10/13/2017	274
2076	10/14/2017	334.6
2076	10/15/2017	162.3
2076	10/16/2017	188.3
2076	10/17/2017	344.4
2076	10/18/2017	340.9
2076	10/19/2017	338.9
2076	10/20/2017	331.5
2076	10/21/2017	323.5
2076	10/22/2017	220.2
2076	10/23/2017	174.2
2076	10/24/2017	105.1
2076	10/25/2017	236.7
2076	10/26/2017	309.1
2076	10/27/2017	305.2
2076	10/28/2017	270.6
2076	10/29/2017	162.4
2076	10/30/2017	219.7
2076	10/31/2017	290.7
2076	11/1/2017	281.8
2076	11/2/2017	55.76
2076	11/3/2017	44.56
2076	11/4/2017	105.2
2076	11/5/2017	223.7
2076	11/6/2017	196.8
2076	11/7/2017	112.9
2076	11/8/2017	68.56
2076	11/9/2017	37.51
2076	11/10/2017	266
2076	11/11/2017	265.1
2076	11/12/2017	250.7
2076	11/13/2017	60.57
2076	11/14/2017	184.3
2076	11/15/2017	251.8
2076	11/16/2017	105.9
2076	11/17/2017	231.1
2076	11/18/2017	242
2076	11/19/2017	34.53
2076	11/20/2017	223.4
2076	11/21/2017	225.7
2076	11/22/2017	227.4
2076	11/23/2017	242.2
2076	11/24/2017	241.4
2076	11/25/2017	222
2076	11/26/2017	172.3
2076	11/27/2017	232.6
2076	11/28/2017	234.7
2076	11/29/2017	229.8
2076	11/30/2017	224.3
2076	12/1/2017	87
2076	12/2/2017	197.4
2076	12/3/2017	190
2076	12/4/2017	185.2
2076	12/5/2017	197
2076	12/6/2017	18.11
2076	12/7/2017	118.4
2076	12/8/2017	124.9
2076	12/9/2017	66.7
2076	12/10/2017	146.7
2076	12/11/2017	213.4
2076	12/12/2017	213
2076	12/13/2017	173.2
2076	12/14/2017	214.2
2076	12/15/2017	210.8
2076	12/16/2017	107.8
2076	12/17/2017	194.1
2076	12/18/2017	58.23
2076	12/19/2017	104.4
2076	12/20/2017	34.69
2076	12/21/2017	69.34
2076	12/22/2017	54.69
2076	12/23/2017	12.91
2076	12/24/2017	42.09
2076	12/25/2017	35.76
2076	12/26/2017	129.5
2076	12/27/2017	158.8
2076	12/28/2017	164.9
2076	12/29/2017	212.4
2076	12/30/2017	213.6
2076	12/31/2017	89
