# Supplementary material for: Using solar radiation data in soil moisture diagnostic equation for estimating root-zone soil moisture
Source: PeerJ. 2022 Dec 12;10:e14561. doi: 10.7717/peerj.14561 (PMC9753742; doi:10.7717/peerj.14561)
Supplement: Supplemental Information 1 — These data were applied in simulation using the soil moisture diagnostic equation. [file peerj-10-14561-s001.zip › code_data/code_data/TN2076/Radiation_data/Radii.asv]

load radea2012.csv
load radea2013.csv
load radea2014.csv
load radea2015.csv


ra1=radea2012(:,3);
ra2=radea2013(:,3);
ra3=radea2014(:,3);
ra4=radea2015(:,3);
ra4=radea2016(:,3);

for (i=1:365)
  
 rad1(i)=-999;
 rad2(i)=-999;
 rad3(i)=-999;
 rad4(i)=-999;

 radm(i)=-999;
end;
%conversion of lanley to w/m^2
for i = 1:365
    if ra1(i)>0
    rad1(i)= 0.484583*ra1(i);
    end;
    if ra2(i)>0
    rad2(i)= 0.484583*ra2(i);
    end;
    if ra3(i)>0
    rad3(i)= 0.484583*ra3(i);
    end;
    if ra4(i)>0
    rad4(i)= 0.484583*ra4(i);
    end;
  end;

for (i=1:365)
% rad(i,1)=rad1(i);
rad(i,1)=rad1(i);
rad(i,2)=rad2(i);
rad(i,3)=rad3(i);
rad(i,4)=rad4(i);

end;


for (i =1:365)
for (j=1:4)
if ( rad(i,j)>radm(i))radm(i)=rad(i,j);
 end;
 end;
end;

idx = radm(172);
N = radm(1);
N2 = radm(365);
X = false(size(radm));
for k = 1:idx
    X(k)= radm(k)>=N;
    N = max(radm(k),N);
end;
for k = 365:-1:173
    X(k) = radm(k)>=N2;
    N2 = max(radm(k),N2);
end;
Z= radm(X);
k = find(X);
