# Supplementary material for: Using solar radiation data in soil moisture diagnostic equation for estimating root-zone soil moisture
Source: PeerJ. 2022 Dec 12;10:e14561. doi: 10.7717/peerj.14561 (PMC9753742; doi:10.7717/peerj.14561)
Supplement: Supplemental Information 1 — These data were applied in simulation using the soil moisture diagnostic equation. [file peerj-10-14561-s001.zip › code_data/code_data/TN2076/TN2013.csv]

2076	1/1/2013	13.98	8.5	8.5	-3.1	3.7	0	42	34.6	37.1	41	55.5	6	6.5	7.1	7.9	11.7	0.2	0.2	0.2	0.2	0.3	30.21	23.23	25.47	47.18	45.31	13.25	3.24	173	2.1	84	29.96	96	80.4
2076	1/2/2013	15.22	2.6	10	2.6	6.7	1.24	48.9	43	39.3	41	55.7	6.8	7.4	7.9	8	11.6	0.2	0.2	0.2	0.2	0.3	37.55	31.23	27.5	46.51	45.64	13.15	3.24	331	1.5	100	30.04	100	28.98
2076	1/3/2013	15.22	-0.1	2.6	-0.3	0.5	0	44.3	38.3	39.5	41	55.6	5.5	6.4	7.3	8	11.4	0.2	0.2	0.2	0.2	0.3	32.56	26.57	27.69	46.77	45.5	13.29	3.24	348	1.6	96	30.14	100	37.12
2076	1/4/2013	15.22	-3.2	6.6	-3.2	0.4	0	42.7	35.2	37.8	41	55.6	4.6	5.9	7	7.8	11.3	0.2	0.2	0.2	0.3	0.3	30.89	23.75	26.13	46.86	45.48	13.3	3.24	313	1.4	100	30.3	87	241.5
2076	1/5/2013	15.22	-4.3	7.8	-6.1	-0.4	0	42	34.5	36.7	40.4	55.4	4	5.2	6.4	7.5	11.2	0.2	0.2	0.2	0.3	0.3	30.18	23.07	25.08	36.43	45.21	13.3	3.24	299	1.3	100	30.31	81	278.5
2076	1/6/2013	15.24	3.8	8	-5.5	1.8	0.02	41.8	34	36.1	39.5	55.4	5.3	5.8	6.5	7.2	11.1	0.2	0.2	0.2	0.3	0.3	30.04	22.71	24.54	31.18	45.18	13.24	3.24	218	1.3	98	30.19	87	171.6
2076	1/7/2013	15.24	-1.2	10	-1.2	4.8	0	41.8	33.8	35.8	38.4	55.5	5.2	6.2	7.1	7.3	10.9	0.2	0.2	0.2	0.3	0.3	30	22.46	24.31	28.08	45.3	13.23	3.24	241	1.8	97	30.28	90	192.4
2076	1/8/2013	15.24	-2.3	10.8	-3.9	1.8	0	41.5	33.6	35.5	37.7	55.4	4.4	5.5	6.6	7.2	10.8	0.2	0.2	0.2	0.3	0.3	29.68	22.29	23.99	26.6	45.28	13.25	3.24	336	1.6	100	30.19	82	292.4
2076	1/9/2013	15.24	9.1	15	-3.1	5.7	0	41.1	33.4	35.4	37.1	55.3	6	6.3	7	7.1	10.7	0.2	0.2	0.2	0.4	0.3	29.27	22.14	23.95	25.5	45.11	13.17	3.24	223	1.7	85	30.21	85	252.9
2076	1/10/2013	16.12	13.1	13.4	8.8	11.5	0.89	48.9	42.9	38.4	40.7	55.4	9	8.6	8.7	7.5	10.6	0.2	0.2	0.2	0.3	0.3	37.59	31.14	26.66	42.92	45.2	13.08	3.24	8	1.1	100	30.29	98	51.52
2076	1/11/2013	16.33	18.4	18.5	13.1	15.8	0.2	48.1	43.5	38.8	40.8	55.3	11.1	10.4	10.2	8.4	10.6	0.2	0.2	0.2	0.3	0.3	34.83	29.81	27.06	43.94	45.09	12.98	3.24	105	5	86	29.99	98	43.48
2076	1/12/2013	16.55	18.4	20.5	16.7	18.2	0.22	48.4	45	39.2	40.8	55.3	12.7	12	11.9	9.4	10.7	0.2	0.2	0.2	0.3	0.3	35.15	33.25	27.45	44.73	45.1	12.98	3.24	161	4.5	97	29.99	98	113.1
2076	1/13/2013	17.58	18.9	20.2	18.1	19	1.03	49	43	39.6	40.9	55.3	14.1	13.7	13.4	10.5	10.8	0.2	0.2	0.2	0.2	0.3	36.87	31.21	27.87	45.56	45.13	12.94	3.24	151	3.8	80	29.87	100	38.75
2076	1/14/2013	18.72	3.2	20.9	3	14.7	1.14	50.6	43.4	40.1	41	55.6	12	13.2	13.4	11.2	11.1	0.2	0.2	0.2	0.2	0.3	39.53	31.64	28.31	46.49	45.43	12.99	3.24	153	4.6	95	30.11	98	56.55
2076	1/15/2013	19.41	0.2	3.2	-0.6	0.7	0.69	50.7	43.7	40.1	41.1	55.7	7.4	9.4	9.9	10.8	11.3	0.2	0.2	0.2	0.2	0.3	39.63	31.9	28.35	47.22	45.63	13.2	3.24	13	3	100	30.1	100	25
2076	1/16/2013	21.1	1.7	1.9	0	1	1.69	51.3	44	40.2	41.1	55.6	6.2	9.1	8.5	9.7	11.5	0.2	0.2	0.2	0.2	0.3	40.29	32.22	28.45	47.59	45.52	13.24	3.24	8	2.4	100	29.91	100	24.71
2076	1/17/2013	21.69	2.1	2.7	1.4	1.9	0.59	50.1	43.9	40.6	41.1	55.4	6.4	9.9	8	9	11.5	0.2	0.2	0.2	0.2	0.3	38.93	32.16	28.76	47.46	45.27	13.27	3.24	347	1.6	100	30.01	100	31.29
2076	1/18/2013	21.74	1.4	5.4	1.2	2.7	0.05	46.3	39.2	40.3	41.1	55.5	5.3	7.4	7.5	8.6	11.4	0.2	0.2	0.2	0.2	0.3	34.74	27.43	28.5	47.47	45.39	13.31	3.24	341	3.1	88	30.34	100	71.19
2076	1/19/2013	21.74	-2.7	10.5	-2.9	2	0	43.9	36.2	39.7	41	55.5	5	6.8	7.3	8.1	11.3	0.2	0.2	0.2	0.2	0.3	32.11	24.65	27.89	47.37	45.37	13.25	3.24	310	1.5	100	30.31	84	310
2076	1/20/2013	21.74	2	12.8	-4.3	4.4	0	43	35.2	37.9	41	55.4	5.2	6.6	7.1	7.8	11.2	0.2	0.2	0.2	0.2	0.3	31.18	23.7	26.17	47.52	45.19	13.22	3.24	209	2.4	87	30.12	84	301.5
2076	1/21/2013	21.74	-0.8	14.2	-2	4.9	0	42.3	34.8	37	40.6	55.3	5.4	6.7	7.4	7.7	11	0.2	0.2	0.2	0.3	0.3	30.55	23.42	25.34	38.71	45.05	13.18	3.24	295	1.5	97	30.08	81	310.3
2076	1/22/2013	21.74	-3.8	6.9	-3.8	0.9	0	41.5	34.4	36.4	39.5	55.4	4.2	5.8	6.7	7.5	10.8	0.2	0.2	0.2	0.3	0.3	29.74	23.02	24.79	31.32	45.17	13.28	3.24	302	1.8	80	30.19	83	311.2
2076	1/23/2013	21.74	-0.5	2.5	-5.3	-1.5	0	41.2	34.1	36	38.3	55.2	4.3	5.4	6.2	7.1	10.7	0.2	0.2	0.2	0.3	0.3	29.38	22.79	24.43	27.79	45	13.33	3.24	351	1.7	52	30.26	86	305.9
2076	1/24/2013	21.74	7.2	12.1	-2.4	5.2	0	41	33.9	35.7	37.7	55.2	5.8	6.5	7	7.1	10.6	0.2	0.2	0.2	0.3	0.3	29.25	22.54	24.17	26.56	44.97	13.19	3.24	196	1.9	75	30.14	84	301.1
2076	1/25/2013	21.74	0.7	7.7	0.3	2.7	0	40.6	33.6	35.5	37.1	55.2	5.1	6.1	6.9	7.2	10.4	0.2	0.2	0.2	0.3	0.3	28.82	22.31	23.99	25.64	44.95	13.28	3.24	19	3	48	30.19	89	308.4
2076	1/26/2013	22.03	2.4	7	0.7	4.4	0.29	44.9	36.7	37.1	36.8	55	5.9	6.6	7	7.2	10.4	0.2	0.2	0.2	0.4	0.3	33.17	25.13	25.45	25.13	44.68	13.22	3.24	85	2.2	100	30.15	100	25.62
2076	1/27/2013	22.03	1.2	10.3	-0.3	3.7	0	43.9	35.5	36.9	37.2	54.9	5.9	6.9	7.4	7.3	10.3	0.2	0.2	0.2	0.4	0.3	32.12	23.98	25.28	25.74	44.66	13.23	3.24	348	1.5	96	30.23	86	242.1
2076	1/28/2013	22.05	10.2	10.4	-0.2	5.8	0.02	43.5	35.2	36.6	37.2	55.1	6.6	7.1	7.4	7.3	10.2	0.2	0.2	0.2	0.4	0.3	31.7	23.71	25.03	25.74	44.9	13.21	3.24	120	2.3	65	30.2	99	48.52
2076	1/29/2013	22.05	12.3	17.5	7.2	12.2	0	43.4	34.7	36.5	37.1	54.9	8.1	8.3	8.4	7.6	10.2	0.2	0.2	0.2	0.4	0.3	31.65	23.26	24.91	25.59	44.64	13.1	3.24	151	3.5	92	30.11	94	102.7
2076	1/30/2013	22.05	20.4	20.4	10.3	16.1	0	44	34.8	36.4	37.3	55	10.8	10.2	9.8	8.1	10.2	0.2	0.2	0.2	0.4	0.3	32.22	23.39	24.84	25.81	44.79	13.01	3.24	141	4.6	82	29.69	97	57.12
2076	1/31/2013	24	2.3	21.5	2.3	11.8	1.95	47.3	42.8	39.5	40.8	55.1	9.1	10.3	10.5	9.1	10.2	0.2	0.2	0.2	0.3	0.3	35.78	30.98	27.75	43.57	44.9	13.1	3.24	204	5.5	67	29.89	98	39.21
2076	2/1/2013	24	4.9	8.2	-1	3.6	0	44.8	36.2	39.4	40.8	55	7.1	8.3	9.1	8.9	10.4	0.2	0.2	0.2	0.3	0.3	33.14	24.67	27.64	44.37	44.68	13.25	3.24	242	3.2	78	30.12	90	315.6
2076	2/2/2013	24	-5.7	4.9	-5.9	-2.5	0	44.2	35.1	38	40.8	55.1	4.9	6.6	7.7	8.4	10.5	0.2	0.2	0.2	0.3	0.3	32.5	23.62	26.31	44.9	44.84	13.35	3.24	295	2.6	88	30.25	83	351.6
2076	2/3/2013	24.04	-1.8	6.3	-6.7	0	0.04	44.3	35	36.9	40.4	55	4.6	6	6.9	7.8	10.5	0.2	0.2	0.2	0.3	0.3	32.58	23.52	25.24	36.01	44.7	13.34	3.24	245	2	100	30.07	93	152.2
2076	2/4/2013	24.04	-2	11.9	-3	4.2	0	44.2	34.8	36.6	39.6	55.1	4.9	6.3	7.1	7.4	10.4	0.2	0.2	0.2	0.3	0.3	32.41	23.33	25.04	31.46	44.84	13.23	3.24	269	2.7	97	30.06	82	354.9
2076	2/5/2013	24.05	6.3	10.9	-3.2	4.3	0.01	43.3	34.3	36.2	38.7	54.9	6.2	6.7	7.1	7.3	10.3	0.2	0.2	0.2	0.3	0.3	31.5	22.96	24.67	28.83	44.67	13.21	3.24	185	2.1	90	29.89	92	180
2076	2/6/2013	24.1	2.3	16.9	2.3	9.2	0.05	42.9	34.1	36.1	37.9	54.9	7.2	8	8.5	7.6	10.2	0.2	0.2	0.2	0.3	0.3	31.12	22.78	24.53	26.97	44.65	13.11	3.24	248	1.4	100	30	83	328.7
2076	2/7/2013	24.1	7.4	17.3	-1.2	7.7	0	42.3	33.9	35.8	37.3	55	7.6	8.2	8.7	7.8	10.2	0.2	0.2	0.2	0.4	0.3	30.54	22.62	24.3	25.96	44.78	13.11	3.24	302	1.5	72	30.02	82	350.8
2076	2/8/2013	24.1	9.7	14.4	6.2	10.5	0	42.6	33.7	35.6	37.2	54.9	8.1	8.5	8.8	8.1	10.2	0.2	0.2	0.2	0.3	0.3	30.78	22.37	24.1	25.72	44.64	13.1	3.24	132	2.4	94	29.89	96	72.6
2076	2/9/2013	24.31	1.8	9.9	1.4	6.6	0.21	45.7	36.1	36.5	36.7	54.8	7.1	8.2	8.8	8.3	10.2	0.2	0.2	0.2	0.4	0.3	34.04	24.52	24.91	24.88	44.54	13.24	3.24	3	2.8	83	30.2	98	128
2076	2/10/2013	24.31	8.7	14.1	-0.1	5.9	0	44.8	34.8	36.2	36.8	54.9	7.5	8.2	8.8	8.2	10.2	0.2	0.2	0.2	0.4	0.3	33.07	23.41	24.67	25.01	44.55	13.17	3.24	18	2.6	58	30.08	85	367.5
2076	2/11/2013	25.04	14.5	14.5	8.7	11.4	0.73	48.8	42.5	38.8	40.7	55.1	8.9	9.1	9	8.3	10.3	0.2	0.2	0.2	0.3	0.3	37.46	30.66	27.05	42.46	44.9	13.06	3.24	139	5.2	96	29.91	99	47.16
2076	2/12/2013	25.04	4.1	14.8	4.1	10.3	0	46.8	38.7	39.1	40.8	54.9	8.4	9.3	9.5	8.6	10.3	0.2	0.2	0.2	0.3	0.3	35.27	26.95	27.39	43.19	44.66	13.16	3.24	268	1.6	99	30.07	99	115.1
2076	2/13/2013	25.08	6.6	11.1	3.4	7.1	0.04	45.6	36.4	39.1	40.8	55	8.2	8.9	9.1	8.7	10.3	0.2	0.2	0.2	0.3	0.3	33.98	24.79	27.32	43.71	44.67	13.16	3.24	46	2	92	29.72	96	139.7
2076	2/14/2013	25.15	4.5	7.1	3.9	5.5	0.07	46.7	36.2	39.1	40.8	55	7.7	8.5	8.9	8.7	10.4	0.2	0.2	0.2	0.3	0.3	35.07	24.66	27.38	44.33	44.68	13.25	3.24	274	1.9	85	29.96	100	83.8
2076	2/15/2013	25.15	1.9	14.7	-2	6.1	0	45.8	35.2	38.5	40.8	54.9	7.5	8.5	9.2	8.6	10.4	0.2	0.2	0.2	0.3	0.3	34.2	23.74	26.75	44.63	44.58	13.16	3.24	238	1.8	97	29.98	82	391.1
2076	2/16/2013	25.15	2.4	12.2	-1.1	5.1	0	45	34.7	37.2	40.2	55	7.3	8.2	8.8	8.5	10.4	0.2	0.2	0.2	0.3	0.3	33.27	23.29	25.6	34.38	44.69	13.22	3.24	319	1.8	61	30.06	88	260.7
2076	2/17/2013	25.15	-4.3	4	-4.3	0.2	0	44.3	34.4	36.4	39	55.1	5.1	6.6	7.7	8.2	10.4	0.2	0.2	0.2	0.3	0.3	32.55	23	24.79	29.7	44.83	13.34	3.25	301	2.6	69	30.14	89	259.6
2076	2/18/2013	25.15	3.4	8.5	-9.1	0	0	43.7	34	35.9	37.8	54.9	5.1	6.3	7.3	7.7	10.4	0.2	0.2	0.2	0.3	0.3	31.91	22.71	24.41	26.81	44.58	13.31	3.25	229	1.8	46	30.12	81	365.1
2076	2/19/2013	25.46	7.7	15.3	2.8	9.3	0.31	47.6	36.9	35.7	37.4	54.9	7.5	7.8	8.1	7.6	10.3	0.2	0.2	0.2	0.4	0.3	36.07	25.25	24.21	25.98	44.57	13.12	3.24	154	6.4	95	29.9	84	359.9
2076	2/20/2013	25.61	-2.6	10.5	-2.6	6.4	0.15	44.1	36.6	38.7	40.7	54.9	6.6	7.8	8.6	8	10.2	0.2	0.2	0.2	0.3	0.3	32.38	25.01	26.96	42.43	44.55	13.21	3.24	269	3.8	88	30.15	85	419.8
2076	2/21/2013	25.61	0.2	2.7	-4.5	-0.5	0	43.9	35.3	38.1	40.8	54.9	5.5	6.5	7.3	7.7	10.2	0.2	0.2	0.2	0.3	0.3	32.16	23.86	26.37	43.24	44.55	13.33	3.24	359	2.1	55	30.14	95	204.9
2076	2/22/2013	26.53	9.8	11.3	-1.1	4.5	0.92	49.3	40.6	38.9	40.7	55.1	6.8	7.2	7.5	7.4	10.2	0.2	0.2	0.2	0.3	0.3	38.03	28.83	27.18	42.68	44.88	13.19	3.24	58	3.4	95	29.85	92	172.7
2076	2/23/2013	26.54	8.5	13	8.4	10.1	0.01	47.8	41.1	39.4	40.8	54.9	8.7	9	8.9	7.8	10.1	0.2	0.2	0.2	0.3	0.3	36.29	29.32	27.61	43.24	44.63	13.13	3.24	148	3.3	98	29.96	95	186.5
2076	2/24/2013	26.54	1.8	13.4	1.7	7.5	0	44.8	36.9	39.4	40.8	54.8	8	9	9.4	8.3	10.1	0.2	0.2	0.2	0.3	0.3	33.08	25.31	27.63	43.73	44.52	13.18	3.24	299	1.8	85	29.91	91	283.6
2076	2/25/2013	26.54	3.1	13.6	-2.2	5.1	0	44.1	35.4	38.7	40.8	54.8	7.4	8.4	9.1	8.3	10.1	0.2	0.2	0.2	0.3	0.3	32.38	23.9	27	43.93	44.52	13.19	3.25	343	2.2	72	29.9	81	441.6
2076	2/26/2013	26.54	9.9	15	0.3	8.4	0	43	35.1	37.4	40.6	54.8	8.5	8.8	9	8.3	10.1	0.2	0.2	0.2	0.3	0.3	31.26	23.69	25.76	39.53	44.53	13.14	3.25	96	6.1	86	29.46	88	273.6
2076	2/27/2013	26.77	4.2	10.1	4.2	7.2	0.23	48	37	38.3	40.8	54.8	7.7	8.5	8.9	8.5	10.1	0.2	0.2	0.2	0.3	0.3	36.51	25.41	26.58	43.46	44.53	13.2	3.24	177	5.9	85	29.72	99	88.6
2076	2/28/2013	26.77	3.8	10.5	3.5	5.6	0	46.7	35.9	37.8	40.6	54.8	7.7	8.5	8.9	8.4	10.2	0.2	0.2	0.2	0.3	0.3	35.16	24.35	26.12	38.67	44.53	13.21	3.24	253	3.3	78	29.83	94	208.7
2076	3/1/2013	26.77	1.9	4.2	1.7	2.8	0	46.2	35.3	37.1	39.6	54.8	6.4	7.4	8	8.3	10.2	0.2	0.2	0.2	0.3	0.3	34.56	23.78	25.46	31.66	44.54	13.29	3.24	276	2.9	81	29.97	100	85.7
2076	3/2/2013	26.78	0.3	3.9	0.3	1.9	0.01	45.5	35.3	36.7	38.4	54.6	6	7	7.6	8	10.2	0.2	0.2	0.2	0.3	0.3	33.88	23.79	25.06	28.16	44.29	13.33	3.24	275	2.5	100	29.98	98	123.3
2076	3/3/2013	26.88	-1.2	1.6	-1.5	-0.1	0.1	47.6	35	36.5	37.6	54.6	5.1	6.3	7	7.7	10.2	0.2	0.2	0.2	0.3	0.3	36.09	23.59	24.88	26.43	44.29	13.34	3.24	286	2.8	88	30.08	100	101.2
2076	3/4/2013	26.88	-2.6	6	-3.6	0.2	0	46.8	35.1	36.5	37	54.7	5.4	6.6	7.4	7.4	10.1	0.2	0.2	0.2	0.4	0.3	35.28	23.64	24.89	25.42	44.42	13.32	3.24	286	2.6	88	30.03	84	474
2076	3/5/2013	26.88	12.2	14.3	-2.6	6.2	0	45.4	34.5	36.2	36.8	54.7	7	7.4	7.7	7.4	10	0.2	0.3	0.2	0.4	0.3	33.7	23.13	24.66	25.1	44.4	13.19	3.24	134	3.7	57	29.84	87	339.9
2076	3/6/2013	27.63	0.6	14	0.6	9	0.75	49.3	43.8	39.2	40.8	54.8	6.9	7.9	8.3	7.8	9.9	0.2	0.2	0.2	0.3	0.3	37.96	32.01	27.41	45.09	44.49	13.16	3.24	219	4.9	57	29.98	99	35
2076	3/7/2013	27.63	-2.1	6.5	-2.6	1.9	0	47.8	37.8	39.3	40.9	54.9	5.6	6.8	7.5	7.6	9.9	0.2	0.2	0.2	0.3	0.3	36.33	26.08	27.52	46.05	44.63	13.3	3.24	294	3.7	93	30.2	95	216.3
2076	3/8/2013	27.63	-0.7	7.8	-3.9	1.6	0	46.9	36.2	38.7	40.9	54.8	6	7	7.6	7.4	9.9	0.2	0.2	0.2	0.3	0.3	35.38	24.6	26.98	46.22	44.48	13.28	3.24	347	2.2	90	30.23	86	392.7
2076	3/9/2013	27.63	2	15.2	-2.7	5.4	0	45	35.3	37.3	40.2	54.6	7	7.7	8.3	7.4	9.8	0.2	0.2	0.2	0.3	0.3	33.28	23.78	25.65	34.33	44.23	13.18	3.24	342	2.1	79	30.15	79	486.9
2076	3/10/2013	27.63	13	17.9	1.6	10.6	0	42.6	34.6	36.9	39	54.6	8.4	8.6	8.7	7.7	9.8	0.2	0.2	0.2	0.3	0.3	30.77	23.24	25.24	29.6	44.22	13.1	3.24	138	3.2	44	30.03	88	258
2076	3/11/2013	27.75	16.1	21.8	11.2	16.7	0.12	39	34	36.6	38.1	54.6	10.5	10.1	9.9	8.2	9.8	0.2	0.2	0.2	0.3	0.3	27.23	22.68	24.96	27.4	44.22	13	3.24	139	7.8	68	29.78	88	340.6
2076	3/12/2013	29.48	3.2	16.5	3.2	8.5	1.73	47.9	42.8	39.5	40.8	54.8	8.8	9.8	9.9	8.8	9.8	0.2	0.2	0.2	0.3	0.3	36.49	30.99	27.69	43.91	44.47	13.2	3.25	240	3.5	79	29.92	100	85.4
2076	3/13/2013	29.48	0.5	12.9	-2	5.2	0	47.2	38	39.8	40.8	54.8	8.4	9.4	9.8	8.8	10	0.2	0.2	0.2	0.3	0.3	35.69	26.27	28	44.54	44.5	13.2	3.25	280	2.2	85	30.08	82	504.5
2076	3/14/2013	29.48	-1.2	9.2	-1.5	3.9	0	44	36.2	38.9	40.9	54.8	7.4	8.6	9.3	8.7	10	0.2	0.2	0.2	0.3	0.3	32.29	24.59	27.13	45.17	44.51	13.25	3.24	289	3.1	72	30.31	84	503.4
2076	3/15/2013	29.48	2.1	11.3	-5.7	3.5	0	41.4	35.3	37.5	39.9	54.7	8	8.7	9.2	8.4	10.1	0.2	0.2	0.2	0.3	0.3	29.61	23.83	25.86	32.63	44.42	13.2	3.25	263	1.9	71	30.13	80	474.9
2076	3/16/2013	29.48	14.2	23.8	0.9	13.6	0	36.7	34.6	36.9	38.8	54.6	10.4	10.5	10.4	8.6	10.1	0.2	0.2	0.2	0.3	0.3	25.11	23.24	25.26	28.98	44.27	13.01	3.25	219	2.6	61	29.86	78	464.1
2076	3/17/2013	29.48	11.4	23.4	11.4	17.9	0	31.9	33.7	36.4	37.9	54.4	11.8	11.9	11.7	9.3	10.1	0.2	0.3	0.2	0.3	0.3	20.85	22.44	24.8	26.94	44.03	12.96	3.25	201	2.9	84	29.85	83	482.4
2076	3/18/2013	29.48	16.6	21.8	7.6	15.6	0	28.7	33	36	37.5	54.6	12.4	12.4	12.3	9.9	10.2	0.2	0.3	0.2	0.3	0.3	18.25	21.85	24.43	26.12	44.2	13	3.25	187	3.1	76	29.77	85	417.2
2076	3/19/2013	30	7.4	17.3	7.4	14.5	0.52	45	38.7	39	39.9	54.7	11.8	12.3	12.3	10.4	10.4	0.2	0.2	0.2	0.3	0.3	33.26	26.98	27.21	32.64	44.33	13.11	3.24	208	3.8	93	29.93	99	53.8
2076	3/20/2013	30.01	3.9	15.3	1.4	8.4	0.01	39.8	36.2	38.6	40.2	54.8	10.8	11.7	12	10.5	10.6	0.2	0.3	0.2	0.3	0.3	28.01	24.59	26.86	34.46	44.51	13.13	3.24	334	2.1	47	30.09	83	495.1
2076	3/21/2013	30.01	0.9	13.4	0.2	6.4	0	35.5	35.2	37.4	39.2	55	10	10.9	11.5	10.4	10.8	0.2	0.3	0.2	0.3	0.3	23.99	23.74	25.71	30.13	44.68	13.2	3.25	292	3	71	29.96	85	472.7
2076	3/22/2013	30.01	1.8	7.5	-5.3	1.5	0	33	34.5	36.7	38.1	54.9	9.1	10.1	10.7	10.1	10.9	0.2	0.3	0.2	0.3	0.3	21.79	23.07	25.09	27.17	44.56	13.27	3.25	323	2.2	76	29.92	81	544.8
2076	3/23/2013	30.01	7.6	8.6	1.8	5.8	0	32.4	33.9	36.3	37.4	54.7	9.2	9.7	10.1	9.8	10.9	0.2	0.3	0.2	0.4	0.3	21.33	22.62	24.73	25.9	44.32	13.22	3.25	95	2.2	80	29.89	95	138.4
2076	3/24/2013	30.76	9.6	10.9	6.1	8.6	0.75	48.8	41.5	39	41	54.9	10	10.4	10.5	9.8	10.9	0.2	0.2	0.2	0.3	0.3	37.47	29.69	27.22	46.43	44.57	13.19	3.24	53	2.2	100	29.63	97	116.3
2076	3/25/2013	31.14	2.6	15.7	2.5	9.6	0.38	48.2	42.9	39.5	41.1	54.9	9.5	10.6	11	10	10.9	0.2	0.2	0.2	0.2	0.3	36.76	31.1	27.74	48.1	44.57	13.16	3.24	243	4.7	61	29.75	93	231.2
2076	3/26/2013	31.14	0.4	2.6	0.3	1.5	0	44.6	38	39.3	41.2	54.9	7.1	8.3	9.1	9.7	11	0.2	0.2	0.2	0.3	0.3	32.92	26.28	27.54	48.46	44.58	13.32	3.24	272	4.9	84	30.08	100	109
2076	3/27/2013	31.14	0.2	4.6	-0.4	1.7	0	43.5	36.6	38.5	40.6	54.9	7	8	8.6	9.1	11	0.2	0.2	0.2	0.3	0.3	31.7	24.98	26.75	39.42	44.58	13.31	3.24	286	2.6	82	30.26	97	184.1
2076	3/28/2013	31.14	-0.1	12.2	-4.4	3.7	0	39.4	35.9	37.3	39.6	54.9	8.1	9	9.4	8.8	10.9	0.2	0.3	0.2	0.3	0.3	27.64	24.36	25.63	31.53	44.56	13.21	3.24	287	1.7	91	30.23	78	563.8
2076	3/29/2013	31.14	4.1	16.6	-0.9	7.3	0	34.4	35	36.7	38.1	54.8	9.3	10	10.2	9	10.8	0.2	0.3	0.2	0.3	0.3	23.06	23.54	25.11	27.4	44.54	13.13	3.24	296	1.6	85	30.21	80	512.1
2076	3/30/2013	31.14	10.2	15.8	1.7	9.1	0	32.8	34.3	36.5	37.4	54.6	9.8	10.1	10.2	9.2	10.7	0.2	0.3	0.2	0.4	0.3	21.64	22.94	24.88	25.98	44.29	13.12	3.24	342	1.8	84	30.12	91	220.5
2076	3/31/2013	31.55	12.7	17.9	4.3	11.5	0.41	46.7	37.7	38.4	37.2	54.6	11.2	11.3	11.1	9.6	10.7	0.2	0.3	0.2	0.4	0.3	35.13	26.04	26.67	25.66	44.29	13.07	3.24	176	1.8	100	29.89	87	295.5
2076	4/1/2013	32.32	7.6	17	7.6	13	0.77	50.2	43.1	39.5	40.8	54.9	12	13.3	12.2	10.3	10.8	0.2	0.2	0.2	0.3	0.3	39.03	31.31	27.77	43.75	44.65	13.08	3.25	249	1.4	100	29.86	97	115.2
2076	4/2/2013	32.32	8.2	19.1	6.8	11.7	0.01	44.3	38.6	39.7	40.8	54.9	12.1	13.1	12.7	10.6	10.9	0.2	0.2	0.2	0.3	0.3	32.57	26.84	27.96	44.45	44.56	13.07	3.25	321	1.6	64	30.05	84	434.8
2076	4/3/2013	32.32	6.3	10.7	4.5	7.4	0	40.2	36.6	38.2	40.9	54.9	10.4	11.4	11.5	10.7	11	0.2	0.3	0.2	0.3	0.3	28.37	25.02	26.53	45	44.59	13.18	3.25	18	2.5	58	30.14	97	222.3
2076	4/4/2013	32.32	6.9	12.8	4.6	9.2	0	35.1	35.7	37.4	40	54.8	10.1	10.8	11	10.4	11.1	0.2	0.3	0.2	0.3	0.3	23.64	24.21	25.78	33.05	44.46	13.15	3.24	25	3.4	92	30.05	94	219.3
2076	4/5/2013	32.89	6.8	7.7	6.1	6.9	0.56	48	41.1	39.4	40.7	54.8	9.8	10.9	10.6	10.2	11.2	0.2	0.2	0.2	0.3	0.3	36.61	29.27	27.64	42.64	44.47	13.23	3.24	44	1.9	100	29.94	100	65.61
2076	4/6/2013	32.97	4.6	19	4.6	11	0.08	42.9	38.4	39.7	40.8	55	11.3	12.3	12	10.4	11.2	0.2	0.2	0.2	0.3	0.3	31.09	26.66	27.96	43.56	44.73	13.09	3.24	321	2	95	30.04	81	562
2076	4/7/2013	32.97	14.1	22	2	13.5	0	33.7	36.1	38.1	40.8	55	12	12.6	12.5	10.7	11.2	0.2	0.3	0.2	0.3	0.3	22.45	24.56	26.44	44.14	44.73	13.04	3.24	162	2.8	51	29.98	80	536.9
2076	4/8/2013	32.97	13.8	22	9	15.9	0	28.7	34.2	37.4	39.7	55	12.8	13.2	13.1	11.1	11.3	0.2	0.3	0.2	0.3	0.3	18.26	22.86	25.69	31.63	44.74	13.03	3.24	174	3.3	73	29.95	84	474.2
2076	4/9/2013	32.97	18.5	25	12.5	19.4	0	25.3	32.6	36.5	38.3	54.8	14.3	14.3	14	11.5	11.4	0.2	0.3	0.2	0.3	0.3	15.69	21.46	24.89	27.65	44.51	12.94	3.25	161	4.1	69	29.96	84	464.7
2076	4/10/2013	32.97	20.7	26.5	14.9	20.7	0	24.2	31	35.9	37.7	54.8	15	15	14.7	12.1	11.6	0.2	0.3	0.2	0.3	0.3	14.95	20.15	24.39	26.29	44.54	12.93	3.25	173	3	68	29.97	88	339
2076	4/11/2013	32.97	22.3	28.4	14.6	23	0	22.1	28.6	35.1	37.2	55	16.5	16.3	15.9	12.7	11.7	0.2	0.3	0.2	0.4	0.3	13.47	18.17	23.62	25.49	44.72	12.86	3.25	153	4	59	29.78	84	570.8
2076	4/12/2013	35.16	10	22.9	10	18.3	2.19	49.3	43.2	39.4	40.8	55.1	15.4	16.3	15.8	13.5	12	0.2	0.2	0.2	0.2	0.3	38.04	31.39	26.64	43.96	44.88	12.9	3.24	157	4.8	96	29.69	97	139.5
2076	4/13/2013	35.16	6.2	18.7	5	11.4	0	37.3	36.9	39.2	40.8	54.9	14.5	15.5	15.4	13.4	12.2	0.2	0.3	0.2	0.3	0.3	25.6	25.26	27.48	44.56	44.66	13.06	3.24	266	2.2	100	29.93	81	619.8
2076	4/14/2013	35.16	9.4	21	3.8	12.2	0	29.7	34.5	37.6	40.5	55	14.5	15.2	15.3	13.3	12.4	0.2	0.3	0.2	0.3	0.3	19.05	23.08	25.93	36.61	44.7	13.03	3.25	317	1.7	87	29.92	78	597.3
2076	4/15/2013	35.16	14.1	18.9	8.6	13.6	0	27.3	33	36.9	39.3	55	14.2	14.6	14.6	13.3	12.6	0.2	0.3	0.2	0.3	0.3	17.19	21.81	25.31	30.01	44.73	13.07	3.24	123	4.1	88	29.84	93	239
2076	4/16/2013	35.16	17.5	24.9	12.3	18.7	0	23.7	30.8	35.9	37.8	55	16.3	16.4	16.1	13.5	12.7	0.2	0.3	0.2	0.3	0.3	14.56	19.96	24.35	26.48	44.75	12.94	3.24	147	3.3	86	29.99	82	582.4
2076	4/17/2013	35.16	19.2	26	17	21.5	0	23	29.5	35.3	37.2	54.8	17.2	17	16.6	14	12.9	0.2	0.3	0.2	0.4	0.3	14.05	18.89	23.82	25.33	44.52	12.91	3.25	155	3.9	98	30.07	91	270.3
2076	4/18/2013	35.16	20.4	29.3	18	23.7	0	21.5	27.2	34.7	37.1	55.2	18.3	18.1	17.7	14.6	13	0.2	0.3	0.2	0.4	0.3	13.09	17.12	23.33	25.1	44.96	12.85	3.25	156	3	82	29.93	85	454
2076	4/19/2013	35.46	19.9	26.5	18.8	22.6	0.3	45.9	25.1	34	36.8	55.1	18.4	18.1	17.8	15.1	13.2	0.2	0.3	0.2	0.4	0.3	34.26	15.55	22.63	24.68	44.85	12.88	3.24	147	6.4	96	29.61	90	414.6
2076	4/20/2013	36.88	1.1	19.9	1.1	8.3	1.42	41.3	38.3	39.4	40.9	55.3	14.3	15.9	16.1	15.1	13.5	0.2	0.3	0.2	0.3	0.3	29.55	26.56	27.67	44.51	45.15	13.17	3.24	273	3.4	100	30.08	92	338.2
2076	4/21/2013	36.88	3.9	16.8	-0.7	8.1	0	34.5	34.4	38	40.7	55.4	14.1	15.2	15.6	14.5	13.7	0.2	0.3	0.2	0.3	0.3	23.11	23.02	26.27	40.64	45.19	13.11	3.24	324	1.9	97	30.21	79	638.3
2076	4/22/2013	36.88	7.3	20.1	2.3	11	0	28.3	32.1	36.8	39.3	55.2	14.3	15.2	15.4	14.2	13.8	0.2	0.3	0.2	0.3	0.3	17.96	21.06	25.22	30	44.94	13.05	3.24	306	2.2	95	30.16	78	560.4
2076	4/23/2013	36.88	9.6	21.7	6.4	13.8	0	24	29.6	35.7	37.6	55.2	15.2	15.7	15.7	14.2	13.8	0.2	0.3	0.2	0.4	0.3	14.77	18.96	24.21	26.09	44.95	13.03	3.24	247	3.2	96	30.06	80	622.1
2076	4/24/2013	36.88	18.3	22.7	9.1	16.8	0	21.8	27.1	34.9	37.1	55.2	15.8	16	16	14.3	13.9	0.2	0.3	0.2	0.4	0.3	13.3	17.07	23.47	25.17	44.96	12.99	3.24	168	3.6	69	29.95	84	525.5
2076	4/25/2013	37.5	7.7	18.3	7.6	12.9	0.62	39.2	35.2	36.7	36.9	55.2	14.3	15.1	15.4	14.4	13.9	0.2	0.3	0.2	0.4	0.3	27.47	23.74	25.11	24.91	44.96	13.13	3.24	248	3	78	30.21	98	136.6
2076	4/26/2013	37.5	4.4	18.5	2.8	10.4	0	31.2	31.8	36	36.8	55.3	14.2	15.1	15.5	14.2	14	0.2	0.3	0.2	0.4	0.3	20.31	20.82	24.42	24.64	45.13	13.08	3.24	330	2.2	100	30.27	78	677.6
2076	4/27/2013	37.71	11.5	21.4	3.6	12.2	0.21	42.3	29.1	35.1	36.6	55.2	14.6	15.1	15.3	14.1	14	0.2	0.3	0.2	0.4	0.3	30.55	18.61	23.67	24.41	44.98	13.02	3.24	23	2.4	97	30.21	82	479.4
2076	4/28/2013	39.32	18.9	19.1	11.5	14.1	1.62	46.1	42.7	38.9	40.8	55.3	14.8	15.2	15	14.1	14	0.2	0.2	0.2	0.3	0.3	34.47	30.95	27.12	44.34	45.09	13.11	3.25	66	2.2	87	29.93	98	78.19
2076	4/29/2013	40.02	15.1	19.2	13.7	16.2	0.69	45.3	42.4	39.6	40.9	55.3	15.4	16.1	15.5	14.2	14	0.2	0.2	0.2	0.3	0.3	33.66	30.56	27.8	45.36	45.09	13.06	3.25	176	1.9	98	29.92	98	111
2076	4/30/2013	40.02	10.1	22.5	10.1	16.4	0	40.6	37.3	39.9	40.9	55.3	15.8	16.5	16.3	14.4	14.1	0.2	0.3	0.2	0.3	0.3	28.77	25.62	28.11	45.5	45.1	12.98	3.24	213	1.7	100	29.9	84	468.9
2076	5/1/2013	40.02	14.4	25.4	8.1	16.9	0	33.7	34.3	38.3	40.6	55.3	16.7	17	16.8	14.6	14.1	0.2	0.3	0.2	0.3	0.3	22.44	22.91	26.56	39.05	45.11	12.96	3.24	302	2	95	29.98	79	643.4
2076	5/2/2013	40.02	17.4	23.7	14.1	19	0	28.2	31.7	36.7	38.9	55.4	17.1	17.4	17.2	15	14.2	0.2	0.3	0.2	0.3	0.3	17.88	20.73	25.12	28.81	45.28	12.96	3.24	122	3.9	70	30.05	86	505.8
2076	5/3/2013	40.02	17	22	14.4	18.4	0	25.7	29.7	35.8	37.8	55.5	17	17.3	17.1	15.3	14.3	0.2	0.3	0.2	0.4	0.3	16	19.06	24.27	26.35	45.3	12.97	3.24	127	3.5	81	30	90	361.6
2076	5/4/2013	40.66	6.5	22.9	6.5	17.4	0.64	45.8	37.9	34.8	37.2	55.3	15.6	17	17.1	15.4	14.4	0.2	0.3	0.2	0.4	0.3	34.17	26.2	23.38	25.33	45.06	12.98	3.24	125	7.3	100	29.86	89	468.8
2076	5/5/2013	42.84	7.1	10.4	4.9	7.1	2.18	46.2	43	39.1	40.8	55.6	13.6	16	14.8	14.8	14.5	0.2	0.2	0.2	0.3	0.3	34.6	31.18	27.38	42.72	45.46	13.19	3.24	349	1.6	100	29.84	98	188.4
2076	5/6/2013	43.2	10.1	15	5.3	9.8	0.36	48.2	41.8	39.9	40.8	55.7	13.8	14.8	14.7	14.4	14.6	0.2	0.2	0.2	0.3	0.3	36.79	29.95	28.08	43.27	45.62	13.11	3.24	305	1.6	99	29.76	90	312.5
2076	5/7/2013	44.18	10	15.3	9.6	11.1	0.98	48.3	42.7	40.2	40.8	55.8	13.8	16.1	14.6	14.1	14.5	0.2	0.2	0.2	0.3	0.3	36.92	30.9	28.41	44.02	45.73	13.13	3.24	287	1.4	100	29.86	93	207
2076	5/8/2013	44.19	9.8	20.3	6.6	13.1	0.01	41.7	37.1	40	40.8	55.6	14.8	15.6	15.4	14.1	14.5	0.2	0.2	0.2	0.3	0.3	29.94	25.44	28.26	43.79	45.45	13.05	3.24	274	1.2	100	29.93	85	456.8
2076	5/9/2013	44.22	12.4	25.2	9.3	17	0.03	36.8	35	38.5	40.6	55.6	15.8	16.2	16	14.3	14.5	0.2	0.3	0.2	0.3	0.3	25.15	23.51	26.81	38.31	45.45	12.96	3.24	282	1.4	100	29.98	80	503.5
2076	5/10/2013	44.22	18	26.8	10.6	19.5	0	29.9	32.5	36.9	39.1	55.4	17	17.1	16.9	14.7	14.5	0.2	0.2	0.2	0.3	0.3	19.26	21.36	25.27	29.33	45.17	12.91	3.25	182	1.9	85	29.96	81	591.1
2076	5/11/2013	45.45	16.9	21.5	15.8	18.2	1.23	50.9	44.4	39.6	40.8	55.8	17.4	17.6	17.2	15.2	14.5	0.2	0.2	0.2	0.3	0.3	39.8	32.65	27.87	42.8	45.72	12.98	3.25	161	3	100	29.9	95	275.7
2076	5/12/2013	45.45	11.3	22.5	10.2	17.3	0	41.9	38.1	40.2	40.8	55.6	16.9	17.8	17.5	15.5	14.6	0.2	0.2	0.2	0.3	0.3	30.07	26.44	28.39	43.45	45.47	12.97	3.25	279	1.7	100	29.99	86	447.1
2076	5/13/2013	45.45	4.5	18.3	4.5	12.9	0	35.2	34.8	38.1	40.3	55.6	15.6	16.7	17	15.5	14.7	0.2	0.3	0.2	0.3	0.3	23.73	23.33	26.43	34.59	45.49	13.06	3.24	323	2.1	98	30.1	82	707
2076	5/14/2013	45.45	8.3	21.8	2.4	12.3	0	28.7	31.8	36.6	38.4	55.6	15.4	16.2	16.5	15.3	14.9	0.2	0.3	0.2	0.3	0.3	18.24	20.77	25.02	27.55	45.52	13.03	3.24	284	1.8	100	30.12	77	695.9
2076	5/15/2013	45.45	18	27.8	7	19.2	0	24.6	28.3	35.4	37.4	55.6	17.2	17.3	17.3	15.3	14.9	0.2	0.2	0.2	0.4	0.3	15.18	17.94	23.89	25.57	45.53	12.89	3.24	193	2.7	71	30.01	77	668.1
2076	5/16/2013	45.45	15	28.5	12.6	21.1	0	21.9	25.6	34.3	37	55.4	17.7	17.8	17.9	15.6	15	0.2	0.2	0.2	0.4	0.3	13.33	15.92	22.93	24.93	45.27	12.89	3.25	263	1.7	95	29.96	78	670.5
2076	5/17/2013	45.45	16.1	27.4	14.2	20.4	0	20.9	23.7	33.2	36.6	55.4	18.1	18.2	18.2	16	15	0.2	0.2	0.2	0.4	0.3	12.69	14.59	21.97	24.31	45.28	12.89	3.25	234	2	91	29.94	84	509
2076	5/18/2013	46.26	18.6	21.3	15.9	18.4	0.81	42	35.6	33.1	36.7	55.5	18	18.1	18	16.2	15.1	0.2	0.3	0.2	0.4	0.3	30.23	24.09	21.91	24.47	45.3	12.98	3.24	127	1.9	99	29.94	99	108.8
2076	5/19/2013	46.26	19.5	27.5	18.3	22.3	0	37.1	31.6	33.1	36.5	52.3	19.5	19.4	19.1	16.5	15.3	0.2	0.3	0.2	0.4	0.3	25.49	20.61	21.9	24.16	41.46	12.87	3.24	187	1.6	100	29.94	85	471.2
2076	5/20/2013	46.32	19.2	28.7	18.8	23.1	0.06	35.2	28.1	33	36.4	47.8	20	19.9	19.8	17	15.4	0.2	0.3	0.2	0.4	0.3	23.74	17.83	21.8	23.92	36.36	12.87	3.24	185	2.6	87	29.94	86	465.7
2076	5/21/2013	46.32	21.4	28.3	15.6	22.3	0	30	26.5	32.7	36.2	45.8	20.1	20	19.9	17.3	15.6	0.2	0.2	0.2	0.4	0.3	19.32	16.56	21.52	23.6	34.14	12.86	3.24	169	2.2	87	29.92	87	414.2
2076	5/22/2013	46.32	18.9	29.5	17.4	23.2	0	25.8	25.1	31.9	35.8	44	20.5	20.4	20.3	17.6	15.7	0.2	0.2	0.2	0.4	0.3	16.1	15.54	20.91	23.13	32.3	12.84	3.25	241	2	94	29.86	82	548.7
2076	5/23/2013	46.32	16.6	25.9	16.6	21.3	0	23.8	23.5	31.4	35.3	43	19.9	20	20.1	17.8	15.9	0.2	0.2	0.2	0.4	0.4	14.67	14.4	20.46	22.43	31.27	12.92	3.25	209	2.2	100	29.86	90	378.5
2076	5/24/2013	46.32	14.9	26.4	14.2	20.5	0	21.4	21.6	30.1	34.2	42	19.5	19.8	20.1	17.8	16.1	0.1	0.2	0.2	0.4	0.4	12.97	13.1	19.43	21.18	30.22	12.91	3.24	287	2.2	87	30.02	82	637.3
2076	5/25/2013	46.32	8.9	22.3	8.9	16	0	20	20.5	29.1	32.7	41.3	18	18.8	19.4	17.8	16.3	0.2	0.2	0.2	0.4	0.4	12.07	12.43	18.61	19.7	29.45	12.98	3.24	351	2.3	99	30.19	83	660.4
2076	5/26/2013	46.32	10.8	25.8	6.8	16	0	19.2	19.9	28.1	31.2	40.9	17.7	18.3	18.9	17.5	16.4	0.2	0.2	0.2	0.4	0.4	11.58	12.01	17.77	18.39	29.07	12.97	3.24	294	1.6	99	30.12	76	671.1
2076	5/27/2013	46.32	14	28.7	8.9	18.8	0	18.5	19.1	27	29.5	40.5	18.3	18.7	19	17.3	16.4	0.2	0.2	0.2	0.4	0.4	11.13	11.5	16.94	17.04	28.7	12.88	3.24	274	1.7	98	30.08	74	678.8
2076	5/28/2013	46.32	19.1	28.8	12.5	21.2	0	17.9	18.2	25.8	27.9	40.3	19	19.1	19.4	17.4	16.5	0.2	0.2	0.2	0.3	0.4	10.81	10.99	16.05	15.88	28.47	12.87	3.24	229	2.5	83	30	80	565.8
2076	5/29/2013	46.32	23.4	29	18.5	23.8	0	17.5	17.6	24.8	26.6	39.6	19.8	19.7	19.9	17.6	16.5	0.2	0.2	0.2	0.3	0.4	10.52	10.63	15.38	15.01	27.8	12.86	3.24	168	3.3	64	30.02	82	635.1
2076	5/30/2013	46.32	23.9	29.4	20.1	25.1	0	16.8	17.2	24.1	25.8	39.4	20.4	20.3	20.4	17.9	16.6	0.2	0.2	0.2	0.3	0.4	10.15	10.39	14.82	14.51	27.64	12.84	3.24	145	4.1	67	30.02	83	584.9
2076	5/31/2013	46.32	22.5	28.2	18.4	24.3	0	16.7	16.9	23.6	25.1	39	20.6	20.4	20.6	18.2	16.7	0.1	0.2	0.2	0.3	0.4	10.07	10.19	14.47	14.11	27.23	12.86	3.24	150	4.4	80	30.02	86	492.1
2076	6/1/2013	46.32	22.4	28.2	21	24.5	0	16.3	16.8	23.3	24.8	38.8	20.5	20.5	20.7	18.3	16.8	0.2	0.2	0.2	0.3	0.4	9.86	10.14	14.26	13.91	27.08	12.87	3.24	158	3.9	81	29.99	89	356.6
2076	6/2/2013	46.58	19.3	27.8	18.9	22.9	0.26	29.7	20.6	23	24.6	38.5	20.6	20.6	20.8	18.5	16.9	0.2	0.2	0.2	0.3	0.4	19.09	12.48	14.1	13.76	26.75	12.83	3.24	175	2.7	100	29.91	91	341.3
2076	6/3/2013	46.95	17.6	25.9	17.5	21.8	0.37	29.3	23.2	23.2	24.8	38.6	20.8	20.7	20.9	18.7	17	0.2	0.2	0.2	0.3	0.4	18.73	14.25	14.25	13.88	26.87	12.89	3.24	280	1.2	100	29.88	87	363.1
2076	6/4/2013	46.96	14.3	26.1	14.3	20.4	0.01	22	19.5	23.2	24.7	38.3	20.1	20.4	20.8	18.7	17.1	0.1	0.2	0.2	0.3	0.4	13.41	11.78	14.21	13.85	26.6	12.88	3.24	320	1.7	100	29.93	80	613.7
2076	6/5/2013	46.96	16.1	28.8	12.8	20.4	0	19.2	17.7	23.1	24.7	38	20.1	20.3	20.6	18.7	17.2	0.2	0.2	0.2	0.3	0.4	11.6	10.67	14.17	13.8	26.34	12.86	3.24	301	1.5	100	29.93	77	625
2076	6/6/2013	47.26	18.3	24.1	15.5	19.7	0.3	30.7	18	23	24.6	38.2	20.1	20.1	20.4	18.6	17.3	0.2	0.2	0.2	0.3	0.4	19.9	10.84	14.11	13.8	26.53	12.95	3.24	272	1.5	100	29.82	94	234.5
2076	6/7/2013	47.26	18.8	28.1	17.5	21.6	0	22.5	17.7	23.1	24.7	37.9	20.5	20.5	20.7	18.7	17.4	0.2	0.2	0.2	0.3	0.4	13.72	10.69	14.16	13.86	26.24	12.88	3.24	232	1.5	100	29.72	84	397.8
2076	6/8/2013	47.29	16.6	25.3	16.6	20.6	0.03	21.2	17.6	23.2	24.9	38	20.1	20.2	20.6	18.7	17.5	0.2	0.2	0.2	0.3	0.4	12.85	10.58	14.24	13.93	26.33	12.94	3.24	295	1	100	29.83	92	275.1
2076	6/9/2013	47.29	17.1	27.6	15.2	21	0	18.3	17.3	23	24.6	36.9	20.4	20.5	20.8	18.8	17.5	0.2	0.2	0.2	0.3	0.4	11	10.43	14.05	13.76	25.3	12.89	3.24	238	1.5	98	29.99	80	649
2076	6/10/2013	48.58	21.5	27.7	17	21.1	1.29	37.4	33.8	36.4	37.2	36.9	21	20.9	21	19	17.6	0.2	0.2	0.2	0.3	0.4	25.71	22.5	24.84	25.07	25.31	12.94	3.24	196	1.8	97	29.87	92	319.9
2076	6/11/2013	48.99	20.1	28.9	19.1	23.3	0.41	38.4	30.3	35.1	35.2	36.4	21.6	21.5	21.6	19.2	17.7	0.2	0.2	0.2	0.4	0.4	26.65	19.52	23.63	22.28	24.84	12.87	3.24	207	2.5	100	29.92	85	604.4
2076	6/12/2013	49.03	23.7	32.2	19.9	25.8	0.04	31.5	27.7	33.6	33.9	36.4	22.6	22.4	22.3	19.5	17.8	0.2	0.2	0.2	0.4	0.4	20.52	17.48	22.31	20.76	24.83	12.78	3.24	258	1.6	96	29.97	79	636.5
2076	6/13/2013	49.03	23.9	33.1	21.7	27.5	0	25.6	25.1	32.3	32.1	35.3	23.2	22.9	22.8	20	17.9	0.2	0.2	0.2	0.4	0.4	15.92	15.58	21.2	19.03	23.86	12.76	3.24	237	1.4	90	29.91	82	612.4
2076	6/14/2013	49.03	18.9	31.7	18.9	25.8	0	22.5	23.1	31	30.4	34.9	22.6	22.8	22.9	20.3	18	0.2	0.2	0.2	0.3	0.4	13.73	14.14	20.09	17.56	23.45	12.81	3.24	273	1.9	94	29.88	84	523.2
2076	6/15/2013	49.03	15.2	28.2	15.2	21.3	0	20.6	21.2	29.5	29	34.3	21.3	21.7	22.2	20.2	18.2	0.2	0.2	0.2	0.3	0.3	12.47	12.85	18.88	16.54	22.95	12.88	3.24	321	1.9	99	29.98	80	677.5
2076	6/16/2013	49.03	18.5	30.7	13.6	22	0	19.7	19.9	28.2	27.7	33.5	21.6	21.7	22	20.1	18.3	0.2	0.2	0.2	0.3	0.3	11.9	12.02	17.91	15.65	22.2	12.84	3.24	271	1.6	99	30	79	622.6
2076	6/17/2013	49.03	21	30.8	17.8	24.2	0	18.9	19.1	27.3	27	32.7	22.3	22.2	22.3	20.1	18.4	0.2	0.2	0.2	0.3	0.3	11.37	11.49	17.23	15.19	21.56	12.8	3.24	271	1.5	99	29.97	81	524.4
2076	6/18/2013	49.25	20.7	29.5	19.9	22.9	0.22	34.9	18.7	26.9	26.9	32.3	22.2	22.1	22.3	20.2	18.5	0.2	0.2	0.2	0.3	0.3	23.43	11.3	16.86	15.12	21.25	12.89	3.24	119	1.7	99	29.84	87	390.6
2076	6/19/2013	49.9	17.4	26.9	17.4	21.9	0.65	32.5	28.3	26.9	32.5	32.3	21.7	21.9	22.2	20.3	18.6	0.2	0.2	0.2	0.4	0.3	21.4	17.93	16.9	19.38	21.2	12.88	3.24	273	1.8	100	29.92	87	395.2
2076	6/20/2013	49.91	19.2	30.5	16.3	22.6	0.01	27.2	24.6	26.9	29.6	31.6	21.9	21.9	22.2	20.2	18.7	0.2	0.2	0.2	0.3	0.3	17.15	15.21	16.9	16.98	20.6	12.84	3.24	311	1.3	100	30.01	79	582
2076	6/21/2013	49.91	18.5	31.5	18.2	23.9	0	22.9	21.8	26.8	27.6	30.7	22.3	22.3	22.5	20.3	18.7	0.2	0.2	0.2	0.3	0.3	13.98	13.29	16.85	15.54	19.86	12.83	3.24	163	1.7	98	30.11	79	644.7
2076	6/22/2013	49.91	18.4	29.8	17.1	23.2	0	21.6	19.8	26.3	26.8	29.7	22.1	22.2	22.5	20.4	18.8	0.2	0.2	0.2	0.3	0.3	13.15	11.94	16.46	15.03	19.07	12.83	3.24	227	2	99	30.1	80	605.7
2076	6/23/2013	49.91	19.3	30.3	17	23.5	0	19.9	18.6	25.9	26.2	28.8	22.2	22.2	22.4	20.4	18.9	0.2	0.2	0.2	0.3	0.3	12	11.21	16.16	14.65	18.38	12.84	3.24	246	1.7	99	30.05	81	586.8
2076	6/24/2013	49.91	19.4	31.5	16.7	23.8	0	19.1	18.1	25.5	25.6	28.2	22.2	22.3	22.5	20.5	18.9	0.2	0.2	0.2	0.3	0.3	11.55	10.93	15.87	14.33	17.85	12.82	3.24	266	1.6	99	30.07	79	591.4
2076	6/25/2013	49.91	21.2	32.1	17.9	24.5	0	18.6	17.7	25	25.1	27.3	22.6	22.6	22.7	20.5	19	0.2	0.2	0.2	0.3	0.3	11.19	10.68	15.47	13.99	17.18	12.83	3.24	226	1.8	99	30.06	81	559.9
2076	6/26/2013	49.91	21.3	31.9	20.8	25.3	0	18.1	17.5	24.7	24.5	26.5	22.8	22.8	23	20.7	19.1	0.1	0.2	0.2	0.3	0.3	10.91	10.53	15.26	13.63	16.61	12.8	3.24	217	1.4	99	29.96	83	509.3
2076	6/27/2013	49.91	25.6	32.2	20.3	26.8	0	17.5	17.1	24.3	23.8	25.7	23.4	23.2	23.3	20.9	19.1	0.1	0.2	0.2	0.3	0.3	10.56	10.33	14.98	13.24	16.03	12.78	3.24	204	1.9	77	29.91	81	610
2076	6/28/2013	49.95	21.3	33.2	20	26.2	0.04	17.2	16.7	23.8	23.4	25.3	23.5	23.4	23.5	21.1	19.2	0.1	0.2	0.2	0.3	0.3	10.34	10.1	14.66	13.01	15.69	12.78	3.24	260	2.1	100	29.81	81	548.1
2076	6/29/2013	49.95	22.8	29.4	19.2	24.2	0	17.1	16.7	23.7	22.9	25.1	22.8	22.9	23.1	21.1	19.3	0.1	0.2	0.2	0.3	0.3	10.32	10.07	14.58	12.75	15.56	12.82	3.24	273	1.6	90	29.69	84	439.2
2076	6/30/2013	49.95	17.6	30.9	17.4	24.1	0	16.4	16.5	23.3	22.4	24.6	22.2	22.5	22.9	21.1	19.4	0.1	0.2	0.2	0.3	0.3	9.92	9.97	14.29	12.45	15.18	12.82	3.24	272	1.7	97	29.67	79	630.9
2076	7/1/2013	50.12	18.4	29.1	14.9	21.8	0.17	17.7	15.7	23.3	21.9	24.5	21.8	22.2	22.6	20.9	19.5	0.1	0.2	0.2	0.3	0.3	10.69	9.51	14.26	12.25	15.1	12.91	3.24	288	1.2	100	29.75	81	539.8
2076	7/2/2013	50.12	17.2	27.6	16.4	21.5	0	16.6	16.3	22.9	21.7	24.5	21.7	22	22.3	20.7	19.5	0.1	0.2	0.2	0.3	0.3	10.02	9.84	14	12.13	15.13	12.88	3.24	281	1.3	100	29.85	83	512
2076	7/3/2013	50.12	17	27.5	16.3	21	0	16.2	16	22.8	21.6	24.5	21.5	21.8	22.2	20.6	19.5	0.1	0.2	0.2	0.3	0.3	9.78	9.66	13.93	12.07	15.13	12.89	3.24	257	1.4	100	29.99	83	552.2
2076	7/4/2013	50.42	20.4	27.7	16.2	22	0.3	22.7	29.6	22.9	21.6	24.5	21.7	21.8	22.1	20.5	19.5	0.2	0.2	0.2	0.3	0.3	13.89	18.98	14.04	12.08	15.14	12.9	3.24	80	1.5	100	30.04	86	401
2076	7/5/2013	54.22	20.4	20.9	19.5	20.4	3.8	39.9	44.4	37.7	41.3	55.2	21.1	21.2	21.7	20.6	19.6	0.2	0.2	0.2	0.2	0.3	28.09	32.62	26.03	48.11	45	12.88	3.24	72	1.1	100	30.01	100	27.37
2076	7/6/2013	55.34	19.8	24.7	19.8	21.8	1.12	49.9	44.8	38.7	41.5	55.4	21.5	21.7	21.9	20.5	19.6	0.2	0.2	0.2	0.2	0.3	38.71	33.04	26.95	49.03	45.22	12.94	3.24	136	2.1	100	30.04	96	144.8
2076	7/7/2013	55.9	20.7	23.8	19.3	21.5	0.56	41.2	40	38.9	41.4	55.8	21.6	21.9	21.9	20.5	19.6	0.2	0.2	0.2	0.2	0.3	29.38	28.19	27.17	48.65	45.71	12.95	3.24	139	1.3	100	30.05	94	191.6
2076	7/8/2013	55.9	21.8	30.2	20.4	24.6	0	37.6	34.3	37.8	41.5	55.7	22.7	22.7	22.5	20.6	19.6	0.2	0.2	0.2	0.2	0.3	25.9	22.98	26.13	48.94	45.54	12.83	3.24	216	1	100	30.08	81	499.4
2076	7/9/2013	55.9	21.4	31.1	20.4	24.9	0	35.1	32	36.5	40.6	55.7	23	23.1	23	20.9	19.6	0.2	0.2	0.2	0.3	0.3	23.63	20.99	24.92	37.37	45.64	12.8	3.24	241	1.4	100	30.08	81	506.6
2076	7/10/2013	55.9	22.4	32.1	20.4	25.7	0	31.9	30	35.5	38.9	55.9	23.5	23.4	23.3	21.1	19.7	0.2	0.2	0.2	0.3	0.3	20.89	19.32	24.02	28.53	45.83	12.79	3.24	244	1	100	30.02	82	491
2076	7/11/2013	56.47	21.3	32.8	20.8	26.2	0.57	39.2	36.4	36.9	40.8	55.8	23.6	23.8	23.7	21.4	19.8	0.2	0.2	0.2	0.3	0.3	27.44	24.79	25.28	43.11	45.67	12.81	3.24	261	1.4	100	29.94	81	544.3
2076	7/12/2013	57.25	20.2	31.5	20.2	24.2	0.78	40.5	40.3	39.7	40.8	55.7	23.5	23.7	23.8	21.6	19.9	0.2	0.2	0.2	0.3	0.3	28.67	28.52	27.96	43.45	45.65	12.86	3.24	94	1.2	100	29.9	82	531.6
2076	7/13/2013	57.26	15.5	28.3	15.5	22.3	0.01	35.5	32.9	37.4	40.9	55.9	22.6	23.1	23.4	21.7	20	0.2	0.2	0.2	0.3	0.3	24.01	21.76	25.72	44.52	45.86	12.87	3.24	331	1.8	100	29.93	81	644.2
2076	7/14/2013	57.26	20.1	30.8	14.1	22.1	0	31.2	30.4	36.1	39.4	55.7	22.8	23	23.1	21.4	20.1	0.2	0.2	0.2	0.3	0.3	20.27	19.63	24.58	29.98	45.6	12.83	3.24	307	1.3	100	30	78	626.8
2076	7/15/2013	57.26	23.3	29.7	19.9	24.6	0	27.7	28.4	35.4	38.3	55.5	23.4	23.3	23.3	21.5	20.1	0.2	0.2	0.2	0.3	0.3	17.49	18.04	23.92	27.03	45.29	12.85	3.24	68	2.5	94	30.11	85	480
2076	7/16/2013	57.26	22.1	30.2	21.3	24.9	0	25.4	26.9	35	37.4	55.7	23.3	23.3	23.5	21.6	20.2	0.2	0.2	0.2	0.3	0.3	15.79	16.86	23.52	25.21	45.62	12.82	3.24	107	2.3	98	30.21	83	447.3
2076	7/17/2013	57.26	22	31.6	20.1	25.7	0	23.1	25.2	34.5	36.7	55.5	23.6	23.6	23.7	21.7	20.2	0.2	0.2	0.2	0.3	0.3	14.13	15.66	23.11	24.12	45.31	12.8	3.24	317	1.7	100	30.22	79	584.5
2076	7/18/2013	57.26	22.8	33.3	20.2	26.4	0	21.2	23.6	34	36.2	55.6	24	23.9	24	21.8	20.3	0.1	0.2	0.2	0.3	0.3	12.9	14.53	22.64	23.35	45.5	12.75	3.24	317	1.2	99	30.12	80	580.7
2076	7/19/2013	57.26	22.2	32.4	22.1	26.1	0	19.9	22.5	33.6	35.8	48.3	24	24	24.2	22	20.4	0.2	0.2	0.2	0.3	0.3	12.05	13.75	22.33	22.89	36.91	12.8	3.24	305	1.3	99	30.03	82	567.3
2076	7/20/2013	57.26	21.8	32.7	20.3	26	0	19.3	21	33.1	35.4	45	23.9	24	24.3	22.1	20.5	0.2	0.2	0.2	0.3	0.3	11.62	12.77	21.92	22.29	33.31	12.77	3.24	259	1.2	100	29.97	78	626.8
2076	7/21/2013	57.26	22	32	20.1	25.9	0	18.6	20.6	32.5	34.9	42.1	24	24	24.3	22.2	20.5	0.1	0.2	0.2	0.3	0.3	11.24	12.47	21.41	21.77	30.26	12.78	3.24	250	1.3	98	29.94	78	617.9
2076	7/22/2013	57.34	20.2	30.7	20.2	24.1	0.08	18.6	20.3	32.1	34.5	41.1	23.5	23.6	24	22.2	20.6	0.1	0.2	0.2	0.3	0.3	11.2	12.27	21.02	21.34	29.33	12.82	3.24	215	1.3	100	29.92	86	385.4
2076	7/23/2013	57.61	21.2	24.3	20	22.4	0.27	27.1	23	31.9	34.7	41.2	23.2	23.2	23.7	22.1	20.7	0.2	0.2	0.2	0.3	0.3	17.03	14.11	20.89	21.52	29.36	12.91	3.24	194	1.5	97	29.91	96	208.7
2076	7/24/2013	57.61	20.4	29.2	20.2	24.1	0	23.5	22.6	31.6	34.3	40.5	23.3	23.4	23.8	22.1	20.7	0.2	0.2	0.2	0.3	0.4	14.42	13.8	20.63	21.09	28.69	12.86	3.24	199	1.3	100	29.84	85	363.2
2076	7/25/2013	57.61	20.6	29.7	20.2	24.3	0	21.2	21.8	31.4	34.1	40.2	23.4	23.5	23.9	22.1	20.8	0.1	0.2	0.2	0.3	0.4	12.88	13.24	20.48	20.91	28.45	12.84	3.24	276	0.9	92	29.89	85	384
2076	7/26/2013	57.61	17.5	28.6	17.3	22.5	0	18.8	20.7	31.2	33.7	39.8	22.6	22.9	23.6	22	20.8	0.1	0.2	0.2	0.3	0.4	11.36	12.52	20.29	20.44	28.02	12.84	3.24	299	1.3	100	29.99	79	639.9
2076	7/27/2013	57.61	20	29.6	15.3	22.5	0	17.9	19.8	30.7	33	39.6	22.7	22.8	23.4	21.8	20.8	0.1	0.2	0.2	0.3	0.4	10.82	11.95	19.85	19.81	27.78	12.84	3.24	281	1	98	29.94	80	563.6
2076	7/28/2013	57.61	19.4	29.4	19.2	23.3	0	17.5	19.4	30.2	32.4	39.6	22.7	22.8	23.4	21.8	20.8	0.1	0.2	0.2	0.3	0.3	10.53	11.69	19.44	19.23	27.82	12.84	3.24	277	1	100	29.9	82	455.9
2076	7/29/2013	57.61	16.7	27	16.7	21.4	0	16.9	18.9	29.7	32	39.1	21.9	22.3	23.1	21.7	20.9	0.1	0.2	0.2	0.3	0.4	10.2	11.43	19.04	18.86	27.33	12.89	3.24	325	1.5	98	30.03	82	524.5
2076	7/30/2013	57.61	15.5	26.5	15.5	19.9	0	16.5	18.7	29.1	31.4	38.9	21.2	21.7	22.5	21.5	20.9	0.1	0.2	0.2	0.3	0.4	9.97	11.26	18.59	18.32	27.15	12.88	3.24	346	1.4	100	30.12	83	446.4
2076	7/31/2013	58.53	20.4	30.7	14.4	22.2	0.92	30.7	31.9	37.6	31.9	39	21.9	22	22.5	21.3	20.8	0.2	0.2	0.2	0.3	0.3	19.86	20.85	25.88	18.82	27.24	12.83	3.24	266	1.2	100	30.05	80	458.2
2076	8/1/2013	59.54	20.9	29.9	20.1	22.9	1.01	34.1	34	38.7	41.3	55.7	22.8	22.8	23.2	21.4	20.8	0.2	0.2	0.2	0.2	0.3	22.75	22.67	27	47.89	45.63	12.82	3.24	163	1.5	100	29.93	89	282
2076	8/2/2013	59.55	17.8	30	17.8	23.6	0.01	29.9	30.8	36.6	40.1	56.2	22.7	22.9	23.4	21.6	20.8	0.2	0.2	0.2	0.3	0.3	19.22	20	25	33.1	46.26	12.83	3.24	304	1.2	100	29.95	80	548.9
2076	8/3/2013	59.55	18.5	30.5	15.9	22.3	0	26.2	28.7	35.5	38	56.3	22.4	22.6	23.2	21.6	20.8	0.2	0.2	0.2	0.3	0.3	16.36	18.24	24.03	26.43	46.29	12.83	3.24	289	1.3	100	29.98	79	554
2076	8/4/2013	60.35	21.6	25.3	17.6	21.8	0.8	34.5	33.5	38.5	40.8	56.3	22.4	22.4	22.9	21.5	20.8	0.2	0.2	0.2	0.3	0.3	23.08	22.21	26.76	43.01	46.3	12.91	3.24	285	0.7	100	30.01	97	162.7
2076	8/5/2013	60.35	18.9	30.1	18.9	23.8	0	30.6	31.9	36.7	40.4	56.3	22.6	22.8	23.4	21.6	20.8	0.2	0.2	0.2	0.3	0.3	19.77	20.85	25.09	35.67	46.3	12.84	3.24	319	1.4	98	30.01	82	477.8
2076	8/6/2013	60.35	20.1	28.2	17.7	22.2	0	27.5	30.3	35.9	39	56.3	22.6	22.7	23.2	21.6	20.8	0.2	0.2	0.2	0.3	0.3	17.34	19.52	24.34	28.69	46.32	12.86	3.24	284	1.2	100	29.91	87	393.9
2076	8/7/2013	60.72	23.2	26.9	20.1	23.4	0.37	36.2	32.4	38.1	40	56.3	23	23	23.3	21.7	20.9	0.2	0.2	0.2	0.3	0.3	24.66	21.28	26.42	32.61	46.3	12.87	3.24	208	1.1	100	29.93	94	180.6
2076	8/8/2013	62.07	21.9	30.6	21.4	23.4	1.35	38.6	39	39.2	40.9	56.6	23	23.1	23.5	21.8	20.9	0.2	0.2	0.2	0.3	0.3	26.88	27.21	27.41	44.1	46.66	12.92	3.24	138	1.5	97	29.94	90	265.7
2076	8/9/2013	62.12	21	31.1	20	23.4	0.05	36.4	34.9	37.8	40.9	56.6	23.1	23.2	23.7	21.9	20.9	0.2	0.2	0.2	0.3	0.3	24.81	23.42	26.16	44.54	46.67	12.79	3.24	165	1.8	100	29.95	88	327.9
2076	8/10/2013	62.28	21.4	30	20.1	23.7	0.16	38.7	33.9	37.9	40.9	56.3	23.4	23.4	23.8	22	21	0.2	0.2	0.2	0.3	0.3	27.01	22.59	26.24	43.87	46.35	12.88	3.24	226	1.6	100	30.01	89	310.6
2076	8/11/2013	62.39	21.3	31.3	20	24.1	0.11	39.1	33	37.6	40.3	56.6	23.6	23.7	24	22.1	21	0.2	0.2	0.2	0.3	0.3	27.33	21.77	25.88	34.28	46.69	12.86	3.24	264	1.2	100	30.05	87	384.1
2076	8/12/2013	62.39	21.6	30.8	20.2	24.3	0	35.5	31.8	37.1	39.6	56.3	23.8	23.8	24.3	22.2	21.1	0.2	0.2	0.2	0.3	0.3	24.02	20.78	25.43	30.75	46.37	12.81	3.24	253	1.2	100	30.05	85	426.5
2076	8/13/2013	62.45	22.2	29.8	20.4	24.4	0.06	38.4	32	37.3	39.4	56.3	24.1	24	24.4	22.4	21.1	0.2	0.2	0.2	0.3	0.3	26.63	20.94	25.67	29.89	46.38	12.84	3.24	257	1.3	97	29.92	87	390
2076	8/14/2013	62.49	20.5	29.4	20.5	23.6	0.04	36	31.6	36.9	39.1	56.3	23.8	23.9	24.3	22.4	21.2	0.2	0.2	0.2	0.3	0.3	24.49	20.58	25.24	28.8	46.4	12.84	3.24	272	1.1	96	29.92	89	345.6
2076	8/15/2013	62.51	14.4	26.2	14.4	20.8	0.02	28.8	29.9	36.4	38.3	56.4	22.3	22.9	23.8	22.4	21.2	0.2	0.2	0.2	0.3	0.3	18.36	19.2	24.8	27.03	46.41	12.9	3.24	345	2.2	99	29.99	83	551
2076	8/16/2013	62.51	16.7	25.8	12.9	19.3	0	26.1	29.1	35.8	38	56.4	21.9	22.3	23.1	22.1	21.3	0.2	0.2	0.2	0.3	0.3	16.32	18.6	24.29	26.35	46.42	12.92	3.24	298	2.2	100	29.99	85	352.1
2076	8/17/2013	62.51	18.9	22.7	16.7	19.9	0	25.3	28.7	35.4	37.7	56.4	21.8	22.1	22.8	21.8	21.3	0.2	0.2	0.2	0.3	0.3	15.7	18.24	23.95	25.7	46.42	12.92	3.24	85	1.5	99	30.04	94	181.6
2076	8/18/2013	62.52	19.1	21.8	18.8	19.8	0.01	25.1	28.8	35.3	37.6	56.4	21.6	21.8	22.5	21.6	21.3	0.2	0.2	0.2	0.3	0.3	15.59	18.32	23.79	25.62	46.42	12.95	3.24	104	1.4	94	30.04	96	130.2
2076	8/19/2013	62.52	20.2	24.7	17.6	21.1	0	24	28	35	37.4	56.4	22	22.1	22.6	21.5	21.2	0.2	0.2	0.2	0.3	0.3	14.81	17.74	23.53	25.19	46.43	12.92	3.24	160	1.6	99	30.05	89	272.4
2076	8/20/2013	62.58	21.4	25.7	17.5	22.1	0.06	25.6	27.4	34.8	37.1	49.9	22.4	22.4	22.9	21.5	21.2	0.2	0.2	0.2	0.3	0.3	15.95	17.24	23.35	24.75	38.68	12.88	3.24	7	1.6	96	30.02	87	340.7
2076	8/21/2013	62.76	20.6	29.7	19.7	23.8	0.18	31.6	26.5	34.6	36.8	46.9	22.8	22.9	23.3	21.6	21.2	0.2	0.2	0.2	0.3	0.3	20.62	16.59	23.17	24.34	35.37	12.84	3.24	218	1.8	100	30.06	85	406.2
2076	8/22/2013	62.8	20.1	27.7	20.1	23.6	0.04	30	26.3	34.2	36.5	44.5	22.9	23	23.4	21.8	21.1	0.2	0.2	0.2	0.3	0.3	19.33	16.45	22.88	23.83	32.79	12.87	3.24	234	1.2	100	30.09	91	241.2
2076	8/23/2013	62.86	20.4	30.8	19	23.5	0.06	29.7	25.8	34.1	36.2	43.2	23	23.1	23.5	21.8	21.2	0.2	0.2	0.2	0.3	0.3	19.07	16.09	22.75	23.44	31.45	12.84	3.24	272	1.2	100	30	86	381
2076	8/24/2013	62.87	20.9	31.1	19.4	24.5	0.01	25.1	24.8	34	35.9	42.3	23.4	23.4	23.8	22	21.2	0.2	0.2	0.2	0.3	0.3	15.57	15.32	22.65	23.02	30.46	12.8	3.24	343	1.4	100	30.01	81	509.1
2076	8/25/2013	62.87	20.9	31.1	18.8	24.2	0	23	23.5	33.5	35.5	41.3	23.3	23.4	23.9	22.1	21.2	0.2	0.2	0.2	0.3	0.4	14.09	14.43	22.21	22.5	29.5	12.81	3.24	333	1.7	100	30.16	81	530.2
2076	8/26/2013	62.87	18.3	29	18.3	23.2	0	20.7	22.5	33	35.3	40.8	22.9	23.1	23.8	22.2	21.2	0.2	0.2	0.2	0.3	0.4	12.55	13.72	21.78	22.21	28.99	12.83	3.24	237	2.4	100	30.22	82	548.1
2076	8/27/2013	62.87	16.7	28.8	15.6	21.4	0	19.6	21.6	32.3	35	40.5	22.1	22.5	23.3	22	21.3	0.2	0.2	0.2	0.3	0.4	11.81	13.14	21.22	21.89	28.74	12.85	3.24	299	1.4	100	30.1	79	558.3
2076	8/28/2013	62.87	19.2	30.4	15.3	22.2	0	18.7	20.9	31.9	34.6	40.4	22.3	22.4	23.1	21.8	21.3	0.2	0.2	0.2	0.3	0.4	11.28	12.64	20.88	21.47	28.62	12.84	3.24	282	1	100	30.01	79	471.8
2076	8/29/2013	62.87	20.4	31.7	17.5	23.9	0	18.3	20.4	31.3	34.3	40.2	22.7	22.8	23.3	21.8	21.3	0.2	0.2	0.2	0.3	0.4	11.06	12.33	20.38	21.1	28.38	12.81	3.24	281	1.1	100	29.99	79	485.6
2076	8/30/2013	62.87	22	32.6	18.4	25.2	0	17.9	19.8	30.6	33.9	39.8	23.2	23.2	23.6	21.9	21.3	0.2	0.2	0.2	0.3	0.4	10.81	11.97	19.82	20.62	27.99	12.78	3.24	281	1.3	100	29.94	79	511.3
2076	8/31/2013	62.87	22.4	34.2	20.7	26.3	0	17.8	19.4	30.2	33.4	39.5	23.7	23.7	24	22.1	21.3	0.2	0.2	0.2	0.3	0.4	10.7	11.74	19.47	20.19	27.76	12.76	3.24	276	1.3	100	29.89	80	477.3
2076	9/1/2013	62.87	21.8	33.4	20.3	25.4	0	17.5	19.3	29.5	32.8	39.3	23.6	23.6	24.1	22.3	21.3	0.2	0.2	0.2	0.3	0.4	10.57	11.66	18.94	19.57	27.58	12.79	3.24	280	1.2	100	29.84	84	416.4
2076	9/2/2013	62.88	21.1	29.4	20.7	23.9	0.01	17.3	19.1	29	32.3	39.1	23.2	23.3	23.8	22.3	21.4	0.2	0.2	0.2	0.3	0.4	10.44	11.54	18.53	19.14	27.33	12.82	3.24	292	1.4	99	29.86	86	365.6
2076	9/3/2013	63.27	22.2	27.5	20.1	23.2	0.39	21.2	19.7	30.1	32.1	39.2	23.3	23.3	23.8	22.3	21.4	0.2	0.2	0.2	0.3	0.4	12.84	11.9	19.37	18.96	27.41	12.86	3.24	209	1.6	100	29.87	91	290.3
2076	9/4/2013	63.27	17.3	30.6	17.3	23.8	0	20.3	19.5	29.6	32	38.9	22.6	23	23.7	22.3	21.5	0.2	0.2	0.2	0.3	0.4	12.27	11.79	19.03	18.8	27.18	12.82	3.24	303	1.3	100	29.98	81	518.2
2076	9/5/2013	63.27	16.3	29.2	15.1	21.5	0	19.5	19.4	29.3	31.7	38.8	21.9	22.4	23.2	22.1	21.5	0.2	0.2	0.2	0.3	0.4	11.79	11.68	18.78	18.55	27.01	12.85	3.24	311	1.3	100	30.06	79	510.7
2076	9/6/2013	63.27	16.4	29.6	13.8	20.9	0	18.7	19	28.8	31.1	38.6	21.5	22	22.8	21.8	21.5	0.2	0.2	0.2	0.3	0.4	11.29	11.49	18.39	18.06	26.84	12.84	3.24	319	1.4	100	30.09	78	527.8
2076	9/7/2013	63.27	16.8	31.2	14.5	21.7	0	18.1	18.8	28.3	30.8	38.3	21.4	21.9	22.6	21.7	21.5	0.2	0.2	0.2	0.3	0.4	10.91	11.36	17.95	17.86	26.62	12.83	3.24	314	1.5	100	30.02	78	525.7
2076	9/8/2013	63.27	18.8	31.5	14.9	22.8	0	17.9	18.6	27.9	30.2	38	22	22.2	22.7	21.5	21.4	0.2	0.2	0.2	0.3	0.4	10.81	11.22	17.67	17.41	26.33	12.82	3.24	268	1.3	100	29.98	77	495.2
2076	9/9/2013	63.27	20.3	32	16.9	23.5	0	17.6	18.4	27.5	29.8	37.7	22.2	22.4	22.9	21.6	21.4	0.2	0.2	0.2	0.3	0.4	10.61	11.11	17.36	17.06	26.07	12.8	3.24	297	1.3	100	29.96	81	421.1
2076	9/10/2013	63.27	22	32.2	19.8	25.1	0	17.4	18.2	27.1	29.3	37.6	23	22.9	23.3	21.7	21.4	0.2	0.2	0.2	0.3	0.4	10.49	10.94	17.01	16.73	25.88	12.79	3.24	276	1.4	98	30.05	81	452.4
2076	9/11/2013	63.27	20.7	31.9	20.2	25	0	17.2	18	26.5	29	37.2	23	23.1	23.5	21.9	21.3	0.2	0.2	0.2	0.3	0.4	10.39	10.87	16.56	16.5	25.52	12.8	3.24	262	2	100	30.12	84	426.7
2076	9/12/2013	63.27	20.1	31.7	19.3	24.7	0	16.9	17.8	26.2	28.6	36.9	23	23.1	23.6	22	21.4	0.2	0.2	0.2	0.3	0.3	10.18	10.75	16.34	16.2	25.29	12.78	3.24	267	1.6	100	30.04	80	486.7
2076	9/13/2013	63.96	19.9	32.5	18.1	23.6	0.69	23.7	19.3	33.8	29.2	35.9	22.8	23	23.5	22	21.4	0.2	0.2	0.2	0.3	0.3	14.53	11.63	22.51	16.63	24.35	12.78	3.24	277	1.3	100	29.9	82	432.1
2076	9/14/2013	63.97	12.8	26.4	12.8	20.6	0.01	21.2	19.1	31	28.5	35.8	21	21.7	22.8	21.9	21.4	0.2	0.2	0.2	0.3	0.3	12.85	11.52	20.16	16.11	24.23	12.91	3.24	326	1.8	95	29.94	83	479.1
2076	9/15/2013	63.97	12.2	24.8	9.4	16.4	0	19.7	19	30.2	28.3	35.3	19.8	20.6	21.7	21.4	21.4	0.2	0.2	0.2	0.3	0.3	11.87	11.44	19.46	16.02	23.8	12.94	3.24	319	1.9	100	30.01	79	529
2076	9/16/2013	63.97	13.7	27.8	11	18.5	0	18.7	18.7	29.3	28	35	19.9	20.6	21.4	21	21.4	0.2	0.2	0.2	0.3	0.3	11.25	11.26	18.78	15.84	23.55	12.9	3.24	264	1.8	100	30.06	78	477.9
2076	9/17/2013	63.97	16.4	30.4	12.3	20	0	18	18.3	28.7	27.9	34.7	20.3	20.7	21.4	20.8	21.3	0.2	0.2	0.2	0.3	0.3	10.84	11.05	18.31	15.75	23.32	12.87	3.24	312	1.4	97	30.09	79	452.8
2076	9/18/2013	63.97	21.2	29.9	15.5	22.2	0	17.7	18.3	28	27.8	34.3	21.2	21.3	21.8	20.8	21.2	0.2	0.2	0.2	0.3	0.3	10.67	11	17.75	15.71	22.93	12.84	3.24	143	1.8	79	30.09	82	418
2076	9/19/2013	63.97	17.9	27.1	17	21.3	0	17.4	18.1	27.5	27.6	33.9	21	21.2	21.8	20.8	21.1	0.2	0.2	0.2	0.3	0.3	10.51	10.93	17.37	15.56	22.58	12.88	3.24	203	2.2	100	30.07	87	265.9
2076	9/20/2013	63.97	18	29.1	17.3	22.4	0	17.1	18	27.1	27.5	33.6	21.2	21.5	22	20.9	21.1	0.2	0.2	0.2	0.3	0.3	10.3	10.83	17.02	15.47	22.29	12.85	3.24	241	1.9	99	29.99	83	399.7
2076	9/21/2013	64.13	21.6	29.4	15.9	23	0.16	19.9	17.6	26.6	27.4	33.2	21.8	21.8	22.2	20.9	21	0.2	0.2	0.2	0.3	0.3	12	10.64	16.66	15.41	21.98	12.82	3.24	170	2.4	99	29.77	84	380
2076	9/22/2013	66.21	11.6	23.3	11.5	18.5	2.08	30.6	29.5	37.3	40.5	55.8	19.8	20.6	21.6	21	21	0.2	0.2	0.2	0.3	0.3	19.77	18.87	25.61	37.12	45.68	12.96	3.24	307	1.7	100	29.8	89	259.4
2076	9/23/2013	66.22	11.2	24.8	9.1	16.2	0.01	27.8	27.9	35.6	38	56	18.9	19.7	20.7	20.5	21	0.2	0.2	0.2	0.3	0.3	17.6	17.65	24.11	26.52	45.97	12.95	3.24	332	2.1	100	29.87	79	495.4
2076	9/24/2013	66.22	14.8	26.8	8.7	17.4	0	24.9	26.7	34.8	37	53.2	19.2	19.7	20.4	20.1	20.9	0.2	0.2	0.2	0.3	0.3	15.44	16.71	23.41	24.65	42.58	12.92	3.24	288	1.8	100	29.91	78	448
2076	9/25/2013	66.23	19.1	24.4	13.2	19.2	0.01	23.7	26	34.4	36.7	46.3	20	20	20.5	20	20.8	0.2	0.2	0.2	0.3	0.3	14.54	16.23	22.98	24.28	34.7	12.9	3.24	108	2.5	95	29.8	89	214
2076	9/26/2013	66.28	17.2	25.7	15.9	20	0.05	24.2	25.7	34.2	36.6	41.9	19.9	20.2	20.8	20.1	20.7	0.2	0.2	0.2	0.3	0.3	14.92	16.03	22.88	24.1	30.08	12.91	3.24	296	1	100	29.83	89	196
2076	9/27/2013	66.28	15	27.9	15	20.4	0	22.8	25.1	34	36.1	40.2	19.9	20.3	20.9	20.1	20.6	0.2	0.2	0.2	0.3	0.3	13.92	15.54	22.68	23.42	28.46	12.88	3.24	318	1.3	100	29.97	84	316.6
2076	9/28/2013	66.28	13.9	27.6	13	19.1	0	21	24.3	33.6	35.9	39.7	19.6	20.1	20.8	20	20.6	0.2	0.2	0.2	0.3	0.3	12.75	15.01	22.36	23.16	27.93	12.88	3.24	287	1.8	100	30.04	80	456.7
2076	9/29/2013	66.28	12.6	25.6	12.5	17.9	0.01	19.6	23.5	33.4	35.5	39.1	19.1	19.7	20.4	19.9	20.6	0.2	0.2	0.2	0.3	0.3	11.84	14.41	22.11	22.56	27.33	12.92	3.24	263	2.4	100	30.05	82	447.7
2076	9/30/2013	66.28	16.1	22.6	12.3	17.3	0	19	23.3	33	35.1	38.7	19.2	19.5	20.2	19.7	20.5	0.2	0.2	0.2	0.3	0.4	11.44	14.26	21.81	22.16	26.99	12.94	3.24	248	1.9	99	29.96	89	250.6
2076	10/1/2013	0	14.2	22.8	14.2	17.9	0	18.7	22.8	32.7	35	38.5	19	19.5	20.2	19.7	20.4	0.2	0.2	0.2	0.3	0.4	11.29	13.92	21.59	21.99	26.74	12.96	3.24	250	1.8	100	29.98	90	210
2076	10/2/2013	0	16.7	27.3	13.4	19.7	0	18.3	22.4	32.4	34.8	38.3	19.5	19.8	20.3	19.6	20.4	0.2	0.2	0.2	0.3	0.3	11.01	13.67	21.33	21.79	26.54	12.89	3.24	246	1.8	100	30.05	82	332.6
2076	10/3/2013	0	19.1	28.7	15.6	21.3	0	18	22.1	32.2	34.6	38.2	20.2	20.3	20.6	19.6	20.3	0.2	0.2	0.2	0.3	0.3	10.82	13.44	21.13	21.5	26.45	12.85	3.24	268	1.2	100	30.03	85	321.3
2076	10/4/2013	0	17.4	28.6	16.7	22.1	0	17.3	21.6	32	34.3	37.8	20.4	20.6	20.9	19.5	20.4	0.2	0.2	0.2	0.3	0.3	10.44	13.12	20.96	20.77	26.07	12.85	3.24	238	1.8	100	30.02	83	392.2
2076	10/5/2013	0	18.6	29.2	16.4	21.8	0	17.5	21.1	31.7	34.1	37.4	20.5	20.7	21.1	19.9	20.2	0.2	0.2	0.2	0.3	0.3	10.54	12.8	20.67	20.97	25.7	12.83	3.24	269	1.6	100	30.03	85	310.1
2076	10/6/2013	0	22	30.7	17	23.4	0	17.3	20.7	31.3	33.9	37	20.9	21.1	21.3	20	20.2	0.2	0.2	0.2	0.3	0.3	10.42	12.53	20.37	20.7	25.41	12.82	3.24	201	2.4	80	29.88	82	394.8
2076	10/7/2013	0.37	12.5	24.3	11.9	19.2	0.36	28.9	20.9	31.3	34	36.8	19.5	20.2	21	20.2	20.2	0.2	0.2	0.2	0.3	0.3	18.46	12.64	20.39	20.83	25.21	12.96	3.24	187	2.2	100	29.88	96	122.5
2076	10/8/2013	0.38	10.6	20	7.9	13.4	0.01	26.6	20.5	31.3	33.5	36.8	17.4	18.5	19.7	19.8	20.3	0.2	0.2	0.2	0.3	0.3	16.69	12.43	20.4	20.39	25.15	13.01	3.24	314	1.6	88	30.01	81	434.4
2076	10/9/2013	0.38	12.7	23.9	7.9	15.9	0	24.3	20.2	31.2	33.3	36.4	17.9	18.5	19.2	19.2	20.2	0.2	0.2	0.2	0.3	0.3	14.98	12.21	20.3	20.17	24.79	12.96	3.24	351	2.1	97	30.04	80	396.1
2076	10/10/2013	0.38	13.6	25.3	12.7	17.8	0	22.2	20.1	31.3	33	36.3	18.3	18.7	19.4	19.1	20.2	0.2	0.2	0.2	0.3	0.3	13.56	12.19	20.34	19.91	24.72	12.92	3.24	270	1.7	100	30.05	82	342.6
2076	10/11/2013	0.38	13.4	27.3	12.9	18.2	0	20.7	20.2	31	32.9	35.7	18.3	18.8	19.5	19	20.1	0.2	0.2	0.2	0.3	0.3	12.54	12.19	20.12	19.85	24.2	12.91	3.24	298	1.2	100	29.98	83	323.3
2076	10/12/2013	0.38	12.3	27.5	10.8	17.2	0	19.5	19.9	30.9	32.5	35.4	17.9	18.5	19.3	18.9	20	0.2	0.2	0.2	0.3	0.3	11.74	12.01	20.06	19.47	23.94	12.94	3.24	293	1.2	100	29.97	81	343.9
2076	10/13/2013	0.38	14.4	27.5	9.8	17.7	0	18.4	19.7	30.7	32.4	35.3	18.2	18.6	19.2	18.8	19.9	0.2	0.2	0.2	0.3	0.3	11.08	11.89	19.89	19.36	23.78	12.9	3.24	291	1.2	100	30.07	79	368.2
2076	10/14/2013	0.38	15	27.2	12.6	18.8	0	17.7	19.3	30.5	32.2	35	18.2	18.7	19.3	18.7	19.8	0.2	0.2	0.2	0.3	0.3	10.67	11.68	19.7	19.16	23.53	12.89	3.24	332	1.6	100	30.13	81	337.9
2076	10/15/2013	0.38	16.9	27	12.4	19	0	17.4	19.1	30.3	32	34.7	18.6	18.9	19.3	18.7	19.7	0.2	0.2	0.2	0.3	0.3	10.51	11.53	19.52	19.01	23.32	12.88	3.24	330	1.5	97	30.06	81	359.5
2076	10/16/2013	0.38	18	23.8	16.1	19.5	0	17.2	18.8	29.9	31.9	34.4	18.8	19	19.5	18.8	19.7	0.2	0.2	0.2	0.3	0.3	10.35	11.33	19.26	18.91	23	12.93	3.24	143	2.5	86	29.96	90	229.6
2076	10/17/2013	1.25	16.4	19	16.3	17.6	0.88	31.4	26.5	37.9	40.4	34.5	18.7	18.9	19.4	18.8	19.6	0.2	0.2	0.2	0.3	0.3	20.47	16.61	26.25	35.47	23.11	12.91	3.24	158	1.8	100	29.88	99	49.56
2076	10/18/2013	1.29	9.8	16.8	9.8	14.4	0.03	29.8	24.2	36.6	36.8	34.5	17.3	18	19	18.8	19.6	0.2	0.2	0.2	0.3	0.3	19.14	14.92	25.03	24.48	23.13	13.05	3.24	301	1.2	100	29.96	96	116.5
2076	10/19/2013	1.3	10.2	18.3	8.9	11.6	0.01	28.6	23.6	35.6	36.4	34.3	16.3	17.1	18.2	18.4	19.6	0.2	0.2	0.2	0.3	0.3	18.19	14.47	24.07	23.87	22.95	13.05	3.24	17	1.2	100	29.93	89	259.7
2076	10/20/2013	1.3	3.3	18.3	3.3	11	0	27.4	23.2	34.9	35.9	34.3	15	16.3	17.5	18	19.5	0.2	0.2	0.2	0.3	0.3	17.24	14.21	23.44	23.17	22.93	13.09	3.24	281	1.4	100	30	89	205.4
2076	10/21/2013	1.3	3.3	19	0.4	7.7	0	25.3	22.8	34.3	35.6	34.1	13.8	15.1	16.3	17.3	19.4	0.2	0.2	0.2	0.3	0.3	15.69	13.95	22.95	22.8	22.76	13.08	3.24	309	1.3	100	29.98	79	376.9
2076	10/22/2013	1.31	10.2	20.9	1.4	11	0.01	24.1	22.7	34	35.4	33.9	14.7	15.3	16	16.7	19.2	0.2	0.2	0.2	0.3	0.3	14.88	13.86	22.67	22.58	22.59	13.03	3.24	273	1.4	98	29.96	80	339.8
2076	10/23/2013	1.31	6.8	16.9	6.8	11.3	0	22.9	22.7	33.8	35.1	33.9	14	15	16	16.6	19	0.2	0.2	0.2	0.3	0.3	13.99	13.86	22.46	22.27	22.57	13.08	3.24	294	1.1	100	29.83	90	148.4
2076	10/24/2013	1.31	2.1	13.2	1.4	7.7	0	21.6	22.2	33.6	34.8	33.6	12.7	14	15.2	16.2	18.8	0.2	0.2	0.2	0.4	0.3	13.14	13.55	22.36	21.88	22.32	13.14	3.24	291	1.9	100	30.05	83	367.9
2076	10/25/2013	1.31	2.4	14.4	2.1	7.9	0	20.6	22	33.4	34.6	33.4	12.6	13.7	14.8	15.8	18.6	0.2	0.2	0.2	0.3	0.3	12.5	13.4	22.12	21.68	22.19	13.14	3.24	302	1.2	84	30.27	89	167.1
2076	10/26/2013	1.31	-2.4	11.7	-2.9	3.3	0	19.7	21.7	33.2	34.3	33.4	10.7	12.3	13.7	15.2	18.4	0.2	0.2	0.2	0.4	0.3	11.88	13.17	21.95	21.38	22.11	13.19	3.24	311	1.6	100	30.25	78	376.5
2076	10/27/2013	1.31	10.1	16	-3.7	6.8	0	19.2	21.4	33	34.1	33.2	11.8	12.4	13.3	14.6	18.2	0.2	0.2	0.2	0.3	0.3	11.61	13.03	21.84	21.26	21.95	13.13	3.24	234	1.5	84	30.04	81	276.9
2076	10/28/2013	1.31	12.8	20.3	9.4	14.2	0	18.9	21.3	33	33.9	33.1	13.6	13.7	14.3	14.6	17.9	0.2	0.2	0.2	0.3	0.3	11.39	12.94	21.77	20.97	21.87	13.02	3.24	186	1.2	91	30.04	88	120.5
2076	10/29/2013	1.32	11.1	19.6	10.5	14.3	0.01	19	21.1	32.8	33.8	32.9	13.9	14.3	15	14.9	17.7	0.2	0.2	0.2	0.3	0.3	11.46	12.82	21.64	20.88	21.75	13.01	3.24	254	1.2	100	30.19	92	128.7
2076	10/30/2013	1.32	13.9	23.4	10.5	16.4	0	18.3	21.1	32.8	33.8	32.6	15	15.1	15.5	15.1	17.6	0.2	0.2	0.2	0.3	0.3	11.04	12.82	21.66	20.86	21.5	12.96	3.24	244	1.4	99	30.14	87	221.7
2076	10/31/2013	1.32	19.5	26.2	12.5	18.7	0	17.7	21.1	32.7	33.6	32.7	15.7	15.8	16.1	15.4	17.5	0.2	0.2	0.2	0.3	0.3	10.67	12.8	21.57	20.69	21.51	12.91	3.24	214	2	68	30	87	240.5
2076	11/1/2013	1.64	18.3	21	17	19.3	0.32	31.7	20.9	32.9	33.4	32.9	16.5	16.4	16.6	15.7	17.4	0.2	0.2	0.2	0.4	0.3	20.73	12.69	21.68	20.46	21.71	12.93	3.24	160	5	94	29.69	100	45.17
2076	11/2/2013	1.64	6.3	21.2	6.3	14.8	0	29	20.9	33.3	33.6	32.6	14.5	15.4	16.3	15.9	17.4	0.2	0.2	0.2	0.3	0.3	18.5	12.68	22.05	20.59	21.5	12.99	3.24	266	1.9	100	29.79	84	329.9
2076	11/3/2013	1.64	7.5	18.1	4.3	10.4	0	26	21.2	33.1	33.2	32.6	13.1	14.1	15.1	15.6	17.4	0.2	0.2	0.2	0.4	0.3	16.24	12.86	21.92	20.24	21.5	13.09	3.24	291	1.9	84	30.08	86	261.8
2076	11/4/2013	1.64	2.4	15.7	1.1	7.4	0	24.2	21.1	32.9	33.1	32.5	11.6	12.9	14.1	15.1	17.4	0.2	0.2	0.2	0.3	0.3	14.89	12.8	21.74	20.17	21.42	13.12	3.24	320	2	100	30.2	80	338.8
2076	11/5/2013	1.64	12.4	18.5	1.6	10.6	0	22.6	21	32.9	33	32.7	12.6	13.1	13.9	14.6	17.3	0.2	0.2	0.2	0.3	0.3	13.83	12.71	21.72	20.13	21.56	13.07	3.24	171	3.3	52	30.27	85	289.6
2076	11/6/2013	1.64	13.8	17.4	8.3	12.6	0	20.9	20.8	32.8	32.7	32.4	12.7	13.2	14.1	14.5	17.1	0.2	0.2	0.2	0.3	0.3	12.64	12.59	21.6	19.85	21.3	13.06	3.24	128	2.5	55	30.19	88	196.5
2076	11/7/2013	2.25	15.9	23.6	8.7	16.8	0.62	36.3	22.4	38.6	40.2	32.5	15.1	14.8	15	14.5	17	0.2	0.2	0.2	0.3	0.3	24.7	13.68	26.85	33.87	21.36	12.94	3.24	179	3	100	30.02	87	199.8
2076	11/8/2013	2.39	-0.2	15.9	-0.2	7.9	0.14	31.8	22.5	38.4	37.5	40.6	11.6	13	14.2	14.7	16.9	0.2	0.2	0.2	0.3	0.4	20.8	13.73	26.64	25.82	28.76	13.13	3.24	317	2.3	100	30.23	87	282.2
2076	11/9/2013	2.39	1.2	14.5	-2.4	4.8	0	29.4	22.9	36.6	36.7	39	10.4	11.7	12.9	14.1	16.8	0.2	0.2	0.2	0.3	0.4	18.86	14.01	24.99	24.49	27.24	13.15	3.24	318	1.7	96	30.17	80	319.5
2076	11/10/2013	2.39	5.5	15.3	-0.8	7.3	0	27.7	22.9	35.9	36.2	37.5	10.9	11.6	12.6	13.6	16.7	0.2	0.2	0.2	0.3	0.4	17.49	14.02	24.41	23.89	25.84	13.12	3.24	249	1.6	96	30.18	89	155
2076	11/11/2013	2.39	2.4	19.9	2.4	10	0	25	22.9	35.5	35.9	37.1	10.7	11.7	12.6	13.3	16.5	0.2	0.2	0.2	0.4	0.3	15.46	13.99	24.02	23.39	25.43	13.06	3.24	309	1.7	89	30.2	79	302.3
2076	11/12/2013	2.39	6.7	20.5	-1.3	8.8	0	23.6	23	35.2	35.7	36.4	10.8	11.4	12.2	13.1	16.4	0.2	0.2	0.2	0.3	0.3	14.53	14.05	23.69	23.16	24.79	13.07	3.24	283	1.2	76	30.12	79	310.8
2076	11/13/2013	2.39	-0.3	10.5	-0.4	4.5	0	22.2	22.6	34.9	35.5	35.8	9.1	10.4	11.6	12.9	16.2	0.2	0.2	0.2	0.3	0.4	13.5	13.82	23.46	22.98	24.26	13.23	3.24	357	3.4	50	30.49	93	193.6
2076	11/14/2013	2.39	-4.8	8	-4.8	0.5	0	21.1	22.5	34.6	35.3	35.5	7.5	9.1	10.5	12.3	16	0.2	0.2	0.2	0.3	0.4	12.8	13.75	23.2	22.74	24	13.26	3.24	334	2.2	94	30.36	81	311
2076	11/15/2013	2.39	0.5	13.6	-7.1	2.2	0	20.2	22.7	34.2	34.9	35.3	7.5	8.7	9.9	11.6	15.8	0.2	0.2	0.2	0.4	0.3	12.22	13.89	22.88	22.29	23.79	13.22	3.24	276	2	74	30.13	78	313.7
2076	11/16/2013	2.57	7.9	12.8	0.4	7.4	0.18	31.6	23.1	34.1	34.8	35	9.2	9.6	10.4	11.4	15.6	0.2	0.2	0.2	0.4	0.3	20.61	14.18	22.79	22.19	23.51	13.18	3.24	289	1.1	100	30.06	94	60.57
2076	11/17/2013	2.59	17	17.7	7.9	14.3	0.01	30.6	23.6	34.4	34.6	34.6	11.7	11.5	11.7	11.6	15.3	0.2	0.2	0.2	0.4	0.3	19.82	14.49	22.99	21.96	23.24	13.01	3.24	140	3.5	86	29.95	93	55.52
2076	11/18/2013	3.51	15.1	20.9	15.1	18.1	0.92	36.9	29.3	38.3	40.7	54.8	14.3	13.7	13.5	12.3	15.1	0.2	0.2	0.2	0.3	0.3	25.24	18.74	26.62	41.26	44.44	12.93	3.24	160	4.4	100	29.89	99	31.31
2076	11/19/2013	3.51	7.5	17.4	6.5	12.1	0	32.4	28.9	38	40.6	55.1	11.3	12.2	13	12.8	15.1	0.2	0.2	0.2	0.3	0.3	21.28	18.45	26.3	38	44.83	13.07	3.24	317	1.7	54	30.12	85	279.2
2076	11/20/2013	3.51	2.4	10.3	2.4	6.9	0	30.5	28.7	36.7	39.4	55.2	10.1	11.1	12.1	12.6	15.1	0.2	0.2	0.2	0.3	0.3	19.76	18.27	25.05	30.66	44.99	13.16	3.24	7	3.1	77	30.08	92	237.8
2076	11/21/2013	3.51	7.3	15.8	-1.6	7.1	0	28.7	28.4	36.1	38.5	55.2	9.6	10.5	11.4	12.2	15.1	0.2	0.2	0.2	0.3	0.3	18.27	18.01	24.54	28.07	44.99	13.13	3.24	209	2.7	75	30.16	84	283.6
2076	11/22/2013	3.55	12.3	16.8	6.5	12.7	0.04	27.1	28.1	35.9	38	55.3	11.6	11.6	12	12.1	15	0.2	0.2	0.2	0.3	0.3	17.04	17.78	24.34	26.98	45.09	13.05	3.24	144	3	99	30.2	92	148.3
2076	11/23/2013	3.7	8.3	15.4	8.3	12.9	0.15	36.7	27.1	37	37.7	55.3	12	12.2	12.7	12.4	14.9	0.2	0.2	0.2	0.3	0.3	25.06	17.03	25.35	26.31	45.07	13.02	3.24	117	2.2	97	30.23	100	33.31
2076	11/24/2013	3.71	-2.2	9.3	-2.2	5.4	0.01	34	27	36.8	37.6	47.2	9.4	10.7	11.9	12.4	14.9	0.2	0.2	0.2	0.3	0.3	22.7	16.98	25.14	26.18	35.64	13.2	3.24	4	3.2	68	30.39	96	132.9
2076	11/25/2013	3.71	-2.9	3.1	-5.8	-1.9	0	32.6	26.6	36.2	37.4	46.9	7.2	8.7	10.1	11.8	14.9	0.2	0.2	0.2	0.3	0.3	21.45	16.7	24.61	25.83	35.34	13.32	3.24	15	3.6	54	30.35	88	281.2
2076	11/26/2013	4.17	2.5	5	-3.1	1.2	0.46	43.2	27.1	38.4	37.5	46.4	7.1	8.3	9.4	11	14.7	0.2	0.2	0.2	0.3	0.3	31.45	17.02	26.7	26.07	34.79	13.27	3.24	63	1.7	100	30.08	99	51.02
2076	11/27/2013	5.7	1.5	5.3	1.5	3.2	1.53	37.7	37.7	38.3	40.8	55.7	7.2	8	9.1	10.4	14.5	0.2	0.2	0.2	0.3	0.3	26.03	26.03	26.62	43.39	45.56	13.2	3.24	9	2.5	80	29.87	100	26.34
2076	11/28/2013	5.7	-7.9	1.5	-7.9	-1.5	0	35.4	34	38.5	40.8	55.7	5.1	6.8	8.2	10.1	14.3	0.2	0.2	0.2	0.3	0.3	23.92	22.64	26.74	43.64	45.63	13.33	3.24	296	3.3	93	30.27	89	261.6
2076	11/29/2013	5.7	-4.5	6.2	-10.1	-2.9	0	34.4	32.8	37.7	40.8	55.7	4.4	5.8	7.1	9.3	14.1	0.2	0.2	0.2	0.3	0.3	23.05	21.63	26.02	44.04	45.58	13.32	3.24	277	1.4	90	30.41	82	260
2076	11/30/2013	5.7	-2.6	12.5	-6.9	1	0	33.4	32.4	36.8	40.8	55.6	4.7	5.9	7	8.8	13.8	0.2	0.2	0.2	0.3	0.3	22.17	21.33	25.18	44.38	45.53	13.25	3.24	299	1.3	95	30.36	79	268.3
2076	12/1/2013	5.7	-0.9	13	-4.8	3.5	0	32.6	32.2	36.4	40.6	55.6	5.3	6.2	7.2	8.6	13.5	0.2	0.2	0.2	0.3	0.3	21.48	21.14	24.79	38.97	45.48	13.21	3.24	254	2.1	92	30.17	83	240.4
2076	12/2/2013	5.72	8.3	13.2	-2.4	6.3	0.02	32.2	32.2	36.1	40.3	55.7	7	7.2	7.7	8.5	13.2	0.2	0.2	0.2	0.3	0.3	21.12	21.15	24.5	35.07	45.54	13.15	3.24	200	1.6	93	29.91	87	133.5
2076	12/3/2013	5.86	11.4	12.7	7.5	10.3	0.14	36.2	33.1	36.8	40.3	55.5	8.6	8.6	8.9	8.9	13	0.2	0.2	0.2	0.3	0.3	24.64	21.88	25.2	35.02	45.39	13.08	3.24	141	1.6	100	29.74	97	63.69
2076	12/4/2013	5.86	15.3	15.5	8.1	12.2	0	35.6	32.9	36.7	40.2	55.7	9.3	9.4	9.7	9.4	12.9	0.2	0.2	0.2	0.3	0.3	24.11	21.74	25.08	34.74	45.64	13.08	3.24	121	1.8	98	29.76	98	41.02
2076	12/5/2013	5.86	18.4	22.9	15.3	18.9	0	34.5	32.4	36.5	39.8	55.6	11.9	11.5	11.3	10.1	12.8	0.2	0.2	0.2	0.3	0.3	23.14	21.26	24.94	32.03	45.47	12.95	3.24	159	4.1	95	29.86	92	144.2
2076	12/6/2013	5.86	4.6	23.8	4.6	16.1	0	33.4	32.2	36.5	39.5	55.5	11.7	12.1	12.3	10.9	12.8	0.2	0.2	0.2	0.3	0.3	22.12	21.13	24.89	30.82	45.36	12.97	3.24	159	3.5	100	29.95	95	75.9
2076	12/7/2013	7.43	-0.1	4.6	-0.1	2.5	1.57	46.9	44.6	39.1	40.8	55.8	8.3	9.3	10.2	10.9	12.9	0.2	0.2	0.2	0.3	0.3	35.29	32.91	27.34	43.16	45.76	13.16	3.24	6	2.7	100	30.23	100	27.35
2076	12/8/2013	7.43	1.2	1.2	-1.1	-0.3	0	38.1	38.4	39	40.8	55.9	7.2	8.1	9.2	10.3	13	0.2	0.2	0.2	0.3	0.3	26.44	26.64	27.21	43.58	45.78	13.26	3.24	18	3.6	93	30.22	100	32.59
2076	12/9/2013	8.58	7.4	7.5	0.9	3.9	1.15	45.9	42.4	39.5	40.8	55.9	7.8	8.2	8.9	9.8	13	0.2	0.2	0.2	0.3	0.3	34.3	30.64	27.76	44.11	45.78	13.12	3.24	90	1.3	100	30.01	100	17.14
2076	12/10/2013	8.83	0.1	7.5	0	3	0.25	43.3	43	39.7	40.8	55.8	7	8	8.9	9.7	12.9	0.2	0.2	0.2	0.3	0.3	31.52	31.26	27.94	44.4	45.76	13.23	3.24	348	2.2	100	30.03	100	44.22
2076	12/11/2013	8.98	-4.7	3.9	-4.7	-0.5	0.15	39.6	41.2	39.7	40.8	55.8	5.5	6.8	8	9.3	12.8	0.2	0.2	0.2	0.3	0.3	27.79	29.41	27.91	44.77	45.74	13.29	3.24	316	1.9	100	30.3	88	226.5
2076	12/12/2013	8.99	-0.7	9.9	-7.5	0.4	0.01	37.7	36.5	39.7	40.8	55.8	5	6	7.1	8.7	12.7	0.2	0.2	0.2	0.3	0.3	26.07	24.93	27.95	44.98	45.71	13.27	3.24	304	1.3	81	30.41	83	246.2
2076	12/13/2013	8.99	-5.2	4.8	-6.3	-2.1	0	36.6	35.1	38.7	40.8	55.8	3.8	5.2	6.4	8.2	12.5	0.2	0.2	0.2	0.3	0.3	25.02	23.65	26.96	45	45.68	13.32	3.24	333	1.8	92	30.31	83	256.5
2076	12/14/2013	8.99	7.1	7.1	-7.8	0.4	0	35.9	34.6	37.4	40.8	55.5	4.7	5.2	6.2	7.7	12.3	0.2	0.2	0.2	0.3	0.3	24.36	23.19	25.73	44.91	45.37	13.28	3.24	60	1.5	47	29.98	92	112.6
2076	12/15/2013	9.56	2.3	10.6	2.3	7	0.57	41.1	41.8	39	40.9	55.8	6.2	6.7	7.2	7.7	12	0.2	0.2	0.2	0.3	0.3	29.27	30.03	27.25	45.23	45.74	13.14	3.24	235	3.1	94	29.94	96	25.7
2076	12/16/2013	9.56	-1.6	2.3	-2.3	0.7	0	39	37.1	39.1	40.9	55.6	5.1	6	7	7.9	11.9	0.2	0.2	0.2	0.3	0.3	27.22	25.44	27.36	45.59	45.45	13.28	3.24	281	2.1	99	30.14	100	46.82
2076	12/17/2013	9.56	2.2	13	-4	4.1	0	38	35.4	39	40.9	55.4	5.2	6	6.7	7.6	11.7	0.2	0.2	0.2	0.3	0.3	26.27	23.96	27.25	45.65	45.27	13.2	3.24	200	1.8	84	30.09	85	224.9
2076	12/18/2013	9.56	-0.8	15.6	-1.9	6	0	37.1	34.7	37.5	40.9	55.5	5.4	6.2	6.9	7.6	11.6	0.2	0.2	0.2	0.3	0.3	25.49	23.25	25.82	45.53	45.39	13.15	3.24	279	2.1	87	30.2	82	244.1
2076	12/19/2013	9.56	1.4	11.3	-4.9	2.3	0	36.2	34	36.7	40.6	55.5	4.6	5.5	6.4	7.4	11.5	0.2	0.2	0.2	0.3	0.3	24.65	22.65	25.1	40.33	45.37	13.22	3.24	229	1.5	69	30.13	83	251.1
2076	12/20/2013	9.56	12	16.4	-0.8	8.5	0	35.3	33.7	36.4	40.3	55.5	6.3	6.5	6.9	7.3	11.4	0.2	0.2	0.2	0.3	0.3	23.84	22.39	24.79	35.04	45.35	13.12	3.24	169	2.9	39	30.01	85	225.5
2076	12/21/2013	9.64	17.1	17.4	11.9	14.7	0.08	36.2	33.5	36.3	39.8	55.3	8.9	8.5	8.4	7.8	11.2	0.2	0.2	0.2	0.3	0.3	24.61	22.28	24.7	32.52	45.07	13.01	3.24	151	3.7	87	29.9	96	57.07
2076	12/22/2013	10.64	15.8	22.7	15.7	19.3	1	46.6	43	38.7	40.8	55.4	13.6	11.8	10.9	8.7	11.2	0.2	0.2	0.2	0.3	0.3	35	31.21	26.98	43.34	45.16	12.91	3.24	152	6.4	99	29.73	96	39.15
2076	12/23/2013	11.98	10	15.8	10	13.7	1.34	41.4	40.2	39	40.8	55.5	11.5	11.5	11.6	9.9	11.2	0.2	0.2	0.2	0.3	0.3	29.57	28.44	27.25	44.12	45.33	13.04	3.24	181	2.5	99	30.02	100	77.19
2076	12/24/2013	11.98	-1.3	10	-2.2	2.6	0	39.7	36.1	39.1	40.9	55.5	7.6	8.8	10	10	11.4	0.2	0.2	0.2	0.3	0.3	27.92	24.58	27.36	44.92	45.36	13.27	3.24	331	2.4	87	30.35	99	100.9
2076	12/25/2013	11.98	-6.7	1.7	-6.7	-2.6	0	40	34.9	38.1	40.9	55.4	5	6.6	8	9.3	11.6	0.2	0.2	0.2	0.3	0.3	28.22	23.46	26.43	45.33	45.28	13.34	3.24	319	1.8	89	30.32	88	229
2076	12/26/2013	11.98	-2	7.4	-8.8	-1.6	0	40	34.3	36.9	40.6	55.5	4.5	5.7	6.8	8.4	11.6	0.2	0.2	0.2	0.3	0.3	28.19	22.93	25.28	39.01	45.29	13.3	3.24	244	1.5	93	30.26	82	253
2076	12/27/2013	11.98	-3.7	8.8	-5.6	0.4	0	39.5	33.8	36.3	39.9	55.3	4.2	5.4	6.4	7.8	11.5	0.2	0.2	0.2	0.3	0.3	27.69	22.51	24.76	32.74	45.12	13.28	3.24	306	1.4	100	30.28	81	250.9
2076	12/28/2013	11.98	-2.2	11.9	-6.2	1.2	0	39.2	33.6	36	39.1	55.3	4.1	5.1	6.1	7.4	11.4	0.2	0.2	0.2	0.3	0.3	27.49	22.3	24.45	29.79	45.09	13.25	3.24	300	1.3	89	30.27	80	249.7
2076	12/29/2013	12.38	4.4	5.7	-2.5	2.5	0.4	43.9	37.8	38.2	39.7	55.3	5.2	5.7	6.3	7.2	11.2	0.2	0.2	0.2	0.3	0.3	32.19	26.1	26.52	32.15	45.06	13.24	3.24	29	1.1	100	29.86	97	42.95
2076	12/30/2013	12.63	5.8	12.7	4.3	7.1	0.25	42.9	38.9	38.4	40.8	55.2	6.4	6.8	7.2	7.3	11	0.2	0.2	0.2	0.3	0.3	31.16	27.16	26.69	43.44	45.02	13.16	3.24	255	1.3	88	30.03	89	195.9
2076	12/31/2013	12.63	-2.3	5.8	-2.3	1.4	0	41.3	36.5	38.5	40.8	55.2	5.4	6.2	7	7.5	10.9	0.2	0.2	0.2	0.3	0.3	29.55	24.88	26.8	44.05	45	13.24	3.24	359	1.8	100	30.21	100	70.6
