# Supplementary material for: Using solar radiation data in soil moisture diagnostic equation for estimating root-zone soil moisture
Source: PeerJ. 2022 Dec 12;10:e14561. doi: 10.7717/peerj.14561 (PMC9753742; doi:10.7717/peerj.14561)
Supplement: Supplemental Information 1 — These data were applied in simulation using the soil moisture diagnostic equation. [file peerj-10-14561-s001.zip › code_data/code_data/TN2076/TN2014.csv]

2076	1/1/2014	12.63	-4	5.2	-4.6	-1.2	0	41.3	35.1	38.1	40.8	55.3	4	5.1	6.1	7.2	10.8	0.2	0.2	0.2	0.3	0.3	29.48	23.61	26.36	44.42	45.13	13.32	3.24	291	1.2	100	30.25	89	193.2
2076	1/2/2014	12.64	6.6	10	-5.7	1.6	0.01	40.9	34.6	36.9	40.8	55.3	4.4	5	5.7	6.8	10.7	0.2	0.2	0.2	0.3	0.3	29.09	23.15	25.32	44.66	45.12	13.28	3.24	232	1.9	90	29.92	84	238.5
2076	1/3/2014	12.86	-6.4	7.9	-6.4	1.8	0.23	42.7	35.8	38.4	40.8	55.2	3.9	4.9	6	6.9	10.6	0.2	0.2	0.2	0.3	0.3	30.89	24.28	26.64	43.45	44.95	13.32	3.24	280	3.6	70	30.25	98	46.5
2076	1/4/2014	12.86	-9.1	-1	-9.7	-6.1	0	41.7	34.9	37.1	40.8	55.3	2.3	3.6	4.8	6.5	10.5	0.2	0.2	0.2	0.3	0.3	29.85	23.44	25.44	44	45.07	13.39	3.24	334	2.3	95	30.2	84	260.7
2076	1/5/2014	12.86	2	7.2	-9.1	0.5	0	41.1	34.3	36.6	40.3	55	2.8	3.6	4.4	5.9	10.4	0.2	0.2	0.2	0.3	0.3	29.28	22.97	24.98	35.19	44.79	13.3	3.24	151	4.2	90	30.01	85	265.5
2076	1/6/2014	13.25	-5.7	11.9	-5.7	5	0.38	44.3	37.4	38.3	40.8	55.2	4.5	5.1	5.6	6	10.2	0.2	0.2	0.2	0.3	0.3	32.52	25.78	26.62	44.05	45.01	13.17	3.24	165	5.3	91	30	91	74.4
2076	1/7/2014	13.25	-15.8	-5.7	-15.8	-10.9	0	41.7	35.4	38.3	40.8	55	1.5	2.9	4.1	5.9	10	0.2	0.2	0.2	0.3	0.3	29.88	23.88	26.58	44.82	44.73	13.49	3.24	289	4.2	84	30.46	87	225
2076	1/8/2014	13.25	-9.2	-5.9	-17.5	-11.7	0	39	34.2	36.8	40.7	55	0.7	1.9	3.2	5.2	9.9	0.2	0.2	0.2	0.3	0.3	27.23	22.84	25.14	42.07	44.7	13.48	3.24	226	1.4	72	30.37	80	265.5
2076	1/9/2014	13.26	-1.1	3.8	-12.2	-3.9	0.01	38.1	33.5	36.1	39.7	55	0.6	1.6	2.8	4.7	9.7	0.2	0.2	0.2	0.3	0.3	26.42	22.27	24.53	32.08	44.67	13.34	3.24	271	1.5	78	30.33	85	211.8
2076	1/10/2014	13.27	7.8	10.2	-3	4.2	0.01	41.9	34.1	35.7	38.8	54.7	2	2.5	2.9	4.5	9.5	0.2	0.2	0.2	0.3	0.3	30.1	22.79	24.19	29.26	44.38	13.24	3.24	127	2.6	85	30.18	85	162.3
2076	1/11/2014	13.31	12.7	12.7	6.2	9	0.04	41.9	34.4	36	38.7	54.9	5.2	4.9	4.8	4.8	9.3	0.2	0.2	0.2	0.3	0.3	30.1	23.04	24.42	28.94	44.59	13.14	3.24	134	4.1	99	29.71	94	69.54
2076	1/12/2014	14.58	3.3	15.1	3.3	11.4	1.27	45.3	44.6	38.5	40.8	55.1	6.1	6.7	6.8	5.8	9.1	0.2	0.2	0.2	0.3	0.3	33.66	32.86	26.75	43.68	44.81	13.12	3.24	255	3.4	94	29.92	89	244.7
2076	1/13/2014	14.58	9.2	13.5	-2.4	5.6	0	43	37.8	38.5	40.8	54.9	5.3	5.9	6.2	6.1	9.2	0.2	0.2	0.2	0.3	0.3	31.22	26.14	26.78	43.93	44.56	13.18	3.24	191	2	53	29.97	85	272
2076	1/14/2014	15.11	10	10.7	7.9	9.7	0.53	47.1	42.1	39	40.8	55	7	6.9	7	6.4	9.2	0.2	0.2	0.2	0.3	0.3	35.62	30.34	27.24	44.59	44.67	13.09	3.24	153	3.9	100	29.78	100	33.22
2076	1/15/2014	15.14	6.1	13.7	3.7	8.8	0.03	45.2	42.2	39.1	40.8	54.9	6.5	6.9	7.2	6.7	9.2	0.2	0.2	0.2	0.3	0.3	33.56	30.42	27.39	45.07	44.58	13.14	3.24	241	2.2	84	29.94	86	275
2076	1/16/2014	15.14	-5.1	6.1	-5.9	1.5	0	42.7	37.1	39	40.9	55	4.3	5.6	6.4	6.8	9.3	0.2	0.2	0.2	0.3	0.3	30.94	25.46	27.25	45.31	44.73	13.29	3.24	288	2.6	82	30.04	89	246.4
2076	1/17/2014	15.14	0.6	8.9	-9.1	0.2	0	42	35.8	38.8	40.9	54.7	4.2	4.9	5.5	6.3	9.4	0.2	0.2	0.2	0.3	0.3	30.19	24.27	27.03	45.54	44.35	13.3	3.24	197	2.4	88	29.82	86	262.8
2076	1/18/2014	15.14	-4.7	3.9	-4.7	-0.1	0	41.6	34.9	37.2	40.9	54.8	3.3	4.3	5.2	6.1	9.4	0.2	0.2	0.2	0.3	0.3	29.75	23.47	25.54	45.79	44.5	13.33	3.24	275	2.9	78	30.06	91	202.8
2076	1/19/2014	15.14	1.2	7.1	-9.9	-0.1	0	40.8	34.4	36.6	40.4	54.8	3.2	4.1	4.7	5.7	9.3	0.2	0.2	0.2	0.3	0.3	28.99	22.99	24.99	36.02	44.49	13.31	3.24	204	3	63	29.8	84	235.2
2076	1/20/2014	15.14	4.2	9.7	-0.5	4	0	40.5	34	36.2	39.5	54.6	3.5	4.7	4.9	5.6	9.2	0.2	0.2	0.2	0.3	0.3	28.73	22.71	24.65	31.53	44.22	13.24	3.24	252	2	58	29.94	83	276.6
2076	1/21/2014	15.14	7.7	16.8	-3.6	6.6	0	40.2	33.8	36	39.1	54.6	4.2	5.3	5.3	5.6	9.1	0.2	0.2	0.2	0.3	0.3	28.46	22.48	24.42	29.89	44.2	13.15	3.24	230	1.7	52	29.75	79	284
2076	1/22/2014	15.14	-9.1	8.1	-9.1	-0.4	0	39.8	33.5	35.7	38.1	54.8	2.7	4.2	4.8	5.6	9	0.2	0.2	0.2	0.3	0.3	28.01	22.28	24.17	27.52	44.43	13.37	3.24	300	3.4	72	30.1	95	122.2
2076	1/23/2014	15.14	-8.9	0.5	-11	-6	0	39.2	33.3	35.4	37.7	54.7	1.8	3.3	3.9	5.2	9	0.2	0.2	0.2	0.3	0.3	27.47	22.05	23.92	26.68	44.42	13.38	3.24	288	1.8	81	30.12	82	285.8
2076	1/24/2014	15.14	-10.4	-2.9	-10.5	-7.2	0	38.7	33.1	35.3	37.1	54.7	1.1	2.5	3.3	4.8	8.9	0.2	0.2	0.2	0.4	0.3	26.94	21.87	23.81	25.68	44.41	13.44	3.24	336	2.2	52	30.59	86	245.6
2076	1/25/2014	15.14	-6.4	-2.1	-17	-8.7	0	37.3	32.9	35	36.9	54.6	0.6	2	2.7	4.4	8.8	0.2	0.2	0.2	0.4	0.3	25.66	21.7	23.59	25.37	44.28	13.44	3.24	178	2.1	46	30.06	80	309.7
2076	1/26/2014	15.14	-3.4	7.7	-6.4	0.8	0	37.3	32.6	34.9	36.7	54.5	0.8	2	2.6	4.1	8.6	0.2	0.2	0.2	0.4	0.3	25.67	21.44	23.46	25.17	44.12	13.32	3.24	217	2.8	83	29.9	88	200.4
2076	1/27/2014	15.14	9.2	14.7	-7.2	4.7	0	38.2	32.5	34.9	36.6	54.3	2.7	3.3	3.2	4	8.5	0.2	0.2	0.2	0.4	0.3	26.45	21.42	23.46	25.01	43.84	13.22	3.24	194	2.6	49	29.77	79	235.9
2076	1/28/2014	15.14	-8.2	9.2	-8.2	0.1	0	38	32.6	34.7	36.3	54.5	1.9	3.2	3.6	4.3	8.3	0.2	0.2	0.2	0.4	0.3	26.34	21.43	23.25	24.55	44.06	13.33	3.24	359	3.8	42	30.22	85	292.9
2076	1/29/2014	15.14	-13.9	-7.4	-14.7	-9.7	0	37	32.4	34.7	36.3	54.3	0.8	2.1	2.9	4.1	8.2	0.2	0.2	0.2	0.4	0.3	25.35	21.27	23.28	24.43	43.94	13.48	3.24	346	2.7	75	30.3	94	72.69
2076	1/30/2014	15.14	-14.3	-2.1	-18.4	-10.6	0	30.7	32.2	34.5	36.1	54.5	0.2	1.5	2.3	3.8	8.1	0.2	0.2	0.2	0.4	0.3	19.85	21.14	23.13	24.17	44.16	13.45	3.24	313	1.6	83	30.25	75	325.3
2076	1/31/2014	15.14	-0.9	5.7	-17.5	-4.8	0	25.4	31.9	34.3	36.1	54.3	0.1	1.2	2	3.5	8	0.2	0.2	0.2	0.4	0.3	15.75	20.87	22.93	24.19	43.9	13.36	3.24	183	2.8	40	30.05	78	306.1
2076	2/1/2014	15.14	1	12.6	-3.9	3.6	0	31	31.8	34.2	36	54.3	0.2	1.4	2	3.3	7.9	0.2	0.2	0.2	0.4	0.3	20.1	20.79	22.87	24.07	43.88	13.26	3.24	215	2.7	66	29.99	82	198.4
2076	2/2/2014	15.14	11	16.2	-2.4	7.6	0	34.5	31.9	34.3	35.9	54.2	2.7	3.1	2.9	3.3	7.7	0.2	0.2	0.2	0.4	0.3	23.09	20.85	22.94	23.99	43.71	13.15	3.24	184	2.7	78	29.92	83	191.7
2076	2/3/2014	16.56	2.2	14.2	1.7	8.4	1.42	46.8	43.7	37.8	40.7	54.5	3.6	4.4	4.4	3.9	7.6	0.2	0.2	0.2	0.3	0.3	35.24	31.91	26.08	41.96	44.17	13.14	3.24	77	3.1	100	29.88	95	40.53
2076	2/4/2014	16.75	0.4	2.4	0.2	1.1	0.19	44.5	43.5	38	40.7	54.3	3.4	4.1	4.4	4.3	7.6	0.2	0.2	0.2	0.3	0.3	32.76	31.73	26.28	42.21	43.93	13.28	3.24	11	2.8	100	30.13	99	85.7
2076	2/5/2014	17.32	7.6	13	0.2	5.7	0.57	46.9	44.2	38.3	40.7	54.4	6	5.5	5.2	4.5	7.6	0.2	0.2	0.2	0.3	0.3	35.29	32.47	26.56	42.69	44.03	13.16	3.24	65	2.9	100	29.75	94	66.73
2076	2/6/2014	18.16	-2.8	8.6	-3	1.1	0.84	44.8	44.3	38.3	40.7	54.4	3.7	4.7	5.2	5	7.6	0.2	0.2	0.2	0.3	0.3	33.11	32.56	26.62	43.16	43.94	13.3	3.24	291	3.5	82	30.29	99	83.3
2076	2/7/2014	18.16	-3.9	-2	-3.9	-2.7	0	42.6	38.3	38.3	40.7	54.4	2.7	3.7	4.3	4.8	7.7	0.2	0.2	0.2	0.3	0.3	30.85	26.63	26.6	43.34	43.95	13.37	3.24	7	2.5	84	30.3	100	59.18
2076	2/8/2014	18.19	-1.9	-0.2	-5.5	-3	0.03	41.9	36.9	38.3	40.8	54.4	2.7	3.5	4	4.6	7.7	0.2	0.2	0.2	0.3	0.3	30.07	25.31	26.59	43.39	43.95	13.35	3.24	19	2.3	77	30.2	98	136.9
2076	2/9/2014	18.19	3.6	7	-2.2	1.8	0	41.3	36.1	38.2	40.8	54.3	3.9	4.4	4.6	4.5	7.7	0.2	0.2	0.2	0.3	0.3	29.54	24.54	26.5	43.59	43.85	13.28	3.24	315	1.1	88	30.07	89	169.4
2076	2/10/2014	18.19	0.8	7.9	0.8	4.1	0	41.1	35.6	37.9	40.8	54.2	4.5	5	5.1	4.8	7.7	0.2	0.2	0.2	0.3	0.3	29.32	24.13	26.18	43.9	43.71	13.24	3.24	309	1.6	98	30.08	95	87.6
2076	2/11/2014	18.19	-2.5	2.7	-2.5	-0.3	0	40.4	35	37	40.8	54.3	3.5	4.5	4.9	5	7.7	0.2	0.2	0.2	0.3	0.3	28.66	23.58	25.4	44.03	43.85	13.32	3.24	15	3.4	64	30.17	95	182.5
2076	2/12/2014	18.19	0.4	3.9	-4.7	-0.6	0	40.1	34.5	36.4	40.3	54.3	3.4	4.2	4.6	4.9	7.7	0.2	0.2	0.2	0.3	0.3	28.27	23.14	24.86	35.27	43.85	13.32	3.24	21	3.3	50	30.1	94	180.3
2076	2/13/2014	18.51	0.2	1.8	-1.3	0.3	0.32	43.8	37.6	37.9	40.7	54.3	3.3	4.1	4.5	4.8	7.7	0.2	0.2	0.2	0.3	0.3	32.02	25.97	26.21	42.11	43.85	13.3	3.24	22	1.3	100	29.81	100	64.18
2076	2/14/2014	18.9	2	9	-3.3	1.7	0.39	44.9	42	38.3	40.7	54.3	3.4	4.4	4.7	4.8	7.7	0.2	0.2	0.2	0.3	0.3	33.15	30.18	26.59	42.65	43.85	13.28	3.24	227	1	74	29.81	84	337.7
2076	2/15/2014	19.29	0.6	8.7	-3.3	3.8	0.39	47.2	42.7	38.6	40.7	54.4	4.3	4.7	4.8	4.7	7.7	0.2	0.2	0.2	0.3	0.3	35.71	30.86	26.85	42.93	43.94	13.23	3.24	209	2.8	97	29.8	91	169.2
2076	2/16/2014	19.29	1	5	-4	0.3	0	44.8	42.6	38.6	40.7	54.3	4	4.7	4.9	4.8	7.7	0.2	0.2	0.2	0.3	0.3	33.09	30.82	26.89	43.14	43.84	13.27	3.24	288	2.6	86	30	86	365.6
2076	2/17/2014	19.29	2.7	16.3	-3.2	6	0	42.8	38.1	38.6	40.8	54.3	4.7	5.4	5.5	5	7.7	0.2	0.2	0.2	0.3	0.3	30.99	26.44	26.91	43.45	43.84	13.16	3.24	283	1.8	82	30.06	79	369.3
2076	2/18/2014	19.32	4	15.4	0.6	8	0.03	42	36.7	38.7	40.8	54.3	5.5	6	6	5.2	7.7	0.2	0.2	0.2	0.3	0.3	30.18	25.11	26.93	43.5	43.84	13.11	3.24	245	2.5	100	30.07	91	109.6
2076	2/19/2014	19.33	16.4	19.1	-1.3	10.1	0.01	41.6	36.1	38.6	40.8	54.3	7.9	7.5	6.9	5.6	7.7	0.2	0.2	0.2	0.3	0.3	29.78	24.51	26.9	43.46	43.84	13.05	3.24	153	2.9	92	29.89	80	379.3
2076	2/20/2014	19.38	15.5	21.6	14.9	17.6	0.05	41.4	35.7	37.9	40.8	54.1	9.6	9.4	8.9	6.5	7.8	0.2	0.2	0.2	0.3	0.3	29.64	24.19	26.22	43.69	43.62	12.95	3.24	197	2.6	91	29.88	88	236.4
2076	2/21/2014	20.46	8.8	21.8	8.8	18.4	1.08	48.2	42.5	39	40.8	54.2	12.2	11.4	10.7	7.5	8	0.2	0.2	0.2	0.3	0.3	36.81	30.7	27.26	44.47	43.76	12.96	3.24	164	6.4	92	29.82	90	212.5
2076	2/22/2014	20.7	-0.9	13.6	-0.9	6.8	0.24	44.6	42.9	39	40.8	54.3	8.2	9.4	9.6	8.2	8.2	0.2	0.2	0.2	0.3	0.3	32.9	31.07	27.24	44.6	43.94	13.16	3.24	277	2.4	91	30.03	81	412.4
2076	2/23/2014	20.7	7.6	18.5	-2.3	8.3	0	42.5	37.4	39.2	40.8	54.4	8	8.8	9	8	8.5	0.2	0.2	0.2	0.3	0.3	30.74	25.7	27.45	44.79	43.98	13.1	3.24	188	2.3	46	29.93	78	409.7
2076	2/24/2014	20.7	6.4	20.8	3.4	12	0	41.6	36.1	38.9	40.8	54.2	9.1	9.6	9.5	8	8.7	0.2	0.2	0.2	0.3	0.3	29.81	24.54	27.19	44.9	43.79	13.03	3.24	285	2.4	79	30.04	79	394.3
2076	2/25/2014	20.7	1.4	10.9	-0.3	4.6	0	40.4	35.2	37.4	40.9	54.4	7.3	8.4	8.8	8.1	8.9	0.2	0.2	0.2	0.3	0.3	28.64	23.74	25.75	45.15	43.95	13.21	3.24	5	3.1	62	30.01	83	414.6
2076	2/26/2014	20.72	3.6	12.9	1.3	6.1	0.02	39.9	34.7	36.7	40.5	54.1	7.7	8.5	8.7	8	9	0.2	0.2	0.2	0.3	0.3	28.11	23.29	25.12	37.66	43.59	13.16	3.24	346	2.1	51	29.98	83	378.1
2076	2/27/2014	20.72	-7.2	3.6	-7.2	-0.9	0	39.1	34.3	36.3	39.8	54.2	5	6.7	7.5	7.8	9.1	0.2	0.2	0.2	0.3	0.3	27.33	22.9	24.7	32.29	43.75	13.33	3.24	336	3.1	68	29.96	86	348
2076	2/28/2014	20.72	-1.5	8.2	-11.2	-1.6	0	38.5	33.9	35.9	38.9	54.2	4.4	5.8	6.5	7.1	9.2	0.2	0.2	0.2	0.3	0.3	26.8	22.62	24.32	29.33	43.76	13.32	3.24	295	1.9	50	29.98	74	436.8
2076	3/1/2014	20.74	5.3	11.9	-7.1	3.3	0.02	38.2	33.7	35.7	38.1	54.2	6	6.5	6.7	6.7	9.1	0.2	0.2	0.2	0.4	0.3	26.51	22.37	24.18	27.36	43.76	13.22	3.24	104	2.7	86	30.03	76	366.4
2076	3/2/2014	20.74	9	15.3	4.6	10.2	0	38.1	33.6	35.6	37.7	54.1	7.4	7.8	7.8	7	9.1	0.2	0.2	0.2	0.3	0.3	26.38	22.29	24.05	26.7	43.64	13.11	3.24	158	2.3	84	30.04	84	188
2076	3/3/2014	20.84	1.4	20.8	1.4	12.1	0.1	38.2	33.4	35.5	37.5	54.2	8.4	8.9	8.9	7.5	9	0.2	0.2	0.2	0.4	0.3	26.48	22.15	23.99	26.27	43.74	13.03	3.24	143	3.5	100	29.86	87	134
2076	3/4/2014	21.57	-5.8	1.4	-5.9	-2.9	0.73	42.2	39.4	38.4	40.7	54.4	4.6	6	6.9	7.4	9.1	0.2	0.2	0.2	0.3	0.3	30.4	27.61	26.64	42.59	43.98	13.37	3.24	5	3.8	94	30.18	99	89
2076	3/5/2014	21.58	-0.3	4.5	-6.1	-0.8	0.01	41	37	38.4	40.7	54.2	5.2	6.1	6.7	6.9	9.1	0.2	0.2	0.2	0.3	0.3	29.25	25.33	26.67	42.8	43.75	13.32	3.24	3	1.6	100	30.09	91	208.5
2076	3/6/2014	21.58	2	11.8	-1.4	3.3	0	40.4	35.9	38.3	40.7	54.3	6.2	7	7.2	6.8	9.1	0.2	0.2	0.2	0.3	0.3	28.58	24.4	26.59	42.96	43.89	13.23	3.24	15	2.2	100	30.05	83	375
2076	3/7/2014	21.58	4.6	13.4	-1.5	6	0	40.1	35.3	37.2	40.8	54.2	7	7.5	7.6	7	9	0.2	0.2	0.2	0.3	0.3	28.27	23.85	25.59	43.39	43.74	13.15	3.24	9	1.8	84	29.93	86	250.5
2076	3/8/2014	21.58	3.3	17.9	-1.4	8.2	0	39.4	34.8	36.7	40.3	54.2	7.6	8.2	8.2	7.2	9	0.2	0.2	0.2	0.3	0.3	27.68	23.37	25.08	35.57	43.74	13.1	3.24	292	1.7	84	29.95	76	456.7
2076	3/9/2014	21.58	9.1	19.6	-0.3	10.2	0	38.8	34.4	36.3	39.4	54.1	8.7	9.1	8.8	7.5	9	0.2	0.2	0.2	0.3	0.3	27.06	23	24.72	30.92	43.64	13.07	3.24	263	2	82	30.09	78	444.6
2076	3/10/2014	21.58	5.1	17.4	5.1	10.2	0	38.2	34	36.1	38.8	54.1	8.8	9.4	9.4	7.9	9.1	0.2	0.2	0.2	0.3	0.3	26.45	22.68	24.5	28.94	43.65	13.09	3.24	306	1.9	94	30.06	81	405.8
2076	3/11/2014	21.58	9.8	19.7	3.9	11.6	0	37.5	33.7	35.9	38.3	54.1	9.5	10.1	10	8.3	9.2	0.2	0.2	0.2	0.3	0.3	25.8	22.41	24.35	27.84	43.66	13.05	3.24	245	2.1	87	29.82	78	463
2076	3/12/2014	21.58	16.8	23	3.9	15.6	0	36.6	33.5	35.7	38.1	53.9	11.7	11.4	10.8	8.7	9.3	0.2	0.2	0.2	0.3	0.3	25.04	22.27	24.14	27.43	43.44	12.97	3.24	188	2.4	87	29.56	78	374.8
2076	3/13/2014	21.59	0.6	17	0.2	9.5	0.01	36.2	33.2	35.5	37.7	54	8.6	9.8	10.3	9.3	9.4	0.2	0.2	0.2	0.3	0.3	24.61	22	23.99	26.55	43.47	13.19	3.24	261	4.4	75	30.02	92	123.7
2076	3/14/2014	21.59	0.6	12.5	-3.5	4	0	35.7	33	35.2	37.3	54	8	9.1	9.4	8.9	9.6	0.2	0.2	0.2	0.4	0.3	24.2	21.81	23.75	25.81	43.5	13.19	3.24	297	1.8	86	30.11	76	481.9
2076	3/15/2014	21.59	8	18.9	-1.4	10.4	0	34.6	32.7	35.1	37.2	53.9	9.4	9.9	9.8	8.7	9.7	0.2	0.2	0.2	0.4	0.3	23.21	21.58	23.65	25.57	43.41	13.06	3.24	221	3.2	69	29.99	76	445.2
2076	3/16/2014	21.59	11.3	19.1	2.2	11.4	0	33.1	32.5	34.8	37.1	53.9	10.3	10.5	10.4	8.9	9.8	0.2	0.2	0.2	0.4	0.3	21.93	21.34	23.35	25.42	43.43	13.04	3.24	265	1.7	75	29.84	79	353.6
2076	3/17/2014	22.57	2.9	17.6	2.9	10.9	0.98	42.4	38.9	38.5	40.7	54.2	10	10.6	10.8	9.3	9.9	0.2	0.2	0.2	0.3	0.3	30.63	27.15	26.8	41.75	43.78	13.08	3.24	69	3.6	99	29.69	92	134.6
2076	3/18/2014	22.57	3.2	3.3	0.3	2.1	0	40.7	37	38.5	40.7	54.2	8.1	8.9	9.5	9.2	10	0.2	0.2	0.2	0.3	0.3	28.92	25.33	26.8	42.24	43.7	13.28	3.24	17	2.5	93	29.8	99	94.7
2076	3/19/2014	22.57	9.7	11.6	3.1	7.5	0	40.2	35.9	38.6	40.7	54.1	8.9	9.3	9.6	9	10.1	0.2	0.2	0.2	0.3	0.3	28.42	24.39	26.9	42.7	43.57	13.18	3.24	130	3.8	86	29.92	93	141.5
2076	3/20/2014	22.57	4.6	15.1	4.6	10.6	0	39.9	35.1	37.5	40.7	54.1	9	9.7	10	9.1	10.1	0.2	0.2	0.2	0.3	0.3	28.09	23.63	25.8	42.81	43.58	13.14	3.24	185	3.6	100	30.04	93	130.4
2076	3/21/2014	22.57	1.8	16.8	1.8	8.3	0	38.4	34.5	36.8	40.3	54.2	8.9	9.9	10.1	9.1	10.1	0.2	0.2	0.2	0.3	0.3	26.64	23.15	25.23	35.67	43.73	13.12	3.24	307	2.1	88	30.02	78	513.7
2076	3/22/2014	22.57	7.9	20.2	-1.6	10.5	0	37.1	34	36.4	39.6	54	9.6	10.1	10.2	9.1	10.2	0.2	0.2	0.2	0.3	0.3	25.43	22.71	24.84	31.34	43.49	13.07	3.24	195	2.3	64	29.92	79	407.9
2076	3/23/2014	22.64	8.3	18.5	4.8	12.2	0.07	36.5	33.8	36.1	38.8	53.9	10.2	10.5	10.5	9.3	10.2	0.2	0.2	0.2	0.3	0.3	24.93	22.46	24.52	28.91	43.35	13.06	3.24	329	1.9	90	29.99	84	253.8
2076	3/24/2014	23.14	2.7	12.7	2.7	7.6	0.5	41	36.6	38.6	40.7	54.2	9.3	10.3	10.5	9.5	10.3	0.2	0.2	0.2	0.3	0.3	29.18	24.99	26.83	41.98	43.75	13.17	3.24	357	3	62	30.17	84	463.4
2076	3/25/2014	23.14	6.2	12.7	-2.7	6.2	0	39.5	35.5	38.4	40.7	54	9.4	10.1	10.3	9.4	10.4	0.2	0.2	0.2	0.3	0.3	27.77	23.97	26.66	42.26	43.52	13.16	3.24	5	2.4	35	29.96	80	506.7
2076	3/26/2014	23.14	-3.8	7.2	-3.8	2.7	0	38.3	34.6	37	40.5	54	7	8.4	9.2	9.3	10.4	0.2	0.2	0.2	0.3	0.3	26.56	23.22	25.33	38.07	43.53	13.29	3.24	291	3.4	78	30.18	88	307
2076	3/27/2014	23.14	0.8	9.7	-7	1.6	0	37.4	34.1	36.4	39.5	54	7.3	8.4	8.8	8.8	10.4	0.2	0.2	0.2	0.3	0.3	25.7	22.78	24.82	31.14	43.53	13.26	3.24	292	2.1	70	30.12	76	538.2
2076	3/28/2014	23.21	12.1	19	0.8	11.8	0.07	36.4	33.7	36.1	38.8	54	9.5	9.6	9.6	8.7	10.4	0.2	0.2	0.2	0.3	0.3	24.82	22.39	24.51	28.92	43.53	13.06	3.24	145	6.1	88	29.92	81	337.9
2076	3/29/2014	23.21	14.4	19.7	12.1	15.7	0	36.4	33.4	35.8	38.2	53.8	11.2	11.2	11	9.3	10.4	0.2	0.2	0.2	0.3	0.3	24.8	22.18	24.28	27.51	43.27	13.01	3.24	143	4	87	29.86	90	201.6
2076	3/30/2014	23.67	5.7	14.4	5.7	10.1	0.46	41.8	36.1	38.4	40.7	54	9.8	10.5	10.8	9.7	10.4	0.2	0.2	0.2	0.3	0.3	30.02	24.56	26.7	42.69	43.52	13.16	3.24	298	3	79	30.11	99	101.3
2076	3/31/2014	23.67	2.7	17.4	2.6	8.8	0	39.2	35.2	38.1	40.8	54	10.1	11	11.1	9.8	10.5	0.2	0.2	0.2	0.3	0.3	27.48	23.75	26.35	43.43	43.54	13.1	3.24	326	2.3	94	30.08	79	544
2076	4/1/2014	23.67	18.9	22.6	-0.7	12.4	0	36.7	34.5	37	40.2	53.8	11.3	11.6	11.5	9.9	10.5	0.2	0.2	0.2	0.3	0.3	25.06	23.13	25.33	34.56	43.31	13.01	3.24	177	2.2	23	29.96	77	523.1
2076	4/2/2014	23.67	13.3	26.3	12.7	19.8	0	32.5	33.9	36.5	39.4	54	13	13.2	12.9	10.5	10.6	0.2	0.2	0.2	0.3	0.3	21.36	22.57	24.91	30.49	43.46	12.92	3.24	169	2.2	71	29.97	78	535.2
2076	4/3/2014	23.67	19.6	25.7	9.4	18.6	0	29.6	33.1	36.1	38.5	54	14.5	14.3	13.8	11.1	10.8	0.2	0.2	0.2	0.3	0.3	18.96	21.92	24.54	28.18	43.49	12.91	3.24	175	3	77	29.93	80	474.5
2076	4/4/2014	23.67	21.2	26.3	17	21.5	0	27.8	32.7	35.7	38.2	53.9	15.4	15.2	14.7	11.8	11	0.2	0.2	0.2	0.3	0.3	17.56	21.57	24.17	27.43	43.38	12.9	3.24	163	4.1	67	29.76	86	323.5
2076	4/5/2014	24.02	7	21.2	7	16.1	0.35	40	33.9	37.1	38.1	54	13.6	14.3	14.4	12.3	11.2	0.2	0.2	0.2	0.4	0.3	28.26	22.59	25.47	27.05	43.56	13.03	3.24	236	3.9	84	29.98	92	202.1
2076	4/6/2014	24.02	6.5	13.7	3.7	9	0	36	33.4	36.3	38	54.1	12.4	13.2	13.5	12.2	11.4	0.2	0.2	0.2	0.4	0.3	24.42	22.19	24.69	26.89	43.6	13.12	3.24	345	2.4	76	29.99	84	475.6
2076	4/7/2014	25.18	11.4	18.2	4.2	11.2	1.16	46.4	45.9	39.1	40.8	54.1	12.5	13	13.2	12	11.6	0.2	0.2	0.2	0.3	0.3	34.84	34.27	27.35	42.73	43.58	13.02	3.24	65	2.4	99	29.66	85	300.2
2076	4/8/2014	25.43	8.3	16.4	8.2	12.4	0.25	42.3	39.4	39.3	40.8	54.1	12.2	12.8	13	12	11.7	0.2	0.2	0.2	0.3	0.3	30.51	27.61	27.51	43.73	43.65	13.09	3.24	198	4.7	90	29.79	98	93.3
2076	4/9/2014	25.44	9	16.6	2.8	9.8	0.01	39.8	36.6	39.2	40.8	54.1	12.2	12.8	12.9	11.8	11.8	0.2	0.3	0.2	0.3	0.3	28.03	25	27.48	44.34	43.66	13.09	3.24	274	2.1	90	29.88	85	341.3
2076	4/10/2014	25.44	4.4	19.7	4.3	12	0	34.7	35.1	37.7	40.9	54.1	12.3	13.2	13.2	11.9	11.9	0.2	0.3	0.2	0.3	0.3	23.3	23.68	25.98	45	43.68	13.05	3.24	288	2.1	89	30.06	77	567.1
2076	4/11/2014	25.44	15.2	23.4	1.8	14.5	0	28.3	33.9	36.8	40.1	53.9	13.2	13.7	13.5	11.9	12	0.2	0.2	0.2	0.3	0.3	17.97	22.62	25.2	33.67	43.44	12.99	3.24	184	3.4	50	30.04	76	574
2076	4/12/2014	25.46	11.6	23.9	11.6	17.4	0.02	24.3	33.1	36.1	39	53.9	14.5	14.8	14.4	12.3	12	0.2	0.2	0.2	0.3	0.3	14.95	21.87	24.56	29.32	43.45	12.95	3.24	182	3.2	100	30.06	81	524.1
2076	4/13/2014	25.47	17.8	25.5	9.4	18.4	0.01	21.9	32.1	35.6	38.3	53.7	15.2	15.5	15	12.7	12.1	0.2	0.2	0.2	0.3	0.3	13.33	21.05	24.1	27.52	43.21	12.93	3.24	162	3.2	74	29.95	80	521.8
2076	4/14/2014	25.47	21.5	26.2	15.2	21.2	0	20.3	31.2	35.1	38	53.9	16.1	16.1	15.6	13.2	12.3	0.2	0.2	0.2	0.3	0.3	12.28	20.29	23.62	26.81	43.39	12.89	3.24	157	5	59	29.77	82	462.7
2076	4/15/2014	26.47	7.1	21.5	7.1	16.6	1	44.2	39.3	38.9	40.7	54	15.2	15.6	15.4	13.5	12.4	0.2	0.2	0.2	0.3	0.3	32.45	27.54	27.15	41.54	43.51	12.99	3.24	177	4.4	100	29.8	95	132.3
2076	4/16/2014	26.79	-1	9.4	-1	5	0.32	41	37.8	39.3	40.8	54	11.8	13.3	14	13.3	12.6	0.2	0.2	0.2	0.3	0.3	29.19	26.1	27.54	42.93	43.54	13.21	3.24	326	3.1	95	30.18	88	473.1
2076	4/17/2014	26.79	9.2	16.8	-1.3	7.3	0	33.8	35.9	38.3	40.8	54	12.1	13.1	13.4	12.7	12.7	0.2	0.2	0.2	0.3	0.3	22.52	24.38	26.59	43.38	43.57	13.12	3.24	20	3	57	30.17	78	615.9
2076	4/18/2014	26.79	11.7	18.9	7.9	12.9	0	25.8	34.5	37	40.1	54	13.3	13.8	13.7	12.6	12.8	0.2	0.2	0.2	0.3	0.3	16.07	23.11	25.34	33.73	43.47	13.06	3.24	154	4.3	78	30.21	83	566.4
2076	4/19/2014	26.79	9.2	18.4	9.2	13.9	0	23.6	33.6	36.3	39.1	53.8	13.3	13.9	13.9	12.7	12.8	0.2	0.2	0.2	0.3	0.3	14.48	22.34	24.76	29.62	43.21	13.05	3.24	295	1.5	97	30.08	90	228.2
2076	4/20/2014	26.79	8.1	23.6	6.8	15.3	0	19.9	32	35.7	38.2	54	13.9	14.6	14.5	12.8	12.8	0.2	0.2	0.2	0.4	0.3	12.03	20.94	24.15	27.34	43.47	12.98	3.24	345	2.7	91	30.08	77	586.8
2076	4/21/2014	26.79	10.2	25	5.3	15.1	0	18.7	30.5	35	37.8	54	14.5	15	14.9	13.1	12.8	0.2	0.2	0.2	0.4	0.3	11.29	19.68	23.55	26.56	43.48	12.96	3.24	273	1.9	93	30.04	74	594.2
2076	4/22/2014	26.86	16.1	25.8	7.5	17.5	0.07	21.5	28.4	34.4	37.7	53.8	15.7	15.7	15.4	13.3	12.9	0.2	0.2	0.2	0.4	0.3	13.08	18.02	23.01	26.19	43.24	12.92	3.24	247	1.8	95	29.88	78	480.2
2076	4/23/2014	26.98	14.6	24.1	14.2	18.4	0.12	22.7	27.7	34	37.5	53.8	15.8	16.1	15.9	13.8	13	0.2	0.2	0.2	0.4	0.3	13.88	17.52	22.67	25.84	43.26	12.94	3.24	283	1.4	59	29.87	86	330
2076	4/24/2014	26.98	6.2	22	5.8	14	0	18.4	25.7	33	37.3	53.9	14.6	15.4	15.7	13.9	13.1	0.2	0.2	0.2	0.4	0.3	11.07	15.99	21.81	25.57	43.43	13	3.24	322	2.3	93	29.9	76	623.9
2076	4/25/2014	27.04	17	26.2	3.3	16.9	0.06	17.4	23.8	32.2	37.2	53.7	16.1	16	15.8	13.9	13.3	0.2	0.2	0.2	0.4	0.3	10.47	14.65	21.11	25.29	43.2	12.93	3.24	198	2.8	99	29.73	76	556
2076	4/26/2014	27.05	8.6	22.2	8.6	17.3	0.01	17.2	23.2	31.3	37.1	53.8	15.5	16.2	16.2	14.2	13.4	0.2	0.2	0.2	0.4	0.3	10.35	14.21	20.35	25.1	43.21	12.97	3.24	273	2.8	100	29.91	84	460.8
2076	4/27/2014	27.05	11.5	27	5.9	16.5	0	16.7	21.6	30.4	36.6	53.8	15.9	16.4	16.3	14.3	13.5	0.2	0.2	0.2	0.4	0.3	10.08	13.1	19.64	24.45	43.23	12.93	3.24	247	2.2	91	29.86	74	616.4
2076	4/28/2014	27.91	18.8	25.2	10.2	17	0.86	37.3	25.4	37	36.7	53.6	16.3	16.4	16.3	14.5	13.6	0.2	0.3	0.2	0.4	0.3	25.61	15.76	25.33	24.48	43	12.92	3.24	144	2.8	91	29.74	88	236.8
2076	4/29/2014	29.59	18.8	26	17.1	21.1	1.68	48.2	46.8	38.9	40.8	54	17.8	17.8	17.4	15	13.7	0.2	0.2	0.2	0.3	0.3	36.76	35.2	27.11	42.44	43.47	12.85	3.24	160	5.3	91	29.61	90	234.8
2076	4/30/2014	30.19	13.6	25.9	13.1	18.4	0.6	48.9	43.7	39.6	40.8	54	17.7	18.3	17.9	15.5	13.9	0.2	0.2	0.2	0.3	0.3	37.59	31.89	27.8	43.91	43.5	12.95	3.24	182	2.4	100	29.72	86	468.9
2076	5/1/2014	30.25	10	20.8	10	15.5	0.06	39	38.6	39.7	40.8	53.9	17	17.8	17.6	15.7	14.1	0.2	0.3	0.2	0.3	0.3	27.23	26.88	27.92	44.16	43.43	13	3.24	263	2.3	80	29.95	87	466.5
2076	5/2/2014	30.25	6.2	18.5	5.7	12	0	29.4	36.3	37.7	40.8	54.1	15.6	16.7	16.9	15.5	14.2	0.2	0.2	0.2	0.3	0.3	18.84	24.74	26.01	43.87	43.61	13.05	3.24	265	2	100	29.91	79	614.3
2076	5/3/2014	30.25	5.8	19.7	4.2	11.9	0	22.6	34.3	36.4	40	53.9	15.1	16.1	16.3	15.2	14.4	0.2	0.2	0.2	0.3	0.3	13.81	22.9	24.83	32.92	43.38	13.04	3.24	276	1.7	100	29.89	78	534.9
2076	5/4/2014	30.25	9.8	25.2	3.7	15	0	18.8	31.7	35.4	38.6	53.7	15.7	16.4	16.4	15	14.4	0.2	0.2	0.2	0.4	0.3	11.34	20.67	23.88	27.98	43.13	12.95	3.24	272	1.7	97	29.98	73	623.4
2076	5/5/2014	30.25	13.2	29.5	7.6	19.4	0	17.3	28.4	34.4	37.8	53.7	16.7	17.1	17	15	14.5	0.2	0.2	0.2	0.4	0.3	10.4	18.02	23.02	26.43	43.14	12.86	3.24	255	1.7	91	29.93	73	621.9
2076	5/6/2014	30.25	14.4	29.4	10.5	21.1	0	16.6	25.6	33.3	37.4	53.5	17.4	17.7	17.5	15.3	14.5	0.2	0.2	0.2	0.4	0.3	10.02	15.95	22.06	25.69	42.89	12.85	3.24	224	2.1	83	29.85	74	626.8
2076	5/7/2014	30.25	15.1	28.7	10.4	20.2	0	16.2	23.4	32	36.7	53.7	17.6	17.9	17.8	15.6	14.6	0.2	0.2	0.2	0.4	0.3	9.79	14.35	20.93	24.52	43.15	12.86	3.24	221	2.1	87	29.9	74	638.4
2076	5/8/2014	30.25	19.4	27.8	11.2	20.4	0	15.7	22	30.6	35.7	49	18	18.2	18.1	15.8	14.7	0.2	0.2	0.2	0.4	0.3	9.53	13.37	19.78	23.02	37.63	12.87	3.24	195	2.6	75	30	77	629
2076	5/9/2014	30.25	18.9	28.6	14	22.1	0	15.6	20.9	29	33.7	45.2	18.9	18.8	18.6	16.1	14.8	0.2	0.2	0.2	0.4	0.3	9.43	12.65	18.52	20.74	33.46	12.87	3.24	201	2.8	85	29.96	79	605.6
2076	5/10/2014	30.49	17.3	22.4	16.7	20.2	0.24	27.5	20.7	28.9	34.2	44.9	18.2	18.3	18.3	16.4	14.9	0.2	0.2	0.2	0.4	0.3	17.37	12.54	18.41	21.27	33.18	12.95	3.24	174	2.7	97	29.96	93	167.9
2076	5/11/2014	30.49	16.9	27.1	16.2	21.4	0	20.5	20.6	28.5	33.4	43.9	18.9	19	18.9	16.5	15.1	0.2	0.2	0.2	0.4	0.3	12.41	12.46	18.15	20.41	32.19	12.87	3.24	182	2.2	99	29.99	81	482.3
2076	5/12/2014	30.49	20.2	28.4	15.2	21.5	0	17.7	20.6	28	33	43	19.2	19.1	19	16.7	15.2	0.2	0.2	0.2	0.4	0.3	10.66	12.46	17.74	20.02	31.24	12.85	3.24	222	2.3	95	30	84	372.7
2076	5/13/2014	30.49	18	28.8	17.8	23.2	0	16	20.2	27.2	30.9	41.5	19.8	19.8	19.6	17	15.3	0.2	0.2	0.2	0.4	0.4	9.65	12.23	17.1	18.12	29.75	12.84	3.24	205	2.8	99	30.03	81	541.3
2076	5/14/2014	30.49	19.1	29	17.4	23.3	0	15.2	19.6	26.2	28.8	40.7	20.2	20.1	20	17.3	15.5	0.2	0.2	0.2	0.3	0.4	9.24	11.83	16.36	16.5	28.94	12.82	3.24	196	2.6	96	29.99	79	594.7
2076	5/15/2014	32.3	11.5	24.1	11.5	19.2	1.81	38.6	36.6	37.1	40.9	53	18.8	19.4	19.5	17.7	15.7	0.2	0.2	0.2	0.3	0.3	26.83	25.01	25.48	44.73	42.34	12.92	3.24	167	2.9	98	29.9	93	228.3
2076	5/16/2014	32.31	7	16.6	7	11.6	0.01	34.3	33.1	35.9	39.6	53.5	16.6	17.6	18.3	17.3	15.8	0.2	0.2	0.2	0.3	0.3	22.92	21.89	24.36	31.1	42.97	13.07	3.24	280	2	100	30.01	88	394.7
2076	5/17/2014	32.31	6.5	18.4	6.5	11.9	0	28.7	30.7	34.6	38	54.6	16	16.9	17.6	16.8	15.9	0.2	0.2	0.2	0.4	0.3	18.31	19.91	23.2	26.69	44.23	13.05	3.24	282	1.8	100	30.03	81	549.3
2076	5/18/2014	32.81	11.8	15.7	6.5	11.2	0.5	39.6	34.6	37.8	40.2	47	15.6	16.1	16.6	16.3	15.9	0.2	0.2	0.2	0.3	0.3	27.8	23.23	26.12	33.77	35.48	13.09	3.24	12	1	100	30.11	95	160.3
2076	5/19/2014	33.03	9.9	19	9.9	13.2	0.22	36.4	35	38.5	40.7	54.9	15.4	16	16.5	15.9	15.9	0.2	0.2	0.2	0.3	0.3	24.81	23.57	26.74	42.28	44.62	13.04	3.24	331	1.1	100	30.12	89	223.7
2076	5/20/2014	33.04	17.1	24.4	9.8	16.8	0.01	31.4	33	36.8	40	54.8	17	17.2	17.3	15.9	15.8	0.2	0.2	0.2	0.3	0.3	20.44	21.77	25.21	33.03	44.45	12.93	3.24	122	1.9	92	30.05	80	534.4
2076	5/21/2014	33.04	20.8	28	16.1	22.3	0	24.1	30.5	35.3	38.4	54.9	18.2	18.3	18.2	16.2	15.8	0.2	0.2	0.2	0.4	0.3	14.83	19.69	23.85	27.48	44.62	12.85	3.24	173	3	66	30	79	643.4
2076	5/22/2014	33.04	16	28.5	14.9	22.1	0	20	28.4	34.1	37.4	50.5	18.8	18.9	18.8	16.6	15.8	0.2	0.2	0.2	0.4	0.3	12.08	18.05	22.79	25.55	39.34	12.84	3.24	237	2	99	30.02	78	615.3
2076	5/23/2014	33.04	18.4	29.6	14.4	22.5	0	18.1	26.6	33.1	36.6	45.3	19.5	19.5	19.3	17	15.9	0.2	0.2	0.2	0.4	0.3	10.93	16.63	21.91	24.23	33.64	12.83	3.24	269	1.4	99	30	77	574.5
2076	5/24/2014	33.04	17.7	30	16.1	22.9	0	17.2	24.9	31.9	35.7	43	19.7	19.8	19.7	17.3	16	0.2	0.2	0.2	0.4	0.4	10.38	15.42	20.83	22.95	31.22	12.81	3.24	275	1.4	99	30	76	596
2076	5/25/2014	33.04	18	30.2	15.9	22.5	0	16.6	23.6	30.7	34.7	42	20	20	19.9	17.5	16.1	0.2	0.2	0.2	0.4	0.4	10.02	14.47	19.92	21.69	30.21	12.82	3.24	284	1.4	99	30.02	76	579.5
2076	5/26/2014	33.04	16.9	30.2	15.8	22.8	0	16	22.3	29.2	33.1	41.1	20	20.1	20.1	17.8	16.2	0.2	0.2	0.2	0.4	0.4	9.68	13.63	18.71	20.04	29.32	12.8	3.24	253	1.6	99	30.03	75	604.6
2076	5/27/2014	33.65	17.8	30.5	15.9	22	0.61	35.8	25.4	28.5	32.1	40.6	20.4	20.4	20.3	18	16.4	0.2	0.2	0.2	0.3	0.4	24.23	15.74	18.13	19.1	28.84	12.87	3.24	276	1.7	100	30.05	79	526.3
2076	5/28/2014	33.76	18.4	28.6	16.7	21.9	0.11	38.7	24.3	28.4	31.9	40.5	20.5	20.5	20.4	18.2	16.5	0.2	0.2	0.2	0.4	0.4	26.99	14.96	18.07	18.95	28.72	12.85	3.24	231	1.5	100	29.97	84	380.9
2076	5/29/2014	34.23	17.6	27.4	17.4	20.6	0.47	37.6	24.1	29.2	39.3	40.5	20.3	20.5	20.5	18.4	16.6	0.2	0.3	0.2	0.3	0.4	25.97	14.85	18.66	29.94	28.73	12.85	3.24	212	1.6	100	29.93	87	379.7
2076	5/30/2014	34.24	19.2	26.3	16.8	20.4	0.01	34.6	24.7	30	35.9	40.4	20.3	20.4	20.4	18.4	16.7	0.2	0.2	0.2	0.4	0.4	23.19	15.27	19.3	23.11	28.62	12.91	3.24	307	1.3	100	29.99	89	295.2
2076	5/31/2014	34.24	19.4	29.8	18	22.5	0	29.7	23.9	29.5	34.6	40.3	20.9	20.9	20.8	18.5	16.9	0.2	0.2	0.2	0.4	0.4	19.07	14.73	18.89	21.55	28.51	12.84	3.24	360	1.6	100	30.02	81	502
2076	6/1/2014	34.24	19.7	31.3	18.1	23.7	0	23.6	23	29.1	33.1	39.9	21.4	21.4	21.3	18.8	17	0.2	0.2	0.2	0.4	0.4	14.5	14.1	18.59	19.98	28.08	12.79	3.24	352	1.6	99	30.04	78	623.3
2076	6/2/2014	34.71	19	27.8	19	22.6	0.47	36.1	22.4	28.8	32.5	39.8	21.7	21.7	21.5	19.1	17.1	0.2	0.3	0.2	0.4	0.4	24.54	13.69	18.39	19.44	28.04	12.87	3.24	153	2.8	99	30.09	88	423.5
2076	6/3/2014	34.71	20.4	26.3	18.7	22.5	0	33.5	22.4	28.7	32.4	39.8	21.4	21.5	21.4	19.2	17.3	0.2	0.3	0.2	0.4	0.4	22.23	13.7	18.29	19.36	28	12.86	3.24	160	3.1	91	30.06	87	404.1
2076	6/4/2014	34.71	19.4	30.6	17.9	23.1	0	28	22.1	28.4	32	39.6	21.6	21.6	21.6	19.3	17.4	0.2	0.3	0.2	0.3	0.4	17.7	13.43	18.04	18.93	27.83	12.81	3.24	241	1.2	100	29.92	81	474.2
2076	6/5/2014	34.71	22.9	29.6	18.3	24.3	0	23.6	21.8	28.1	31.4	39.5	22.1	22	21.8	19.5	17.5	0.2	0.2	0.2	0.3	0.4	14.48	13.26	17.82	18.48	27.72	12.82	3.24	243	1.6	94	29.82	82	475.5
2076	6/6/2014	38.69	17.7	28.3	17	20.8	3.98	45.9	45.6	38.7	40.9	55.1	20.5	21.1	21.1	19.5	17.7	0.2	0.2	0.2	0.3	0.3	34.3	33.89	26.92	44.73	44.82	12.83	3.24	244	2.2	100	29.89	92	213.7
2076	6/7/2014	39.23	19.3	25.7	17.5	20.5	0.54	45.5	44.5	39.2	41	55.6	20.8	21.1	21	19.4	17.8	0.2	0.2	0.2	0.3	0.3	33.8	32.74	27.44	45.8	45.45	12.87	3.24	53	1.2	100	29.89	89	254.2
2076	6/8/2014	39.96	18.9	29.7	18.4	22.8	0.73	47.3	44.4	39.3	41	55.7	21.6	21.8	21.7	19.5	17.9	0.2	0.2	0.2	0.3	0.3	35.77	32.67	27.53	46.01	45.59	12.8	3.24	193	1.7	100	29.84	81	522.4
2076	6/9/2014	40.04	17.6	27.3	17.6	21.4	0.08	39.6	39.6	39.1	41	55.7	21.2	21.7	21.5	19.6	18	0.2	0.2	0.2	0.3	0.3	27.8	27.81	27.31	46.04	45.6	12.87	3.24	268	1.3	100	29.86	89	323.9
2076	6/10/2014	40.62	18.3	27.9	17.2	20.8	0.58	47.9	45.2	39.4	41	56	20.8	21.5	21.3	19.6	18	0.2	0.2	0.2	0.3	0.3	36.42	33.54	27.66	46.29	45.91	12.85	3.24	223	1.6	100	29.82	85	390.7
2076	6/11/2014	41.11	20.3	24.8	18.2	20.9	0.49	46.5	45.4	39.4	41	56	21.2	22.5	21.3	19.6	18.2	0.2	0.2	0.2	0.3	0.3	34.96	33.68	27.59	46.02	45.93	12.93	3.24	153	3.2	92	29.77	94	241.1
2076	6/12/2014	41.42	17	26.4	17	20.7	0.31	40.4	43.2	39.1	41	55.8	20.9	22.7	21.4	19.7	18.2	0.2	0.2	0.2	0.3	0.3	28.64	31.39	27.38	45.5	45.77	12.91	3.24	185	2.3	100	29.79	89	327.4
2076	6/13/2014	41.51	19.4	28.5	16.3	22.1	0.09	37.2	37.1	38	41	56	21.4	22.1	21.6	19.7	18.3	0.2	0.2	0.2	0.3	0.3	25.51	25.5	26.29	45.5	45.97	12.83	3.24	278	1.3	100	29.84	80	600.5
2076	6/14/2014	41.55	15.9	26.6	15.7	21.1	0.04	33	35.3	37	40.9	55.9	20.9	21.7	21.5	19.8	18.4	0.2	0.3	0.2	0.3	0.3	21.83	23.79	25.36	45.27	45.8	12.88	3.24	300	1.3	100	29.93	87	413.4
2076	6/15/2014	41.57	18.1	28.5	13.4	21.1	0.02	26.7	33.4	36	39.9	56	21	21.4	21.4	19.7	18.5	0.2	0.3	0.2	0.3	0.3	16.73	22.19	24.44	32.11	46	12.83	3.24	319	1.5	100	29.96	78	568
2076	6/16/2014	41.57	19.2	31.1	17.1	23.8	0.01	22.3	31.2	34.6	38.6	56	21.7	21.9	21.8	19.8	18.5	0.2	0.3	0.2	0.4	0.3	13.62	20.29	23.24	27.86	46.01	12.8	3.24	267	1.5	100	30.07	78	598.6
2076	6/17/2014	41.57	19.2	32	17.3	24.2	0	19.5	28.9	33.7	37.8	55.8	21.8	22.1	22.1	20	18.6	0.2	0.3	0.2	0.4	0.3	11.78	18.41	22.44	26.02	45.71	12.78	3.24	272	1.4	100	30.05	77	615.8
2076	6/18/2014	41.57	20.8	32.3	18.2	25.4	0	17.8	26.6	32.4	36.9	53.8	22.5	22.6	22.5	20.2	18.6	0.2	0.2	0.2	0.4	0.3	10.75	16.66	21.31	24.52	43.23	12.76	3.24	261	1.5	100	30.05	77	629.2
2076	6/19/2014	41.57	21.7	33.1	19	25.8	0	16.9	24.7	30.9	36.2	47	22.9	22.9	22.8	20.5	18.7	0.2	0.2	0.2	0.4	0.3	10.2	15.26	20.07	23.43	35.43	12.76	3.24	257	1.4	99	30.04	77	620.8
2076	6/20/2014	41.57	21.5	32.7	20.1	26.1	0	16.5	23.3	29.6	35.3	44.1	23.2	23.1	23	20.7	18.8	0.2	0.2	0.2	0.4	0.3	9.97	14.29	18.96	22.31	32.35	12.75	3.24	276	1.3	98	30.02	79	535.5
2076	6/21/2014	41.57	21.1	31.8	19.6	25.6	0	15.9	22.1	28.6	34.4	42.4	23	23.1	23.1	20.9	19	0.2	0.2	0.2	0.3	0.4	9.64	13.46	18.22	21.24	30.58	12.75	3.24	279	1.4	99	29.94	79	553.5
2076	6/22/2014	41.57	21.1	32.5	19.9	25.6	0	15.6	20.9	27.5	32.8	41.6	23.2	23.3	23.3	21	19.1	0.2	0.2	0.2	0.3	0.4	9.45	12.68	17.31	19.61	29.84	12.76	3.24	276	1.4	98	29.88	81	546.2
2076	6/23/2014	41.57	20.9	32	18.9	25.2	0	15.2	20.2	26.5	31.2	41.1	23	23.1	23.3	21.1	19.2	0.2	0.2	0.2	0.3	0.4	9.21	12.23	16.6	18.23	29.33	12.76	3.24	292	1.3	100	29.85	77	577.3
2076	6/24/2014	41.64	20	31.4	20	23.8	0.07	18	19.9	25.8	30.3	41	22.8	23	23.2	21.2	19.3	0.2	0.2	0.2	0.3	0.4	10.88	12.01	16.1	17.5	29.15	12.82	3.24	203	1.6	100	29.95	85	461.9
2076	6/25/2014	41.68	22	28.4	20	23.5	0.03	16.8	19.7	25.7	29.9	40.7	23.2	23.1	23.2	21.2	19.4	0.2	0.2	0.2	0.3	0.4	10.11	11.9	16.01	17.19	28.89	12.86	3.24	172	2.6	97	29.96	90	377.9
2076	6/26/2014	41.68	20	30.9	19.8	24.6	0	14.9	19.4	25.1	28.8	40.4	22.9	23.1	23.3	21.2	19.5	0.2	0.2	0.2	0.3	0.4	9.07	11.68	15.6	16.39	28.59	12.78	3.24	258	1.6	99	30.01	81	572.2
2076	6/27/2014	41.68	20.3	27.3	19.7	23.2	0	14.8	19.2	25.1	28.9	40.3	22.5	22.7	23	21.2	19.6	0.2	0.2	0.2	0.3	0.4	8.99	11.56	15.53	16.46	28.47	12.86	3.24	262	0.9	100	29.99	91	271.9
2076	6/28/2014	42.16	22	28.4	18.5	22.8	0.48	25.9	21.5	25.1	28.9	40.3	22.8	22.8	23	21.2	19.6	0.2	0.2	0.2	0.3	0.4	16.17	13.05	15.53	16.44	28.47	12.85	3.24	197	1.3	100	30.05	85	420.1
2076	6/29/2014	42.17	21.8	30.2	20.1	24.3	0.01	21.4	20.6	25.2	28.9	40.3	23	23	23.2	21.2	19.7	0.2	0.2	0.2	0.3	0.4	12.99	12.49	15.62	16.44	28.49	12.78	3.24	220	1.2	99	30.12	83	454
2076	6/30/2014	42.34	20.7	29	20.5	22.9	0.17	30.3	20.5	25.2	29	40.3	22.7	22.8	23.1	21.3	19.7	0.2	0.2	0.2	0.3	0.4	19.58	12.39	15.61	16.48	28.5	12.87	3.24	202	1.2	100	30.02	90	336.6
2076	7/1/2014	42.37	24.6	32.2	20.5	26.1	0.03	23.2	20.1	25.2	28.9	39.8	23.5	23.4	23.5	21.4	19.8	0.2	0.2	0.2	0.3	0.4	14.25	12.16	15.65	16.46	28.02	12.76	3.24	231	1.3	87	29.87	80	515
2076	7/2/2014	42.37	20.6	32.5	20.6	26.6	0	18.2	19.6	24.9	28.6	39.8	23.8	23.8	23.9	21.6	19.9	0.2	0.2	0.2	0.3	0.4	10.99	11.86	15.42	16.21	28.05	12.75	3.24	238	1.7	95	29.91	80	586.2
2076	7/3/2014	42.37	20.9	31.6	18.3	24.8	0	16.3	19.3	24.8	28.4	39.8	23.4	23.4	23.7	21.7	19.9	0.2	0.2	0.2	0.3	0.4	9.82	11.66	15.38	16.08	28.07	12.76	3.24	282	1.4	94	29.97	78	641.2
2076	7/4/2014	42.37	17.3	27.7	17.3	22.6	0	14.6	19.1	24.4	27.9	39.4	22.1	22.6	23.2	21.6	20	0.2	0.2	0.2	0.3	0.4	8.89	11.5	15.1	15.72	27.67	12.84	3.24	324	1.7	88	30.09	80	650.5
2076	7/5/2014	42.37	13.4	26.6	13.4	20.1	0	13.7	18.7	24	27.3	39.4	21	21.7	22.4	21.3	20	0.2	0.2	0.2	0.3	0.4	8.43	11.26	14.79	15.36	27.65	12.88	3.24	337	2.1	99	30.15	79	650.2
2076	7/6/2014	42.37	17.6	30.2	11	21.1	0	13.9	18.4	23.8	27.1	39.2	21.5	21.8	22.3	20.9	20.1	0.2	0.2	0.2	0.3	0.4	8.49	11.07	14.64	15.24	27.47	12.82	3.24	270	1.7	99	30.06	74	648.9
2076	7/7/2014	42.37	19.5	31.3	15.3	23.5	0	13	18.1	23.6	26.8	39.1	22	22.1	22.5	20.9	20	0.2	0.2	0.2	0.3	0.4	8.05	10.93	14.5	15.06	27.36	12.78	3.24	262	1.5	98	29.96	76	604
2076	7/8/2014	42.37	21.6	31	17.3	24.9	0	13.1	17.9	23.5	26.5	38.6	22.8	22.7	22.9	21	20	0.2	0.2	0.2	0.3	0.4	8.1	10.76	14.42	14.87	26.87	12.77	3.24	216	1.8	96	29.92	79	587.9
2076	7/9/2014	42.96	20.2	30.4	20.2	23.9	0.59	31.7	18	25.3	26.5	38.5	22.7	22.7	23	21.2	20	0.2	0.2	0.2	0.3	0.4	20.75	10.87	15.69	14.86	26.77	12.84	3.24	201	1.9	99	29.97	88	321.4
2076	7/10/2014	43.18	21.1	28.1	19.4	23.1	0.22	26.3	21.9	24.4	26.8	38.6	22.7	22.8	23.1	21.2	20	0.2	0.2	0.2	0.3	0.4	16.47	13.31	15.07	15.05	26.91	12.84	3.24	231	1.5	100	29.99	86	381.2
2076	7/11/2014	43.19	18.5	30.5	18.5	23.9	0.01	20.1	20.7	24.1	27	38.4	22.6	22.8	23.3	21.3	20.1	0.2	0.2	0.2	0.3	0.4	12.17	12.52	14.87	15.15	26.68	12.8	3.24	317	1.4	100	30.05	81	543.8
2076	7/12/2014	43.19	18.5	32.3	16.7	23.9	0	15.8	19.9	23.8	26.7	38.2	22.5	22.7	23.2	21.3	20.1	0.2	0.2	0.2	0.3	0.4	9.54	12.02	14.65	14.97	26.51	12.78	3.24	321	1.5	100	30.09	77	640.5
2076	7/13/2014	43.19	21.7	33.7	17.4	24.9	0	14.6	19.4	23.8	26.7	38.1	23.1	23	23.3	21.3	20.1	0.1	0.2	0.2	0.3	0.4	8.91	11.72	14.67	14.97	26.44	12.76	3.24	279	1.3	99	30.05	78	544.4
2076	7/14/2014	43.19	22.1	32.3	20.3	26.3	0	14	18.6	23.8	26.7	37.7	23.6	23.5	23.7	21.5	20.2	0.2	0.2	0.2	0.3	0.4	8.54	11.22	14.63	14.96	25.99	12.75	3.24	240	1.5	99	29.96	79	564.4
2076	7/15/2014	43.19	21.2	33.2	20.7	26.3	0	13.5	18.2	23.8	26.7	37	23.7	23.7	24	21.7	20.2	0.1	0.2	0.2	0.3	0.4	8.27	10.98	14.61	14.92	25.32	12.75	3.24	259	1.7	96	29.87	81	563.5
2076	7/16/2014	43.21	15.2	27.9	15.2	22.6	0.02	13.1	17.9	23.6	26.7	36.5	22	22.6	23.4	21.8	20.3	0.2	0.2	0.2	0.3	0.4	8.07	10.76	14.51	14.96	24.88	12.84	3.24	286	1.5	90	29.9	84	447
2076	7/17/2014	43.21	12.8	26.2	11.5	19	0	12.4	17.5	23.4	26.5	36.4	20.7	21.4	22.3	21.3	20.3	0.2	0.2	0.2	0.3	0.3	7.75	10.55	14.32	14.82	24.77	12.89	3.24	312	1.8	99	29.95	78	654.3
2076	7/18/2014	43.21	17.8	26.3	11.5	19.3	0	12	17.2	23.1	26.2	35.7	20.8	21.1	21.8	20.9	20.4	0.2	0.2	0.2	0.3	0.3	7.53	10.37	14.14	14.65	24.14	12.89	3.24	314	1.4	94	30	81	483.3
2076	7/19/2014	44.89	19.2	19.2	17.2	18.1	1.68	34.2	31.6	31.5	40.2	35.5	19.8	20.3	21.1	20.6	20.3	0.2	0.2	0.2	0.3	0.3	22.87	20.58	20.57	33.6	24.04	12.97	3.24	51	1.3	100	29.95	100	73.6
2076	7/20/2014	45.23	20.4	26.8	19.2	22.3	0.34	30.1	30.2	34	37.5	35.6	21.5	21.5	21.8	20.5	20.2	0.2	0.2	0.2	0.3	0.3	19.38	19.45	22.69	25.47	24.06	12.87	3.24	198	1.9	100	29.95	88	327.7
2076	7/21/2014	45.23	19	28.7	19	23.1	0	23.7	28.1	32.8	36.1	35.2	21.8	22	22.4	20.7	20.2	0.2	0.2	0.2	0.3	0.3	14.55	17.83	21.6	23.36	23.76	12.84	3.24	275	1	100	29.96	84	458.2
2076	7/22/2014	45.23	21.3	29.5	18	23.7	0	19.2	26.5	32.1	35.2	35	22.3	22.3	22.6	20.8	20.2	0.2	0.2	0.2	0.3	0.3	11.58	16.63	21.02	22.12	23.58	12.82	3.24	346	1.5	100	30.01	82	484.6
2076	7/23/2014	45.23	22	29.9	20.8	25	0	17.2	25.3	31.4	34.7	35.1	23	22.9	23.1	21.1	20.2	0.2	0.2	0.2	0.3	0.3	10.36	15.7	20.47	21.55	23.66	12.78	3.24	252	1.6	100	30.03	85	401.4
2076	7/24/2014	45.23	22	29.7	20.9	24.5	0	16.1	24.6	31.1	34	35	22.9	22.9	23.2	21.3	20.2	0.2	0.2	0.2	0.3	0.3	9.74	15.22	20.2	20.77	23.53	12.8	3.24	227	1.2	100	29.93	85	363.5
2076	7/25/2014	45.23	17	29.8	17	23.4	0	14.6	23.6	30.5	33.4	35.1	22.2	22.6	23.1	21.3	20.2	0.2	0.2	0.2	0.3	0.3	8.91	14.46	19.72	20.16	23.61	12.81	3.24	296	1.2	100	29.95	84	446.6
2076	7/26/2014	45.23	18	29.7	15.6	22	0	14.2	22.4	30	32.8	34.8	21.8	22.1	22.7	21.2	20.3	0.2	0.2	0.2	0.3	0.3	8.66	13.7	19.29	19.57	23.39	12.83	3.24	296	1.2	100	29.96	78	516.3
2076	7/27/2014	45.23	21.8	30.9	15.9	23.9	0	13.7	21.4	29.2	32	34.6	22.6	22.6	22.9	21.2	20.3	0.2	0.2	0.2	0.3	0.3	8.38	13.03	18.68	18.89	23.17	12.78	3.24	252	1.4	99	29.96	78	611.1
2076	7/28/2014	45.23	26.4	32.7	20.7	26.9	0	13.2	20.6	28.8	31.1	34.5	23.7	23.4	23.6	21.4	20.3	0.2	0.2	0.2	0.3	0.3	8.16	12.45	18.32	18.08	23.08	12.76	3.24	232	1.7	92	29.88	83	513.6
2076	7/29/2014	45.39	17.5	28.4	17.5	23.2	0.16	13.7	20.9	28.4	30.7	33.9	22.1	22.6	23.2	21.5	20.4	0.2	0.2	0.2	0.3	0.3	8.43	12.65	18.06	17.77	22.55	12.82	3.24	289	1.5	98	29.98	81	611.2
2076	7/30/2014	45.39	13.1	25.4	13.1	19.3	0	13.1	19.8	27.9	30.1	33.9	20.6	21.4	22.3	21.3	20.4	0.1	0.2	0.2	0.3	0.3	8.08	11.94	17.65	17.32	22.62	12.89	3.24	308	1.7	100	30.03	80	620.4
2076	7/31/2014	45.39	16.6	27.7	11.5	19.4	0	12.9	19.2	27.5	29.4	33.9	20.6	21.1	21.7	20.9	20.4	0.2	0.2	0.2	0.3	0.3	7.96	11.57	17.36	16.82	22.63	12.88	3.24	322	1.5	99	30.02	80	516.3
2076	8/1/2014	45.39	16.1	27.7	16.1	20.8	0	12.7	18.8	27	29.1	33.7	20.6	21.1	21.7	20.7	20.4	0.1	0.2	0.2	0.3	0.3	7.88	11.31	16.98	16.58	22.38	12.86	3.24	325	1.1	100	29.99	82	402.1
2076	8/2/2014	45.39	18.9	30.3	14.9	21.9	0	12.6	18.3	26.7	28.4	33.2	21.2	21.4	21.9	20.6	20.3	0.1	0.2	0.2	0.3	0.3	7.82	11.03	16.72	16.14	21.94	12.83	3.24	314	1.4	99	29.98	79	474.7
2076	8/3/2014	45.41	17.8	29.6	17.8	22.7	0.02	12.5	18.3	26.2	28.4	32.9	21.3	21.6	22.1	20.7	20.3	0.2	0.2	0.2	0.3	0.3	7.8	11.04	16.38	16.1	21.76	12.83	3.24	271	1.5	100	30.02	83	383
2076	8/4/2014	45.42	18.9	32.2	16.7	23.3	0.01	12.4	18	25.8	28.2	32.7	21.6	21.7	22.2	20.7	20.2	0.1	0.2	0.2	0.3	0.3	7.74	10.87	16.08	15.94	21.57	12.8	3.24	317	1.5	99	30	78	505.4
2076	8/5/2014	45.42	16.3	31.6	16.3	23.2	0	12.1	17.7	25.1	27.8	32.4	21.2	21.5	22.1	20.7	20.2	0.1	0.2	0.2	0.3	0.3	7.6	10.69	15.56	15.68	21.31	12.81	3.24	336	1.7	99	29.98	78	510.8
2076	8/6/2014	45.42	18.6	32.7	13.7	23	0	12	17.3	24.8	27.5	32	21.4	21.6	22.1	20.6	20.2	0.1	0.2	0.2	0.3	0.3	7.52	10.45	15.32	15.48	20.95	12.8	3.24	280	1.4	97	29.98	76	559.2
2076	8/7/2014	45.42	20.9	34.4	17.2	25.1	0	12	17.2	24.2	26.8	31.7	22.2	22.1	22.4	20.7	20.2	0.1	0.2	0.2	0.3	0.3	7.5	10.39	14.91	15.07	20.73	12.76	3.24	273	1.3	96	29.95	78	471.2
2076	8/8/2014	45.42	21.7	33.8	18.6	26.1	0	11.9	17	23.9	26.7	31.6	22.8	22.7	22.9	20.9	20.2	0.1	0.2	0.2	0.3	0.3	7.48	10.26	14.7	14.94	20.64	12.73	3.24	259	1.5	94	29.91	78	531.9
2076	8/9/2014	45.44	19.7	32.5	19.7	24.2	0.02	11.9	16.7	23.8	26.5	31.3	22.4	22.6	23	21.2	20.2	0.1	0.2	0.2	0.3	0.3	7.45	10.1	14.66	14.85	20.36	12.84	3.24	245	1.4	100	29.93	85	365.7
2076	8/10/2014	45.46	22.7	27.5	19.4	23.7	0.02	11.9	16.8	23.6	26.1	31	22.6	22.5	23	21.1	20.3	0.1	0.2	0.2	0.3	0.3	7.46	10.13	14.48	14.62	20.14	12.84	3.24	205	1.3	100	29.93	87	294.7
2076	8/11/2014	45.46	21.5	31.3	21.5	25.4	0	11.9	16.7	23.6	26	30.7	22.9	22.9	23.2	21.3	20.4	0.1	0.2	0.2	0.3	0.3	7.46	10.09	14.46	14.52	19.88	12.8	3.24	198	1.3	100	29.93	86	319
2076	8/12/2014	46.04	21.5	31.6	19.9	24.6	0.58	26.7	27.2	23.4	26.1	30.4	22.9	23	23.4	21.4	20.4	0.2	0.2	0.2	0.3	0.3	16.72	17.14	14.38	14.57	19.67	12.77	3.24	213	1.8	100	29.88	86	350.1
2076	8/13/2014	46.04	16.5	30.2	16.5	23.7	0	18.8	22.2	23.9	26	30.6	22.1	22.6	23.2	21.6	20.5	0.2	0.2	0.2	0.3	0.3	11.34	13.54	14.72	14.54	19.8	12.8	3.24	276	1.5	95	29.93	82	478.9
2076	8/14/2014	46.04	14.2	27.6	13	19.9	0	15.1	20.3	24	26	30.5	20.8	21.4	22.3	21.3	20.5	0.1	0.2	0.2	0.3	0.3	9.19	12.25	14.8	14.52	19.71	12.86	3.24	318	1.7	100	29.99	79	535.3
2076	8/15/2014	46.04	15.3	29.1	11.6	20.2	0	13.1	18.9	23.7	26.1	30.4	20.6	21.1	21.8	20.9	20.5	0.1	0.2	0.2	0.3	0.3	8.06	11.4	14.56	14.59	19.62	12.84	3.24	300	1.4	99	29.96	76	547.8
2076	8/16/2014	46.04	17	30.9	13.4	21.7	0	12.6	18	23.7	26.2	30.4	20.8	21.1	21.7	20.7	20.5	0.1	0.2	0.2	0.3	0.3	7.81	10.86	14.55	14.67	19.65	12.82	3.24	302	1.3	99	29.94	76	499.6
2076	8/17/2014	46.04	18.7	31.8	15.3	23.2	0	12.1	17.5	23.6	25.8	30.2	21.2	21.4	21.9	20.6	20.4	0.1	0.2	0.2	0.3	0.3	7.57	10.54	14.5	14.44	19.45	12.78	3.24	268	1.5	97	29.94	76	513.2
2076	8/18/2014	46.21	21.7	30.1	17.4	22.7	0.17	22.3	17.4	23.6	25.9	29.9	21.7	21.6	22	20.6	20.4	0.2	0.2	0.2	0.3	0.3	13.61	10.48	14.48	14.48	19.2	12.86	3.24	219	1.6	94	29.89	88	239.4
2076	8/19/2014	46.86	21.1	31.1	20.9	23.5	0.65	30.8	23.3	23.7	38.1	30.1	22.1	22.1	22.4	20.8	20.4	0.2	0.2	0.2	0.3	0.3	19.96	14.27	14.59	26.56	19.37	12.86	3.24	202	1.4	100	29.84	89	286.9
2076	8/20/2014	46.86	22	32	21.1	25.2	0	23	21	23.9	34	30	22.8	22.7	23	21	20.4	0.2	0.2	0.2	0.3	0.3	14.11	12.76	14.67	20.84	19.31	12.76	3.24	230	1.2	100	29.88	83	402.5
2076	8/21/2014	46.86	20.9	34.4	20.9	27	0	17.1	20.2	23.9	32.2	29.6	23.3	23.3	23.6	21.3	20.4	0.1	0.2	0.2	0.3	0.3	10.28	12.23	14.74	19.06	19.02	12.74	3.24	259	1.7	99	30.03	80	527.7
2076	8/22/2014	46.86	21.9	34.6	19.2	26.4	0	14.5	19.5	24.1	30.5	29.8	23.4	23.4	23.7	21.5	20.5	0.1	0.2	0.2	0.3	0.3	8.82	11.76	14.82	17.63	19.13	12.73	3.24	273	1.5	99	30.03	77	577
2076	8/23/2014	46.86	21.5	34.9	20.1	26.8	0	13.3	18.7	23.8	29.6	29.7	23.5	23.5	23.8	21.7	20.5	0.1	0.2	0.2	0.3	0.3	8.17	11.24	14.66	16.93	19.07	12.73	3.24	280	1.5	98	29.97	78	517.4
2076	8/24/2014	46.86	23.1	35	20.1	26.8	0	12.7	18	23.7	28.3	29.8	23.6	23.6	23.9	21.8	20.6	0.1	0.2	0.2	0.3	0.3	7.89	10.83	14.54	16	19.13	12.73	3.24	296	1.6	89	29.96	79	457.8
2076	8/25/2014	46.86	22.9	34.6	22	26.8	0	12.3	17.6	23.6	27.4	29.5	23.9	23.9	24.2	22	20.7	0.1	0.2	0.2	0.3	0.3	7.67	10.58	14.53	15.35	18.92	12.73	3.24	358	2.4	97	29.96	80	517.7
2076	8/26/2014	46.96	22.7	30.5	20.9	25.5	0.1	16.7	17.2	23.5	26.6	29.4	23.6	23.5	24	22.1	20.8	0.2	0.2	0.2	0.3	0.3	10.07	10.37	14.45	14.86	18.84	12.77	3.24	212	2.1	100	30.01	83	384.8
2076	8/27/2014	46.96	18.8	29.9	18.8	23.5	0	12.9	17.2	23.5	26.3	29.4	22.6	22.9	23.5	22	20.9	0.1	0.2	0.2	0.3	0.3	8	10.38	14.4	14.68	18.86	12.8	3.24	308	1.2	100	30.02	85	368
2076	8/28/2014	46.96	20.1	32.8	17.2	24.3	0	12.1	16.8	23.3	25.8	29.3	22.8	22.9	23.5	21.8	20.9	0.1	0.2	0.2	0.3	0.3	7.57	10.14	14.31	14.36	18.75	12.76	3.24	348	1.4	99	29.98	79	475
2076	8/29/2014	46.96	20.2	33.5	17.8	25.3	0	11.7	16.6	23.1	25.3	29.3	22.8	23	23.5	21.8	20.9	0.1	0.2	0.2	0.3	0.3	7.37	10.03	14.17	14.08	18.71	12.74	3.24	301	2	98	29.95	78	518.5
2076	8/30/2014	46.96	20.7	33.2	18	25.2	0	11.3	16.4	22.8	24.9	29.1	22.5	22.7	23.3	21.8	20.9	0.1	0.2	0.2	0.3	0.3	7.18	9.93	13.97	13.84	18.58	12.76	3.24	247	2.8	88	30.01	79	494.7
2076	8/31/2014	48.5	21.1	31.9	19.2	23.3	1.54	29.3	27.1	34.1	37.7	29.1	22.5	22.7	23.2	21.8	21	0.2	0.2	0.2	0.3	0.3	18.75	17.06	22.79	25.71	18.63	12.77	3.24	165	1.9	100	30.05	87	265.6
2076	9/1/2014	48.59	20.7	26.9	20.6	23.1	0.09	27.1	26.7	31.8	35.4	29	22.5	22.6	23.2	21.8	21	0.2	0.2	0.2	0.3	0.3	17.07	16.77	20.77	22.34	18.52	12.84	3.24	166	2.3	100	30.01	93	188.6
2076	9/2/2014	48.59	21	32.3	20.3	25.5	0	20.8	25.2	30.6	34.5	28.9	23	23.1	23.6	21.8	21	0.2	0.2	0.2	0.3	0.3	12.59	15.61	19.77	21.35	18.42	12.76	3.24	258	1.9	100	29.99	80	509.4
2076	9/3/2014	48.63	21.4	32.1	19.9	25.4	0.04	17.6	24	30	34	29	23.3	23.3	23.8	21.9	21	0.1	0.2	0.2	0.3	0.3	10.59	14.8	19.27	20.73	18.54	12.76	3.24	242	1.8	99	29.96	82	477.1
2076	9/4/2014	48.63	20.7	29.8	20.7	24.5	0	15.5	23.3	29.5	33.6	29	23.2	23.3	23.8	22	21.1	0.1	0.2	0.2	0.3	0.3	9.4	14.31	18.91	20.35	18.55	12.8	3.24	270	1.3	100	30.01	86	314.1
2076	9/5/2014	48.63	21.7	31	19.8	24.1	0	15.1	22.4	29.1	33	28.9	23.2	23.2	23.7	22	21.1	0.2	0.2	0.2	0.3	0.3	9.19	13.7	18.59	19.72	18.44	12.78	3.24	243	1.6	100	30.06	85	348.5
2076	9/6/2014	48.63	21	30.4	20.3	24.7	0	14.1	21.7	28.5	32.7	28.9	23.2	23.3	23.8	22.1	21.2	0.2	0.2	0.2	0.3	0.3	8.63	13.18	18.1	19.43	18.47	12.78	3.24	269	1.9	100	30.02	82	435.9
2076	9/7/2014	48.63	22.8	33.3	19.7	24.9	0	13.7	21	27.9	32.1	28.9	23.4	23.4	23.9	22.2	21.2	0.2	0.2	0.2	0.3	0.3	8.42	12.72	17.68	18.95	18.44	12.76	3.24	325	1.3	92	29.98	80	446
2076	9/8/2014	48.63	20.4	29.4	20.4	23.8	0	13.3	20.4	27.5	31.7	28.9	23	23.2	23.8	22.2	21.2	0.2	0.2	0.2	0.3	0.3	8.17	12.35	17.36	18.57	18.45	12.8	3.24	9	2.1	92	29.98	84	386.6
2076	9/9/2014	48.63	18.7	28.1	18.7	22.2	0	13.2	20	27.5	31.1	29	22.4	22.7	23.3	22.1	21.2	0.2	0.2	0.2	0.3	0.3	8.14	12.08	17.32	18.11	18.53	12.83	3.24	341	1.4	100	29.99	87	245.3
2076	9/10/2014	48.63	23.4	32.4	18.3	24.5	0	13.2	19.4	26.9	30.7	28.9	23	23	23.5	22	21.3	0.1	0.2	0.2	0.3	0.3	8.16	11.74	16.86	17.73	18.45	12.76	3.24	172	2	90	29.94	80	438.7
2076	9/11/2014	48.63	24.8	31	22	26	0	12.9	18.9	26.5	30.2	28.9	23.3	23.2	23.6	22	21.3	0.2	0.2	0.2	0.3	0.3	7.96	11.38	16.56	17.39	18.45	12.77	3.24	157	3.7	81	29.91	87	315
2076	9/12/2014	49.01	22.1	29.3	22	24.9	0.38	21.1	22.9	29.5	30	28.8	23.3	23.3	23.7	22.2	21.3	0.2	0.2	0.2	0.3	0.3	12.81	14.01	18.87	17.24	18.34	12.81	3.24	201	1.9	97	30	88	265.7
2076	9/13/2014	49.01	18.6	25.7	18.6	22.1	0	18	22.2	28.7	29.9	28.9	22.6	22.9	23.5	22.1	21.3	0.2	0.2	0.2	0.3	0.3	10.84	13.55	18.27	17.14	18.47	12.84	3.24	357	1.4	92	30.03	91	198.4
2076	9/14/2014	49.01	13.7	20.3	13.6	17.7	0	16.1	21.7	28.2	29.4	28.9	20.7	21.5	22.4	21.9	21.3	0.2	0.2	0.2	0.3	0.3	9.72	13.17	17.88	16.75	18.47	12.94	3.24	6	2.3	99	30.12	93	189.7
2076	9/15/2014	49.01	15.1	28.5	12.1	19.1	0	14.4	20.9	27.6	29.3	28.9	20.6	21.2	22	21.4	21.3	0.2	0.2	0.2	0.3	0.3	8.8	12.66	17.44	16.7	18.47	12.85	3.24	306	1.5	99	30.1	77	489.5
2076	9/16/2014	49.01	19.1	28	14.2	20.4	0	13.9	20.4	27.2	28.6	28.7	21.2	21.4	22	21.1	21.3	0.2	0.2	0.2	0.3	0.3	8.54	12.35	17.12	16.2	18.26	12.83	3.24	271	1.3	99	30.04	84	260
2076	9/17/2014	49.01	16.5	27.9	16.5	21.4	0	13.3	20	26.9	28.6	28.9	21.1	21.4	22.1	21.1	21.2	0.2	0.2	0.2	0.3	0.3	8.21	12.06	16.9	16.25	18.4	12.83	3.24	343	1.4	97	29.97	80	356.6
2076	9/18/2014	49.01	14.7	25.2	14.5	19.3	0	12.9	19.3	26.2	28.1	28.8	20.2	20.8	21.6	20.9	21.1	0.2	0.2	0.2	0.3	0.3	7.98	11.62	16.39	15.92	18.38	12.87	3.24	321	1.4	98	29.9	80	436.7
2076	9/19/2014	49.07	16.4	26.2	14.4	19.4	0.06	13.8	18.9	26.2	27.8	28.9	20.2	20.6	21.3	20.7	21	0.2	0.2	0.2	0.3	0.3	8.44	11.43	16.35	15.72	18.42	12.88	3.24	322	1.4	97	29.95	82	304.9
2076	9/20/2014	49.07	19.7	30.3	14.2	21.7	0	13	18.6	25.7	27.6	28.6	20.8	21	21.6	20.6	20.9	0.2	0.2	0.2	0.3	0.3	8.05	11.23	15.97	15.6	18.2	12.82	3.24	264	2	92	30.01	78	445.1
2076	9/21/2014	49.07	16.7	29.1	16.7	22.2	0	12.7	18.2	25.2	27.4	28.7	20.7	21.1	21.7	20.6	20.9	0.1	0.2	0.2	0.3	0.3	7.86	10.95	15.67	15.42	18.25	12.82	3.24	235	2.2	99	29.96	80	447.9
2076	9/22/2014	49.08	15.5	31.6	14.8	22.1	0.01	12.5	17.8	25.1	26.9	28.8	20.8	21.2	21.8	20.6	20.8	0.1	0.2	0.2	0.3	0.3	7.8	10.72	15.56	15.13	18.33	12.81	3.24	274	2	83	29.98	79	383
2076	9/23/2014	49.08	13.3	24.7	12.5	18	0	12.2	17.2	24.5	26.9	28.6	18.7	19.7	20.7	20.4	20.8	0.1	0.2	0.2	0.3	0.3	7.62	10.36	15.16	15.11	18.2	12.91	3.24	331	2.5	68	30.11	77	490.7
2076	9/24/2014	49.08	11.7	26.8	8.4	17.3	0	12	17	24.2	26.5	28.5	18.5	19.2	20.2	20	20.7	0.2	0.2	0.2	0.3	0.3	7.54	10.27	14.89	14.87	18.16	12.88	3.24	330	2.3	92	30.16	74	489.4
2076	9/25/2014	49.08	13.3	27.6	9.4	18	0	11.9	16.9	23.9	26.2	28.4	18.7	19.2	20.1	19.7	20.6	0.2	0.2	0.2	0.3	0.3	7.49	10.22	14.72	14.67	18.03	12.86	3.24	321	2.1	98	30.15	74	473.8
2076	9/26/2014	49.08	14.6	29.4	11	19.4	0	11.9	16.7	23.4	26	28.3	18.9	19.3	20.1	19.5	20.5	0.2	0.2	0.2	0.3	0.3	7.48	10.09	14.36	14.58	17.99	12.84	3.24	313	1.7	95	30.09	73	461.6
2076	9/27/2014	49.08	16.5	27.5	12.9	20.1	0	12	16.6	23.5	25.8	28.5	19.3	19.6	20.2	19.5	20.4	0.2	0.2	0.2	0.3	0.3	7.51	10	14.4	14.43	18.09	12.83	3.24	297	1.5	99	30.07	77	324.7
2076	9/28/2014	49.08	15.1	26.2	14.8	19.5	0	11.8	16.5	23.3	25.7	28.3	19	19.5	20.2	19.5	20.3	0.2	0.2	0.2	0.3	0.3	7.41	9.94	14.26	14.4	17.98	12.88	3.24	282	2.6	98	30.06	82	293
2076	9/29/2014	49.08	18.3	26.8	14.9	20.4	0	12	16.4	23.1	25.5	28.4	19.6	19.8	20.4	19.5	20.2	0.1	0.2	0.2	0.3	0.3	7.54	9.9	14.16	14.27	18.04	12.84	3.24	304	1.4	97	29.98	81	275.6
2076	9/30/2014	49.08	14.6	29.7	14.6	21.1	0	11.7	16.2	22.9	25.3	28.4	19.3	19.7	20.4	19.6	20.2	0.2	0.2	0.2	0.3	0.3	7.38	9.78	14.03	14.14	18.02	12.83	3.24	318	1.5	98	29.88	77	365.4
2076	10/1/2014	0	14.6	29.3	12.7	20.2	0	11.8	16.1	22.8	25.2	28.3	19.1	19.6	20.3	19.5	20.1	0.1	0.2	0.2	0.3	0.3	7.43	9.75	13.96	14.11	17.94	12.84	3.24	277	1.4	98	29.87	77	329.3
2076	10/2/2014	0	15.7	30.2	12.7	20.5	0	11.6	15.9	22.7	25.2	28.3	19.1	19.5	20.2	19.4	20.1	0.2	0.2	0.2	0.3	0.3	7.31	9.6	13.87	14.12	17.96	12.83	3.24	269	1.7	96	29.92	76	375.9
2076	10/3/2014	0	24	30.6	14.3	23.1	0	11.8	16	22.5	25	28.2	20.5	20.3	20.6	19.4	20	0.2	0.2	0.2	0.3	0.3	7.43	9.68	13.72	13.98	17.85	12.78	3.24	168	3.6	80	29.79	76	349.3
2076	10/4/2014	0.59	11.6	25.9	11.6	19.5	0.59	19.5	20.6	26.8	24.9	28.2	18.9	19.6	20.5	19.7	20	0.2	0.2	0.2	0.3	0.3	11.78	12.48	16.79	13.9	17.85	12.9	3.24	236	3.1	71	29.96	84	268
2076	10/5/2014	0.59	2.2	18.1	2.2	10.4	0	16.4	19.7	25.3	24.7	28.2	15.5	17.1	18.5	19.2	20	0.2	0.2	0.2	0.3	0.3	9.93	11.93	15.74	13.8	17.85	13.04	3.24	284	2.8	98	29.92	77	450
2076	10/6/2014	0.59	10.6	22.7	0.5	11.9	0	14.6	19.1	24.6	24.6	27.9	15.8	16.6	17.7	18.3	19.9	0.2	0.2	0.2	0.3	0.3	8.91	11.5	15.21	13.79	17.69	12.99	3.24	230	2.6	88	29.87	75	401.5
2076	10/7/2014	0.6	14.8	22.8	10.6	17.4	0.01	14.1	18.6	24.3	24.5	28	17.2	17.5	18.2	18	19.8	0.2	0.2	0.2	0.3	0.3	8.62	11.2	15.01	13.74	17.77	12.92	3.24	168	3.3	100	29.9	84	259.1
2076	10/8/2014	0.61	19.5	26.9	14.8	20.3	0.01	13.9	18.4	24.4	24.7	28	18.1	18.3	18.8	18.2	19.6	0.2	0.2	0.2	0.3	0.3	8.53	11.1	15.05	13.86	17.74	12.88	3.24	184	2.3	87	29.94	84	218.7
2076	10/9/2014	0.61	15.5	28.4	15.5	21.8	0	13.4	18.1	24.1	24.6	28	18.9	19.1	19.5	18.4	19.5	0.2	0.2	0.2	0.3	0.3	8.25	10.92	14.85	13.8	17.74	12.81	3.24	299	1.6	98	30.03	80	318.3
2076	10/10/2014	0.61	18.1	29.8	13.6	21.2	0	12.9	17.7	23.9	24.6	28.1	19.2	19.3	19.7	18.6	19.4	0.2	0.2	0.2	0.3	0.3	7.97	10.65	14.68	13.78	17.82	12.81	3.24	246	1.7	96	29.95	78	370.8
2076	10/11/2014	1.41	20	26.7	17.9	22.2	0.8	25	21.7	29.3	29.9	27.9	20	19.9	20.2	18.9	19.4	0.2	0.2	0.2	0.3	0.3	15.46	13.22	18.75	17.23	17.68	12.86	3.24	176	2	99	29.92	87	190.2
2076	10/12/2014	2.33	16.7	22.9	16.7	19.4	0.92	30.2	26.9	35.1	38.1	28	19.6	19.8	20.2	19.1	19.4	0.2	0.2	0.2	0.3	0.3	19.44	16.9	23.62	26.67	17.7	12.88	3.24	351	1.5	100	29.96	94	140.5
2076	10/13/2014	2.7	19.3	22.5	16.4	18.8	0.37	31.3	27.8	35.3	38.5	28	19.6	19.7	20.2	19.2	19.5	0.2	0.2	0.2	0.3	0.3	20.4	17.56	23.84	27.54	17.7	12.9	3.24	108	1.7	97	29.95	96	96.6
2076	10/14/2014	6.33	18.2	27.1	18.1	21.1	3.63	44.1	47.8	38.8	40.7	55.6	19.1	19.7	20.2	19.3	19.5	0.2	0.2	0.2	0.3	0.3	32.34	36.38	27.03	40.85	45.45	12.84	3.24	132	5.9	100	29.7	90	250.9
2076	10/15/2014	7.42	12	18.7	11.7	16	1.09	32.3	33.3	38.9	40.7	55.8	18.2	19	19.6	19.2	19.5	0.2	0.2	0.2	0.3	0.3	21.22	22.09	27.19	40.76	45.66	12.99	3.24	206	3.5	94	29.79	95	204
2076	10/16/2014	7.42	12.7	17	11.9	13.7	0	30.7	31	36.6	40.7	56.1	17.4	18.1	18.8	18.8	19.5	0.2	0.2	0.2	0.3	0.3	19.89	20.11	24.99	40.73	46.07	12.98	3.24	231	2.5	91	29.82	96	133
2076	10/17/2014	7.42	8.5	21.2	8.5	14.1	0	29	30.1	35.6	40.1	56.1	16.5	17.5	18.4	18.5	19.5	0.2	0.2	0.2	0.3	0.3	18.53	19.37	24.05	33.08	46.07	12.97	3.24	279	1.6	100	29.86	83	328.9
2076	10/18/2014	7.42	13	27	6.2	16.6	0	27.4	29.3	34.7	39.1	56.3	17.1	17.7	18.2	18.1	19.5	0.2	0.2	0.2	0.3	0.3	17.25	18.79	23.3	29.25	46.35	12.9	3.24	261	1.9	99	29.85	77	384.8
2076	10/19/2014	7.42	6.3	20.8	6.3	13.7	0	25.2	28.7	34.3	38.4	56	15.7	16.8	17.7	17.9	19.3	0.2	0.2	0.2	0.3	0.3	15.66	18.27	22.94	27.46	46.02	12.98	3.24	305	1.9	100	30.05	79	381.8
2076	10/20/2014	7.42	6	19.6	3.8	10.7	0	23	28.3	34	38.1	56	14.9	15.9	16.9	17.4	19.2	0.2	0.2	0.2	0.3	0.3	14.07	17.94	22.7	26.91	45.99	13.02	3.24	309	1.5	100	30	76	394.4
2076	10/21/2014	7.42	7.5	20.6	3.3	11.3	0	21.4	27.8	33.7	37.8	48.3	14.6	15.5	16.4	17	19.1	0.2	0.2	0.2	0.3	0.3	13	17.58	22.38	26.25	36.87	13.02	3.24	268	1.2	100	29.95	78	279.2
2076	10/22/2014	7.42	9.3	23	5.8	13.5	0	19.6	27.4	33.5	37.5	47.2	14.7	15.5	16.3	16.6	18.9	0.2	0.2	0.2	0.3	0.3	11.85	17.29	22.24	25.7	35.66	12.96	3.24	308	1.5	89	30.02	75	380.8
2076	10/23/2014	7.42	4.1	18.7	4.1	10.7	0	18.2	27	33.4	37.2	46.5	13.6	14.7	15.7	16.4	18.7	0.2	0.2	0.2	0.3	0.3	10.97	16.96	22.11	25.28	34.9	13.03	3.24	320	2.3	100	30.09	76	387.9
2076	10/24/2014	7.42	7.8	21	2.4	10.5	0	17	26.8	32.9	37	46.5	13.7	14.4	15.3	16	18.5	0.2	0.2	0.2	0.3	0.3	10.26	16.79	21.74	24.85	34.86	13.02	3.24	322	1.5	97	30.02	77	338.7
2076	10/25/2014	7.42	6.2	21.5	4.7	12	0	15.9	26.5	32.8	36.8	46	13.6	14.4	15.3	15.8	18.3	0.2	0.2	0.2	0.3	0.3	9.62	16.59	21.67	24.58	34.35	12.99	3.24	295	1.4	100	30.01	75	370.5
2076	10/26/2014	7.42	13	25.6	3.8	14.5	0	15.3	26.2	32.7	36.7	43.2	14.7	15	15.6	15.6	18.2	0.2	0.2	0.2	0.3	0.3	9.29	16.34	21.54	24.4	31.44	12.93	3.24	267	1.2	100	29.96	75	306
2076	10/27/2014	7.42	13.6	28.4	11.3	17.8	0	14.8	25.9	32.5	36.5	42.8	15.5	15.9	16.4	15.8	18	0.2	0.2	0.2	0.3	0.3	9.02	16.14	21.39	24.2	31	12.87	3.24	259	1.1	100	29.91	77	319.4
2076	10/28/2014	7.42	18.4	28.5	11.5	19.7	0	14.4	25.7	32.4	36.5	42.5	16.2	16.5	16.9	16.1	17.9	0.2	0.2	0.2	0.3	0.3	8.79	15.96	21.27	24.19	30.71	12.86	3.24	178	2.2	78	29.96	78	343.5
2076	10/29/2014	7.42	14.4	23.9	13.8	19.4	0	14.5	25.4	32.3	36.4	42	16.9	16.9	17.2	16.3	17.8	0.2	0.2	0.2	0.3	0.3	8.81	15.78	21.19	24.03	30.24	12.88	3.24	164	2.3	98	30	86	181.2
2076	10/30/2014	7.89	4	19.6	4	12.3	0.47	27.3	30.1	32.5	36.5	42.1	14.4	15.6	16.5	16.4	17.8	0.2	0.2	0.2	0.3	0.3	17.18	19.41	21.35	24.07	30.33	13	3.24	339	2.1	100	30.05	82	335.9
2076	10/31/2014	7.89	6.1	17.9	1	8.6	0	25.2	28.9	32.5	36.4	41.9	13.2	14.2	15.2	15.9	17.8	0.2	0.2	0.2	0.3	0.3	15.64	18.41	21.41	23.97	30.12	13.05	3.24	302	1.4	99	29.95	77	354.2
2076	11/1/2014	7.93	4.2	13.8	3.4	6.7	0.04	24.6	28.3	32.5	36.3	41.7	12.1	13.3	14.4	15.4	17.7	0.2	0.2	0.2	0.3	0.3	15.19	17.97	21.4	23.86	29.91	13.12	3.24	298	2.2	57	30.05	94	71.3
2076	11/2/2014	7.93	0.2	8.8	0.2	4	0	22.9	27.8	32.5	36.3	41.7	10.7	12	13.3	14.8	17.6	0.2	0.2	0.2	0.3	0.3	13.99	17.6	21.4	23.86	29.85	13.19	3.24	311	2.8	89	30.27	87	235.4
2076	11/3/2014	7.93	0.3	13.4	-3.8	3.9	0	21.3	27.5	32.3	36.2	41.3	10	11.3	12.5	14.1	17.4	0.2	0.2	0.2	0.3	0.3	12.97	17.34	21.23	23.76	29.49	13.14	3.24	321	1.9	94	30.28	76	345.1
2076	11/4/2014	7.93	5.2	19.1	-0.4	8.3	0	19.7	27.4	32.2	35.9	41	10.8	11.6	12.6	13.6	17.2	0.2	0.2	0.2	0.3	0.4	11.93	17.26	21.13	23.48	29.22	13.06	3.24	258	1.8	83	30.22	77	324.6
2076	11/5/2014	7.93	12.9	20.8	5.2	13.2	0	18.3	26.9	32.2	35.9	40.8	12	12.5	13.2	13.6	17	0.2	0.2	0.2	0.3	0.4	11.02	16.88	21.12	23.37	29.01	13	3.24	172	2.7	61	30.12	82	302.7
2076	11/6/2014	8.79	14.3	17.8	12.9	15.5	0.86	34.1	33.7	38.3	41.1	55.2	13.7	13.7	14	13.7	16.7	0.2	0.2	0.2	0.2	0.3	22.74	22.41	26.61	47.29	44.98	12.99	3.24	154	1.8	100	30.04	94	37.75
2076	11/7/2014	8.81	6.2	18	6.2	13.2	0.02	29.9	31	37.2	41.2	55.6	12.7	13.5	14.2	14.1	16.6	0.2	0.2	0.2	0.2	0.3	19.21	20.16	25.54	47.98	45.48	13.03	3.24	282	3.1	70	30.1	85	311.1
2076	11/8/2014	8.81	0.4	13.4	0.3	6.5	0	28.4	30.2	36	40.7	55.9	11	12.2	13.3	14	16.5	0.2	0.2	0.2	0.3	0.3	18.07	19.47	24.42	41.58	45.87	13.11	3.24	341	2.6	100	29.96	83	322.9
2076	11/9/2014	8.81	3.6	15.5	-1.3	7	0	26.8	29.7	35.2	40.2	56	10.9	11.9	12.8	13.5	16.4	0.2	0.2	0.2	0.3	0.3	16.82	19.05	23.7	34.31	46.02	13.08	3.24	265	1.6	100	29.97	82	257.8
2076	11/10/2014	8.81	0.4	15.7	-1	6	0	25.8	29.2	34.8	39.3	56.1	10	11.1	12.2	13.2	16.3	0.2	0.2	0.2	0.3	0.3	16.11	18.68	23.33	30.03	46.12	13.1	3.24	285	1.4	100	29.93	78	312.2
2076	11/11/2014	8.81	11.4	19.3	-1.6	9.6	0	23.6	28.6	34.4	38.5	56.1	10.7	11.3	12.1	12.8	16.1	0.2	0.2	0.2	0.3	0.3	14.49	18.24	22.99	27.97	46.09	13.05	3.24	165	2.8	62	29.88	78	311.3
2076	11/12/2014	8.85	6	22.3	4.8	14.1	0.04	22.4	28.4	34.1	38.1	56.3	12.3	12.6	12.9	12.8	15.9	0.2	0.2	0.2	0.3	0.3	13.66	18.06	22.77	27.07	46.34	12.96	3.24	197	2.9	94	30.01	81	213
2076	11/13/2014	8.85	1.8	6	1.8	3.4	0	22.7	28.2	33.9	37.8	56.1	10.3	11.2	12.2	12.9	15.8	0.2	0.2	0.2	0.3	0.3	13.85	17.86	22.62	26.46	46.03	13.18	3.24	10	3.1	79	30.16	97	132.8
2076	11/14/2014	8.85	-4.2	4	-4.2	0.3	0	21.9	27.8	33.7	37.6	51.1	8.6	9.9	11.1	12.5	15.7	0.2	0.2	0.2	0.3	0.3	13.36	17.59	22.41	26.16	40.08	13.26	3.24	348	2.3	66	30.24	91	170
2076	11/15/2014	8.85	-5.2	2.5	-6	-2.3	0	21.3	27.6	33.4	37.3	47.8	7	8.5	9.9	11.8	15.6	0.2	0.2	0.2	0.3	0.3	12.94	17.39	22.11	25.61	36.3	13.3	3.24	347	2.2	82	30.27	83	288.8
2076	11/16/2014	8.85	6.1	8.9	-5.2	2.1	0	21.1	27.2	33.3	37	47	8.1	8.8	9.8	11.2	15.4	0.2	0.2	0.2	0.3	0.3	12.82	17.15	22.06	25.22	35.48	13.23	3.24	4	2.3	64	30.12	79	286.5
2076	11/17/2014	10.61	6.7	9.2	3.9	6.2	1.76	40.8	46.6	38.5	40.7	56.2	8.7	9.2	9.9	10.9	15.1	0.2	0.2	0.2	0.3	0.3	29.01	35.05	26.74	41.24	46.18	13.17	3.24	116	2.3	100	29.74	95	25.48
2076	11/18/2014	11.54	-6.7	6.7	-6.7	0.7	0.93	34.9	36.5	38.6	40.7	56.2	6.6	8.1	9.3	10.7	14.9	0.2	0.2	0.2	0.3	0.3	23.42	24.93	26.83	41.83	46.25	13.28	3.24	287	3	93	30.15	94	132.7
2076	11/19/2014	11.54	-9	0.7	-9	-4.6	0	33.1	33	37.8	40.7	56.4	4.9	6.5	7.9	10.1	14.6	0.2	0.2	0.2	0.3	0.3	21.93	21.81	26.14	42.12	46.48	13.33	3.24	276	2.3	99	30.28	82	302.3
2076	11/20/2014	11.54	6.5	10.9	-9.6	1.7	0	32.4	32	36.8	40.7	56.4	6	6.8	7.7	9.4	14.4	0.2	0.2	0.2	0.3	0.3	21.3	20.97	25.19	42.31	46.43	13.24	3.24	208	2.8	46	30.1	79	255.5
2076	11/21/2014	11.54	2	12.6	-1.7	5.1	0	31.6	31.3	36.1	40.7	56.3	6.2	7.2	8.1	9.3	14.1	0.2	0.2	0.2	0.3	0.3	20.64	20.37	24.56	42.5	46.37	13.16	3.24	277	1.6	78	30.22	79	284.5
2076	11/22/2014	11.54	7.1	15.5	1.2	7.3	0	30.7	30.7	35.6	40.7	56.2	7.4	8	8.6	9.4	13.8	0.2	0.2	0.2	0.3	0.3	19.91	19.87	24.08	42.8	46.16	13.1	3.24	345	2.1	69	30.27	81	275.4
2076	11/23/2014	11.54	13.4	17.3	2.1	11	0	30.3	30.4	35.2	40.5	56.3	8.7	9	9.3	9.5	13.6	0.2	0.2	0.2	0.3	0.3	19.57	19.63	23.77	37.6	46.28	13.06	3.24	153	3.9	51	29.99	83	247.3
2076	11/24/2014	11.99	16.4	16.8	11.7	14	0.45	36.3	36.8	37.9	40.7	56.4	10.5	10.5	10.4	9.9	13.5	0.2	0.2	0.2	0.3	0.3	24.71	25.22	26.24	41.52	46.52	13.04	3.24	136	6.2	86	29.52	97	24.89
2076	11/25/2014	11.99	2.2	16.4	2.2	13	0	34.1	33.2	38.1	40.7	56.3	9.5	10.3	10.9	10.5	13.4	0.2	0.2	0.2	0.3	0.3	22.78	21.96	26.37	42.3	46.35	13.04	3.24	238	3.8	94	29.99	89	220.1
2076	11/26/2014	11.99	1.5	12.1	-2.2	5.3	0	33.8	31.8	37	40.7	56.4	8.7	9.4	10.1	10.5	13.4	0.2	0.2	0.2	0.3	0.3	22.46	20.78	25.35	42.67	46.5	13.12	3.24	293	1.6	77	30.03	84	259.8
2076	11/27/2014	12.03	3.8	10.8	-3.7	4.2	0.04	32.9	31	36.1	40.8	56.4	8.1	8.9	9.6	10.2	13.4	0.2	0.2	0.2	0.3	0.3	21.76	20.15	24.59	43.05	46.5	13.14	3.24	236	2.2	82	30.04	83	240.1
2076	11/28/2014	12.03	-3	6.3	-3	2.8	0	32.6	30.5	35.4	40.4	56.2	7.1	8.2	9.1	10	13.3	0.2	0.2	0.2	0.3	0.3	21.47	19.74	23.87	36.16	46.22	13.22	3.24	289	2.5	88	30.36	96	101.5
2076	11/29/2014	12.03	4.1	8.8	-6.2	0.8	0	31.7	30.1	35.1	40	56.4	6.2	7.3	8.4	9.6	13.2	0.2	0.2	0.2	0.3	0.3	20.74	19.43	23.62	33.03	46.48	13.23	3.24	224	1.7	52	30.09	82	264.9
2076	11/30/2014	12.03	14.5	14.8	-0.6	9.2	0	31.2	29.8	34.8	39.4	56.4	8.2	8.4	8.9	9.3	13.1	0.2	0.2	0.2	0.3	0.3	20.32	19.12	23.36	30.65	46.45	13.11	3.24	166	3.9	79	30.01	88	98.9
2076	12/1/2014	12.03	15.7	21.6	13.9	16.5	0	30.9	29.6	34.7	38.9	56.2	10.3	10.4	10.4	9.8	13	0.2	0.2	0.2	0.3	0.3	20.03	18.99	23.3	29.15	46.27	12.97	3.24	162	4.5	81	30.18	88	151.2
2076	12/2/2014	12.48	6.5	19.9	5.9	12.8	0.45	37.2	34.8	37.8	40.7	56.2	10.5	10.9	11.2	10.4	12.9	0.2	0.2	0.2	0.3	0.3	25.52	23.36	26.1	41.21	46.25	12.98	3.24	142	2.6	100	30.24	93	100.1
2076	12/3/2014	12.7	9.4	10.8	6.4	8.9	0.22	36.4	34	38.1	40.7	56.2	10.4	10.7	11.1	10.6	12.9	0.2	0.2	0.2	0.3	0.3	24.79	22.68	26.37	41.9	46.26	13.07	3.24	181	1.3	100	30.15	99	49.1
2076	12/4/2014	12.71	7.3	14.3	7.3	10.2	0.01	35.3	32.7	38	40.7	56.2	10.4	10.9	11.3	10.8	13	0.2	0.2	0.2	0.3	0.3	23.85	21.58	26.27	42.51	46.27	13.05	3.24	333	1.1	100	30.19	92	147.1
2076	12/5/2014	12.71	11.5	20.8	6.3	12.2	0	34.6	31.8	37	40.8	56.2	11	11.3	11.6	11	13	0.2	0.2	0.2	0.3	0.3	23.23	20.82	25.41	43.04	46.28	13	3.24	293	1.1	100	30.14	87	185.5
2076	12/6/2014	13.19	16.1	19.7	10.7	15.4	0.48	40	38.4	38.3	40.8	56.3	12.5	12.3	12.3	11.2	13.1	0.2	0.2	0.2	0.3	0.3	28.18	26.67	26.58	43.57	46.29	12.96	3.24	160	3	97	30.02	94	93.6
2076	12/7/2014	13.59	5.8	16.8	5.8	12.2	0.4	38.2	38.4	38.6	40.8	56.3	11.4	12	12.4	11.7	13.1	0.2	0.2	0.2	0.3	0.3	26.47	26.68	26.85	44.17	46.3	13.06	3.24	355	3.6	84	30.32	99	75.6
2076	12/8/2014	13.59	3.8	10.1	3.5	5.9	0	36.1	33.6	38.6	40.8	56.3	9.9	10.8	11.5	11.6	13.2	0.2	0.2	0.2	0.3	0.3	24.57	22.35	26.91	44.39	46.32	13.14	3.24	8	3.2	98	30.2	92	200
2076	12/9/2014	13.59	5.2	11.9	3.3	6.4	0	35.1	32.2	37.4	40.8	56.4	9.4	10.2	11	11.3	13.3	0.2	0.2	0.2	0.3	0.3	23.66	21.11	25.7	44.34	46.48	13.13	3.24	221	2	84	30.11	91	175.5
2076	12/10/2014	13.59	3.5	11.4	-0.3	4.4	0	34.5	31.3	36.3	40.8	56.4	8.6	9.4	10.3	10.9	13.3	0.2	0.2	0.2	0.3	0.3	23.11	20.39	24.72	44.15	46.49	13.19	3.24	329	1.9	77	30.17	91	149.8
2076	12/11/2014	13.59	-2	6.4	-2	3.3	0	33.8	30.8	35.8	40.5	56.2	7.7	8.8	9.8	10.6	13.2	0.2	0.2	0.2	0.3	0.3	22.53	19.95	24.24	37.68	46.21	13.22	3.24	330	1.8	99	30.1	96	90
2076	12/12/2014	13.59	-4.3	6.6	-4.9	-0.2	0	33.2	30.2	35.2	40	56.4	6.2	7.5	8.7	10.1	13.2	0.2	0.2	0.2	0.3	0.3	22.02	19.49	23.71	33.44	46.47	13.25	3.24	297	1.3	100	30.22	82	247.3
2076	12/13/2014	13.59	-2.8	11.1	-6.4	0.9	0	32.5	29.7	34.9	39.4	56.4	5.8	7	8	9.5	13	0.2	0.2	0.2	0.3	0.3	21.38	19.09	23.47	30.72	46.44	13.22	3.24	305	1.2	98	30.23	78	248.4
2076	12/14/2014	13.59	4.7	7.4	-4.7	2.2	0	32.4	29.2	34.6	38.9	56.1	6.6	7.2	7.9	9	12.9	0.2	0.2	0.2	0.3	0.3	21.25	18.64	23.16	29.25	46.13	13.21	3.24	310	0.9	88	30.11	88	73.8
2076	12/15/2014	13.59	-0.1	10.8	-0.6	5.6	0	31.9	28.7	34.5	38.7	56.2	6.7	7.6	8.4	9	12.7	0.2	0.2	0.2	0.3	0.3	20.85	18.31	23.07	28.59	46.21	13.18	3.24	355	1.4	100	29.99	89	96.9
2076	12/16/2014	14.49	13.5	13.5	-1	6.4	0.9	45.4	44.4	38.1	40.7	56.2	8.6	8.7	8.8	9	12.5	0.2	0.2	0.2	0.3	0.3	33.77	32.71	26.44	42.16	46.18	13.11	3.24	127	2.6	92	29.8	90	118.5
2076	12/17/2014	14.5	4.9	13.5	4.9	8.3	0.01	36.5	34.6	38.2	40.8	56.2	8.2	8.8	9.2	9.3	12.4	0.2	0.2	0.2	0.3	0.3	24.95	23.16	26.46	43	46.15	13.14	3.24	266	2.7	87	30.16	98	91.6
2076	12/18/2014	14.5	1.6	6	0.3	3.8	0	35.5	32.8	38.1	40.8	56.1	7.2	8.1	8.9	9.3	12.3	0.2	0.2	0.2	0.3	0.3	23.97	21.62	26.4	43.53	46.14	13.21	3.24	325	1.5	90	30.13	98	91.5
2076	12/19/2014	14.51	-0.2	7	-0.2	3.6	0.01	35	31.9	36.9	40.8	56.1	7.2	8	8.7	9.2	12.3	0.2	0.2	0.2	0.3	0.3	23.6	20.85	25.32	43.9	46.13	13.21	3.24	2	1.3	100	30.12	96	87.9
2076	12/20/2014	14.51	2.6	5.3	-0.7	2.8	0	34.5	31.2	36.2	40.8	56.2	7	7.7	8.4	9	12.2	0.2	0.2	0.2	0.3	0.3	23.09	20.29	24.64	44.09	46.26	13.21	3.24	12	1.7	85	30.08	98	75
2076	12/21/2014	14.52	-1.3	10.9	-1.6	3.5	0.01	33.8	30.9	35.5	40.3	56	6.2	7.2	8.1	8.9	12.1	0.2	0.2	0.2	0.3	0.3	22.51	20.02	24.04	35.44	45.98	13.18	3.24	324	1.7	97	30.15	83	243.7
2076	12/22/2014	14.52	9	10.9	-4	4.5	0	33.4	30.4	35.3	39.8	55.9	7.2	7.6	8	8.6	12	0.2	0.2	0.2	0.3	0.3	22.12	19.64	23.8	32.38	45.81	13.15	3.24	100	1.7	92	29.92	84	173.6
2076	12/23/2014	14.66	10.6	10.7	8.7	9.6	0.14	36.6	30.8	35.1	39.6	55.9	8.4	8.6	8.9	8.8	11.9	0.2	0.2	0.2	0.3	0.3	24.95	19.94	23.65	31.45	45.79	13.09	3.24	128	3.9	99	29.68	97	33.23
2076	12/24/2014	17.63	12.5	12.9	10.4	11.8	2.97	47	44.8	38.2	40.7	56.1	9.9	10	10	9.2	-99.9	0.2	0.2	0.2	0.3	-99.9	35.47	33.08	26.54	42.77	-99.9	12.87	3.24	123	3.3	98	29.58	100	13.15
2076	12/25/2014	17.82	4.9	12.8	4.9	9.1	0.19	39.3	38.8	38.5	40.8	56.1	9	9.7	10.1	9.6	11.8	0.2	0.2	0.2	0.3	0.3	27.51	27.05	26.75	43.36	46.05	13.09	3.24	235	2.8	86	29.89	100	37.75
2076	12/26/2014	17.82	0.1	9.6	0.1	4.5	0	36.9	34.4	38.6	40.8	56.1	7.6	8.6	9.4	9.6	11.8	0.2	0.2	0.2	0.3	0.3	25.27	22.98	26.87	43.75	46.04	13.18	3.24	245	1.8	100	30.13	92	197.4
2076	12/27/2014	17.82	3.9	9.6	-2.5	3.7	0	36.3	32.8	37.4	40.8	56.2	7.4	8.1	8.7	9.2	11.9	0.2	0.2	0.2	0.3	0.3	24.76	21.64	25.78	43.91	46.2	13.19	3.24	277	1.3	100	30.13	93	104.6
2076	12/28/2014	18.03	11.3	11.9	3.2	9	0.21	40.1	33.9	37.4	40.8	56.2	8.7	8.9	9.2	9.1	11.8	0.2	0.2	0.2	0.3	0.3	28.36	22.6	25.78	43.99	46.2	13.11	3.24	160	2.1	99	29.99	98	41.05
2076	12/29/2014	18.71	4.6	11.3	4.6	7.8	0.68	47	43.8	38.8	40.8	56.1	8.4	9.1	9.5	9.3	11.8	0.2	0.2	0.2	0.3	0.3	35.46	32.03	27.04	44.55	46.04	13.11	3.24	353	1.2	100	30.04	100	42.59
2076	12/30/2014	18.86	2.9	5.3	2.9	4.1	0.15	39.3	38	38.8	40.8	56.2	7.9	8.6	9.1	9.3	11.8	0.2	0.2	0.2	0.3	0.3	27.57	26.33	27.03	44.68	46.18	13.19	3.24	6	1.7	100	30.15	100	54.27
2076	12/31/2014	18.87	-0.4	6.4	-0.4	2.4	0.01	37	33.7	38.6	40.8	56.2	6.6	7.7	8.5	9.1	11.8	0.2	0.2	0.2	0.3	0.3	25.4	22.38	26.83	44.74	46.18	13.23	3.24	7	2.7	68	30.4	91	206.3
