# Supplementary material for: Using solar radiation data in soil moisture diagnostic equation for estimating root-zone soil moisture
Source: PeerJ. 2022 Dec 12;10:e14561. doi: 10.7717/peerj.14561 (PMC9753742; doi:10.7717/peerj.14561)
Supplement: Supplemental Information 1 — These data were applied in simulation using the soil moisture diagnostic equation. [file peerj-10-14561-s001.zip › code_data/code_data/TN2076/TN2018.csv]

2076	1/1/2018	7.02	-10.4	-2.4	-10.4	-6.3	0	42.5	41.5	35.2	38.1	48.1	2.2	3.9	5.3	7	11.6	0.2	0.2	0.2	0.4	0.3	30.66	29.69	23.71	27.36	36.63	12.57	2.92	1	2.9	69	95	168.6
2076	1/2/2018	7.02	-12	-5.5	-12.9	-10	0	41.6	41.2	35	37.8	46	1.2	2.8	4.2	6.4	11.4	0.2	0.2	0.2	0.4	0.3	29.83	29.38	23.57	26.96	34.37	12.53	2.77	5	2.7	66	92	205.9
2076	1/3/2018	7.02	-8.4	-2.1	-15.4	-9	0	40.1	40.9	34.8	37.6	44.7	0.8	2.2	3.6	5.7	11.2	0.1	0.2	0.2	0.4	0.4	28.33	29.14	23.35	26.6	33.02	12.58	2.79	340	1.5	69	90	228.2
2076	1/4/2018	7.02	-5.4	2	-8.8	-4.2	0	40.4	40.7	34.7	37.6	44.3	0.9	2.1	3.3	5.3	10.9	0.1	0.2	0.2	0.4	0.4	28.64	28.92	23.31	26.57	32.59	12.6	2.82	259	1.5	66	94	190.8
2076	1/5/2018	7.02	-10.4	-3.9	-11	-7.5	0	39.4	40.5	34.5	37.5	43.3	0.6	1.9	3.1	5	10.7	0.1	0.2	0.2	0.4	0.4	27.67	28.66	23.14	26.45	31.48	12.57	2.72	311	1.7	79	90	226.1
2076	1/6/2018	7.02	-8.6	1.9	-10.4	-5.3	0	38.3	40.2	34.4	37.5	42.8	0.6	1.7	2.9	4.7	10.4	0.1	0.2	0.2	0.4	0.4	26.61	28.44	23.05	26.32	31.04	12.61	2.79	277	1.2	68	92	221.7
2076	1/7/2018	7.02	-8.4	0.9	-11	-5.5	0	37.6	40.1	34.3	37.4	42.6	0.5	1.6	2.8	4.5	10.2	0.1	0.2	0.2	0.4	0.4	25.94	28.3	22.91	26.17	30.82	12.6	2.78	341	1.6	60	91	220.5
2076	1/8/2018	7.02	3.9	6.3	-10.2	-0.6	0	37.9	39.9	34.1	37.3	42.7	0.6	1.6	2.7	4.3	9.9	0.1	0.2	0.2	0.4	0.4	26.16	28.13	22.78	26.13	30.93	12.66	2.99	142	4.2	38	98	154.6
2076	1/9/2018	7.49	4.8	5.5	0.3	3.8	0.47	46.8	43.7	37.3	37.5	42.6	2.9	3.3	3.6	4.3	9.7	0.2	0.2	0.2	0.4	0.4	35.2	31.9	25.67	26.47	30.76	12.5	2.99	131	2.8	100	100	28.3
2076	1/10/2018	7.49	7.6	12.5	4.6	8.2	0	44.9	43.7	37.4	40.6	47.7	4.9	5.2	5.2	4.8	9.5	0.2	0.2	0.2	0.3	0.4	33.15	31.98	25.7	38.53	36.24	12.66	3.04	64	1	100	100	91.7
2076	1/11/2018	7.49	15.5	17	4	12.3	0	45	43.5	37.3	40.6	48.1	7.3	7.1	6.6	5.5	9.4	0.2	0.2	0.2	0.3	0.3	33.27	31.69	25.61	38.87	36.63	12.63	3.07	140	3.4	84	100	64.68
2076	1/12/2018	7.52	15.8	18.9	14.2	16.4	0.03	45.1	43.5	37.3	40.6	48.5	9.4	9.1	8.4	6.5	9.4	0.2	0.2	0.2	0.3	0.3	33.44	31.74	25.6	38.92	37.08	12.71	3.07	133	5.2	99	100	101.8
2076	1/13/2018	7.62	-4.8	16.1	-5.6	2.8	0.1	45.5	43.8	37.5	40.6	48.8	5.2	6.6	7.6	7.3	9.5	0.2	0.2	0.2	0.3	0.3	33.86	32.07	25.84	39.34	37.41	12.47	2.97	267	4.3	90	99	46.18
2076	1/14/2018	7.62	-8.7	-3.1	-8.7	-5.3	0	44	43.2	36.7	40.3	49.1	3.1	4.7	5.9	6.8	9.7	0.2	0.2	0.2	0.3	0.3	32.21	31.43	25.06	35.21	37.74	12.55	2.81	351	2.9	83	98	126.8
2076	1/15/2018	7.62	-5.1	1.6	-10.2	-5.2	0	43.8	42.9	36.2	39.8	49.3	2.6	3.8	4.9	6.1	9.8	0.2	0.2	0.2	0.4	0.3	32.06	31.16	24.63	32.56	37.95	12.6	2.86	346	1.5	86	94	223
2076	1/16/2018	7.62	-0.3	9	-5.1	1.2	0	43.9	42.9	36.1	39.4	47.4	3.1	4.2	5	5.7	9.7	0.2	0.2	0.2	0.4	0.3	32.18	31.1	24.53	30.96	35.85	12.6	2.91	202	2.1	84	96	232.3
2076	1/17/2018	7.62	-14.6	0.3	-14.6	-7.4	0	43.8	42.6	35.8	38.8	46.1	2.2	3.4	4.5	5.6	9.7	0.2	0.2	0.2	0.4	0.4	32.09	30.81	24.27	29.18	34.49	12.32	2.71	342	1.7	84	98	68.04
2076	1/18/2018	7.71	-13.9	-5.5	-15.4	-11.2	0.09	43	42.1	35.5	38.4	44.6	1.6	2.8	3.8	5.2	9.5	0.2	0.2	0.2	0.4	0.4	31.26	30.25	24.02	28.21	32.84	12.57	2.71	326	1.7	98	93	237.3
2076	1/19/2018	7.71	-9.3	2.4	-15.7	-7.3	0	43.1	41.6	35.3	38.1	44.2	1.2	2.3	3.3	4.8	9.4	0.2	0.2	0.2	0.4	0.4	31.33	29.81	23.79	27.65	32.41	12.46	2.81	252	1.1	96	90	245.7
2076	1/20/2018	7.71	6.2	8.6	-12.1	-0.3	0	43.8	41.4	35.1	38	44.2	1.8	2.4	3.1	4.4	9.3	0.2	0.2	0.2	0.4	0.4	32.06	29.57	23.64	27.39	32.42	12.57	3.04	206	1.6	48	92	252.2
2076	1/21/2018	7.71	10.9	17.1	5.3	10.3	0	43.9	41.8	35.3	37.9	43.5	4.4	4.7	4.8	4.7	9.1	0.2	0.2	0.2	0.4	0.4	32.15	29.96	23.85	27.16	31.72	12.64	3.05	158	2	64	96	188.3
2076	1/22/2018	7.71	14	19	5	12.5	0	44.1	41.7	35.4	38	43.4	6.1	6.2	6.2	5.2	9	0.2	0.2	0.2	0.4	0.4	32.37	29.94	23.94	27.31	31.65	12.65	3.06	171	2.1	63	98	150.9
2076	1/23/2018	8.18	9.2	16.7	9.2	13.7	0.47	45.9	44	37.9	40.6	47.8	7.3	7.6	7.4	6	8.9	0.2	0.2	0.2	0.3	0.3	34.26	32.28	26.23	38.99	36.33	12.49	3.05	161	4.3	52	100	61.66
2076	1/24/2018	8.18	2.7	9.2	2.4	5.6	0	45	43.6	37.6	40.6	48.4	5.8	6.5	6.9	6.4	9	0.2	0.2	0.2	0.3	0.3	33.3	31.87	25.97	39.37	36.98	12.57	3.02	265	2.7	78	98	128
2076	1/25/2018	8.18	-3.2	10.6	-3.7	3	0	45.2	43.2	37.1	40.6	48.5	4.3	5.6	6.5	6.4	9.1	0.2	0.2	0.2	0.3	0.3	33.56	31.43	25.43	39.44	37.07	12.59	2.99	272	2	97	93	262.3
2076	1/26/2018	8.18	-2	13.4	-6	2.4	0	44.6	42.9	36.3	40	48.7	4.2	5.4	6.1	6.1	9.2	0.2	0.2	0.2	0.4	0.3	32.86	31.06	24.77	33.28	37.38	12.61	3	262	1.3	96	92	262
2076	1/27/2018	8.18	10.3	15	-3.3	6.5	0	43.6	42.6	36	39.3	47.3	5.6	6	6.4	6.1	9.2	0.2	0.2	0.2	0.4	0.3	31.88	30.83	24.41	30.46	35.82	12.66	3.05	158	3.6	43	96	252.3
2076	1/28/2018	8.35	11.4	14.4	9.7	11.9	0.17	47.3	42.4	35.9	38.9	47.1	7.4	7.4	7.4	6.4	9.2	0.2	0.2	0.2	0.4	0.3	35.81	30.64	24.33	29.27	35.6	12.47	3.06	143	3.4	100	100	41.26
2076	1/29/2018	9.02	2.4	11.7	2.3	9.2	0.67	48	44.7	38.1	40.6	49.8	6.7	7.6	8.1	7	9.3	0.2	0.2	0.2	0.3	0.3	36.52	32.94	26.42	39.53	38.53	12.41	3.02	332	1.2	91	100	45.45
2076	1/30/2018	9.02	-0.2	12.8	-1.6	4.6	0	45.4	44.7	38.2	40.6	50.3	5.8	6.8	7.4	7	9.3	0.2	0.2	0.2	0.3	0.3	33.68	32.95	26.52	39.61	39.17	12.6	3.02	308	2.3	69	93	260.1
2076	1/31/2018	9.02	-4.6	4.7	-4.7	-0.3	0	44.7	43.7	37.4	40.6	50.6	4.2	5.7	6.7	6.8	9.4	0.2	0.2	0.2	0.3	0.3	32.99	31.92	25.71	39.79	39.45	12.57	2.98	339	2.1	93	94	254.9
2076	2/1/2018	9.02	7.8	13.1	-5.2	4.7	0	44.4	43.2	36.7	40.4	50.8	5.2	6	6.6	6.5	9.4	0.2	0.2	0.2	0.3	0.3	32.71	31.45	25.05	36.21	39.78	12.64	3.04	161	3.6	52	95	278.7
2076	2/2/2018	9.41	-0.7	13.2	-0.7	8	0.39	47.6	44.8	38.1	40.6	51.4	6.1	6.8	7.2	6.7	9.4	0.2	0.2	0.2	0.3	0.3	36.11	33.08	26.42	39.54	40.4	12.45	3.02	186	2.9	94	100	39.67
2076	2/3/2018	9.41	-4.1	1.2	-6.9	-3.4	0	45.1	44.2	38.2	40.6	51.6	3.4	4.8	6	6.5	9.4	0.2	0.2	0.2	0.3	0.3	33.43	32.49	26.52	40.02	40.66	12.55	2.99	337	2.1	68	92	280.4
2076	2/4/2018	9.45	5.9	10.7	-5.3	3.1	0.04	45.2	43.8	37.3	40.6	51.8	5.3	5.8	6.2	6.2	9.4	0.2	0.2	0.2	0.3	0.3	33.53	32.05	25.63	39.98	40.88	12.62	3.05	124	3.7	69	97	232.7
2076	2/5/2018	10.06	1.1	9.8	1.1	5.8	0.61	48.2	45.3	38.5	40.7	54	5.6	6.3	6.7	6.3	9.4	0.2	0.2	0.2	0.3	0.3	36.81	33.66	26.77	40.78	43.56	12.55	3.03	259	2.5	90	99	84.9
2076	2/6/2018	10.06	1.2	4.9	-5	-0.9	0	45.5	45.4	38.5	40.7	54.2	4.3	5.3	6.1	6.3	9.3	0.2	0.2	0.2	0.3	0.3	33.82	33.73	26.77	40.98	43.7	12.58	3.02	2	2.4	92	95	255.5
2076	2/7/2018	10.25	6.2	8	1.2	5.4	0.19	47.3	44.9	37.4	40.7	54.2	5.9	6.3	6.6	6.3	9.3	0.2	0.2	0.2	0.3	0.3	35.82	33.18	25.73	40.97	43.79	12.44	3.05	30	1.4	100	100	50.18
2076	2/8/2018	11.76	-1.7	10.2	-1.7	3.8	1.51	47.6	45.5	38.6	40.7	53.9	4.9	6	6.8	6.6	9.2	0.2	0.2	0.2	0.3	0.3	36.06	33.87	26.87	41.46	43.33	12.38	3.01	347	2.1	90	100	44.76
2076	2/9/2018	11.76	-2.5	10.3	-3.7	1.3	0	45.4	45.1	38.1	40.7	54.1	4.3	5.6	6.5	6.4	9.2	0.2	0.2	0.2	0.3	0.3	33.67	33.41	26.39	41.85	43.68	12.61	3	346	2	100	92	295.1
2076	2/10/2018	11.8	11.6	17.7	-3.6	7.7	0.04	45.3	44.1	37.2	40.7	54	7.1	7.1	7.1	6.3	9.2	0.2	0.2	0.2	0.3	0.3	33.64	32.37	25.58	41.84	43.52	12.66	3.07	202	2.5	100	95	291.3
2076	2/11/2018	14.19	14.2	15.2	11.6	13.3	2.39	50.5	45.7	38.8	40.7	54.7	9.7	9.3	9.6	7.1	9.2	0.1	0.2	0.2	0.3	0.3	39.36	34.04	27.09	42.32	44.39	12.5	3.08	144	2.5	100	100	17.62
2076	2/12/2018	14.46	2.5	17.3	2.5	12	0.27	47.8	46.1	39	40.7	54.7	9.2	9.9	9.9	8	9.2	0.1	0.2	0.2	0.3	0.3	36.3	34.49	27.27	42.54	44.4	12.46	3.04	194	2.7	100	100	65.59
2076	2/13/2018	14.46	2.5	2.9	-0.5	1.5	0	45.4	45	38.6	40.7	54.6	6.8	7.7	8.4	8	9.4	0.2	0.2	0.2	0.3	0.3	33.75	33.25	26.87	42.71	44.28	12.45	3.03	15	3	96	100	72.4
2076	2/14/2018	14.46	12.6	14.9	2.4	8.8	0	45.5	44.2	37.3	40.7	54.9	9.4	9.3	9.2	7.9	9.5	0.2	0.2	0.2	0.3	0.3	33.87	32.47	25.61	42.91	44.56	12.64	3.07	116	1.8	100	99	148.6
2076	2/15/2018	15.15	16.3	16.3	11	13.3	0.69	50.7	45.8	38.9	40.7	55.1	11	10.5	10.3	8.4	9.6	0.1	0.2	0.2	0.3	0.3	39.6	34.15	27.19	42.46	44.83	12.49	3.08	149	3.3	100	100	41.42
2076	2/16/2018	15.15	19.1	22.9	16.3	19.3	0	46.8	46.2	39.2	40.7	55	12.9	12.7	12	9.2	9.7	0.2	0.2	0.2	0.3	0.3	35.23	34.57	27.41	42.75	44.7	12.65	3.08	172	4.2	86	99	163
2076	2/17/2018	15.2	5.7	19.3	5.7	12.5	0.05	45.8	44.9	38.7	40.8	54.9	10.5	11.2	11.6	9.9	9.9	0.2	0.2	0.2	0.3	0.3	34.2	33.18	26.96	42.94	44.58	12.51	3.04	54	2.9	92	100	31.33
2076	2/18/2018	15.54	7.1	11.4	5.5	7.2	0.34	47.5	46	39.1	40.8	55.3	9.6	10.2	10.7	9.7	10.2	0.2	0.2	0.2	0.3	0.3	36.04	34.32	27.37	43.37	45.04	12.46	3.05	58	1.7	95	100	21.63
2076	2/19/2018	15.59	13.4	16.6	1.7	9.7	0.05	46.3	45.7	39.2	40.8	55.3	11	11.1	11	9.6	10.4	0.2	0.2	0.2	0.3	0.3	34.68	34	27.41	43.44	45.08	12.68	3.07	93	2.8	100	96	307.3
2076	2/20/2018	15.59	18.6	22.9	11.7	17.7	0	46	44.4	37.9	40.8	55.4	12.5	12.5	12.2	9.9	10.5	0.2	0.2	0.2	0.3	0.3	34.37	32.64	26.22	43.58	45.21	12.7	3.08	157	3.6	76	99	201.3
2076	2/21/2018	15.59	20.6	24.7	15.3	20.6	0	45.9	43.7	37.3	40.5	55.3	14.3	13.9	13.3	10.5	10.6	0.2	0.2	0.2	0.3	0.3	34.3	31.97	25.69	36.73	45.12	12.71	3.08	149	4.7	85	99	223
2076	2/22/2018	15.73	12.6	25.6	12.6	19.2	0.14	47.8	43.9	37	39.8	55.4	14.5	14.7	14.3	11.4	10.8	0.1	0.3	0.2	0.3	0.3	36.31	32.16	25.35	31.96	45.27	12.7	3.06	139	3.9	100	98	195.1
2076	2/23/2018	17.37	15.5	22.3	11.9	16.9	1.64	48.3	46.1	39.7	40.7	55.8	14.4	14.9	14.7	12	11.1	0.1	0.2	0.2	0.3	0.3	36.94	34.47	27.94	42.43	45.7	12.7	3.06	211	2.2	100	99	126.8
2076	2/24/2018	17.37	16.2	24.7	15.5	19.8	0	48.4	45.2	39.2	40.8	55.8	15.2	15.4	15	12.3	11.3	0.1	0.2	0.2	0.3	0.3	37.04	33.48	27.48	42.88	45.75	12.71	3.06	158	2.3	92	97	235.2
2076	2/25/2018	17.93	20.5	23.5	15.2	19.5	0.56	50.3	46.4	39.8	40.8	56.1	16.2	16.1	15.6	12.8	11.6	0.1	0.2	0.2	0.3	0.3	39.13	34.83	27.99	43.61	46.08	12.73	3.07	161	4.7	83	100	167
2076	2/26/2018	18.87	11.2	20.5	10.4	11.8	0.94	50.9	46.7	40.3	40.8	56	13.5	14.4	14.5	13	11.9	0.1	0.2	0.2	0.3	0.3	39.8	35.14	28.52	44.06	45.97	12.64	3.04	217	1.7	100	100	64.74
2076	2/27/2018	19.03	3	17.2	2.8	10.8	0.16	49.5	45.8	40.5	40.8	56.3	11.7	13.6	14.1	12.8	12.2	0.1	0.2	0.2	0.3	0.3	38.2	34.11	28.66	44.02	46.3	12.68	3	344	2	100	94	326.2
2076	2/28/2018	19.05	12.7	18.5	0.3	10.4	0.02	49.7	44.3	38.3	40.8	56.3	12.7	13.5	13.6	12.3	12.4	0.1	0.2	0.2	0.3	0.3	38.46	32.53	26.58	43.95	46.33	12.72	3.04	176	2.4	86	96	349.2
2076	3/1/2018	19.77	13.8	15.5	10.2	12.8	0.72	55.3	46.4	39.8	40.8	56.5	13.2	13.6	13.6	12.2	12.5	0.1	0.2	0.2	0.3	0.3	45.04	34.81	28.02	44.51	46.59	12.62	3.05	102	2.1	100	100	28.02
2076	3/2/2018	21.87	7.7	15.2	7.7	12.9	2.1	51.8	46.6	40.3	40.9	56.7	11.9	13.5	13.6	12.3	12.5	0.1	0.2	0.2	0.3	0.3	40.9	35.02	28.46	45.11	46.87	12.68	3.02	285	2.4	77	100	84.5
2076	3/3/2018	22.19	2.8	13.1	2.6	7.3	0.32	49.6	44.8	39.3	40.9	56.7	9.8	11.7	12.6	12	12.6	0	0.2	0.2	0.3	0.3	38.39	33.09	27.58	45.06	46.89	12.68	2.99	339	2.6	76	94	376.4
2076	3/4/2018	22.19	6.8	15.2	1.4	8	0	49	43.7	37.3	40.6	56.7	9.4	11	11.9	11.5	12.6	0	0.2	0.2	0.3	0.3	37.69	31.98	25.68	38.74	46.9	12.7	3.01	348	2.5	44	93	384.1
2076	3/5/2018	22.19	5.1	18.7	-0.9	9.4	0	48.9	43.4	36.9	40	56.5	10.2	11.4	11.9	11.2	12.6	0	0.2	0.2	0.3	0.3	37.61	31.62	25.28	33.2	46.61	12.7	3.01	337	1.8	82	93	378.1
2076	3/6/2018	22.31	13.8	13.8	5.1	10	0.12	51	43.4	36.6	39.5	56.6	11.2	11.6	11.8	11.1	12.5	0	0.2	0.2	0.3	0.3	39.94	31.64	24.95	31.09	46.76	12.72	3.05	120	2.2	74	100	91.1
2076	3/7/2018	22.57	7.3	17.9	7.3	12.9	0.26	50.7	45.1	38.4	40.5	56.6	10.7	12	12.5	11.3	12.5	0	0.2	0.2	0.3	0.3	39.66	33.45	26.68	37.02	46.71	12.72	3.02	287	3.3	40	93	392.6
2076	3/8/2018	22.57	-1.9	7.3	-1.9	3.7	0	49.8	44.1	37.1	39.9	56.7	7.9	9.7	10.8	11	12.5	0	0.2	0.2	0.3	0.3	38.61	32.32	25.47	32.67	46.87	12.68	2.97	285	3.1	88	100	146.9
2076	3/9/2018	22.57	-3.3	7.2	-3.3	1.7	0	48.6	43.4	36.8	39.2	56.7	6.8	8.8	10.1	10.4	12.4	0	0.2	0.2	0.4	0.3	37.17	31.66	25.17	30.04	46.86	12.68	2.96	280	2.5	97	94	374.9
2076	3/10/2018	22.57	9.3	16.1	-5.4	6.2	0	48.3	43.1	36.4	38.8	56.7	8.3	9.4	10.1	9.9	12.3	0	0.2	0.2	0.4	0.3	36.92	31.31	24.85	28.93	46.84	12.72	3.02	172	2.4	49	95	353.5
2076	3/11/2018	22.63	11.7	15	8.8	11.5	0.06	49	43	36.2	38.5	56.5	10.8	11	11	10	12.2	0	0.2	0.2	0.4	0.3	37.63	31.25	24.68	28.25	46.53	12.73	3.04	141	2.5	100	99	190.2
2076	3/12/2018	22.96	2.3	15.2	2.3	11.4	0.33	51.3	45.1	38.5	38.6	56.5	10.3	11.2	11.6	10.4	12.1	0.1	0.2	0.2	0.4	0.3	40.31	33.44	26.76	28.48	46.63	12.67	3.01	198	2.3	100	100	88.1
2076	3/13/2018	22.97	0.9	10.2	0.9	4.7	0.01	49.4	45.1	38.2	38.9	56.7	8.9	10.2	10.9	10.4	12	0.1	0.2	0.2	0.4	0.3	38.07	33.44	26.46	29.05	46.78	12.71	3	315	3.4	78	96	346.4
2076	3/14/2018	22.97	1.3	11.8	-2.4	4.8	0	48.5	44	37.2	38.7	56.7	8.1	9.6	10.5	10.1	12	0.1	0.2	0.2	0.4	0.3	37.06	32.25	25.58	28.7	46.78	12.7	2.98	281	2.5	77	93	411.3
2076	3/15/2018	22.97	-2.3	9.8	-2.7	3.2	0	47.2	43.6	36.8	38.4	56.6	7	8.7	9.9	9.8	12	0.1	0.2	0.2	0.4	0.3	35.7	31.78	25.14	28.03	46.77	12.69	2.96	292	1.9	84	92	422.1
2076	3/16/2018	22.97	10.8	19.8	-2.7	9.4	0	47	43.1	36.5	38.3	56.6	8.8	9.7	10.3	9.6	11.9	0.1	0.2	0.2	0.4	0.3	35.43	31.29	24.89	27.81	46.76	12.73	3.02	233	2.2	46	93	415
2076	3/17/2018	22.97	14.4	20.1	3.6	13.6	0	46.9	42.6	36.3	38.3	56.4	11.6	11.5	11.3	9.8	11.8	0.1	0.2	0.2	0.4	0.3	35.33	30.84	24.71	27.68	46.46	12.76	3.05	166	2.9	91	97	301.9
2076	3/18/2018	23.46	12.9	25	12.9	18.2	0.49	49.4	45.3	38.9	40.7	56.6	13	13.5	13.2	10.6	11.8	0.1	0.2	0.2	0.3	0.3	38.07	33.57	27.13	41.51	46.73	12.74	3.04	209	3.2	79	96	304.5
2076	3/19/2018	23.47	9.6	14.9	7.1	11	0.01	48.9	44.2	37.9	40.5	56.6	12.3	12.7	12.8	11.1	11.8	0.1	0.2	0.2	0.3	0.3	37.59	32.49	26.24	36.91	46.74	12.74	3.03	347	1.7	100	99	208.8
2076	3/20/2018	24.68	9.2	17.8	9	13	1.21	51.7	46.1	39.4	40.7	56.6	12.1	12.8	13.1	11.3	12	0.1	0.2	0.2	0.3	0.3	40.76	34.44	27.63	41.88	46.76	12.71	3.03	97	2	100	100	102.1
2076	3/21/2018	24.71	2.3	10.5	1.9	6.9	0.03	49.4	46.5	39.6	40.7	56.7	9.3	10.8	11.7	11.3	12.1	0.1	0.2	0.2	0.3	0.3	38.12	34.95	27.87	42.32	46.9	12.55	2.99	278	2.6	89	100	46.79
2076	3/22/2018	24.71	-1	10.6	-1	4.3	0	49.4	44.5	38.2	40.8	56.5	8.3	10.1	11.1	10.8	12.2	0.1	0.2	0.2	0.3	0.3	38.12	32.82	26.52	42.81	46.64	12.71	2.97	280	3.1	93	95	411.3
2076	3/23/2018	24.71	1.6	14.5	-3.5	5.4	0	48.7	43.7	37.4	40.1	56.7	8.8	10.1	11	10.4	12.2	0.1	0.2	0.2	0.3	0.3	37.34	31.96	25.71	33.66	46.8	12.72	2.98	296	1.7	90	93	442.1
2076	3/24/2018	24.71	11	15.2	1.3	9.1	0	48.7	43.5	36.9	39.3	56.7	10.5	10.9	11.2	10.3	12.1	0.1	0.2	0.2	0.4	0.3	37.31	31.7	25.32	30.44	46.8	12.74	3.03	203	1.3	74	100	211.8
2076	3/25/2018	24.76	17	18.2	11	15.3	0.05	49.2	43.4	36.8	38.9	56.8	12.1	12	11.8	10.6	12.1	0.1	0.2	0.2	0.4	0.3	37.88	31.58	25.15	29.16	46.91	12.66	3.05	172	2.9	97	100	51.55
2076	3/26/2018	24.76	10.7	17	9	13.3	0	49.1	43.3	36.6	38.5	56.8	12.2	12.6	12.8	11	12.1	0.1	0.2	0.2	0.4	0.3	37.73	31.56	24.97	28.08	46.9	12.74	3.03	313	1.3	94	98	211.6
2076	3/27/2018	24.76	9.6	12.1	9.6	10.8	0	49.1	43	36.3	38.4	56.7	11.4	12	12.4	11.2	12.1	0.1	0.2	0.2	0.4	0.3	37.77	31.2	24.72	27.78	46.8	12.74	3.03	130	7.5	79	100	138.3
2076	3/28/2018	24.76	14.9	19	7.8	13	0	48.9	42.6	36.2	38.4	56.8	13	13.1	13.1	11.3	12.2	0.1	0.3	0.2	0.4	0.3	37.61	30.76	24.62	27.78	46.93	12.77	3.05	144	6.3	86	97	281.7
2076	3/29/2018	24.85	15.9	19.8	14.8	17.3	0.09	49.2	42.3	36.1	38.2	50	13.9	13.8	13.7	11.7	12.3	0.1	0.3	0.2	0.4	0.3	37.87	30.51	24.55	27.44	38.85	12.74	3.05	168	3.1	100	100	86.7
2076	3/30/2018	26.11	11.9	15.9	11.9	14.4	1.26	52.6	45.9	39.3	40.7	54	13.6	13.9	14.1	12.2	12.4	0.1	0.2	0.2	0.3	0.3	41.79	34.23	27.55	41.59	43.57	12.71	3.04	168	2.3	92	100	65.05
2076	3/31/2018	26.12	3.6	15.4	3.6	10.3	0.01	50.9	45.5	39.5	40.7	54.5	11.4	12.8	13.6	12.3	12.5	0.1	0.2	0.2	0.3	0.3	39.83	33.8	27.7	42.02	44.07	12.72	2.99	288	2.3	100	97	245
2076	4/1/2018	26.12	8.6	19.6	0.3	10.7	0	50.1	44.4	38.5	40.6	54.6	12.1	13.1	13.6	12.1	12.6	0.1	0.2	0.2	0.3	0.3	38.89	32.67	26.74	38.26	44.19	12.74	3.01	200	2.2	75	95	456.2
2076	4/2/2018	26.12	10.9	22.4	6	14.8	0	50.3	43.9	37.6	40	54.8	13.4	14.1	14.1	12.2	12.7	0.1	0.2	0.2	0.3	0.3	39.2	32.12	25.89	33.21	44.47	12.75	3.02	248	1.9	97	98	322.3
2076	4/3/2018	26.12	15.1	22.3	9.4	14.9	0	49.5	43.4	37.1	39.4	54.9	14.4	14.8	14.8	12.5	12.8	0.1	0.3	0.2	0.4	0.3	38.25	31.67	25.5	30.55	44.59	12.76	3.03	307	1.6	92	98	302.1
2076	4/4/2018	26.42	15.5	26.6	15.1	20.9	0.3	52.3	44.8	37	39	55	16.3	16.2	15.9	13	12.8	0.1	0.2	0.2	0.4	0.3	41.51	33.13	25.38	29.28	44.76	12.77	3.04	169	4.8	98	98	315.6
2076	4/5/2018	26.42	3.1	15.5	3.1	8.2	0	49.5	44.7	37	38.7	55.1	12	13.8	14.8	13.3	13	0.1	0.2	0.2	0.4	0.3	38.19	33.03	25.39	28.45	44.9	12.72	2.97	309	2.6	72	94	470.9
2076	4/6/2018	26.42	4	15	-1.1	7.1	0	48.5	43.8	36.9	38.6	54.9	11.6	13	13.8	12.8	13.1	0.1	0.3	0.2	0.4	0.3	37.09	32.05	25.27	28.2	44.64	12.74	2.98	327	1.9	92	97	413.8
2076	4/7/2018	27.3	9.4	12.9	3	8.5	0.88	53.9	45.7	38.8	40.7	55.8	11.7	12.4	12.9	12.4	13.2	0.1	0.2	0.2	0.3	0.3	43.4	34.07	27.1	41.89	45.71	12.7	3.02	138	1.6	100	100	85.4
2076	4/8/2018	27.31	-2	9.4	-2	3.1	0.01	47	45.9	39.1	40.7	55.6	8.2	10.3	11.6	12	13.2	0.2	0.2	0.2	0.3	0.3	35.4	34.29	27.37	42.54	45.43	12.68	2.94	2	2.9	100	100	96.2
2076	4/9/2018	27.31	6.1	9.7	-2.8	4.2	0	49.2	44.6	38.8	40.8	55.3	9.6	10.7	11.2	11.2	13.2	0.1	0.2	0.2	0.3	0.3	37.85	32.83	27.05	42.92	45.14	12.75	3	348	1.8	85	99	286.1
2076	4/10/2018	27.31	9.9	17.4	5.5	11.2	0	50	43.9	37.6	40	55.5	11.5	12.3	12.7	11.3	13	0.1	0.2	0.2	0.4	0.3	38.82	32.1	25.9	33.04	45.4	12.76	3.01	335	1.6	58	92	485.9
2076	4/11/2018	27.31	4	18.1	4	11.4	0	48.9	43.2	37.2	39.3	55.4	11.5	12.8	13.2	11.6	12.9	0.1	0.3	0.2	0.4	0.3	37.55	31.43	25.52	30.09	45.27	12.74	2.98	338	1.7	93	95	476.4
2076	4/12/2018	27.31	11.8	19.7	0.3	10	0	48.2	42.7	36.8	38.7	55.3	11.9	12.9	13.3	11.8	12.9	0.1	0.3	0.2	0.4	0.3	36.72	30.95	25.15	28.5	45.15	12.76	3	219	1.9	58	96	436.9
2076	4/13/2018	27.31	16.4	25.7	8.5	18.6	0	47.4	42.2	36.7	38.5	55.1	13.8	14.3	14.5	12.1	12.9	0.1	0.3	0.2	0.4	0.3	35.84	30.43	25.05	27.99	44.88	12.77	3.03	154	3.7	57	95	487.2
2076	4/14/2018	27.31	19.9	25.6	13.8	20	0	46.5	41.6	36.3	38.4	55.1	15.5	15.6	15.6	12.7	12.9	0.1	0.3	0.2	0.4	0.3	34.9	29.76	24.72	27.65	44.88	12.78	3.05	150	4.7	68	96	479.3
2076	4/15/2018	29.93	14.8	19.9	14.7	16.7	2.62	53.3	45.2	39	40.7	55.5	14.8	15.1	15.3	13.2	13.1	0.1	0.2	0.2	0.3	0.3	42.67	33.54	27.28	41.33	45.29	12.66	3.03	128	3.7	100	100	36.08
2076	4/16/2018	30.67	3.3	15	3.3	7.1	0.74	51.3	46	39.3	40.7	55.5	11.1	13.4	13.6	13.1	13.2	0.1	0.2	0.2	0.3	0.3	40.32	34.41	27.53	42.12	45.32	12.72	2.97	269	2.9	89	100	154.7
2076	4/17/2018	30.67	0.1	11.4	0.1	4.9	0	49	44.3	39.1	40.7	55.5	10.2	12.4	13.1	12.5	13.3	0.1	0.2	0.2	0.3	0.3	37.61	32.57	27.31	42.5	45.34	12.72	2.94	275	3	100	95	419.5
2076	4/18/2018	30.67	15.7	24.5	-1.2	13.5	0	49.3	43.8	38.1	40.3	55.3	13.3	14.1	14.1	12.3	13.4	0.1	0.2	0.2	0.3	0.3	37.96	32.04	26.42	35.47	45.06	12.78	3.03	196	2.6	60	94	503.7
2076	4/19/2018	30.67	16.7	21.3	12	17.8	0	48.6	43.5	37.5	39.5	55.5	14.4	14.8	14.5	12.6	13.3	0.1	0.3	0.2	0.4	0.3	37.27	31.69	25.87	30.74	45.34	12.78	3.04	195	3.4	59	98	275.8
2076	4/20/2018	30.67	1.9	16.7	1.9	9.3	0	47.2	42.8	37.1	38.8	55.4	11.6	13.2	14.3	12.9	13.4	0.1	0.3	0.2	0.4	0.3	35.66	31	25.44	28.76	45.23	12.74	2.96	334	2.7	95	93	484.1
2076	4/21/2018	30.67	5.4	20.3	0.6	10.3	0	46.4	42.4	36.6	38.5	55.3	12.2	13.5	14.3	12.7	13.4	0.1	0.3	0.2	0.4	0.3	34.75	30.57	25.04	28.03	45.08	12.76	2.98	333	2.4	83	92	536.8
2076	4/22/2018	30.67	15.7	22.5	3.4	14.2	0	44.8	41.7	36.3	38.4	55.2	14.5	14.7	15	12.8	13.4	0.1	0.3	0.2	0.4	0.3	33.12	29.89	24.71	27.66	44.97	12.78	3.03	201	2.9	66	95	506
2076	4/23/2018	33.75	15.7	16.8	13.6	15	3.08	53.8	45.4	39.3	40.7	55.8	13.9	14.3	14.5	13.1	13.5	0.1	0.2	0.2	0.3	0.3	43.24	33.76	27.57	41.3	45.76	12.66	3.03	95	4.8	90	100	34.83
2076	4/24/2018	34.11	13.4	19	13.4	15.4	0.36	52.8	45.9	39.6	40.7	55.5	15	15.4	15.3	13.3	13.5	0.1	0.2	0.2	0.3	0.3	42.08	34.25	27.85	41.88	45.37	12.78	3.02	135	2.7	100	99	216.9
2076	4/25/2018	34.16	12.4	19.8	11.9	14.7	0.05	50.8	46	40	40.7	55.8	15.3	15.7	15.7	13.6	13.6	0.1	0.2	0.2	0.3	0.3	39.67	34.35	28.26	42.32	45.66	12.78	3.02	280	1.4	98	98	233
2076	4/26/2018	34.16	13	21.8	10.9	15.7	0	49.8	44.4	39	40.6	55.6	16	16.4	16.4	13.9	13.7	0.1	0.2	0.2	0.3	0.3	38.56	32.69	27.22	38.48	45.53	12.78	3.02	312	1.4	99	97	351.9
2076	4/27/2018	35.1	7.7	14.2	7.6	11.8	0.94	52.6	46	40	40.8	55.9	13.2	14.8	15.2	14	13.8	0.1	0.2	0.2	0.3	0.3	41.89	34.42	28.19	42.74	45.82	12.74	2.98	53	1.6	100	100	101.6
2076	4/28/2018	35.52	8.8	22.7	7.3	14.2	0.42	49.9	45.2	39.8	40.8	55.7	14.8	15.8	16.1	13.9	14	0.1	0.2	0.2	0.3	0.3	38.75	33.54	27.98	42.95	45.57	12.77	2.99	267	1.5	100	94	504.2
2076	4/29/2018	35.52	9.2	25.2	5.8	15.8	0	48.9	44.1	38.3	40.5	55.7	14.9	16	16.3	14.1	14	0.1	0.3	0.2	0.3	0.3	37.57	32.4	26.56	37.2	45.58	12.76	2.99	300	1.8	65	94	508.2
2076	4/30/2018	35.52	3.5	19	3.5	11.6	0	47.3	43.8	37.6	39.6	55.7	13.4	14.9	16	14.2	14.1	0.1	0.2	0.2	0.4	0.3	35.73	32.01	25.94	31.15	45.6	12.75	2.95	343	2.5	97	92	566.2
2076	5/1/2018	35.52	8	23.7	0.9	12.7	0	45.4	43.2	37.1	38.9	55.5	14.3	15.3	16	14	14.2	0.1	0.2	0.2	0.4	0.3	33.76	31.45	25.5	28.84	45.32	12.76	2.98	264	1.8	98	92	566.1
2076	5/2/2018	35.52	14.5	26.7	5.9	17.7	0	43.9	42.2	36.7	38.6	55.5	16.3	16.6	16.9	14.2	14.2	0.1	0.3	0.2	0.4	0.3	32.1	30.45	25.06	28.12	45.33	12.78	3.01	218	2.2	94	94	519.4
2076	5/3/2018	35.52	19.9	27.8	14	21.3	0	42.5	41.5	36.1	38.5	55.6	17.4	17.7	17.8	14.8	14.3	0.1	0.3	0.2	0.4	0.3	30.66	29.68	24.57	27.82	45.51	12.78	3.02	170	2.5	74	94	482
2076	5/4/2018	35.52	20.5	28.1	13.9	21.7	0	39.7	40.9	35.5	38.5	50.4	18.5	18.6	18.7	15.4	14.4	0.1	0.2	0.2	0.4	0.3	27.94	29.08	24.03	27.74	39.3	12.78	3.02	172	2.5	74	94	489.2
2076	5/5/2018	35.52	17.6	27.2	17.5	22	0	37.6	40.1	35.1	38.4	49.2	18.9	19	18.9	15.9	14.6	0.1	0.2	0.2	0.4	0.3	25.91	28.28	23.61	27.66	37.92	12.78	3.01	200	1.8	99	96	351.5
2076	5/6/2018	36.6	13	20.7	13	17.1	1.08	48.3	44.8	39.4	40.8	55.5	17	17.8	18.1	16.1	14.8	0.1	0.2	0.2	0.3	0.3	36.94	33.09	27.67	42.96	45.3	12.77	2.99	311	0.7	100	100	96.4
2076	5/7/2018	36.62	12.2	26.7	12.2	17.8	0.02	47.5	43.6	38.5	40.7	55.8	17.8	18.5	18.8	16.1	15	0.1	0.2	0.2	0.3	0.3	35.96	31.86	26.81	41.32	45.75	12.78	2.98	289	1.2	100	93	476.6
2076	5/8/2018	36.62	12.4	28.1	10.5	18.6	0	46.1	42.8	37.5	39.7	55.9	18	18.7	19	16.3	15.2	0.1	0.3	0.2	0.4	0.3	34.5	31.04	25.88	31.43	45.89	12.78	2.98	306	1.1	100	94	480.1
2076	5/9/2018	36.62	11.5	27.5	9.6	18.2	0	43.2	41.5	36.7	39	56	17.8	18.6	19.2	16.5	15.3	0.1	0.3	0.2	0.4	0.3	31.42	29.71	25.06	28.92	45.92	12.76	2.98	289	1.2	100	91	553.3
2076	5/10/2018	36.62	22.1	28.3	10.2	20.5	0	40.3	40.7	35.9	38.9	53.6	19.2	19.3	19.5	16.6	15.4	0.1	0.3	0.2	0.4	0.3	28.47	28.93	24.38	28.66	43	12.78	3.01	179	2.2	69	95	478.1
2076	5/11/2018	36.62	17.8	30	16.2	23.5	0	37.5	39.4	35.3	38.8	49.1	19.9	20	20.1	17	15.6	0.1	0.3	0.2	0.4	0.3	25.81	27.68	23.79	28.34	37.77	12.78	3	232	1.6	97	94	440.4
2076	5/12/2018	36.62	17.4	30.6	15.7	23.2	0	35.3	37.8	34.4	38.6	48.5	20.1	20.5	20.7	17.4	15.7	0	0.2	0.2	0.4	0.3	23.81	26.14	23.02	27.89	37.09	12.76	3	221	1.5	91	92	517.5
2076	5/13/2018	36.62	15.7	30.3	14.1	22.1	0	33.2	35.8	33.2	38.6	45.4	20	20.4	20.9	17.7	15.9	0	0.2	0.2	0.4	0.3	22	24.3	21.95	27.98	33.76	12.76	2.98	258	1.4	100	91	529.4
2076	5/14/2018	36.62	17.6	31.2	13.7	22.7	0	31.6	33.7	32.1	38.5	44.9	20.7	20.9	21.2	17.9	16.1	0	0.2	0.2	0.4	0.4	20.66	22.38	21	27.6	33.18	12.69	2.99	264	1.2	100	90	514.2
2076	5/15/2018	36.62	18.2	32.2	15.3	23.5	0	30.3	31.8	30.9	38.5	44.7	21.1	21.3	21.6	18.2	16.3	0	0.2	0.2	0.4	0.4	19.54	20.78	20.04	27.57	32.98	12.69	2.99	291	1	100	89	499.9
2076	5/16/2018	37.12	18	32.5	16.4	23.2	0.5	37.7	33.1	30.2	38.3	44.4	21.5	21.7	21.9	18.5	16.5	0	0.3	0.2	0.4	0.4	25.97	21.93	19.49	27.24	32.65	12.72	2.99	272	1.2	100	91	492.7
2076	5/17/2018	37.14	18.2	28.5	16.9	21.1	0.02	34.3	33	30.9	38.3	44.5	21.1	21.4	21.7	18.8	16.7	0	0.2	0.2	0.4	0.4	22.93	21.81	20.07	27.13	32.74	12.71	2.99	297	0.9	100	95	356.7
2076	5/18/2018	37.36	17.6	27	17.6	20.6	0.22	40.1	32.7	31	38.3	44.4	20.9	21.2	21.6	18.9	16.9	0.1	0.3	0.2	0.4	0.4	28.29	21.54	20.12	27.15	32.7	12.72	2.98	21	0.9	100	96	291.9
2076	5/19/2018	37.58	18	26.9	17.2	20.8	0.22	42.1	33.1	30.8	38.2	44.5	21.2	21.5	21.8	19	17	0.1	0.3	0.2	0.4	0.4	30.31	21.87	19.98	27	32.76	12.74	2.98	175	1.6	100	94	423.9
2076	5/20/2018	37.58	18.8	31	17	23.4	0	38.6	32.7	30.7	38.1	44.1	21.9	22.1	22.4	19.1	17.2	0	0.3	0.2	0.4	0.4	26.86	21.56	19.9	26.78	32.33	12.74	2.99	249	1.4	97	93	487.6
2076	5/21/2018	37.58	19.4	32	17.2	23.4	0	35.6	31.9	30.5	38.2	43.8	22.3	22.4	22.6	19.4	17.3	0	0.2	0.2	0.4	0.4	24.11	20.88	19.68	26.82	32.06	12.74	2.99	302	1.5	99	93	480.7
2076	5/22/2018	37.58	17.2	27.7	17.2	22.2	0	33	31.4	29.9	38	43.8	21.4	21.8	22.4	19.6	17.5	0	0.2	0.2	0.4	0.4	21.82	20.46	19.22	26.4	32.08	12.73	2.97	183	2.4	100	91	454.5
2076	5/23/2018	37.58	18.6	29.5	16.7	22.4	0	31.3	30.6	29.6	37.8	43.7	22	22.2	22.5	19.6	17.6	0	0.2	0.2	0.4	0.4	20.38	19.76	18.97	26.14	31.93	12.75	2.98	279	1.2	100	95	387.5
2076	5/24/2018	37.58	18.2	30.4	17.2	23.4	0	29.6	29.5	28.9	37.6	43.7	22.1	22.4	22.7	19.8	17.8	0	0.2	0.2	0.4	0.4	19.02	18.88	18.41	25.73	31.95	12.73	2.97	317	1.2	100	91	480.8
2076	5/25/2018	37.58	18	31.6	16.3	23.7	0	28.1	27.6	28	37.3	43.5	22	22.4	22.9	19.9	17.9	0	0.2	0.2	0.4	0.4	17.79	17.39	17.7	25.13	31.77	12.7	2.97	309	1.1	100	88	537.6
2076	5/26/2018	37.77	18.4	28.8	16.3	21.8	0.19	28.1	26.8	27.8	37	43.5	21.8	22.1	22.5	20	18	0	0.2	0.2	0.4	0.4	17.85	16.84	17.54	24.71	31.78	12.68	2.97	202	1.2	100	94	360.9
2076	5/27/2018	37.9	19.4	28.5	18.4	22.4	0.13	28.8	27	27.7	37	43.5	22.1	22.3	22.7	20	18.2	0	0.2	0.2	0.4	0.4	18.32	16.96	17.52	24.68	31.73	12.73	2.97	203	1.1	100	92	343.5
2076	5/28/2018	37.91	19.7	29.2	18.5	23.5	0.01	28.5	26.4	27.3	36.6	43.2	22.5	22.7	22.9	20.1	18.3	0	0.2	0.2	0.4	0.4	18.09	16.5	17.22	24.01	31.44	12.73	2.97	110	1.3	100	93	395.3
2076	5/29/2018	37.92	20.9	26.8	18.1	22.4	0.01	28.2	26	27.1	36.1	43.5	22.3	22.4	22.6	20.2	18.4	0	0.2	0.2	0.4	0.4	17.88	16.21	17.04	23.35	31.69	12.74	2.98	38	1.7	96	95	302.9
2076	5/30/2018	38.54	21.8	25.2	20.2	22.2	0.62	37.9	31.5	29.7	36	43.2	22	22.1	22.3	20.2	18.5	0	0.3	0.2	0.4	0.4	26.23	20.52	19.09	23.17	31.4	12.73	2.98	84	4.4	99	99	164.4
2076	5/31/2018	38.57	18.7	27.3	18.7	23	0.03	35.1	29.9	29.1	35.6	43.2	22.1	22.4	22.6	20.2	18.5	0	0.3	0.2	0.4	0.4	23.61	19.22	18.63	22.66	31.42	12.71	2.96	156	2.8	100	95	274.7
2076	6/1/2018	38.58	24.2	30.9	18.4	25	0.01	33.8	28.6	28.8	35.2	42.9	23.6	23.5	23.4	20.4	18.6	0	0.2	0.2	0.4	0.4	22.52	18.19	18.36	22.18	31.06	12.74	2.98	185	1.6	96	94	445.9
2076	6/2/2018	38.78	19.6	27.2	19	22.9	0.2	36.5	28.3	28.5	35.2	42.9	22.6	22.9	23.2	20.6	18.7	0	0.3	0.2	0.3	0.4	24.89	17.95	18.15	22.21	31.14	12.74	2.96	193	1.6	100	94	323.7
2076	6/3/2018	38.78	21	31.7	18.2	24.6	0	34.7	27.8	28.1	34.9	42.9	23.5	23.6	23.7	20.7	18.9	0	0.2	0.2	0.3	0.4	23.32	17.57	17.82	21.8	31.16	12.74	2.97	297	0.9	100	92	475.2
2076	6/4/2018	38.78	15	29.2	15	23.5	0	32.6	26.9	27.6	34.7	42.8	22.1	22.9	23.5	20.9	19	0	0.2	0.2	0.3	0.4	21.43	16.91	17.4	21.54	31.01	12.71	2.93	284	1.3	99	92	405.6
2076	6/5/2018	38.78	14.7	28.6	12.1	20.6	0	30.2	26.7	26.9	34.2	42.6	21.1	22	22.8	20.7	19.1	0	0.2	0.2	0.3	0.4	19.51	16.78	16.86	21.07	30.8	12.71	2.93	303	1.2	100	92	570.1
2076	6/6/2018	38.78	14.6	28.5	13.2	20.5	0	28.6	25.9	26.2	33.9	42.5	20.8	21.7	22.4	20.5	19.1	0	0.2	0.2	0.3	0.4	18.18	16.14	16.4	20.77	30.68	12.71	2.92	292	1.1	100	90	551
2076	6/7/2018	38.78	16.6	31.1	12	22	0	27.4	24.8	25.5	33.6	42.3	21.5	22	22.6	20.3	19.2	0	0.2	0.2	0.3	0.4	17.24	15.33	15.82	20.42	30.46	12.69	2.94	301	1.2	100	89	582.2
2076	6/8/2018	38.78	19	32.7	15.2	24	0	26.3	23.6	25.2	33.2	42.1	22.6	22.9	23.1	20.5	19.2	0	0.2	0.2	0.3	0.4	16.45	14.51	15.66	20	30.25	12.71	2.95	330	1.3	100	89	535.5
2076	6/9/2018	38.78	18.8	32.7	16.4	24.3	0	25.3	22.5	24.3	33	41.9	22.6	23	23.3	20.7	19.2	0	0.2	0.2	0.3	0.4	15.72	13.73	15.02	19.81	30.13	12.69	2.95	277	1.2	100	88	546
2076	6/10/2018	38.78	18.8	33.5	17	24	0	24.7	21.8	24	32.6	41.7	22.7	23.2	23.4	20.8	19.3	0	0.2	0.2	0.3	0.4	15.3	13.25	14.75	19.45	29.93	12.71	2.95	268	1.1	100	90	473.5
2076	6/11/2018	40.3	19.3	31.2	17.4	21.7	1.52	31.8	31.7	35.9	39.1	55.8	22.1	22.5	22.8	20.9	19.4	0	0.2	0.2	0.3	0.3	20.79	20.74	24.37	28.89	45.73	12.68	2.95	248	1	100	93	329
2076	6/12/2018	40.3	20.4	31	19	24.5	0	29.8	30	34.1	37.8	51.4	23.4	23.6	23.8	21	19.5	0	0.2	0.2	0.4	0.3	19.16	19.3	22.76	26.07	40.41	12.73	2.95	215	1.4	100	88	545.8
2076	6/13/2018	40.8	21.3	30.1	19.2	23.5	0.5	37.1	32.1	37.5	37.6	45.1	23.2	23.4	23.7	21.2	19.5	0	0.2	0.2	0.4	0.4	25.45	21.01	25.85	25.61	33.36	12.71	2.95	157	2	100	91	395.1
2076	6/14/2018	41.09	19.7	25	19.5	21.9	0.29	37	33.3	37.6	38.1	43.4	22.4	22.8	23.1	21.2	19.6	0	0.3	0.2	0.3	0.4	25.4	22.08	25.92	26.65	31.59	12.73	2.94	234	0.8	100	97	164.4
2076	6/15/2018	41.09	21.2	30.7	19.2	23.9	0	35.8	32.3	36	38.4	42.7	23.6	23.7	23.9	21.2	19.7	0	0.3	0.2	0.3	0.4	24.24	21.2	24.46	27.34	30.95	12.73	2.95	341	1.1	100	90	437.4
2076	6/16/2018	41.09	21.1	32.7	19.4	25.6	0	34.5	31.6	35.2	38.3	42.5	24.1	24.3	24.4	21.5	19.8	0	0.2	0.2	0.4	0.4	23.14	20.61	23.75	27	30.75	12.71	2.95	330	1.2	100	90	500.9
2076	6/17/2018	41.09	20.9	33.5	19.7	26	0	32.8	30.5	34.4	38.1	42.1	24.5	24.7	24.8	21.8	19.9	0	0.2	0.2	0.4	0.4	21.62	19.69	23	26.64	30.31	12.71	2.95	274	1.3	96	89	533
2076	6/18/2018	41.33	20.1	33.5	18.8	25.5	0.24	37.7	30	35.3	38.1	42.1	24.4	24.7	24.9	22	20	0	0.2	0.2	0.4	0.4	25.98	19.31	23.83	26.49	30.26	12.7	2.94	190	1.4	100	90	523.9
2076	6/19/2018	41.34	21.1	31.7	18.8	24.6	0.01	34.5	31.3	34.5	37.9	42	24.4	24.6	24.8	22.1	20.1	0	0.2	0.2	0.4	0.4	23.15	20.34	23.09	26.24	30.21	12.73	2.94	265	1	100	91	450.6
2076	6/20/2018	41.34	21.1	32	19.6	25.3	0	32.6	30.1	34.1	37.8	42	24.2	24.5	24.8	22.2	20.2	0	0.2	0.2	0.4	0.4	21.47	19.4	22.73	26.02	30.22	12.7	2.94	269	1.1	99	90	491.7
2076	6/21/2018	41.34	22.1	29.7	20.1	24.5	0	32	29.7	33.1	37.8	42	24.1	24.3	24.5	22.2	20.3	0	0.2	0.2	0.3	0.4	20.92	19.05	21.9	25.93	30.17	12.73	2.95	274	0.7	100	93	308.8
2076	6/22/2018	42.68	20.2	28.9	20	23.6	1.34	42.5	37.3	39.4	40.6	53	23.8	24.1	24.5	22.2	20.4	0	0.3	0.2	0.3	0.3	30.69	25.62	27.59	37.68	42.34	12.71	2.93	189	1.4	100	93	325
2076	6/23/2018	43.86	20.3	27	-99.9	23.1	1.18	41.8	39	39.8	40.8	54.2	23.1	23.7	24	22.2	20.5	0	0.2	0.2	0.3	0.3	29.97	27.25	28.05	42.94	43.7	12.51	3.32	224	1.2	100	89	123.1
2076	6/24/2018	44.16	23.5	26.9	20.2	23.5	0.3	41.9	39.9	40.3	40.8	54.6	23.7	23.9	24	22	20.6	0	0.3	0.2	0.3	0.3	30.08	28.09	28.49	43.09	44.25	12.77	3.34	164	2	95	97	207.7
2076	6/25/2018	44.16	21.9	32.3	21.4	26.6	0	40.4	38.4	38.4	40.8	55	24.6	25.1	25	22.2	20.6	0	0.3	0.2	0.3	0.3	28.56	26.73	26.72	43.4	44.72	12.73	3.34	232	1.4	100	91	450.6
2076	6/26/2018	44.16	22.2	32.7	21.3	26.9	0	39.2	37.5	37.6	40.5	55.2	25.3	25.8	25.6	22.6	20.7	0	0.3	0.2	0.3	0.3	27.48	25.86	25.97	35.84	45.04	12.79	3.34	226	1.7	98	94	470.4
2076	6/27/2018	44.16	25.8	33.9	20.9	27.5	0	37.9	36.9	37.2	40.1	55.3	26.1	26.4	26.1	22.9	20.8	0	0.3	0.2	0.3	0.3	26.23	25.32	25.56	32.7	45.05	12.77	3.34	220	1.6	81	91	555
2076	6/28/2018	44.16	24.7	32.8	22.3	27.4	0	36.6	36.3	36.6	39.7	55.1	26.1	26.4	26.4	23.2	20.9	0	0.3	0.2	0.3	0.3	25.01	24.72	25.03	30.94	44.86	12.77	3.34	187	2	89	92	445.6
2076	6/29/2018	45.68	20.5	31.9	19.1	23.2	1.52	41.5	40.9	39.6	40.9	55.5	23.3	24.1	24.5	23.2	21.1	0	0.2	0.2	0.3	0.3	29.69	29.05	27.8	44.29	45.29	12.75	3.34	205	1.8	100	96	194.3
2076	6/30/2018	45.69	22.6	31.4	19.8	24.5	0.01	41	38.8	38	41	55.6	24.8	25.3	25.5	22.9	21.2	0	0.3	0.2	0.3	0.3	29.24	27.05	26.29	45.07	45.51	12.83	3.34	355	1.3	100	92	436.7
2076	7/1/2018	45.69	23.5	34.4	20.9	27.2	0	39.8	37.9	37.6	40.4	55.7	26.1	26.5	26.3	23.2	21.3	0	0.3	0.2	0.3	0.3	28.06	26.23	25.95	35.2	45.56	12.85	3.34	333	1.3	100	91	566.9
2076	7/2/2018	45.76	23.1	34	21.7	27	0.07	39.5	37	36.9	40	55.2	26.4	26.8	26.7	23.5	21.4	0	0.3	0.2	0.3	0.3	27.69	25.34	25.28	32.22	44.93	12.85	3.34	247	1.5	100	93	515.5
2076	7/3/2018	45.85	22.8	32.8	22	26	0.09	39.3	36.2	36.3	39.9	55.2	26.1	26.6	26.6	23.8	21.6	0	0.3	0.2	0.3	0.3	27.54	24.63	24.73	31.52	44.95	12.83	3.34	134	1.5	100	95	415.3
2076	7/4/2018	45.85	22.9	33.5	22.2	27	0	38.8	35.6	36	39.6	55	26.3	26.9	26.9	24	21.7	0	0.3	0.2	0.3	0.3	27.05	24.07	24.46	30.45	44.74	12.85	3.34	186	2.1	100	95	466
2076	7/5/2018	45.9	23.8	35.4	21.8	28	0.05	36.9	34.7	35.7	39.4	50.7	27.1	27.5	27.3	24.2	21.8	0	0.3	0.2	0.3	0.3	25.32	23.28	24.17	29.72	39.61	12.86	3.34	4	1.5	100	92	577.8
2076	7/6/2018	46.61	22	33.6	21.5	25.3	0.71	43.6	39.8	39.4	40.9	53.6	25.8	26.6	26.7	24.4	21.9	0	0.3	0.2	0.3	0.3	31.78	28.04	27.66	44.04	43.03	12.83	3.34	27	1.2	100	95	442.4
2076	7/7/2018	46.63	22.6	32.1	21	25.1	0.02	42.5	38.5	38.2	40.7	54	25.8	26.4	26.5	24.3	22.1	0	0.3	0.2	0.3	0.3	30.68	26.75	26.46	40.35	43.5	12.85	3.34	7	1.1	95	96	408.2
2076	7/8/2018	46.67	21.5	31.3	21.5	24.6	0.04	41.3	37.7	37.1	40.3	54	25.7	26.3	26.4	24.2	22.2	0	0.3	0.2	0.3	0.3	29.49	26	25.5	34.08	43.52	12.83	3.34	23	1.5	100	97	368.4
2076	7/9/2018	46.67	21.1	29.4	20.8	23.9	0	40.7	36.7	36.5	39.9	54.2	24.8	25.5	26	24	22.3	0	0.3	0.2	0.3	0.3	28.93	25.1	24.91	31.75	43.69	12.84	3.34	109	1.9	100	96	291.4
2076	7/10/2018	46.68	20.3	32.1	19.8	25.2	0.01	38.3	36.4	35.8	39.6	53.8	25.1	25.9	26.2	23.9	22.4	0	0.3	0.2	0.3	0.3	26.59	24.83	24.26	30.35	43.28	12.84	3.34	301	1.4	100	91	535.2
2076	7/11/2018	46.68	22.8	33.4	18.9	26.4	0	35.8	35.1	34.8	39.4	53.5	25.9	26.4	26.4	23.9	22.4	0	0.2	0.2	0.3	0.3	24.27	23.64	23.38	29.85	42.86	12.85	3.34	275	1	100	92	536.1
2076	7/12/2018	48.13	22.4	33.6	21.5	26.2	1.45	46.7	44.7	39.8	40.9	54.9	25.6	26.1	26.2	24.1	22.4	0	0.2	0.2	0.3	0.3	35.08	33.01	27.97	44.4	44.61	12.84	3.34	285	1.1	100	93	461.3
2076	7/13/2018	48.21	22.9	34.5	21.3	26.8	0.08	44.6	40.1	38.8	40.9	54.9	26.3	26.8	26.7	24.1	22.4	0	0.3	0.2	0.3	0.3	32.93	28.35	27.09	44.52	44.66	12.84	3.34	303	1	100	93	487.5
2076	7/14/2018	48.21	23.2	33.9	21.6	27.2	0	42.2	38.8	37.3	40.6	54.7	26.4	26.8	26.9	24.3	22.5	0	0.3	0.2	0.3	0.3	30.37	27.05	25.63	36.95	44.36	12.85	3.34	315	0.9	100	94	458.3
2076	7/15/2018	48.21	22.4	33.5	21.9	25.8	0	39.7	37.8	36.5	40.2	54.6	25.9	26.5	26.7	24.4	22.5	0	0.3	0.2	0.3	0.3	27.96	26.14	24.92	33.16	44.25	12.85	3.34	233	1.2	100	97	373.8
2076	7/16/2018	48.3	22.1	30.8	21.3	24.5	0.09	38.2	37.2	36.1	39.9	54.2	25.7	26.1	26.4	24.3	22.6	0	0.3	0.2	0.3	0.3	26.47	25.58	24.52	31.48	43.79	12.82	3.34	209	1.1	100	97	314
2076	7/17/2018	48.34	22.2	31.4	21.2	25.2	0.04	37.2	36.3	35.3	39.6	54.4	25.6	26.1	26.4	24.2	22.7	0	0.2	0.2	0.3	0.3	25.59	24.72	23.82	30.37	44.05	12.83	3.34	208	1.1	100	94	394.7
2076	7/18/2018	48.61	22.6	33.2	21.9	25.9	0.27	37.9	35.6	35	39.4	54.3	26	26.4	26.6	24.3	22.8	0	0.3	0.2	0.3	0.3	26.18	24.08	23.56	29.84	43.86	12.76	3.35	199	1.1	100	96	385
2076	7/19/2018	48.62	20.8	33.2	20.8	25.8	0.01	37	35.4	34.5	39.2	54.1	25.6	26.3	26.5	24.3	22.7	0	0.3	0.2	0.3	0.3	25.4	23.87	23.15	29.23	43.58	12.82	3.34	337	1.1	100	93	498.8
2076	7/20/2018	48.62	24.2	33	19	25.9	0	35.5	33.4	34	39.1	53.9	25.7	26.1	26.4	24.2	22.8	0	0.2	0.2	0.3	0.3	24.01	22.13	22.71	28.95	43.44	12.83	3.35	254	1.2	83	92	531.9
2076	7/21/2018	48.62	26.5	32.1	20.5	27.3	0	34.1	31.6	33.3	39	53.8	26.4	26.6	26.6	24.2	22.8	0	0.2	0.2	0.3	0.3	22.72	20.65	22.02	28.63	43.21	12.85	3.34	169	2.4	89	94	510.3
2076	7/22/2018	48.62	20.3	33.2	20.3	26.6	0	31.7	29.4	32.4	39	53.5	25.5	26.2	26.6	24.4	22.8	0	0.2	0.2	0.3	0.3	20.68	18.79	21.26	28.48	42.91	12.76	3.34	243	1.9	100	92	500.3
2076	7/23/2018	48.64	20.8	29.2	18.8	24	0.02	30.5	28.2	31.5	38.7	49.4	24.7	25.3	25.8	24.1	22.9	0	0.2	0.2	0.4	0.3	19.72	17.88	20.53	27.82	38.17	12.77	3.35	282	1.3	100	93	441.8
2076	7/24/2018	48.65	21.3	28.7	19.9	23.5	0.01	30	28.2	31.2	38.7	48.8	24.5	25.1	25.6	23.9	22.9	0	0.2	0.2	0.3	0.3	19.31	17.91	20.28	27.85	37.4	12.77	3.34	318	0.9	88	95	322.2
2076	7/25/2018	48.65	19.4	30.9	17.9	24.2	0	28.8	26.3	29.8	38.7	47.9	24.1	24.8	25.4	23.7	22.9	0	0.2	0.2	0.3	0.3	18.35	16.43	19.13	27.77	36.39	12.8	3.35	324	1.4	100	90	531.3
2076	7/26/2018	48.65	19.5	32.7	17.6	24.7	0	27.9	24.6	28.8	38.6	45.5	24.1	24.7	25.3	23.6	22.9	0	0.2	0.2	0.3	0.3	17.66	15.22	18.37	27.47	33.89	12.8	3.35	299	1	100	89	544.1
2076	7/27/2018	48.65	19.9	32.7	17.8	24.7	0	27.2	23.6	27.7	38.5	44.9	23.9	24.5	25.1	23.5	22.8	0	0.2	0.2	0.3	0.4	17.14	14.51	17.46	27.27	33.14	12.8	3.35	284	1	100	89	486.2
2076	7/28/2018	48.65	18.6	31.2	18.1	23.6	0	26.8	23.2	27.2	38.2	44.5	23.6	24.2	24.9	23.3	22.7	-0.1	0.2	0.2	0.4	0.4	16.83	14.25	17.09	26.68	32.82	12.79	3.35	280	0.8	100	91	358.3
2076	7/29/2018	48.66	18.7	31.9	15.8	23.3	0.01	26.2	22.3	25.8	38	44.1	23.2	23.9	24.5	23.1	22.7	-0.1	0.2	0.2	0.3	0.4	16.38	13.63	16.08	26.3	32.4	12.8	3.35	304	1.1	97	88	510.5
2076	7/30/2018	48.66	19	32.3	15.5	23.6	0	25.8	21.6	24.8	37.7	43.8	23.2	23.8	24.4	23	22.6	-0.1	0.2	0.2	0.4	0.4	16.05	13.12	15.37	25.78	32	12.79	3.35	294	1.2	100	86	545.8
2076	7/31/2018	48.66	21.5	32.3	17.4	24.9	0	25.6	21.2	24.6	37.5	43.5	23.9	24.1	24.6	22.9	22.6	-0.1	0.2	0.2	0.3	0.4	15.93	12.89	15.19	25.32	31.76	12.81	3.34	231	1.3	100	88	391
2076	8/1/2018	49.31	20.9	31.3	20.4	24.7	0.65	27.6	24.1	37.5	37	43.6	23.4	23.9	24.5	22.9	22.5	-0.1	0.2	0.2	0.4	0.4	17.4	14.87	25.81	24.54	31.84	12.76	3.35	256	1.4	100	86	312.8
2076	8/2/2018	50.29	20	26.9	20	23.1	0.98	31.1	35.7	35.8	40.6	55.5	23.3	23.7	24.2	22.8	22.5	0	0.2	0.2	0.3	0.3	20.17	24.14	24.24	38.14	45.4	12.77	3.35	147	1.3	100	94	252.2
2076	8/3/2018	50.29	19.7	29.9	19.3	23.6	0	30	33.4	34.3	39.6	55.7	23.4	23.8	24.4	22.7	22.4	0	0.2	0.2	0.3	0.3	19.35	22.13	22.97	30.55	45.64	12.77	3.35	319	1.1	100	89	425.2
2076	8/4/2018	50.29	19.9	32.9	18.4	24.2	0	28.8	30.3	33	39	47.4	23.5	23.9	24.5	22.7	22.4	0	0.2	0.2	0.3	0.3	18.38	19.58	21.84	28.72	35.86	12.77	3.35	321	1.3	100	88	527.8
2076	8/5/2018	50.29	22.6	33.5	18.6	25.7	0	27.9	27.8	31.7	38.7	45.2	24.2	24.4	24.7	22.8	22.4	-0.1	0.2	0.2	0.3	0.4	17.65	17.59	20.69	27.82	33.5	12.79	3.35	257	1.4	100	88	544.8
2076	8/6/2018	50.29	21.9	33.6	21	26.7	0	27.2	25.8	30.2	38.4	44.3	24.4	24.7	25	22.9	22.4	-0.1	0.2	0.2	0.4	0.4	17.13	16.1	19.47	27.23	32.52	12.78	3.35	252	1.4	100	87	528.5
2076	8/7/2018	50.29	20.5	33.7	20.4	25.8	0	26.8	24.9	29.2	38.4	44	24	24.5	24.9	23	22.4	-0.1	0.2	0.2	0.3	0.4	16.8	15.38	18.67	27.23	32.29	12.72	3.35	256	1.3	100	88	438.3
2076	8/8/2018	50.3	21.3	32.9	19.2	25.5	0.01	26.5	24.4	28.6	38.2	44	24	24.3	24.8	23	22.4	-0.1	0.2	0.2	0.3	0.4	16.59	15.07	18.21	26.79	32.22	12.73	3.35	253	1.4	100	86	422.3
2076	8/9/2018	50.32	21.8	34	20.3	26	0.02	26.4	23.6	27.8	38	43.5	24.2	24.5	24.9	23	22.4	-0.1	0.2	0.2	0.4	0.4	16.5	14.46	17.58	26.34	31.73	12.76	3.35	270	1.6	100	85	446.3
2076	8/10/2018	50.44	22.8	31.6	21.3	25.6	0.12	26.7	23.8	27.6	37.9	43.7	24.3	24.5	24.9	23	22.4	-0.1	0.2	0.2	0.4	0.4	16.76	14.63	17.43	26.07	31.99	12.77	3.35	233	1.4	100	87	386.1
2076	8/11/2018	50.71	19.9	30.6	19.9	24.7	0.27	28.8	24.4	27.7	37.8	43.5	24	24.5	24.9	23.1	22.4	-0.1	0.2	0.2	0.4	0.4	18.38	15.07	17.47	25.88	31.74	12.75	3.35	270	1.2	100	90	376.3
2076	8/12/2018	50.72	21.3	33.4	18.8	25.2	0.01	28.4	24.7	27.7	37.8	43.2	24.4	24.8	25.1	23.1	22.4	-0.1	0.2	0.2	0.3	0.4	18.06	15.25	17.5	25.82	31.43	12.77	3.35	291	1.1	100	88	511.9
2076	8/13/2018	50.72	19.5	33.6	19.5	25.8	0	27.9	24.6	27.3	37.7	43.5	24.3	24.8	25.2	23.2	22.4	-0.1	0.2	0.2	0.3	0.4	17.64	15.23	17.23	25.74	31.69	12.76	3.34	313	1.2	100	89	477.5
2076	8/14/2018	50.72	18.4	32.3	17.4	23.9	0	27.5	24.6	27.2	37.6	42.9	23.8	24.4	24.9	23.2	22.5	-0.1	0.2	0.2	0.3	0.4	17.37	15.2	17.12	25.61	31.12	12.75	3.35	305	1.3	100	88	497.6
2076	8/15/2018	50.72	21.5	33.4	16.4	24.4	0	27.5	24.5	27	37.3	43	24.3	24.7	24.9	23.1	22.5	-0.1	0.2	0.2	0.4	0.4	17.32	15.16	16.97	24.99	31.21	12.73	3.35	290	1.1	100	89	444.5
2076	8/16/2018	50.73	20.2	34.4	20.2	25.4	0.01	27.2	24.4	26.8	37.3	42.9	24.5	24.9	25.2	23.2	22.5	-0.1	0.2	0.2	0.3	0.4	17.13	15.05	16.82	25.08	31.15	12.73	3.34	262	1.5	100	87	379.2
2076	8/17/2018	50.74	22.4	32.5	19.7	25.8	0.01	27.2	24.4	26.7	37.3	42.9	24.5	24.9	25.2	23.2	22.5	-0.1	0.2	0.2	0.3	0.4	17.11	15.07	16.72	25.05	31.15	12.71	3.35	190	1.8	92	88	298
2076	8/18/2018	51.26	23.2	31.9	22	25.3	0.52	31.1	30.2	30.8	37.2	42.9	24.8	24.9	25.3	23.3	22.5	0	0.2	0.2	0.3	0.4	20.24	19.45	19.99	24.85	31.15	12.69	3.35	156	2.4	100	89	270.8
2076	8/19/2018	51.26	22	30	21.3	24.8	0	30.4	29.9	29.2	37.1	42.9	24.5	24.9	25.3	23.4	22.5	0	0.2	0.2	0.3	0.4	19.65	19.2	18.69	24.68	31.07	12.67	3.35	221	1.6	100	90	305.6
2076	8/20/2018	51.45	22.6	31.5	22	26	0.19	32.6	32	29.7	37.1	42.9	25.3	25.6	25.8	23.5	22.5	0	0.3	0.2	0.3	0.4	21.46	20.98	19.07	24.69	31.08	12.71	3.35	178	1.4	100	92	368.5
2076	8/21/2018	51.82	24	30.8	22.6	25.4	0.37	34.6	34.1	35.9	37	42.9	25.2	25.3	25.7	23.5	22.6	0	0.3	0.2	0.4	0.4	23.23	22.72	24.38	24.46	31.16	12.68	3.35	161	2.6	90	95	260
2076	8/22/2018	51.82	20.7	29.4	20.7	24.5	0	33.7	33.5	34.2	37.1	42.9	24.7	25.2	25.4	23.6	22.7	0	0.3	0.2	0.3	0.4	22.43	22.23	22.81	24.68	31.16	12.65	3.35	233	1.7	100	96	275.6
2076	8/23/2018	51.82	17.6	29.4	17.6	22.7	0	32.8	32.9	33.6	37	42.9	23.6	24.5	25	23.5	22.7	0	0.3	0.2	0.4	0.4	21.6	21.69	22.29	24.43	31.1	12.71	3.35	308	0.9	100	92	347.4
2076	8/24/2018	51.82	14.5	28.7	14.5	20.6	0	31.9	32.4	33.1	37	42.6	22.6	23.8	24.4	23.2	22.7	0	0.3	0.2	0.4	0.4	20.85	21.33	21.91	24.57	30.77	12.69	3.35	317	1.7	100	88	512.2
2076	8/25/2018	51.83	23	30.2	13.3	21.9	0.01	31.8	32.3	32.6	36.9	42.9	23.3	23.8	24.3	22.9	22.7	0	0.3	0.2	0.4	0.4	20.75	21.23	21.44	24.38	31.1	12.71	3.35	196	2.2	77	94	383
2076	8/26/2018	51.83	21.5	32.7	19.8	25.3	0	31.5	31.7	32.2	36.9	42.7	24.4	24.7	25	23	22.7	0	0.3	0.2	0.4	0.4	20.54	20.7	21.16	24.42	30.92	12.71	3.35	207	2.2	100	90	453
2076	8/27/2018	51.83	20.9	33.6	19.8	26.2	0	31.2	32.1	31.8	37	42.6	24.7	25.1	25.4	23.2	22.6	0	0.3	0.2	0.4	0.4	20.27	21.04	20.81	24.57	30.85	12.73	3.35	251	1.9	100	87	457.8
2076	8/28/2018	51.83	21	34.4	19	26	0	30.8	32.3	31.1	37.1	42.6	24.8	25.2	25.6	23.4	22.6	0	0.3	0.2	0.3	0.4	19.99	21.25	20.19	24.72	30.78	12.73	3.35	255	2.1	96	86	471.2
2076	8/29/2018	51.84	22.4	34.2	19.7	26.7	0.01	30.7	32	30.5	37	42.6	25.4	25.7	25.9	23.5	22.6	0	0.3	0.2	0.4	0.4	19.84	20.92	19.69	24.54	30.79	12.73	3.35	247	2	100	85	474
2076	8/30/2018	51.84	22.4	34.5	20.3	26.7	0	30.7	31.9	30.3	37	42.6	25.4	25.8	26	23.7	22.7	0	0.3	0.2	0.4	0.4	19.87	20.88	19.52	24.55	30.79	12.73	3.35	221	1.7	95	84	431.2
2076	8/31/2018	51.9	22.3	34.1	20.1	26.2	0.06	31.3	32.8	29.7	37.2	42.5	25.6	26	26.2	23.8	22.7	0	0.3	0.2	0.3	0.4	20.39	21.63	19.09	24.79	30.73	12.72	3.35	217	1.9	100	82	473
2076	9/1/2018	51.9	23.6	31.2	20.6	25.4	0	31.2	32.7	29.5	37.2	42.6	25.3	25.7	26.1	23.9	22.8	0	0.3	0.2	0.3	0.4	20.3	21.53	18.92	24.8	30.81	12.73	3.35	208	2.2	80	85	402
2076	9/2/2018	51.9	21.8	32.8	19.9	25.8	0	31.1	32.5	29	37.1	42.4	25	25.5	26	23.9	22.9	0	0.2	0.2	0.3	0.4	20.19	21.42	18.5	24.67	30.65	12.72	3.35	254	2.2	98	84	392.3
2076	9/3/2018	51.9	21.1	34.1	20.3	26.5	0	30.9	32.3	28.8	37	42.4	25.1	25.7	26.1	24	23	0	0.2	0.2	0.4	0.4	20.01	21.23	18.37	24.44	30.58	12.73	3.35	284	3	95	81	455.9
2076	9/4/2018	51.9	21.8	33.2	20.1	26.1	0	30.6	32	28.1	37.2	42.6	25	25.6	26.1	24	23	0	0.2	0.2	0.3	0.4	19.79	20.93	17.78	24.74	30.76	12.72	3.35	275	2.9	93	79	436.6
2076	9/5/2018	51.9	22	33.2	19.7	26.3	0	30.1	31.7	27.5	37.1	42.6	25.2	25.7	26.1	24	23	0	0.2	0.2	0.3	0.4	19.39	20.68	17.36	24.7	30.85	12.72	3.35	72	2.9	93	77	437.2
2076	9/6/2018	51.9	22.8	28	21.3	24.5	0	30.9	31.5	27.4	37.1	42.5	24.6	24.9	25.4	23.9	23.1	0	0.2	0.2	0.3	0.4	20.07	20.54	17.26	24.57	30.68	12.63	3.35	20	1.5	94	80	132.6
2076	9/7/2018	51.91	22.3	32.9	22.3	26	0.01	30.8	31.1	27.1	37.1	42.5	24.9	25.3	25.7	23.8	23.1	0	0.2	0.2	0.3	0.4	19.96	20.23	17.07	24.59	30.68	12.64	3.35	80	2.1	94	76	254.5
2076	9/8/2018	51.91	22.5	34	20.7	26.7	0	30.7	30.8	26.6	37.1	42.6	25.2	25.5	25.9	23.9	23.1	0	0.2	0.2	0.3	0.4	19.88	19.99	16.66	24.59	30.86	12.7	3.35	223	1.8	97	74	364.2
2076	9/9/2018	51.91	24	33.8	20.4	26.7	0	30.6	30.5	26.1	37.1	42.3	24.9	25.4	25.9	23.9	23.1	0	0.2	0.2	0.3	0.4	19.8	19.73	16.33	24.62	30.53	12.71	3.35	170	2.2	83	72	392
2076	9/10/2018	52.86	19.2	29.4	19.2	23.4	0.95	38.5	37	37.4	37	42.3	24.2	24.7	25.3	23.9	23.2	0	0.3	0.2	0.3	0.4	26.79	25.35	25.73	24.55	30.54	12.6	3.35	176	1.6	100	82	160.1
2076	9/11/2018	52.91	17.8	21.5	17.7	19.1	0.05	36.7	35.9	35.1	37.8	42.7	22.7	23.4	24.3	23.5	23.1	0	0.3	0.2	0.3	0.4	25.08	24.41	23.64	25.84	30.86	12.55	3.35	347	0.8	91	93	120.1
2076	9/12/2018	52.91	18	26.8	17.4	20.6	0	36.2	35.7	33.8	38.1	42.3	22.8	23.5	24.1	23.1	23.1	0	0.3	0.2	0.3	0.4	24.59	24.14	22.51	26.39	30.53	12.63	3.35	347	1.1	100	89	267.9
2076	9/13/2018	52.91	21.3	32.7	17.3	24.1	0	35.6	35	33.5	38.1	42.3	23.8	24.3	24.7	23	23.1	0	0.3	0.2	0.3	0.4	24.11	23.59	22.26	26.45	30.53	12.69	3.35	308	1.2	96	86	430.6
2076	9/14/2018	53.44	21.7	30.9	19.8	24	0.53	37.7	37	36.8	40.6	56.7	23.8	24.1	24.6	23.1	23	0	0.3	0.2	0.3	0.3	26.01	25.36	25.18	38.78	46.78	12.6	3.35	308	1	100	94	184.5
2076	9/15/2018	53.45	23	34.4	20.3	26.1	0.01	37.3	36.4	35.7	40.1	57.4	24.6	25	25.3	23.2	23	0	0.3	0.2	0.3	0.3	25.66	24.81	24.14	33.1	47.7	12.69	3.35	318	1.4	91	88	391.4
2076	9/16/2018	53.45	22.6	34.8	19.8	27.2	0	36.5	35.6	35	39.7	57.4	24.9	25.3	25.7	23.5	22.9	0	0.3	0.2	0.3	0.3	24.94	24.07	23.54	30.88	47.69	12.69	3.35	321	2	93	87	442
2076	9/17/2018	53.45	22.1	32.5	20.1	25.7	0	35.6	34.9	34.2	39.4	53.2	25	25.4	25.7	23.6	23	0	0.3	0.2	0.3	0.3	24.11	23.51	22.83	29.9	42.55	12.69	3.35	343	2	92	88	425.9
2076	9/18/2018	53.45	19.9	31.9	19.9	24.6	0	34.8	34.4	33.6	39.3	48.2	24.3	24.9	25.4	23.6	23	0	0.3	0.2	0.3	0.3	23.37	23.07	22.28	29.29	36.75	12.63	3.35	298	1.1	100	89	323.3
2076	9/19/2018	53.45	19.7	33.3	18.2	24.2	0	33.9	33.7	33.3	39	44.7	23.9	24.6	25.2	23.5	23	0	0.3	0.2	0.3	0.4	22.61	22.37	22.05	28.65	33	12.63	3.35	303	1	100	89	312.2
2076	9/20/2018	53.45	19.7	35.7	17.8	25.3	0	33.1	35.3	32.4	39	44.4	23.9	24.7	25.2	23.5	23.1	0	0.3	0.2	0.3	0.4	21.85	23.83	21.32	28.54	32.71	12.71	3.35	295	1.3	97	85	434.2
2076	9/21/2018	53.45	23.6	35	18.2	26	0	32.5	35.2	31.8	38.9	43.7	24.3	24.8	25.2	23.5	23.1	0	0.3	0.2	0.3	0.4	21.36	23.71	20.77	28.43	31.97	12.69	3.35	272	1.8	80	85	380.5
2076	9/22/2018	53.74	22.4	32.9	20.9	25.7	0.29	37.1	36.1	32	38.9	43.8	24.8	25.1	25.4	23.5	23	0	0.3	0.2	0.3	0.4	25.46	24.51	20.98	28.32	32.08	12.66	3.35	197	2.1	91	88	280.8
2076	9/23/2018	54.59	21.3	30.2	19.9	23.5	0.85	39.3	38.8	38.5	41.1	52.5	24.3	24.7	25.2	23.6	23.1	0	0.3	0.2	0.3	0.3	27.58	27.1	26.82	46.02	41.71	12.59	3.35	350	1.2	100	91	235.2
2076	9/24/2018	54.98	21.3	29.5	20.8	23.6	0.39	42.4	39.9	37.6	41.2	53.3	24.2	24.6	25.1	23.5	23.1	0	0.3	0.2	0.3	0.3	30.64	28.08	25.96	47.02	42.63	12.58	3.35	13	1	100	95	192.3
2076	9/25/2018	55.11	22.1	29.4	21.1	23.4	0.13	38.6	39	37.6	41.2	54.2	24.3	24.6	24.9	23.5	23.1	0	0.3	0.2	0.3	0.3	26.9	27.27	25.92	47.2	43.76	12.55	3.35	132	1.8	97	97	168.3
2076	9/26/2018	55.31	23	29.4	22	24.4	0.2	39.3	39.5	37.9	41	54.7	24.6	24.8	25.1	23.4	23.1	0	0.3	0.2	0.3	0.3	27.56	27.72	26.19	45.03	44.32	12.57	3.35	155	2.6	100	96	237.4
2076	9/27/2018	56.18	20.1	24	20.1	22.3	0.87	38.8	40	38.6	41	55.1	23.5	24	24.5	23.4	23.1	0	0.3	0.2	0.3	0.3	27.06	28.17	26.88	45.4	44.83	12.5	3.35	9	0.8	98	100	63.91
2076	9/28/2018	56.44	15.6	24.6	15.6	19.7	0.26	38.6	40.2	38.5	41	55.6	22.3	23.2	23.9	23.1	23.1	0	0.3	0.2	0.3	0.3	26.89	28.39	26.8	45.74	45.41	12.46	3.35	338	1.2	100	99	110.9
2076	9/29/2018	56.44	15.3	25	13.8	18.2	0	37.6	39.2	37.2	40.6	55.4	21.5	22.5	23.3	22.7	23.1	0	0.3	0.2	0.3	0.3	25.97	27.42	25.53	38.75	45.24	12.54	3.36	313	0.9	100	95	222
2076	9/30/2018	56.44	17.4	28.6	13.2	19.9	0	36.9	38.8	36.3	40	55.2	21.7	22.5	23.3	22.4	23	0	0.3	0.2	0.3	0.3	25.25	27.07	24.72	32.36	45.01	12.59	3.35	323	1.1	100	91	358.8
2076	10/1/2018	-99.9	19.7	30.5	15.2	22.2	0	35.9	37.9	35.6	39.5	55.4	22.3	22.9	23.5	22.3	22.9	0	0.3	0.2	0.4	0.3	24.36	26.19	24.13	30.32	45.2	12.59	3.35	303	1.5	100	93	328.1
2076	10/2/2018	-99.9	20.8	28	19.6	22.4	0.7	40.4	40.5	39.3	40.8	55.7	22.7	23	23.5	22.3	22.8	0	0.3	0.2	0.3	0.3	28.58	28.71	27.58	42.9	45.54	12.52	3.35	267	1.6	100	99	146.8
2076	10/3/2018	-99.9	20.1	30.4	20	23.6	0.05	38.3	39.5	37.7	40.8	55.7	23.2	23.6	24	22.4	22.7	0	0.3	0.2	0.3	0.3	26.55	27.73	26	43.61	45.54	12.58	3.35	272	1	100	95	289.1
2076	10/4/2018	-99.9	19.5	31.4	18.4	23.6	0	36.9	38.8	36.9	40.6	55.4	22.8	23.4	24	22.4	22.7	0	0.3	0.2	0.3	0.3	25.32	27.05	25.24	37.36	45.2	12.51	3.35	261	1.2	100	94	286.4
2076	10/5/2018	-99.9	20.1	32.2	18.2	24.2	0	35.6	38.6	36.1	40	55.3	23.1	23.6	24.2	22.5	22.7	0	0.3	0.2	0.3	0.3	24.05	26.82	24.54	32.15	45.07	12.22	3.35	275	1.2	100	92	361.2
2076	10/6/2018	-99.9	20.4	33.4	18.5	24.6	0	34	38.8	35.3	39.6	55	23.2	23.7	24.3	22.6	22.7	0	0.3	0.2	0.3	0.3	22.66	27.02	23.78	30.49	44.75	12.02	3.35	276	1.2	100	91	356.2
2076	10/7/2018	-99.9	20.3	32.6	18.8	24.5	0	32.7	39.4	35	39.4	55	23.2	23.7	24.3	22.6	22.7	0	0.3	0.2	0.3	0.3	21.55	27.64	23.55	29.91	44.75	11.85	3.35	274	1.2	100	93	318.7
2076	10/8/2018	-99.9	19.3	31.6	19	24.1	0	32.4	39.2	34.4	39.2	54.7	22.8	23.5	24.2	22.6	22.7	0	0.3	0.2	0.4	0.3	21.34	27.44	23.06	29.07	44.42	11.79	3.35	295	2	100	93	301.5
2076	10/9/2018	-99.9	21.7	30.8	18.5	24.1	0	31.4	39.1	33.9	39.2	54.8	22.9	23.3	24	22.6	22.6	0	0.3	0.2	0.3	0.3	20.48	27.3	22.61	29.21	44.55	11.8	3.35	76	2.5	90	94	266
2076	10/10/2018	-99.9	23.2	28	19.7	23.2	0	30.5	38.5	33.7	39	54.4	22.9	23.3	23.8	22.5	22.7	0	0.3	0.2	0.3	0.3	19.72	26.81	22.43	28.75	44.03	11.73	3.35	79	3.2	83	96	198.8
2076	10/11/2018	-99.9	22	27.3	21.7	24.5	0.67	40.5	42	38.1	39.2	54.3	23	23.4	23.9	22.5	22.6	0	0.3	0.2	0.3	0.3	28.66	30.2	26.36	29.27	43.9	11.63	3.35	124	2.7	100	96	142.5
2076	10/12/2018	-99.9	9.2	22	9.2	17.8	0	35.6	41.1	36.4	40.6	55.2	20.4	21.8	23	22.4	22.6	0	0.3	0.2	0.3	0.3	24.11	29.29	24.82	38.62	44.98	11.78	3.35	305	2	96	90	349.9
2076	10/13/2018	-99.9	13.6	21.6	6.5	13.6	0.01	33.8	40.3	35.7	40.1	54.9	19.5	20.4	21.6	21.7	22.6	0	0.3	0.2	0.3	0.3	22.46	28.54	24.21	33.12	44.66	11.91	3.35	310	1.4	85	90	366.1
2076	10/14/2018	-99.9	13.1	18.8	12	14.1	0	32.1	39.7	35.2	39.6	54.6	19	19.9	21	21.1	22.5	0	0.3	0.2	0.3	0.3	21	27.93	23.73	30.72	44.19	11.92	3.36	16	1.8	87	94	276.9
2076	10/15/2018	-99.9	21.5	26.6	13	19.4	0.03	31.3	39.5	34.7	39.3	54.6	20.1	20.6	21.3	20.8	22.3	0	0.3	0.2	0.3	0.3	20.39	27.69	23.26	29.55	44.2	11.83	3.35	168	2.2	71	97	207
2076	10/16/2018	-99.9	12.5	26.7	12.3	19.9	0	30.1	39.4	34.3	39	54.4	20	20.7	21.5	20.8	22.2	0	0.3	0.2	0.4	0.3	19.41	27.64	22.94	28.88	44.02	11.72	3.35	134	2.3	90	97	149.4
2076	10/17/2018	-99.9	11.5	12.7	10.8	11.9	0.49	37	41.9	34.2	38.9	54.3	18.1	19.1	20.1	20.5	22	0.1	0.3	0.2	0.4	0.3	25.41	30.08	22.85	28.61	43.91	11.53	3.35	10	1.2	100	100	63.48
2076	10/18/2018	-99.9	12.2	21.2	9.5	13.7	0.01	33.9	41.4	35.4	38.9	54.5	17.6	18.6	19.8	20	21.9	0.1	0.3	0.2	0.4	0.3	22.57	29.64	23.93	28.65	44.09	11.68	3.36	345	1.6	76	91	335.3
2076	10/19/2018	-99.9	6	20.7	5.9	12.4	0	27.2	40.6	34.8	39	54.5	16.2	17.7	19.1	19.5	21.7	0.2	0.2	0.2	0.4	0.3	17.14	28.76	23.4	28.88	44.13	11.79	3.36	345	2.1	99	91	317.9
2076	10/20/2018	-99.9	15	23.4	4.9	14.5	0.06	31.5	40	34.5	38.9	53.9	17.8	18.1	19	19	21.5	0.1	0.3	0.2	0.4	0.3	20.52	28.24	23.15	28.48	43.41	11.78	3.36	269	1.4	97	96	241
2076	10/21/2018	-99.9	9.1	17.2	8.3	13.4	0.53	34.3	42.3	37.2	40.8	54.3	16.3	17.4	18.7	18.9	21.3	0.2	0.2	0.2	0.3	0.3	22.91	30.54	25.58	43.94	43.89	11.56	3.35	284	1.1	59	98	135.3
2076	10/22/2018	-99.9	1.1	15.2	1.1	7.2	0	29.9	41.2	36.2	40.6	54.2	14.2	15.8	17.4	18.4	21.1	0.2	0.2	0.2	0.3	0.3	19.26	29.42	24.65	37.88	43.74	11.78	3.36	353	2.5	100	89	358.3
2076	10/23/2018	-99.9	4.9	19.6	-0.8	8.6	0	31.4	40.6	35.7	39.9	53.8	14	15.3	16.8	17.6	20.9	0.1	0.2	0.2	0.3	0.3	20.42	28.83	24.21	32.37	43.28	11.85	3.35	267	1.6	100	92	336.6
2076	10/24/2018	-99.9	4.8	21.7	3.6	10.3	0.01	31	40.2	35.1	39.2	53.5	13.8	15.1	16.6	17.2	20.6	0.1	0.2	0.2	0.4	0.3	20.12	28.44	23.63	29.71	42.86	11.81	3.35	297	1.1	100	94	279.4
2076	10/25/2018	-99.9	9.3	20.6	1.5	11.1	0	29.6	39.7	34.9	39	53.4	14	14.9	16.3	16.8	20.3	0.1	0.2	0.2	0.4	0.3	19.01	27.94	23.47	28.97	42.74	11.89	3.35	327	1.5	84	91	314.9
2076	10/26/2018	-99.9	10.8	15.9	8.4	11	1.17	40.5	43.8	39.2	40.7	53.7	14	14.8	15.9	16.5	20	0.1	0.2	0.2	0.3	0.3	28.66	32.01	27.4	41.73	43.2	11.63	3.36	93	2	99	100	52.36
2076	10/27/2018	-99.9	10.7	13.7	10.5	11.8	0.25	39	43.4	38.6	40.7	53.5	14.7	15.2	16	16.3	19.8	0.1	0.2	0.2	0.3	0.3	27.21	31.66	26.89	41.54	42.94	11.46	3.36	200	2	98	100	49.64
2076	10/28/2018	-99.9	5.3	16.5	5.3	10.8	0	33.8	42.9	37.5	40.7	53.8	13.6	14.8	15.9	16.3	19.5	0.2	0.2	0.2	0.3	0.3	22.54	31.07	25.83	42.28	43.26	11.36	3.36	280	1.5	100	98	136.9
2076	10/29/2018	-99.9	8.4	26.2	3	14.2	0.01	35	41.6	36.7	40.5	53.4	14.3	15.1	16.1	16	19.3	0.1	0.2	0.2	0.3	0.3	23.58	29.81	25.12	36.34	42.79	11.66	3.36	260	1.7	92	92	308.3
2076	10/30/2018	-99.9	5.1	21.1	2.6	10.5	0	30.1	40.7	36	39.6	53.2	12.9	14.1	15.5	15.9	19.1	0.2	0.2	0.2	0.4	0.3	19.37	28.87	24.45	31.13	42.49	11.81	3.36	303	1.4	100	89	320.5
2076	10/31/2018	-99.9	17.2	23.8	4.4	14.4	0	32.1	40	35.4	39.1	53.2	14.4	14.7	15.7	15.7	19	0.1	0.2	0.2	0.4	0.3	21.01	28.25	23.94	29.41	42.5	11.86	3.36	178	2	77	95	268.2
2076	11/1/2018	-99.9	21.1	23.9	16.3	20.2	0	32.2	39.8	35.1	38.9	53	16	16	16.7	15.9	18.8	0.1	0.2	0.2	0.4	0.3	21.16	28	23.68	28.85	42.26	11.72	3.36	164	3.9	75	99	139.6
2076	11/2/2018	-99.9	10.5	21.1	10.5	17.2	0.66	39.4	43.1	38.6	40.7	53.4	15.9	16.3	17	16.2	18.7	0.1	0.2	0.2	0.3	0.3	27.63	31.34	26.84	41.43	42.81	11.49	3.36	183	4.1	90	100	53.65
2076	11/3/2018	-99.9	5.1	13.8	5.1	9	0.01	37.6	42.6	37.5	40.7	53.2	14	15	16	16.2	18.6	0.1	0.2	0.2	0.3	0.3	25.95	30.83	25.79	42.03	42.5	11.33	3.36	287	1.5	100	98	115.2
2076	11/4/2018	-99.9	7.6	17.7	2.1	9.4	0.01	33.8	41.9	36.6	40.1	53.3	13.4	14.3	15.4	15.8	18.5	0.2	0.2	0.2	0.4	0.3	22.49	30.1	25.04	33.48	42.68	11.61	3.36	259	2	97	93	287.1
2076	11/5/2018	-99.9	11.8	18.1	6.7	12.7	0.26	39.5	43	38.1	39.7	53.2	14	14.6	15.4	15.5	18.4	0.1	0.2	0.2	0.4	0.3	27.74	31.23	26.35	31.38	42.58	11.66	3.36	150	4.6	98	98	231.4
2076	11/6/2018	-99.9	20.9	21.4	10.9	15.6	0.06	39.7	42.9	37.6	40.7	53.1	15.3	15.3	15.9	15.5	18.3	0.1	0.2	0.2	0.3	0.3	27.96	31.14	25.96	40.91	42.38	11.43	3.36	145	4.2	94	100	67.66
2076	11/7/2018	-99.9	6.7	22.4	6.7	15	1.56	37.9	43.3	38.3	40.8	53.3	14.3	15.4	16.3	15.8	18.2	0.1	0.2	0.2	0.3	0.3	26.25	31.54	26.61	44.2	42.68	11.66	3.36	279	1.7	100	91	273.8
2076	11/8/2018	-99.9	9	13.9	4.9	9.9	0.05	36.6	43.4	37.4	40.9	53.2	13.9	14.6	15.5	15.5	18.1	0.2	0.2	0.2	0.3	0.3	24.99	31.59	25.7	44.71	42.53	11.42	3.36	347	1.5	91	100	75.7
2076	11/9/2018	-99.9	10.3	13.2	9	10.6	0	35.5	42.6	36.8	40.3	53.2	13.9	14.4	15.2	15.3	18	0.1	0.2	0.2	0.3	0.3	24.02	30.81	25.2	34.86	42.58	11.26	3.36	26	2.4	100	100	78.8
2076	11/10/2018	-99.9	2.2	11.3	2.2	8.1	0.48	35.5	44.5	38.8	40.8	53.3	12.9	13.9	14.7	15.1	17.9	0.2	0.2	0.2	0.3	0.3	24.04	32.76	27.07	43.52	42.66	11.09	3.36	307	1.6	79	100	66.17
2076	11/11/2018	-99.9	-3.6	6.4	-3.7	1	0	33.6	43.3	37.3	40.8	53.2	9.8	11.8	13.2	14.6	17.8	0.2	0.2	0.2	0.3	0.3	22.31	31.5	25.67	44.04	42.51	11.53	3.36	323	1.8	94	90	286.8
2076	11/12/2018	-99.9	7.1	11.9	-5.1	3.6	0	35.7	42.7	36.7	40.1	52.8	10.4	11.2	12.4	13.7	17.7	0.1	0.2	0.2	0.3	0.3	24.14	30.91	25.06	33.65	42.13	11.55	3.36	285	1.3	83	96	187.9
2076	11/13/2018	-99.9	8.2	10.5	6.7	8.2	1.31	41.9	44.6	38.9	40.8	53.2	11.2	11.7	12.5	13.2	17.4	0.1	0.2	0.2	0.3	0.3	30.14	32.89	27.12	43.72	42.49	11.26	3.36	47	1.7	100	100	41.15
2076	11/14/2018	-99.9	1.3	8.2	1	3.9	0.09	36.8	44.3	38.6	40.8	53.1	10.4	11.3	12.2	13.2	17.1	0.2	0.2	0.2	0.3	0.3	25.2	32.56	26.83	44.02	42.48	10.93	3.36	7	2.6	98	100	23.95
2076	11/15/2018	-99.9	1.1	3.4	1.1	2.3	0.74	47.2	45.2	39.1	40.8	53.1	9.2	10.4	11.2	12.7	16.9	0.2	0.2	0.2	0.3	0.3	35.73	33.51	27.37	44.58	42.4	10.56	3.36	357	2.2	100	100	17.4
2076	11/16/2018	-99.9	-3.1	1.1	-3.1	-0.3	0	37	44.7	38.6	40.8	52.8	8.1	9.6	10.7	12.2	16.6	0.2	0.2	0.2	0.3	0.3	25.34	33.02	26.83	44.64	42.01	10.31	3.36	262	1.7	100	100	31.99
2076	11/17/2018	-99.9	0.3	13.5	-4.6	3.1	0.01	37.4	43.7	37.5	40.7	52.6	7.9	9.2	10.3	11.6	16.4	0.1	0.2	0.2	0.3	0.3	25.7	31.97	25.79	42.5	41.87	11.33	3.36	252	1.4	100	94	249.4
2076	11/18/2018	-99.9	3.3	18.8	-1.2	7.2	0	37.6	43.4	36.7	40.2	52.6	8.6	9.6	10.5	11.4	16.1	0.1	0.2	0.2	0.3	0.3	25.9	31.62	25.08	34.18	41.88	11.54	3.36	283	1.4	100	93	263.4
2076	11/19/2018	-99.9	6.5	18	1.5	8.3	0	37.1	42.9	36.4	39.6	52.7	9.4	10.1	10.9	11.3	15.8	0.1	0.2	0.2	0.3	0.3	25.46	31.1	24.85	31.25	41.9	11.51	3.36	273	1.3	97	97	205.4
2076	11/20/2018	-99.9	6.8	15.1	4.5	9.4	0.02	37.7	42.5	36.3	39.2	52.4	10.1	10.6	11.3	11.4	15.6	0.1	0.2	0.2	0.4	0.3	26.02	30.7	24.71	29.91	41.62	11.2	3.36	260	1.5	97	100	69.1
2076	11/21/2018	-99.9	-1.4	11.4	-1.4	5.6	0	36.4	41.9	36	38.9	52.4	8.6	10	11.1	11.6	15.4	0.1	0.2	0.2	0.4	0.3	24.85	30.1	24.47	29.02	41.6	11.07	3.36	303	1.5	100	97	134.2
2076	11/22/2018	-99.9	-0.8	12.8	-4.4	2.9	0.01	34.5	41.4	35.7	38.6	52.2	7.7	9.1	10.2	11.2	15.3	0.2	0.2	0.2	0.4	0.3	23.14	29.62	24.18	28.24	41.33	11.49	3.36	311	1.2	100	91	252.7
2076	11/23/2018	-99.9	2	17.3	-2.8	5.9	0	35.4	40.9	35.5	38.4	52.1	7.9	9.1	10.1	10.9	15.1	0.1	0.2	0.2	0.4	0.3	23.94	29.08	24.04	27.89	41.21	11.64	3.36	306	1.5	98	92	254.7
2076	11/24/2018	-99.9	8	11.3	-0.2	6.9	0.21	42.3	42.3	35.2	38.4	51.7	8.8	9.4	10.1	10.7	15	0.1	0.2	0.2	0.4	0.3	30.52	30.53	23.72	27.88	40.83	11.29	3.36	134	4.1	94	100	64.27
2076	11/25/2018	-99.9	4.9	16.4	4.9	9.8	0	39.4	42.6	35.8	38.4	51.9	9.2	10.1	10.7	10.8	14.8	0.1	0.2	0.2	0.4	0.3	27.59	30.85	24.32	27.8	41.06	11.16	3.36	189	2.6	100	97	143.4
2076	11/26/2018	-99.9	10.7	17.1	4.2	10.7	0.04	39.5	42.6	36	38.4	51.7	10.5	10.8	11.2	11	14.7	0.1	0.2	0.2	0.4	0.3	27.75	30.76	24.46	27.97	40.81	10.79	3.36	147	4	72	100	148.6
2076	11/27/2018	-99.9	0.6	10.7	0.6	3.5	0	38.3	42.3	35.9	38.3	51.7	8.8	9.8	10.7	11.1	14.6	0.1	0.2	0.2	0.4	0.3	26.59	30.47	24.33	27.7	40.8	10.36	3.36	280	3.5	65	100	88.8
2076	11/28/2018	-99.9	-4.5	3.4	-4.9	-1.4	0	35	42.1	35.7	38.2	51.9	6.4	8.2	9.5	10.7	14.5	0.2	0.2	0.2	0.4	0.3	23.59	30.25	24.16	27.52	40.95	10.81	3.36	282	2.1	86	93	222.9
2076	11/29/2018	-99.9	-1.7	7.3	-7.7	-0.7	0	36.2	42.1	35.7	38.1	51.5	6.2	7.5	8.7	10.1	14.4	0.1	0.2	0.2	0.4	0.3	24.61	30.28	24.14	27.28	40.52	10.95	3.36	273	1.4	84	93	237.8
2076	11/30/2018	-99.9	16.3	16.5	-2	9	0.02	37.7	41.7	35.7	38.1	51.4	8.8	8.9	9.4	9.8	14.2	0.1	0.2	0.2	0.4	0.3	26.01	29.92	24.15	27.31	40.42	10.4	3.36	166	2.7	87	100	57.91
2076	12/1/2018	-99.9	15.9	17.1	14.8	15.8	0.76	45.2	44.4	38.4	40.7	52.5	11	10.9	11.2	10.2	14.1	0.1	0.2	0.2	0.3	0.3	33.55	32.64	26.67	42.77	41.68	10.31	3.36	155	3.3	84	100	24.09
2076	12/2/2018	-99.9	16	17.7	12.8	15.3	0.95	51.1	45.2	38.9	40.8	52.6	11.9	11.8	12.2	10.9	14	0.1	0.2	0.2	0.3	0.3	40.11	33.54	27.13	43.47	41.78	10.26	3.36	139	4.3	94	100	20.12
2076	12/3/2018	-99.9	9.4	21.2	7.1	14.3	0	42	45.3	39.1	40.8	52.4	10.7	11.4	12	11.3	13.9	0.1	0.2	0.2	0.3	0.3	30.19	33.61	27.32	43.95	41.58	11.22	3.36	250	2.2	70	94	229.9
2076	12/4/2018	-99.9	5.3	11.6	3.8	8	0	40.6	43.7	38.4	40.8	52.4	9.9	10.7	11.5	11.3	14	0.1	0.2	0.2	0.3	0.3	28.83	31.96	26.69	44.63	41.59	11.33	3.36	291	1.9	74	93	222.8
2076	12/5/2018	-99.9	0.4	6.1	0.4	4	0	39.5	43.2	37.7	40.6	52.4	8.7	9.8	10.9	11.1	14	0.1	0.2	0.2	0.3	0.3	27.78	31.38	25.98	38.55	41.62	10.48	3.36	297	1.9	80	100	107.3
2076	12/6/2018	-99.9	-4.7	5.8	-4.7	0	0	35.9	43	37	39.9	52.2	6.4	8.2	9.6	10.6	14	0.2	0.2	0.2	0.3	0.3	24.4	31.24	25.32	32.91	41.33	10.84	3.36	282	1.9	97	91	219
2076	12/7/2018	-99.9	4.2	7.4	-6	1.3	0	38	43	36.6	39.2	52	7.2	8	8.9	9.9	13.9	0.1	0.2	0.2	0.4	0.3	26.33	31.17	25.03	30.09	41.09	10.42	3.36	268	1.2	84	98	137.1
2076	12/8/2018	-99.9	5.5	6.7	3.5	5.1	0.04	38.6	42.9	36.5	38.9	51.9	7.9	8.5	9.3	9.8	13.7	0.1	0.2	0.2	0.4	0.3	26.83	31.11	24.9	29.06	40.97	10.32	3.36	12	0.5	86	100	49.71
2076	12/9/2018	-99.9	4.9	5.5	3.3	4.5	1.3	51	45	38.1	40.7	52.7	7.5	8.2	8.9	9.5	13.6	0.1	0.2	0.2	0.3	0.3	39.92	33.28	26.4	41.99	41.92	10.23	3.36	35	2.8	98	100	21.53
2076	12/10/2018	-99.9	2.6	4.9	2.1	3.1	0.34	44.2	45.4	38.4	40.7	52.4	7.2	8	8.9	9.4	13.4	0.1	0.2	0.2	0.3	0.3	32.48	33.7	26.7	42.6	41.62	10.17	3.36	5	2	100	100	39.77
2076	12/11/2018	-99.9	-2.8	4	-2.8	1.6	0.07	41.5	45.6	38.7	40.7	52.3	6	7.5	8.6	9.3	13.3	0.1	0.2	0.2	0.3	0.3	29.73	33.94	26.98	42.88	41.52	10.12	3.36	314	1	100	100	56.64
2076	12/12/2018	-99.9	-2.4	8.7	-7.7	-0.5	0.02	39.6	44.5	38.3	40.8	52.1	4.8	6.3	7.6	8.8	13.1	0.1	0.2	0.2	0.3	0.3	27.84	32.81	26.59	43.03	41.24	11.22	3.36	190	1	98	90	221
2076	12/13/2018	-99.9	7.7	10.7	-2.5	5	0	40.3	44.1	38	40.8	52	6.5	7.1	7.8	8.4	12.9	0.1	0.2	0.2	0.3	0.3	28.55	32.36	26.31	43.19	41.14	10.45	3.36	174	2.2	67	100	107.7
2076	12/14/2018	-99.9	11.9	14.4	7	11	0	40.5	43.8	37.3	40.5	52	8.2	8.5	8.8	8.6	12.8	0.1	0.2	0.2	0.3	0.3	28.74	32.09	25.6	36.88	41.13	10.27	3.36	127	3.9	69	100	107
2076	12/15/2018	-99.9	12.8	13.7	11.3	12.7	0.76	50.4	45.1	38.6	40.7	52.3	9.7	9.8	9.9	9	12.6	0.1	0.2	0.2	0.3	0.3	39.27	33.43	26.84	42.45	41.45	10.06	3.36	105	3.2	97	100	24.03
2076	12/16/2018	-99.9	8.2	13	7.2	9.7	0.02	43.1	45.6	38.8	40.8	52	9.3	9.8	10.2	9.5	12.5	0.1	0.2	0.2	0.3	0.3	31.37	33.97	27.03	43	41.09	10.25	3.36	220	1.6	94	99	111.3
2076	12/17/2018	-99.9	2.5	15.8	2.5	9.5	0	41.4	44.8	38.4	40.8	52	8.5	9.7	10.3	9.7	12.5	0.1	0.2	0.2	0.3	0.3	29.64	33.14	26.66	43.49	41.09	10.72	3.36	286	1.6	100	96	158.7
2076	12/18/2018	-99.9	0.1	16.2	-0.8	5.5	0.01	40.4	44.1	37.5	40.6	52	7.3	8.7	9.6	9.6	12.5	0.1	0.2	0.2	0.3	0.3	28.64	32.33	25.87	38.69	41.11	11.16	3.36	285	1.3	100	93	216.3
2076	12/19/2018	-99.9	1.7	15.2	-2.4	4.7	0	39.7	43.7	37.1	40.1	51.7	6.7	8	9	9.3	12.5	0.1	0.2	0.2	0.3	0.3	27.89	31.91	25.43	33.85	40.78	11.37	3.36	291	1.4	89	92	232.2
2076	12/20/2018	-99.9	9.9	14.2	-0.7	6.4	0.06	40.3	43.6	36.8	39.7	51.6	7.9	8.4	9	9.1	12.5	0.1	0.2	0.2	0.3	0.3	28.47	31.88	25.18	32	40.68	10.44	3.36	254	1.4	88	100	129.1
2076	12/21/2018	-99.9	8	10.7	8	9	0.91	48.2	45.2	38.4	40.8	52.2	8.8	9.2	9.6	9.2	12.5	0.1	0.2	0.2	0.3	0.3	36.72	33.52	26.68	43.63	41.33	10.29	3.36	344	0.9	97	100	20.55
2076	12/22/2018	-99.9	2.8	8.1	2.8	4.8	0.18	43.5	45.7	38.9	40.8	52.2	7.5	8.4	9.2	9.3	12.4	0.1	0.2	0.2	0.3	0.3	31.74	34.06	27.13	44.15	41.32	10.18	3.36	289	3.5	85	100	24.09
2076	12/23/2018	-99.9	0.5	11.4	-2.9	3.1	0	40.5	45.2	38.6	40.8	52.3	6.3	7.6	8.6	9	12.4	0.1	0.2	0.2	0.3	0.3	28.67	33.5	26.83	44.56	41.43	11.03	3.36	240	1.5	100	95	208.7
2076	12/24/2018	-99.9	-0.8	10.6	-0.8	6	0.03	41	44.6	38	40.8	52	6.8	7.9	8.7	8.8	12.3	0.1	0.2	0.2	0.3	0.3	29.19	32.92	26.27	44.76	41.07	10.24	3.36	265	1.7	100	100	20.83
2076	12/25/2018	-99.9	-0.2	9	-3.3	1	0.01	39.3	43.9	37.3	40.3	52.1	5.5	7	8	8.6	12.2	0.1	0.2	0.2	0.3	0.3	27.51	32.12	25.64	35.25	41.23	11.11	3.36	316	1.3	96	95	188.3
2076	12/26/2018	-99.9	6.8	9	-0.7	4.2	0.01	40.2	43.6	37	39.7	51.6	6.9	7.5	8.1	8.3	12.1	0.1	0.2	0.2	0.3	0.3	28.39	31.88	25.4	31.81	40.71	10.23	3.36	255	1	88	100	56.36
2076	12/27/2018	-99.9	10.8	16.1	6.5	10.3	0	40.4	43.6	36.8	39.3	51.8	7.8	8.4	8.9	8.5	12	0.1	0.2	0.2	0.4	0.3	28.57	31.84	25.2	30.3	40.86	10.29	3.36	81	2.4	67	99	116.9
2076	12/28/2018	-99.9	15.8	15.8	9.9	12.8	1.11	51.5	45.5	39.3	40.8	52.1	9.9	9.9	10	8.9	11.9	0.1	0.2	0.2	0.3	0.3	40.52	33.82	27.49	43.27	41.26	10.11	3.36	124	6.8	92	100	42.64
2076	12/29/2018	-99.9	4.7	18.1	4.7	13.3	0.8	43.3	45.8	39.6	40.8	52.1	9.4	10.5	10.8	9.5	11.9	0.1	0.2	0.2	0.3	0.3	31.56	34.17	27.83	44.1	41.27	10.41	3.36	232	2.3	98	98	118.5
2076	12/30/2018	-99.9	5.5	9	1.1	5.2	0	41.8	45.3	38.6	40.8	52.1	8.7	9.4	10	9.5	11.9	0.1	0.2	0.2	0.3	0.3	30.02	33.64	26.88	44.2	41.2	10.97	3.36	16	1.7	88	99	163.9
2076	12/31/2018	-99.9	12.6	13.7	4.4	9.2	0.18	48.7	44.4	38.3	40.8	51.7	9.9	10	10.3	9.5	12	0.1	0.2	0.2	0.3	0.3	37.31	32.67	26.62	44.43	40.8	10.21	3.36	91	1.6	100	100	84.2
